# Supplementary material for: CHEX-seq detects single-cell genomic single-stranded DNA with catalytical potential
Source: Nat Commun. 2023 Nov 14;14:7346. doi: 10.1038/s41467-023-43158-6 (PMC10645931; doi:10.1038/s41467-023-43158-6)
Supplement: Supplementary file 4 — Supplementary Data 1 [file 41467_2023_43158_MOESM4_ESM.xlsx]

## Sheet: README
GroupName: name of the replicate groups (internal use)
ExptID: identifier of the sequencing run (internal use)
SampleID: identifier of the sample
EndType: single-end (SE) or paired-end (PE)
Length: read length
Stranded: strand specific or not
Spikein: which spike-ins are used ("none" of no spike-ins)
Barcoded: whether multiplexing barcodes are used
Barcode: oligo sequence of the barcode
ProbeDesign: code of the probe design during the development (internal use)
2p_fwID_search: identifier of the 2p primer to be searched by CHEXTRIM
Protocol: code of the overall protocol design during the development (internal use)
ProbeID: identifier of the CHEX-seq probe
pc_fwID: identifier of the pC primer to be searched by CHEXTRIM
pcnoc_fwID: identifier of the pC primer without the polyC oligo nucleotides (internal use)
1p_fwID: identifier of the first (i.e. pC) primer
#PolyC: number of the Cs in the polyC primer (internal use)
HasProbe: whether probe is used
HasLaser405: whether 405nm is on
HasLaser633: whether 633nm is on
CellNum: number of cells in a multi-cell sample
HasLPA: whether treated with LPA
IsNegCtrl: whether a negative control sample
Harvest: method to obtain the specimen (Culture, tissue Slice or "none" if it is a no cell control)
DrugGroup: whether is the TPA treatment batch (applicable for K562 only)
HasTPA: whether TPA is added to the TPA treatment batch (applicable for K562 only)
TPADose: dosage of TPA (applicable for K562 only)
TPATime: time of TPA treatment (applicable for K562 only)
HasMungBean: whether mung bean nuclease (applicable for K562 only)

## Sheet: Sample Metadata
GroupName	ExptID	SampleID	SeqType	Species	EndType	Length	Stranded	Spikein	Contan	Barcoded	Barcode	ProbesDegen	2p_fwID_search	Protocol	ProbeID	2p_fwID_actual	pc_fwID	pcnoc_fwID	1p_fwID	#PolyC	CellType	HasProbe	HasLaser405	HasLaser633	CellNum	HasLPA	IsNegCtrl	Harvest	DrugGroup	HasTPA	TPADose	TPATime	HasMungBean
CV2bK562Batch13WithDenatureGravSingle2pPBC1_15NT	588	scCLTdegenNuc323	CHEXSeq	human	PE	75	FALSE	none	Default	TRUE	ATCACG	15NT	505	C_V2b	502	505b	302	303	303	13	K562	Y	Y	Y	1	N	N	Culture	none	N	none	none	N
CV2bK562Batch13WithDenatureGravSingle2pPBC1_15NT	588	scCLTdegenNuc324	CHEXSeq	human	PE	75	FALSE	none	Default	TRUE	ATCACG	15NT	505	C_V2b	502	505b	302	303	303	13	K562	Y	Y	Y	1	N	N	Culture	none	N	none	none	N
CV2bK562Batch13WithDenatureGravSingle2pPBC1_15NT	588	scCLTdegenNuc325	CHEXSeq	human	PE	75	FALSE	none	Default	TRUE	ATCACG	15NT	505	C_V2b	502	505b	302	303	303	13	K562	Y	Y	Y	1	N	N	Culture	none	N	none	none	N
CV2bK562Batch14WithDenatureGravSingle2pPBC1_15NT	589	scCLTdegenNuc326	CHEXSeq	human	PE	75	FALSE	none	Default	TRUE	ATCACG	15NT	505	C_V2b	502	505b	302	303	303	13	K562	Y	Y	Y	1	N	N	Culture	none	N	none	none	N
CV2bK562Batch8WithDenatureGravPooled_2pPBC1_15NT	574	scCLTdegenNuc333	CHEXSeq	human	PE	75	FALSE	none	Default	TRUE	ATCACG	15NT	505	C_V2b	502	505b	302	303	303	13	K562	Y	Y	Y	9	N	N	Culture	none	N	none	none	N
CV2bK562Batch8WithDenatureGravSingle2pPBC1_15NT	574	scCLTdegenNuc334	CHEXSeq	human	PE	75	FALSE	none	Default	TRUE	ATCACG	15NT	505	C_V2b	502	505b	302	303	303	13	K562	Y	Y	Y	1	N	N	Culture	none	N	none	none	N
CV2bK562Batch8WithDenatureGravSingle2pPBC1_15NT	574	scCLTdegenNuc335	CHEXSeq	human	PE	75	FALSE	none	Default	TRUE	ATCACG	15NT	505	C_V2b	502	505b	302	303	303	13	K562	Y	Y	Y	1	N	N	Culture	none	N	none	none	N
CV2bK562Batch8WithDenatureGravSingle2pPBC1_15NT	574	scCLTdegenNuc336	CHEXSeq	human	PE	75	FALSE	none	Default	TRUE	ATCACG	15NT	505	C_V2b	502	505b	302	303	303	13	K562	Y	Y	Y	1	N	N	Culture	none	N	none	none	N
CV2bK562Batch11WithDenatureGravSingle2pPBC1_15NT	579	scCLTdegenNuc337	CHEXSeq	human	PE	75	FALSE	none	Default	TRUE	ATCACG	15NT	505	C_V2b	502	505b	302	303	303	13	K562	Y	Y	Y	1	N	N	Culture	none	N	none	none	N
CV2bK562Batch11WithDenatureGravSingle2pPBC1_15NT	579	scCLTdegenNuc338	CHEXSeq	human	PE	75	FALSE	none	Default	TRUE	ATCACG	15NT	505	C_V2b	502	505b	302	303	303	13	K562	Y	Y	Y	1	N	N	Culture	none	N	none	none	N
CV2bK562Batch11WithDenatureGravSingle2pPBC1_15NT	579	scCLTdegenNuc339	CHEXSeq	human	PE	75	FALSE	none	Default	TRUE	ATCACG	15NT	505	C_V2b	502	505b	302	303	303	13	K562	Y	Y	Y	1	N	N	Culture	none	N	none	none	N
CV2bK562Batch11WithDenatureGravSingle2pPBC1_15NT	579	scCLTdegenNuc340	CHEXSeq	human	PE	75	FALSE	none	Default	TRUE	ATCACG	15NT	505	C_V2b	502	505b	302	303	303	13	K562	Y	Y	Y	1	N	N	Culture	none	N	none	none	N
CV2bK562Batch11WithDenatureGravSingle2pPBC1_15NT	579	scCLTdegenNuc341	CHEXSeq	human	PE	75	FALSE	none	Default	TRUE	ATCACG	15NT	505	C_V2b	502	505b	302	303	303	13	K562	Y	Y	Y	1	N	N	Culture	none	N	none	none	N
CV2bK562Batch12WithDenatureGravSingle2pPBC1_15NT	580	scCLTdegenNuc342	CHEXSeq	human	PE	75	FALSE	none	Default	TRUE	ATCACG	15NT	505	C_V2b	502	505b	302	303	303	13	K562	Y	Y	Y	1	N	N	Culture	none	N	none	none	N
CV2bK562Batch12WithDenatureGravSingle2pPBC1_15NT	580	scCLTdegenNuc343	CHEXSeq	human	PE	75	FALSE	none	Default	TRUE	ATCACG	15NT	505	C_V2b	502	505b	302	303	303	13	K562	Y	Y	Y	1	N	N	Culture	none	N	none	none	N
CV2bK562Batch12WithDenatureGravSingle2pPBC1_15NT	580	scCLTdegenNuc345	CHEXSeq	human	PE	75	FALSE	none	Default	TRUE	ATCACG	15NT	505	C_V2b	502	505b	302	303	303	13	K562	Y	Y	Y	1	N	N	Culture	none	N	none	none	N
CV2bK562Batch14WithDenatureGravSingle2pPBC1_15NT	589	scCLTdegenNuc348	CHEXSeq	human	PE	75	FALSE	none	Default	TRUE	ATCACG	15NT	505	C_V2b	502	505b	302	303	303	13	K562	Y	Y	Y	1	N	N	Culture	none	N	none	none	N
CV2bK562Batch10NoProbeGravSingleNoLight2pBC14	571	scCLTdegenNuc383	CHEXSeq	human	PE	75	FALSE	none	Default	TRUE	ATCACG	15NT	505	C_V2b	none	507b	302	303	303	13	K562	N	N	Y	1	N	Y	Culture	none	N	none	none	N
CV2bK562Batch10NoProbeGravSingleNoLight2pBC14	571	scCLTdegenNuc384	CHEXSeq	human	PE	75	FALSE	none	Default	TRUE	ATCACG	15NT	505	C_V2b	none	507b	302	303	303	13	K562	N	N	Y	1	N	Y	Culture	none	N	none	none	N
CV2bK562Batch10NoProbeGravSingleNoLight2pBC14	571	scCLTdegenNuc386	CHEXSeq	human	PE	75	FALSE	none	Default	TRUE	ATCACG	15NT	505	C_V2b	none	507b	302	303	303	13	K562	N	N	Y	1	N	Y	Culture	none	N	none	none	N
CV2bMouseNeuronCultureDIV2wksSingle2pPBC1_15NT	584	scCLTdegenNuc387	CHEXSeq	mouse	PE	75	FALSE	none	Default	TRUE	ATCACG	15NT	505	C_V2b	502	505b	302	303	303	13	Neuron	Y	Y	Y	1	N	N	Culture	none	N	none	none	N
CV2bMouseNeuronCultureDIV2wksSingle2pPBC1_15NT	584	scCLTdegenNuc388	CHEXSeq	mouse	PE	75	FALSE	none	Default	TRUE	ATCACG	15NT	505	C_V2b	502	505b	302	303	303	13	Neuron	Y	Y	Y	1	N	N	Culture	none	N	none	none	N
CV2bMouseNeuronCultureDIV2wksSingle2pPBC1_15NT	584	scCLTdegenNuc390	CHEXSeq	mouse	PE	75	FALSE	none	Default	TRUE	ATCACG	15NT	505	C_V2b	502	505b	302	303	303	13	Neuron	Y	Y	Y	1	N	N	Culture	none	N	none	none	N
CV2bMouseNeuronCultureDIV2wksSingle2pPBC1_15NT	584	scCLTdegenNuc391	CHEXSeq	mouse	PE	75	FALSE	none	Default	TRUE	ATCACG	15NT	505	C_V2b	502	505b	302	303	303	13	Neuron	Y	Y	Y	1	N	N	Culture	none	N	none	none	N
CV2bMouseNeuronCultureDIV2wksSingle2pPBC1_15NT	584	scCLTdegenNuc392	CHEXSeq	mouse	PE	75	FALSE	none	Default	TRUE	ATCACG	15NT	505	C_V2b	502	505b	302	303	303	13	Neuron	Y	Y	Y	1	N	N	Culture	none	N	none	none	N
CV2bMouseNeuronCultureDIV2wksSingle2pPBC1_15NT	584	scCLTdegenNuc393	CHEXSeq	mouse	PE	75	FALSE	none	Default	TRUE	ATCACG	15NT	505	C_V2b	502	505b	302	303	303	13	Neuron	Y	Y	Y	1	N	N	Culture	none	N	none	none	N
CV2bMouseAstroCultureDIV2wksSingle2pPBC1_15NT	586	scCLTdegenNuc394	CHEXSeq	mouse	PE	75	FALSE	none	Default	TRUE	ATCACG	15NT	505	C_V2b	502	505b	302	303	303	13	Astro	Y	Y	Y	1	N	N	Culture	none	N	none	none	N
CV2bMouseAstroCultureDIV2wksSingle2pPBC1_15NT	586	scCLTdegenNuc395	CHEXSeq	mouse	PE	75	FALSE	none	Default	TRUE	ATCACG	15NT	505	C_V2b	502	505b	302	303	303	13	Astro	Y	Y	Y	1	N	N	Culture	none	N	none	none	N
CV2bMouseAstroCultureDIV2wksSingle2pPBC1_15NT	586	scCLTdegenNuc397	CHEXSeq	mouse	PE	75	FALSE	none	Default	TRUE	ATCACG	15NT	505	C_V2b	502	505b	302	303	303	13	Astro	Y	Y	Y	1	N	N	Culture	none	N	none	none	N
CV2bMouseAstroCultureDIV2wksSingle2pPBC1_15NT	586	scCLTdegenNuc398	CHEXSeq	mouse	PE	75	FALSE	none	Default	TRUE	ATCACG	15NT	505	C_V2b	502	505b	302	303	303	13	Astro	Y	Y	Y	1	N	N	Culture	none	N	none	none	N
CV2bMouseAstroCultureDIV2wksSingle2pPBC1_15NT	586	scCLTdegenNuc399	CHEXSeq	mouse	PE	75	FALSE	none	Default	TRUE	ATCACG	15NT	505	C_V2b	502	505b	302	303	303	13	Astro	Y	Y	Y	1	N	N	Culture	none	N	none	none	N
CV2bMouseAstroCultureDIV2wksSingle2pPBC1_15NT	586	scCLTdegenNuc400	CHEXSeq	mouse	PE	75	FALSE	none	Default	TRUE	ATCACG	15NT	505	C_V2b	502	505b	302	303	303	13	Astro	Y	Y	Y	1	N	N	Culture	none	N	none	none	N
CV2bMouseAstroCultureDIV2wksSingle2pPBC1_15NT	586	scCLTdegenNuc401	CHEXSeq	mouse	PE	75	FALSE	none	Default	TRUE	ATCACG	15NT	505	C_V2b	502	505b	302	303	303	13	Astro	Y	Y	Y	1	N	N	Culture	none	N	none	none	N
CV2bK562Batch10WithDenatureGravSingle2pPBC1_15NT	571	scCLTdegenNuc404	CHEXSeq	human	PE	75	FALSE	none	Default	TRUE	ATCACG	15NT	505	C_V2b	502	505b	302	303	303	13	K562	Y	Y	Y	1	N	N	Culture	none	N	none	none	N
CV2bK562Batch10WithDenatureGravSingle2pPBC1_15NT	571	scCLTdegenNuc406	CHEXSeq	human	PE	75	FALSE	none	Default	TRUE	ATCACG	15NT	505	C_V2b	502	505b	302	303	303	13	K562	Y	Y	Y	1	N	N	Culture	none	N	none	none	N
CV2bK562Batch10WithDenatureGravSingle2pPBC1_15NT	571	scCLTdegenNuc408	CHEXSeq	human	PE	75	FALSE	none	Default	TRUE	ATCACG	15NT	505	C_V2b	502	505b	302	303	303	13	K562	Y	Y	Y	1	N	N	Culture	none	N	none	none	N
CV2bK562Batch10WithDenatureGravSingle2pPBC1_15NT	571	scCLTdegenNuc409	CHEXSeq	human	PE	75	FALSE	none	Default	TRUE	ATCACG	15NT	505	C_V2b	502	505b	302	303	303	13	K562	Y	Y	Y	1	N	N	Culture	none	N	none	none	N
CV2bK562Batch10WithDenatureGravSingle2pPBC1_15NT	571	scCLTdegenNuc410	CHEXSeq	human	PE	75	FALSE	none	Default	TRUE	ATCACG	15NT	505	C_V2b	502	505b	302	303	303	13	K562	Y	Y	Y	1	N	N	Culture	none	N	none	none	N
CV2bK562Batch10WithDenatureGravSingle2pPBC1_15NT	571	scCLTdegenNuc411	CHEXSeq	human	PE	75	FALSE	none	Default	TRUE	ATCACG	15NT	505	C_V2b	502	505b	302	303	303	13	K562	Y	Y	Y	1	N	N	Culture	none	N	none	none	N
CV2bMouseBrainSliceMap2Pooled2pPBC1_15NT	584	scCLTdegenNuc413	CHEXSeq	mouse	PE	75	FALSE	none	Default	TRUE	ATCACG	15NT	505	C_V2b	502	505b	302	303	303	13	Neuron	Y	Y	Y	20	N	N	Slice	none	N	none	none	N
CV2bMouseAstroCultureDIV2wksPooled_2pPBC1_15NT	586	scCLTdegenNuc414	CHEXSeq	mouse	PE	75	FALSE	none	Default	TRUE	ATCACG	15NT	505	C_V2b	502	505b	302	303	303	13	Astro	Y	Y	Y	50	N	N	Culture	none	N	none	none	N
CV2bMouseNeuronCultureDIV2wksPooled2pPBC1_15NT	584	scCLTdegenNuc415	CHEXSeq	mouse	PE	75	FALSE	none	Default	TRUE	ATCACG	15NT	505	C_V2b	502	505b	302	303	303	13	Neuron	Y	Y	Y	37	N	N	Culture	none	N	none	none	N
CV2bK562Batch11NoProbeGravSingleNoLight2pPBC14	579	scCLTdegenNuc417	CHEXSeq	human	PE	75	FALSE	none	Default	TRUE	ATCACG	15NT	505	C_V2b	none	507b	302	303	303	13	K562	N	N	Y	1	N	Y	Culture	none	N	none	none	N
CV2bK562Batch11NoProbeGravSingleNoLight2pPBC14	579	scCLTdegenNuc418	CHEXSeq	human	PE	75	FALSE	none	Default	TRUE	ATCACG	15NT	505	C_V2b	none	507b	302	303	303	13	K562	N	N	Y	1	N	Y	Culture	none	N	none	none	N
CV2bK562Batch11NoProbeGravSingleNoLight2pPBC14	579	scCLTdegenNuc420	CHEXSeq	human	PE	75	FALSE	none	Default	TRUE	ATCACG	15NT	505	C_V2b	none	507b	302	303	303	13	K562	N	N	Y	1	N	Y	Culture	none	N	none	none	N
CV2bK562Batch11NoProbeGravSingleNoLight2pPBC14	579	scCLTdegenNuc422	CHEXSeq	human	PE	75	FALSE	none	Default	TRUE	ATCACG	15NT	505	C_V2b	none	507b	302	303	303	13	K562	N	N	Y	1	N	Y	Culture	none	N	none	none	N
CV2bK562Batch11NoProbeGravSingleNoLight2pPBC14	579	scCLTdegenNuc423	CHEXSeq	human	PE	75	FALSE	none	Default	TRUE	ATCACG	15NT	505	C_V2b	none	507b	302	303	303	13	K562	N	N	Y	1	N	Y	Culture	none	N	none	none	N
CV2bK562Batch11NoProbeGravSingleNoLight2pPBC14	579	scCLTdegenNuc424	CHEXSeq	human	PE	75	FALSE	none	Default	TRUE	ATCACG	15NT	505	C_V2b	none	507b	302	303	303	13	K562	N	N	Y	1	N	Y	Culture	none	N	none	none	N
CV2bK562Batch11NoProbeGravSingleNoLight2pPBC14	579	scCLTdegenNuc425	CHEXSeq	human	PE	75	FALSE	none	Default	TRUE	ATCACG	15NT	505	C_V2b	none	507b	302	303	303	13	K562	N	N	Y	1	N	Y	Culture	none	N	none	none	N
CV2bK562Batch12WithDenatureGravPooled26_2pPBC1_15NT	580	scCLTdegenNuc428	CHEXSeq	human	PE	75	FALSE	none	Default	TRUE	ATCACG	15NT	505	C_V2b	502	505b	302	303	303	13	K562	Y	Y	Y	1	N	N	Culture	none	N	none	none	N
CV2bMouseNeuronCultureDIV2wksSingleNoProbeNoLight2pPBC1	584	scCLTdegenNuc429	CHEXSeq	mouse	PE	75	FALSE	none	Default	TRUE	ATCACG	15NT	505	C_V2b	none	507b	302	303	303	13	Neuron	N	N	Y	1	N	Y	Culture	none	N	none	none	N
CV2bMouseNeuronCultureDIV2wksSingleNoProbeNoLight2pPBC1	584	scCLTdegenNuc430	CHEXSeq	mouse	PE	75	FALSE	none	Default	TRUE	ATCACG	15NT	505	C_V2b	none	507b	302	303	303	13	Neuron	N	N	Y	1	N	Y	Culture	none	N	none	none	N
CV2bMouseNeuronCultureDIV2wksSingleNoProbeNoLight2pPBC1	584	scCLTdegenNuc431	CHEXSeq	mouse	PE	75	FALSE	none	Default	TRUE	ATCACG	15NT	505	C_V2b	none	507b	302	303	303	13	Neuron	N	N	Y	1	N	Y	Culture	none	N	none	none	N
CV2bMouseNeuronCultureDIV2wksSingleNoProbeNoLight2pPBC1	584	scCLTdegenNuc433	CHEXSeq	mouse	PE	75	FALSE	none	Default	TRUE	ATCACG	15NT	505	C_V2b	none	507b	302	303	303	13	Neuron	N	N	Y	1	N	Y	Culture	none	N	none	none	N
CV2bMouseAstroCultureDIV2wksSingleNoProbeNoLight2pPBC14	586	scCLTdegenNuc435	CHEXSeq	mouse	PE	75	FALSE	none	Default	TRUE	ATCACG	15NT	505	C_V2b	none	507b	302	303	303	13	Astro	N	N	Y	1	N	Y	Culture	none	N	none	none	N
CV2bMouseAstroCultureDIV2wksSingleNoProbeNoLight2pPBC14	586	scCLTdegenNuc436	CHEXSeq	mouse	PE	75	FALSE	none	Default	TRUE	ATCACG	15NT	505	C_V2b	none	507b	302	303	303	13	Astro	N	N	Y	1	N	Y	Culture	none	N	none	none	N
CV2bMouseAstroCultureDIV2wksSingleNoProbeNoLight2pPBC14	586	scCLTdegenNuc437	CHEXSeq	mouse	PE	75	FALSE	none	Default	TRUE	ATCACG	15NT	505	C_V2b	none	507b	302	303	303	13	Astro	N	N	Y	1	N	Y	Culture	none	N	none	none	N
CV2bMouseAstroCultureDIV2wksSingleNoProbeNoLight2pPBC14	586	scCLTdegenNuc438	CHEXSeq	mouse	PE	75	FALSE	none	Default	TRUE	ATCACG	15NT	505	C_V2b	none	507b	302	303	303	13	Astro	N	N	Y	1	N	Y	Culture	none	N	none	none	N
CV2bHumanAstroCultureDIV11Pooled_2pPBC1_15NT	589	scCLTdegenNuc439	CHEXSeq	human	PE	75	FALSE	none	Default	TRUE	ATCACG	15NT	505	C_V2b	502	505b	302	303	303	13	Astro	Y	Y	Y	50	N	N	Culture	none	N	none	none	N
CV2bHumanAstroCultureDIV11Pooled_2pPBC1_15NT	589	scCLTdegenNuc440	CHEXSeq	human	PE	75	FALSE	none	Default	TRUE	ATCACG	15NT	505	C_V2b	502	505b	302	303	303	13	Astro	Y	Y	Y	50	N	N	Culture	none	N	none	none	N
CV2bHumanAstroCultureDIV11Single2pPBC1_15NT	589	scCLTdegenNuc441	CHEXSeq	human	PE	75	FALSE	none	Default	TRUE	ATCACG	15NT	505	C_V2b	502	505b	302	303	303	13	Astro	Y	Y	Y	1	N	N	Culture	none	N	none	none	N
CV2bHumanAstroCultureDIV11Single2pPBC1_15NT	589	scCLTdegenNuc442	CHEXSeq	human	PE	75	FALSE	none	Default	TRUE	ATCACG	15NT	505	C_V2b	502	505b	302	303	303	13	Astro	Y	Y	Y	1	N	N	Culture	none	N	none	none	N
CV2bHumanAstroCultureDIV11Single2pPBC1_15NT	589	scCLTdegenNuc443	CHEXSeq	human	PE	75	FALSE	none	Default	TRUE	ATCACG	15NT	505	C_V2b	502	505b	302	303	303	13	Astro	Y	Y	Y	1	N	N	Culture	none	N	none	none	N
CV2bHumanAstroCultureDIV11Single2pPBC1_15NT	589	scCLTdegenNuc444	CHEXSeq	human	PE	75	FALSE	none	Default	TRUE	ATCACG	15NT	505	C_V2b	502	505b	302	303	303	13	Astro	Y	Y	Y	1	N	N	Culture	none	N	none	none	N
CV2bHumanAstroCultureDIV11Single2pPBC1_15NT	589	scCLTdegenNuc445	CHEXSeq	human	PE	75	FALSE	none	Default	TRUE	ATCACG	15NT	505	C_V2b	502	505b	302	303	303	13	Astro	Y	Y	Y	1	N	N	Culture	none	N	none	none	N
CV2bK562Batch13WithDenatureGravSingle2pPBC1_15NT	588	scCLTdegenNuc446	CHEXSeq	human	PE	75	FALSE	none	Default	TRUE	ATCACG	15NT	505	C_V2b	502	505b	302	303	303	13	K562	Y	Y	Y	1	N	N	Culture	none	N	none	none	N
CV2bK562Batch13WithDenatureGravSingle2pPBC1_15NT	588	scCLTdegenNuc447	CHEXSeq	human	PE	75	FALSE	none	Default	TRUE	ATCACG	15NT	505	C_V2b	502	505b	302	303	303	13	K562	Y	Y	Y	1	N	N	Culture	none	N	none	none	N
CV2bK562Batch13WithDenatureGravSingle2pPBC1_15NT	588	scCLTdegenNuc448	CHEXSeq	human	PE	75	FALSE	none	Default	TRUE	ATCACG	15NT	505	C_V2b	502	505b	302	303	303	13	K562	Y	Y	Y	1	N	N	Culture	none	N	none	none	N
CV2bK562Batch13WithDenatureGravPooled_2pPBC1_15NT	588	scCLTdegenNuc451	CHEXSeq	human	PE	75	FALSE	none	Default	TRUE	ATCACG	15NT	505	C_V2b	502	505b	302	303	303	13	K562	Y	Y	Y	30	N	N	Culture	none	N	none	none	N
CV2bK562Batch13WithDenatureGravSingle2pPBC1_15NT	588	scCLTdegenNuc452	CHEXSeq	human	PE	75	FALSE	none	Default	TRUE	ATCACG	15NT	505	C_V2b	502	505b	302	303	303	13	K562	Y	Y	Y	1	N	N	Culture	none	N	none	none	N
CV2bK562Batch13WithDenatureGravSingle2pPBC1_15NT	588	scCLTdegenNuc454	CHEXSeq	human	PE	75	FALSE	none	Default	TRUE	ATCACG	15NT	505	C_V2b	502	505b	302	303	303	13	K562	Y	Y	Y	1	N	N	Culture	none	N	none	none	N
CV2bK562Batch13WithDenatureGravSingle2pPBC1_15NT	588	scCLTdegenNuc455	CHEXSeq	human	PE	75	FALSE	none	Default	TRUE	ATCACG	15NT	505	C_V2b	502	505b	302	303	303	13	K562	Y	Y	Y	1	N	N	Culture	none	N	none	none	N
CV2bK562Batch13WithDenatureGravSingle2pPBC1_15NT	588	scCLTdegenNuc456	CHEXSeq	human	PE	75	FALSE	none	Default	TRUE	ATCACG	15NT	505	C_V2b	502	505b	302	303	303	13	K562	Y	Y	Y	1	N	N	Culture	none	N	none	none	N
CV2bK562Batch13WithDenatureGravPooled_2pPBC1_15NT	588	scCLTdegenNuc457	CHEXSeq	human	PE	75	FALSE	none	Default	TRUE	ATCACG	15NT	505	C_V2b	502	505b	302	303	303	13	K562	Y	Y	Y	30	N	N	Culture	none	N	none	none	N
CV2bMouseBrainSliceMap2StainSingle2pPBC1_15NT	589	scCLTdegenNuc458	CHEXSeq	mouse	PE	75	FALSE	none	Default	TRUE	ATCACG	15NT	505	C_V2b	502	505b	302	303	303	13	Neuron	Y	Y	Y	1	N	N	Slice	none	N	none	none	N
CV2bMouseBrainSliceMap2StainSingle2pPBC1_15NT	589	scCLTdegenNuc459	CHEXSeq	mouse	PE	75	FALSE	none	Default	TRUE	ATCACG	15NT	505	C_V2b	502	505b	302	303	303	13	Neuron	Y	Y	Y	1	N	N	Slice	none	N	none	none	N
CV2bMouseBrainSliceMap2StainSingle2pPBC1_15NT	589	scCLTdegenNuc460	CHEXSeq	mouse	PE	75	FALSE	none	Default	TRUE	ATCACG	15NT	505	C_V2b	502	505b	302	303	303	13	Neuron	Y	Y	Y	1	N	N	Slice	none	N	none	none	N
CV2bMouseBrainSliceMap2StainPooled_2pPBC1_15NT	589	scCLTdegenNuc462	CHEXSeq	mouse	PE	75	FALSE	none	Default	TRUE	ATCACG	15NT	505	C_V2b	502	505b	302	303	303	13	Neuron	Y	Y	Y	10	N	N	Slice	none	N	none	none	N
CV2bK562Batch15WithDenatureGravPooledNoProbeNoLight2pPBC14	591	scCLTdegenNuc463	CHEXSeq	human	PE	75	FALSE	none	Default	TRUE	ATCACG	15NT	505	C_V2b	none	507b	302	303	303	13	K562	N	N	Y	500	N	Y	Culture	none	N	none	none	N
CV2bK562Batch15WithDenatureGravPooledNoProbeNoLight2pPBC14	591	scCLTdegenNuc464	CHEXSeq	human	PE	75	FALSE	none	Default	TRUE	ATCACG	15NT	505	C_V2b	none	507b	302	303	303	13	K562	N	N	Y	500	N	Y	Culture	none	N	none	none	N
CV2bMouseBrainSliceMap2StainSingle2pPBC1_15NT	591	scCLTdegenNuc465	CHEXSeq	mouse	PE	75	FALSE	none	Default	TRUE	ATCACG	15NT	505	C_V2b	502	505b	302	303	303	13	Neuron	Y	Y	Y	1	N	N	Slice	none	N	none	none	N
CV2bMouseBrainSliceMap2StainSingle2pPBC1_15NT	591	scCLTdegenNuc466	CHEXSeq	mouse	PE	75	FALSE	none	Default	TRUE	ATCACG	15NT	505	C_V2b	502	505b	302	303	303	13	Neuron	Y	Y	Y	1	N	N	Slice	none	N	none	none	N
CV2bMouseBrainSliceMap2StainSingle2pPBC1_15NT	591	scCLTdegenNuc467	CHEXSeq	mouse	PE	75	FALSE	none	Default	TRUE	ATCACG	15NT	505	C_V2b	502	505b	302	303	303	13	Neuron	Y	Y	Y	1	N	N	Slice	none	N	none	none	N
CV2bMouseBrainSliceMap2StainSingle2pPBC1_15NT	591	scCLTdegenNuc468	CHEXSeq	mouse	PE	75	FALSE	none	Default	TRUE	ATCACG	15NT	505	C_V2b	502	505b	302	303	303	13	Neuron	Y	Y	Y	1	N	N	Slice	none	N	none	none	N
CV2bMouseBrainSliceMap2StainSingle2pPBC1_15NT	597	scCLTdegenNuc469	CHEXSeq	mouse	PE	75	FALSE	none	Default	TRUE	ATCACG	15NT	505	C_V2b	502	505b	302	303	303	13	Neuron	Y	Y	Y	1	N	N	Slice	none	N	none	none	N
CV2bMouseBrainSliceMap2StainPooledNoProbeNoLight2pBC14	597	scCLTdegenNuc470	CHEXSeq	mouse	PE	75	FALSE	none	Default	TRUE	ATCACG	15NT	505	C_V2b	none	507b	302	303	303	13	Neuron	N	N	Y	NA	N	Y	Slice	none	N	none	none	N
CV2bMouseNeuronCulturePooledNoProbeNoLight2pBC14	597	scCLTdegenNuc471	CHEXSeq	mouse	PE	75	FALSE	none	Default	TRUE	ATCACG	15NT	505	C_V2b	none	507b	302	303	303	13	Neuron	N	N	Y	10000	N	Y	Culture	none	N	none	none	N
CV2bMouseAstroCulturePooledNoProbeNoLight2pBC14	597	scCLTdegenNuc472	CHEXSeq	mouse	PE	75	FALSE	none	Default	TRUE	ATCACG	15NT	505	C_V2b	none	507b	302	303	303	13	Astro	N	N	Y	10000	N	Y	Culture	none	N	none	none	N
CV2bHumanNeuronCultureNeuNStainedSingle2pPBC1_15NT	602	scCLTdegenNuc473	CHEXSeq	human	PE	75	FALSE	none	Default	TRUE	ATCACG	15NT	505	C_V2b	502	505b	302	303	303	13	Neuron	Y	Y	Y	1	N	N	Culture	none	N	none	none	N
CV2bHumanNeuronCultureNeuNStainedSingle2pPBC1_15NT	602	scCLTdegenNuc474	CHEXSeq	human	PE	75	FALSE	none	Default	TRUE	ATCACG	15NT	505	C_V2b	502	505b	302	303	303	13	Neuron	Y	Y	Y	1	N	N	Culture	none	N	none	none	N
CV2bHumanNeuronCultureNeuNStainedSingle2pPBC1_15NT	602	scCLTdegenNuc475	CHEXSeq	human	PE	75	FALSE	none	Default	TRUE	ATCACG	15NT	505	C_V2b	502	505b	302	303	303	13	Neuron	Y	Y	Y	1	N	N	Culture	none	N	none	none	N
CV2bHumanNeuronCultureNeuNStainedSingle2pPBC1_15NT	602	scCLTdegenNuc476	CHEXSeq	human	PE	75	FALSE	none	Default	TRUE	ATCACG	15NT	505	C_V2b	502	505b	302	303	303	13	Neuron	Y	Y	Y	1	N	N	Culture	none	N	none	none	N
CV2bHumanNeuronCultureNeuNStainedSingle2pPBC1_15NT	602	scCLTdegenNuc477	CHEXSeq	human	PE	75	FALSE	none	Default	TRUE	ATCACG	15NT	505	C_V2b	502	505b	302	303	303	13	Neuron	Y	Y	Y	1	N	N	Culture	none	N	none	none	N
CV2bHumanNeuronCultureNeuNStainedSingle2pPBC1_15NT	602	scCLTdegenNuc478	CHEXSeq	human	PE	75	FALSE	none	Default	TRUE	ATCACG	15NT	505	C_V2b	502	505b	302	303	303	13	Neuron	Y	Y	Y	1	N	N	Culture	none	N	none	none	N
CV2bHumanNeuronCultureNeuNStainedSingle2pPBC1_15NT	602	scCLTdegenNuc480	CHEXSeq	human	PE	75	FALSE	none	Default	TRUE	ATCACG	15NT	505	C_V2b	502	505b	302	303	303	13	Neuron	Y	Y	Y	1	N	N	Culture	none	N	none	none	N
CV2bHumanNeuronCultureNeuNStainedSingle2pPBC1_15NT	602	scCLTdegenNuc481	CHEXSeq	human	PE	75	FALSE	none	Default	TRUE	ATCACG	15NT	505	C_V2b	502	505b	302	303	303	13	Neuron	Y	Y	Y	1	N	N	Culture	none	N	none	none	N
CV2bHumanNeuronCultureNeuNStainedSingle2pPBC1_15NT	602	scCLTdegenNuc482	CHEXSeq	human	PE	75	FALSE	none	Default	TRUE	ATCACG	15NT	505	C_V2b	502	505b	302	303	303	13	Neuron	Y	Y	Y	1	N	N	Culture	none	N	none	none	N
CV2bHumanNeuronCultureNeuNStainedSingle2pPBC1_15NT	602	scCLTdegenNuc483	CHEXSeq	human	PE	75	FALSE	none	Default	TRUE	ATCACG	15NT	505	C_V2b	502	505b	302	303	303	13	Neuron	Y	Y	Y	1	N	N	Culture	none	N	none	none	N
CV2bHumanNeuronCultureNeuNStainedSingle2pPBC1_15NT	602	scCLTdegenNuc484	CHEXSeq	human	PE	75	FALSE	none	Default	TRUE	ATCACG	15NT	505	C_V2b	502	505b	302	303	303	13	Neuron	Y	Y	Y	1	N	N	Culture	none	N	none	none	N
CV2bHumanNeuronCultureNeuNStainedSingle2pPBC1_15NT	602	scCLTdegenNuc485	CHEXSeq	human	PE	75	FALSE	none	Default	TRUE	ATCACG	15NT	505	C_V2b	502	505b	302	303	303	13	Neuron	Y	Y	Y	1	N	N	Culture	none	N	none	none	N
CV2bMouseBrainSliceTdTomatoPositiveMap2FailedSingle2pPBC1_15NT	619	scCLTdegenNuc495	CHEXSeq	mouse	PE	75	FALSE	none	Default	TRUE	ATCACG	15NT	505	C_V2b	502	505b	302	303	303	13	Neuron	Y	Y	Y	1	N	N	Slice	none	N	none	none	N
CV2bMouseAstroCultureSingle2pPBC1_15NT	619	scCLTdegenNuc496	CHEXSeq	mouse	PE	75	FALSE	none	Default	TRUE	ATCACG	15NT	505	C_V2b	502	505b	302	303	303	13	Astro	Y	Y	Y	1	N	N	Culture	none	N	none	none	N
CV2bMouseAstroCultureSingle2pPBC1_15NT	619	scCLTdegenNuc497	CHEXSeq	mouse	PE	75	FALSE	none	Default	TRUE	ATCACG	15NT	505	C_V2b	502	505b	302	303	303	13	Astro	Y	Y	Y	1	N	N	Culture	none	N	none	none	N
CV2bMouseAstroCultureSingle2pPBC1_15NT	619	scCLTdegenNuc498	CHEXSeq	mouse	PE	75	FALSE	none	Default	TRUE	ATCACG	15NT	505	C_V2b	502	505b	302	303	303	13	Astro	Y	Y	Y	1	N	N	Culture	none	N	none	none	N
CV2bMouseAstroCultureSingle2pPBC1_15NT	619	scCLTdegenNuc499	CHEXSeq	mouse	PE	75	FALSE	none	Default	TRUE	ATCACG	15NT	505	C_V2b	502	505b	302	303	303	13	Astro	Y	Y	Y	1	N	N	Culture	none	N	none	none	N
CV2bMouseAstroCultureSingle2pPBC1_15NT	619	scCLTdegenNuc500	CHEXSeq	mouse	PE	75	FALSE	none	Default	TRUE	ATCACG	15NT	505	C_V2b	502	505b	302	303	303	13	Astro	Y	Y	Y	1	N	N	Culture	none	N	none	none	N
CV2bMouseNeuronCultureSingle2pPBC1_15NT	619	scCLTdegenNuc501	CHEXSeq	mouse	PE	75	FALSE	none	Default	TRUE	ATCACG	15NT	505	C_V2b	502	505b	302	303	303	13	Neuron	Y	Y	Y	1	N	N	Culture	none	N	none	none	N
CV2bMouseNeuronCultureSingle2pPBC1_15NT	619	scCLTdegenNuc502	CHEXSeq	mouse	PE	75	FALSE	none	Default	TRUE	ATCACG	15NT	505	C_V2b	502	505b	302	303	303	13	Neuron	Y	Y	Y	1	N	N	Culture	none	N	none	none	N
CV2bMouseNeuronCultureSingle2pPBC1_15NT	619	scCLTdegenNuc503	CHEXSeq	mouse	PE	75	FALSE	none	Default	TRUE	ATCACG	15NT	505	C_V2b	502	505b	302	303	303	13	Neuron	Y	Y	Y	1	N	N	Culture	none	N	none	none	N
CV2bMouseNeuronCultureSingle2pPBC1_15NT	619	scCLTdegenNuc504	CHEXSeq	mouse	PE	75	FALSE	none	Default	TRUE	ATCACG	15NT	505	C_V2b	502	505b	302	303	303	13	Neuron	Y	Y	Y	1	N	N	Culture	none	N	none	none	N
CV2bMouseNeuronCultureSingle2pPBC1_15NT	619	scCLTdegenNuc505	CHEXSeq	mouse	PE	75	FALSE	none	Default	TRUE	ATCACG	15NT	505	C_V2b	502	505b	302	303	303	13	Neuron	Y	Y	Y	1	N	N	Culture	none	N	none	none	N
CV2bMouseAstroCultureSingle2pPBC1_15NT	619	scCLTdegenNuc506	CHEXSeq	mouse	PE	75	FALSE	none	Default	TRUE	ATCACG	15NT	505	C_V2b	502	505b	302	303	303	13	Astro	Y	Y	Y	1	N	N	Culture	none	N	none	none	N
CV2bMouseAstroCultureSingle2pPBC1_15NT	622	scCLTdegenNuc507	CHEXSeq	mouse	PE	75	FALSE	none	Default	TRUE	ATCACG	15NT	505	C_V2b	502	505b	302	303	303	13	Astro	Y	Y	Y	1	N	N	Culture	none	N	none	none	N
CV2bMouseAstroCultureSingle2pPBC1_15NT	622	scCLTdegenNuc508	CHEXSeq	mouse	PE	75	FALSE	none	Default	TRUE	ATCACG	15NT	505	C_V2b	502	505b	302	303	303	13	Astro	Y	Y	Y	1	N	N	Culture	none	N	none	none	N
CV2bMouseAstroCultureSingle2pPBC1_15NT	622	scCLTdegenNuc509	CHEXSeq	mouse	PE	75	FALSE	none	Default	TRUE	ATCACG	15NT	505	C_V2b	502	505b	302	303	303	13	Astro	Y	Y	Y	1	N	N	Culture	none	N	none	none	N
CV2bMouseNeuronCultureSingle2pPBC1_15NT	622	scCLTdegenNuc510	CHEXSeq	mouse	PE	75	FALSE	none	Default	TRUE	ATCACG	15NT	505	C_V2b	502	505b	302	303	303	13	Neuron	Y	Y	Y	1	N	N	Culture	none	N	none	none	N
CV2bMouseNeuronCultureSingle2pPBC1_15NT	622	scCLTdegenNuc511	CHEXSeq	mouse	PE	75	FALSE	none	Default	TRUE	ATCACG	15NT	505	C_V2b	502	505b	302	303	303	13	Neuron	Y	Y	Y	1	N	N	Culture	none	N	none	none	N
CV2bMouseNeuronCultureSingle2pPBC1_15NT	622	scCLTdegenNuc512	CHEXSeq	mouse	PE	75	FALSE	none	Default	TRUE	ATCACG	15NT	505	C_V2b	502	505b	302	303	303	13	Neuron	Y	Y	Y	1	N	N	Culture	none	N	none	none	N
CV2bMouseNeuronCultureSingle2pPBC1_15NT	622	scCLTdegenNuc513	CHEXSeq	mouse	PE	75	FALSE	none	Default	TRUE	ATCACG	15NT	505	C_V2b	502	505b	302	303	303	13	Neuron	Y	Y	Y	1	N	N	Culture	none	N	none	none	N
CV2bMouseAstroCultureSingle2pPBC1_15NT	622	scCLTdegenNuc514	CHEXSeq	mouse	PE	75	FALSE	none	Default	TRUE	ATCACG	15NT	505	C_V2b	502	505b	302	303	303	13	Astro	Y	Y	Y	1	N	N	Culture	none	N	none	none	N
CV2bMouseBrainSliceMap2PositiveSingle2pPBC1_15NT	622	scCLTdegenNuc515	CHEXSeq	mouse	PE	75	FALSE	none	Default	TRUE	ATCACG	15NT	505	C_V2b	502	505b	302	303	303	13	Neuron	Y	Y	Y	1	N	N	Slice	none	N	none	none	N
CV2bMouseBrainSliceMap2PositiveSingle2pPBC1_15NT	622	scCLTdegenNuc516	CHEXSeq	mouse	PE	75	FALSE	none	Default	TRUE	ATCACG	15NT	505	C_V2b	502	505b	302	303	303	13	Neuron	Y	Y	Y	1	N	N	Slice	none	N	none	none	N
CV2bMouseBrainSliceMap2PositiveSingle2pPBC1_15NT	622	scCLTdegenNuc517	CHEXSeq	mouse	PE	75	FALSE	none	Default	TRUE	ATCACG	15NT	505	C_V2b	502	505b	302	303	303	13	Neuron	Y	Y	Y	1	N	N	Slice	none	N	none	none	N
CV2bMouseBrainSliceMap2PositiveSingle2pPBC1_15NT	622	scCLTdegenNuc518	CHEXSeq	mouse	PE	75	FALSE	none	Default	TRUE	ATCACG	15NT	505	C_V2b	502	505b	302	303	303	13	Neuron	Y	Y	Y	1	N	N	Slice	none	N	none	none	N
CV2bMouseNeuronCultureSingle2pPBC1_15NT	623	scCLTdegenNuc521	CHEXSeq	mouse	PE	75	FALSE	none	Default	TRUE	ATCACG	15NT	505	C_V2b	502	505b	302	303	303	13	Neuron	Y	Y	Y	1	N	N	Culture	none	N	none	none	N
CV2bMouseNeuronCultureSingle2pPBC1_15NT	623	scCLTdegenNuc522	CHEXSeq	mouse	PE	75	FALSE	none	Default	TRUE	ATCACG	15NT	505	C_V2b	502	505b	302	303	303	13	Neuron	Y	Y	Y	1	N	N	Culture	none	N	none	none	N
CV2bMouseNeuronCultureSingle2pPBC1_15NT	623	scCLTdegenNuc523	CHEXSeq	mouse	PE	75	FALSE	none	Default	TRUE	ATCACG	15NT	505	C_V2b	502	505b	302	303	303	13	Neuron	Y	Y	Y	1	N	N	Culture	none	N	none	none	N
CV2bMouseNeuronCultureSingle2pPBC1_15NT	623	scCLTdegenNuc524	CHEXSeq	mouse	PE	75	FALSE	none	Default	TRUE	ATCACG	15NT	505	C_V2b	502	505b	302	303	303	13	Neuron	Y	Y	Y	1	N	N	Culture	none	N	none	none	N
CV2bMouseNeuronCultureSingle2pPBC1_15NT	623	scCLTdegenNuc525	CHEXSeq	mouse	PE	75	FALSE	none	Default	TRUE	ATCACG	15NT	505	C_V2b	502	505b	302	303	303	13	Neuron	Y	Y	Y	1	N	N	Culture	none	N	none	none	N
CV2bMouseNeuronCultureSingle2pPBC1_15NT	623	scCLTdegenNuc526	CHEXSeq	mouse	PE	75	FALSE	none	Default	TRUE	ATCACG	15NT	505	C_V2b	502	505b	302	303	303	13	Neuron	Y	Y	Y	1	N	N	Culture	none	N	none	none	N
CV2bMouseNeuronCultureSingle2pPBC1_15NT	623	scCLTdegenNuc527	CHEXSeq	mouse	PE	75	FALSE	none	Default	TRUE	ATCACG	15NT	505	C_V2b	502	505b	302	303	303	13	Neuron	Y	Y	Y	1	N	N	Culture	none	N	none	none	N
CV2bMouseNeuronCultureSingle2pPBC1_15NT	623	scCLTdegenNuc528	CHEXSeq	mouse	PE	75	FALSE	none	Default	TRUE	ATCACG	15NT	505	C_V2b	502	505b	302	303	303	13	Neuron	Y	Y	Y	1	N	N	Culture	none	N	none	none	N
CV2bMouseNeuronCultureSingle2pPBC1_15NT	623	scCLTdegenNuc529	CHEXSeq	mouse	PE	75	FALSE	none	Default	TRUE	ATCACG	15NT	505	C_V2b	502	505b	302	303	303	13	Neuron	Y	Y	Y	1	N	N	Culture	none	N	none	none	N
CV2bMouseNeuronCultureSingle2pPBC1_15NT	623	scCLTdegenNuc530	CHEXSeq	mouse	PE	75	FALSE	none	Default	TRUE	ATCACG	15NT	505	C_V2b	502	505b	302	303	303	13	Neuron	Y	Y	Y	1	N	N	Culture	none	N	none	none	N
CV2bMouseNeuronCultureSingle2pPBC1_15NT	624	scCLTdegenNuc531	CHEXSeq	mouse	PE	75	FALSE	none	Default	TRUE	ATCACG	15NT	505	C_V2b	502	505b	302	303	303	13	Neuron	Y	Y	Y	1	N	N	Culture	none	N	none	none	N
CV2bMouseNeuronCultureSingle2pPBC1_15NT	624	scCLTdegenNuc532	CHEXSeq	mouse	PE	75	FALSE	none	Default	TRUE	ATCACG	15NT	505	C_V2b	502	505b	302	303	303	13	Neuron	Y	Y	Y	1	N	N	Culture	none	N	none	none	N
CV2bMouseNeuronCultureSingle2pPBC1_15NT	624	scCLTdegenNuc533	CHEXSeq	mouse	PE	75	FALSE	none	Default	TRUE	ATCACG	15NT	505	C_V2b	502	505b	302	303	303	13	Neuron	Y	Y	Y	1	N	N	Culture	none	N	none	none	N
CV2bMouseNeuronCultureSingle2pPBC1_15NT	624	scCLTdegenNuc534	CHEXSeq	mouse	PE	75	FALSE	none	Default	TRUE	ATCACG	15NT	505	C_V2b	502	505b	302	303	303	13	Neuron	Y	Y	Y	1	N	N	Culture	none	N	none	none	N
CV2bMouseNeuronCultureSingle2pPBC1_15NT	624	scCLTdegenNuc535	CHEXSeq	mouse	PE	75	FALSE	none	Default	TRUE	ATCACG	15NT	505	C_V2b	502	505b	302	303	303	13	Neuron	Y	Y	Y	1	N	N	Culture	none	N	none	none	N
CV2bMouseNeuronCultureSingle2pPBC1_15NT	624	scCLTdegenNuc536	CHEXSeq	mouse	PE	75	FALSE	none	Default	TRUE	ATCACG	15NT	505	C_V2b	502	505b	302	303	303	13	Neuron	Y	Y	Y	1	N	N	Culture	none	N	none	none	N
CV2bMouseNeuronCultureSingle2pPBC1_15NT	624	scCLTdegenNuc537	CHEXSeq	mouse	PE	75	FALSE	none	Default	TRUE	ATCACG	15NT	505	C_V2b	502	505b	302	303	303	13	Neuron	Y	Y	Y	1	N	N	Culture	none	N	none	none	N
CV2bMouseNeuronCultureSingle2pPBC15_15NT2S	627	scCLTdegenNuc542	CHEXSeq	mouse	PE	75	FALSE	none	Default	TRUE	ATGTCA	15NT2S	510s	C_V2b	510	510b	302	303	303	13	Neuron	Y	Y	Y	1	N	N	Culture	none	N	none	none	N
CV2bMouseNeuronCultureSingle2pPBC15_15NT2S	627	scCLTdegenNuc543	CHEXSeq	mouse	PE	75	FALSE	none	Default	TRUE	ATGTCA	15NT2S	510s	C_V2b	510	510b	302	303	303	13	Neuron	Y	Y	Y	1	N	N	Culture	none	N	none	none	N
CV2bMouseNeuronCultureSingle2pPBC15_15NT2S	627	scCLTdegenNuc544	CHEXSeq	mouse	PE	75	FALSE	none	Default	TRUE	ATGTCA	15NT2S	510s	C_V2b	510	510b	302	303	303	13	Neuron	Y	Y	Y	1	N	N	Culture	none	N	none	none	N
CV2bMouseNeuronCultureSingle2pPBC15_15NT2S	627	scCLTdegenNuc545	CHEXSeq	mouse	PE	75	FALSE	none	Default	TRUE	ATGTCA	15NT2S	510s	C_V2b	510	510b	302	303	303	13	Neuron	Y	Y	Y	1	N	N	Culture	none	N	none	none	N
CV2bMouseNeuronCultureSingle2pPBC15_15NT2S	627	scCLTdegenNuc546	CHEXSeq	mouse	PE	75	FALSE	none	Default	TRUE	ATGTCA	15NT2S	510s	C_V2b	510	510b	302	303	303	13	Neuron	Y	Y	Y	1	N	N	Culture	none	N	none	none	N
CV2bMouseNeuronCultureSingle2pPBC16_15NT2S	627	scCLTdegenNuc547	CHEXSeq	mouse	PE	75	FALSE	none	Default	TRUE	CCGTCC	15NT2S	511s	C_V2b	511	511b	302	303	303	13	Neuron	Y	Y	Y	1	N	N	Culture	none	N	none	none	N
CV2bMouseNeuronCultureSingle2pPBC16_15NT2S	627	scCLTdegenNuc548	CHEXSeq	mouse	PE	75	FALSE	none	Default	TRUE	CCGTCC	15NT2S	511s	C_V2b	511	511b	302	303	303	13	Neuron	Y	Y	Y	1	N	N	Culture	none	N	none	none	N
CV2bMouseNeuronCultureSingle2pPBC16_15NT2S	627	scCLTdegenNuc549	CHEXSeq	mouse	PE	75	FALSE	none	Default	TRUE	CCGTCC	15NT2S	511s	C_V2b	511	511b	302	303	303	13	Neuron	Y	Y	Y	1	N	N	Culture	none	N	none	none	N
CV2bMouseNeuronCultureSingle2pPBC17_15NT2S	627	scCLTdegenNuc550	CHEXSeq	mouse	PE	75	FALSE	none	Default	TRUE	GTAGAG	15NT2S	512s	C_V2b	512	512b	302	303	303	13	Neuron	Y	Y	Y	1	N	N	Culture	none	N	none	none	N
CV2bMouseNeuronCultureSingle2pPBC17_15NT2S	627	scCLTdegenNuc551	CHEXSeq	mouse	PE	75	FALSE	none	Default	TRUE	GTAGAG	15NT2S	512s	C_V2b	512	512b	302	303	303	13	Neuron	Y	Y	Y	1	N	N	Culture	none	N	none	none	N
CV2bMouseNeuronCultureSingle2pPBC17_15NT2S	627	scCLTdegenNuc552	CHEXSeq	mouse	PE	75	FALSE	none	Default	TRUE	GTAGAG	15NT2S	512s	C_V2b	512	512b	302	303	303	13	Neuron	Y	Y	Y	1	N	N	Culture	none	N	none	none	N
CV2bMouseNeuronCultureSingle2pPBC17_15NT2S	627	scCLTdegenNuc553	CHEXSeq	mouse	PE	75	FALSE	none	Default	TRUE	GTAGAG	15NT2S	512s	C_V2b	512	512b	302	303	303	13	Neuron	Y	Y	Y	1	N	N	Culture	none	N	none	none	N
CV2bMouseNeuronCultureSingle2pPBC19_15NT2S	628	scCLTdegenNuc554	CHEXSeq	mouse	PE	75	FALSE	none	Default	TRUE	GTGAAA	15NT2S	513s	C_V2b	513	513b	302	303	303	13	Neuron	Y	Y	Y	1	N	N	Culture	none	N	none	none	N
CV2bMouseNeuronCultureSingle2pPBC19_15NT2S	628	scCLTdegenNuc555	CHEXSeq	mouse	PE	75	FALSE	none	Default	TRUE	GTGAAA	15NT2S	513s	C_V2b	513	513b	302	303	303	13	Neuron	Y	Y	Y	1	N	N	Culture	none	N	none	none	N
CV2bMouseNeuronCultureSingle2pPBC20_15NT2S	628	scCLTdegenNuc556	CHEXSeq	mouse	PE	75	FALSE	none	Default	TRUE	GTGGCC	15NT2S	514s	C_V2b	514	514b	302	303	303	13	Neuron	Y	Y	Y	1	N	N	Culture	none	N	none	none	N
CV2bMouseNeuronCultureSingle2pPBC20_15NT2S	628	scCLTdegenNuc557	CHEXSeq	mouse	PE	75	FALSE	none	Default	TRUE	GTGGCC	15NT2S	514s	C_V2b	514	514b	302	303	303	13	Neuron	Y	Y	Y	1	N	N	Culture	none	N	none	none	N
CV2bMouseNeuronCultureSingle2pPBC20_15NT2S	628	scCLTdegenNuc558	CHEXSeq	mouse	PE	75	FALSE	none	Default	TRUE	GTGGCC	15NT2S	514s	C_V2b	514	514b	302	303	303	13	Neuron	Y	Y	Y	1	N	N	Culture	none	N	none	none	N
CV2bMouseNeuronCultureSingle2pPBC21_15NT2S	628	scCLTdegenNuc559	CHEXSeq	mouse	PE	75	FALSE	none	Default	TRUE	GTTTCG	15NT2S	515s	C_V2b	515	515b	302	303	303	13	Neuron	Y	Y	Y	1	N	N	Culture	none	N	none	none	N
CV2bMouseNeuronCultureSingle2pPBC21_15NT2S	628	scCLTdegenNuc561	CHEXSeq	mouse	PE	75	FALSE	none	Default	TRUE	GTTTCG	15NT2S	515s	C_V2b	515	515b	302	303	303	13	Neuron	Y	Y	Y	1	N	N	Culture	none	N	none	none	N
CV2bMouseNeuronCultureSingle2pPBC22_15NT2S	628	scCLTdegenNuc562	CHEXSeq	mouse	PE	75	FALSE	none	Default	TRUE	CGTACG	15NT2S	516s	C_V2b	516	516b	302	303	303	13	Neuron	Y	Y	Y	1	N	N	Culture	none	N	none	none	N
CV2bMouseNeuronCultureSingle2pPBC22_15NT2S	628	scCLTdegenNuc563	CHEXSeq	mouse	PE	75	FALSE	none	Default	TRUE	CGTACG	15NT2S	516s	C_V2b	516	516b	302	303	303	13	Neuron	Y	Y	Y	1	N	N	Culture	none	N	none	none	N
CV2bMouseNeuronCultureSingle2pPBC22_15NT2S	628	scCLTdegenNuc564	CHEXSeq	mouse	PE	75	FALSE	none	Default	TRUE	CGTACG	15NT2S	516s	C_V2b	516	516b	302	303	303	13	Neuron	Y	Y	Y	1	N	N	Culture	none	N	none	none	N
CV2bMouseNeuronCultureSingle2pPBC23_15NT2S	628	scCLTdegenNuc565	CHEXSeq	mouse	PE	75	FALSE	none	Default	TRUE	GAGTGG	15NT2S	517s	C_V2b	517	517b	302	303	303	13	Neuron	Y	Y	Y	1	N	N	Culture	none	N	none	none	N
CV2bMouseNeuronCultureSingle2pPBC23_15NT2S	628	scCLTdegenNuc566	CHEXSeq	mouse	PE	75	FALSE	none	Default	TRUE	GAGTGG	15NT2S	517s	C_V2b	517	517b	302	303	303	13	Neuron	Y	Y	Y	1	N	N	Culture	none	N	none	none	N
CV2bMouseNeuronCultureSingle2pPBC23_15NT2S	629	scCLTdegenNuc567	CHEXSeq	mouse	PE	75	FALSE	none	Default	TRUE	GAGTGG	15NT2S	517s	C_V2b	517	517b	302	303	303	13	Neuron	Y	Y	Y	1	N	N	Culture	none	N	none	none	N
CV2bMouseNeuronCultureSingle2pPBC24_15NT2S	629	scCLTdegenNuc568	CHEXSeq	mouse	PE	75	FALSE	none	Default	TRUE	GGTAGC	15NT2S	518s	C_V2b	518	518b	302	303	303	13	Neuron	Y	Y	Y	1	N	N	Culture	none	N	none	none	N
CV2bMouseNeuronCultureSingle2pPBC24_15NT2S	629	scCLTdegenNuc569	CHEXSeq	mouse	PE	75	FALSE	none	Default	TRUE	GGTAGC	15NT2S	518s	C_V2b	518	518b	302	303	303	13	Neuron	Y	Y	Y	1	N	N	Culture	none	N	none	none	N
CV2bMouseNeuronCultureSingle2pPBC24_15NT2S	629	scCLTdegenNuc570	CHEXSeq	mouse	PE	75	FALSE	none	Default	TRUE	GGTAGC	15NT2S	518s	C_V2b	518	518b	302	303	303	13	Neuron	Y	Y	Y	1	N	N	Culture	none	N	none	none	N
CV2bMouseNeuronCultureSingle2pPBC15_15NT2S	629	scCLTdegenNuc571	CHEXSeq	mouse	PE	75	FALSE	none	Default	TRUE	ATGTCA	15NT2S	510s	C_V2b	510	510b	302	303	303	13	Neuron	Y	Y	Y	1	N	N	Culture	none	N	none	none	N
CV2bMouseNeuronCultureSingle2pPBC15_15NT2S	629	scCLTdegenNuc572	CHEXSeq	mouse	PE	75	FALSE	none	Default	TRUE	ATGTCA	15NT2S	510s	C_V2b	510	510b	302	303	303	13	Neuron	Y	Y	Y	1	N	N	Culture	none	N	none	none	N
CV2bMouseNeuronCultureSingle2pPBC15_15NT2S	629	scCLTdegenNuc573	CHEXSeq	mouse	PE	75	FALSE	none	Default	TRUE	ATGTCA	15NT2S	510s	C_V2b	510	510b	302	303	303	13	Neuron	Y	Y	Y	1	N	N	Culture	none	N	none	none	N
CV2bMouseNeuronCultureSingle2pPBC23_15NT2S	643	scCLTdegenNuc576	CHEXSeq	mouse	PE	75	FALSE	none	Default	TRUE	GAGTGG	15NT2S	517s	C_V2b	517	517b	302	303	303	13	Neuron	Y	Y	Y	1	N	N	Culture	none	N	none	none	N
CV2bMouseNeuronCultureSingle2pPBC16_15NT2S	648	scCLTdegenNuc577b	CHEXSeq	mouse	PE	75	FALSE	none	Default	TRUE	CCGTCC	15NT2S	511s	C_V2b	511	511b	302	303	303	13	Neuron	Y	Y	Y	1	N	N	Culture	none	N	none	none	N
CV2bMouseNeuronCultureSingle2pPBC16_15NT2S	648	scCLTdegenNuc578b	CHEXSeq	mouse	PE	75	FALSE	none	Default	TRUE	CCGTCC	15NT2S	511s	C_V2b	511	511b	302	303	303	13	Neuron	Y	Y	Y	1	N	N	Culture	none	N	none	none	N
CV2bMouseNeuronCultureSingle2pPBC16_15NT2S	648	scCLTdegenNuc579b	CHEXSeq	mouse	PE	75	FALSE	none	Default	TRUE	CCGTCC	15NT2S	511s	C_V2b	511	511b	302	303	303	13	Neuron	Y	Y	Y	1	N	N	Culture	none	N	none	none	N
CV2bMouseNeuronCultureSingle2pPBC17_15NT2S	648	scCLTdegenNuc580b	CHEXSeq	mouse	PE	75	FALSE	none	Default	TRUE	GTAGAG	15NT2S	512s	C_V2b	512	512b	302	303	303	13	Neuron	Y	Y	Y	1	N	N	Culture	none	N	none	none	N
CV2bMouseNeuronCultureSingle2pPBC17_15NT2S	648	scCLTdegenNuc581b	CHEXSeq	mouse	PE	75	FALSE	none	Default	TRUE	GTAGAG	15NT2S	512s	C_V2b	512	512b	302	303	303	13	Neuron	Y	Y	Y	1	N	N	Culture	none	N	none	none	N
CV2bMouseNeuronCultureSingle2pPBC17_15NT2S	648	scCLTdegenNuc582b	CHEXSeq	mouse	PE	75	FALSE	none	Default	TRUE	GTAGAG	15NT2S	512s	C_V2b	512	512b	302	303	303	13	Neuron	Y	Y	Y	1	N	N	Culture	none	N	none	none	N
CV2bMouseNeuronCultureSingle2pPBC19_15NT2S	648	scCLTdegenNuc583b	CHEXSeq	mouse	PE	75	FALSE	none	Default	TRUE	GTGAAA	15NT2S	513s	C_V2b	513	513b	302	303	303	13	Neuron	Y	Y	Y	1	N	N	Culture	none	N	none	none	N
CV2bMouseNeuronCultureSingle2pPBC19_15NT2S	648	scCLTdegenNuc584b	CHEXSeq	mouse	PE	75	FALSE	none	Default	TRUE	GTGAAA	15NT2S	513s	C_V2b	513	513b	302	303	303	13	Neuron	Y	Y	Y	1	N	N	Culture	none	N	none	none	N
CV2bMouseNeuronCultureSingle2pPBC19_15NT2S	648	scCLTdegenNuc585b	CHEXSeq	mouse	PE	75	FALSE	none	Default	TRUE	GTGAAA	15NT2S	513s	C_V2b	513	513b	302	303	303	13	Neuron	Y	Y	Y	1	N	N	Culture	none	N	none	none	N
CV2bMouseNeuronCultureSingle2pPBC20_15NT2S	648	scCLTdegenNuc586b	CHEXSeq	mouse	PE	75	FALSE	none	Default	TRUE	GTGGCC	15NT2S	514s	C_V2b	514	514b	302	303	303	13	Neuron	Y	Y	Y	1	N	N	Culture	none	N	none	none	N
CV2bMouseNeuronCultureSingle2pPBC20_15NT2S	648	scCLTdegenNuc587b	CHEXSeq	mouse	PE	75	FALSE	none	Default	TRUE	GTGGCC	15NT2S	514s	C_V2b	514	514b	302	303	303	13	Neuron	Y	Y	Y	1	N	N	Culture	none	N	none	none	N
CV2bMouseNeuronCultureSingle2pPBC20_15NT2S	648	scCLTdegenNuc588b	CHEXSeq	mouse	PE	75	FALSE	none	Default	TRUE	GTGGCC	15NT2S	514s	C_V2b	514	514b	302	303	303	13	Neuron	Y	Y	Y	1	N	N	Culture	none	N	none	none	N
CV2bMouseNeuronCultureSingle2pPBC21_15NT2S	649	scCLTdegenNuc589b	CHEXSeq	mouse	PE	75	FALSE	none	Default	TRUE	GTTTCG	15NT2S	515s	C_V2b	515	515b	302	303	303	13	Neuron	Y	Y	Y	1	N	N	Culture	none	N	none	none	N
CV2bMouseNeuronCultureSingle2pPBC21_15NT2S	649	scCLTdegenNuc590b	CHEXSeq	mouse	PE	75	FALSE	none	Default	TRUE	GTTTCG	15NT2S	515s	C_V2b	515	515b	302	303	303	13	Neuron	Y	Y	Y	1	N	N	Culture	none	N	none	none	N
CV2bMouseNeuronCultureSingle2pPBC21_15NT2S	649	scCLTdegenNuc591b	CHEXSeq	mouse	PE	75	FALSE	none	Default	TRUE	GTTTCG	15NT2S	515s	C_V2b	515	515b	302	303	303	13	Neuron	Y	Y	Y	1	N	N	Culture	none	N	none	none	N
CV2bMouseNeuronCultureSingle2pPBC22_15NT2S	649	scCLTdegenNuc592b	CHEXSeq	mouse	PE	75	FALSE	none	Default	TRUE	CGTACG	15NT2S	516s	C_V2b	516	516b	302	303	303	13	Neuron	Y	Y	Y	1	N	N	Culture	none	N	none	none	N
CV2bMouseNeuronCultureSingle2pPBC22_15NT2S	649	scCLTdegenNuc593b	CHEXSeq	mouse	PE	75	FALSE	none	Default	TRUE	CGTACG	15NT2S	516s	C_V2b	516	516b	302	303	303	13	Neuron	Y	Y	Y	1	N	N	Culture	none	N	none	none	N
CV2bMouseNeuronCultureSingle2pPBC22_15NT2S	649	scCLTdegenNuc594b	CHEXSeq	mouse	PE	75	FALSE	none	Default	TRUE	CGTACG	15NT2S	516s	C_V2b	516	516b	302	303	303	13	Neuron	Y	Y	Y	1	N	N	Culture	none	N	none	none	N
CV2bMouseNeuronCultureSingle2pPBC23_15NT2S	649	scCLTdegenNuc595b	CHEXSeq	mouse	PE	75	FALSE	none	Default	TRUE	GAGTGG	15NT2S	517s	C_V2b	517	517b	302	303	303	13	Neuron	Y	Y	Y	1	N	N	Culture	none	N	none	none	N
CV2bMouseNeuronCultureSingle2pPBC23_15NT2S	649	scCLTdegenNuc596b	CHEXSeq	mouse	PE	75	FALSE	none	Default	TRUE	GAGTGG	15NT2S	517s	C_V2b	517	517b	302	303	303	13	Neuron	Y	Y	Y	1	N	N	Culture	none	N	none	none	N
CV2bMouseNeuronCultureSingle2pPBC23_15NT2S	649	scCLTdegenNuc597b	CHEXSeq	mouse	PE	75	FALSE	none	Default	TRUE	GAGTGG	15NT2S	517s	C_V2b	517	517b	302	303	303	13	Neuron	Y	Y	Y	1	N	N	Culture	none	N	none	none	N
CV2bMouseNeuronCultureSingle2pPBC24_15NT2S	649	scCLTdegenNuc598b	CHEXSeq	mouse	PE	75	FALSE	none	Default	TRUE	GGTAGC	15NT2S	518s	C_V2b	518	518b	302	303	303	13	Neuron	Y	Y	Y	1	N	N	Culture	none	N	none	none	N
CV2bMouseNeuronCultureSingle2pPBC24_15NT2S	649	scCLTdegenNuc599b	CHEXSeq	mouse	PE	75	FALSE	none	Default	TRUE	GGTAGC	15NT2S	518s	C_V2b	518	518b	302	303	303	13	Neuron	Y	Y	Y	1	N	N	Culture	none	N	none	none	N
CV2bMouseNeuronCultureSingle2pPBC24_15NT2S	649	scCLTdegenNuc600b	CHEXSeq	mouse	PE	75	FALSE	none	Default	TRUE	GGTAGC	15NT2S	518s	C_V2b	518	518b	302	303	303	13	Neuron	Y	Y	Y	1	N	N	Culture	none	N	none	none	N
CV2bMouseNeuronCultureSingle2pPBC23_15NT2S	643	scCLTdegenNuc601	CHEXSeq	mouse	PE	75	FALSE	none	Default	TRUE	GAGTGG	15NT2S	517s	C_V2b	517	517b	302	303	303	13	Neuron	Y	Y	Y	1	N	N	Culture	none	N	none	none	N
CV2bMouseNeuronCultureSingle2pPBC23_15NT2S	643	scCLTdegenNuc602	CHEXSeq	mouse	PE	75	FALSE	none	Default	TRUE	GAGTGG	15NT2S	517s	C_V2b	517	517b	302	303	303	13	Neuron	Y	Y	Y	1	N	N	Culture	none	N	none	none	N
CV2bMouseBrainSliceMap2PositiveParvalbuminPositiveSingle2pPBC1_15NT	638	scCLTdegenNuc603	CHEXSeq	mouse	PE	75	FALSE	none	Default	TRUE	ATCACG	15NT	505	C_V2b	502	505b	302	303	303	13	Interneuron	Y	Y	Y	1	N	N	Slice	none	N	none	none	N
CV2bMouseBrainSliceMap2PositiveParvalbuminPositiveSingle2pPBC1_15NT	638	scCLTdegenNuc604	CHEXSeq	mouse	PE	75	FALSE	none	Default	TRUE	ATCACG	15NT	505	C_V2b	502	505b	302	303	303	13	Interneuron	Y	Y	Y	1	N	N	Slice	none	N	none	none	N
CV2bMouseBrainSliceMap2PositiveParvalbuminPositiveSingle2pPBC1_15NT	638	scCLTdegenNuc605	CHEXSeq	mouse	PE	75	FALSE	none	Default	TRUE	ATCACG	15NT	505	C_V2b	502	505b	302	303	303	13	Interneuron	Y	Y	Y	1	N	N	Slice	none	N	none	none	N
CV2bMouseBrainSliceMap2PositiveParvalbuminPositiveSingle2pPBC1_15NT	638	scCLTdegenNuc606	CHEXSeq	mouse	PE	75	FALSE	none	Default	TRUE	ATCACG	15NT	505	C_V2b	502	505b	302	303	303	13	Interneuron	Y	Y	Y	1	N	N	Slice	none	N	none	none	N
CV2bMouseBrainSliceMap2PositiveParvalbuminPositiveSingle2pPBC1_15NT	638	scCLTdegenNuc607	CHEXSeq	mouse	PE	75	FALSE	none	Default	TRUE	ATCACG	15NT	505	C_V2b	502	505b	302	303	303	13	Interneuron	Y	Y	Y	1	N	N	Slice	none	N	none	none	N
CV2bMouseInterneuronSliceSingle3pPBC1_15NT	642	scCLTdegenNuc608b	CHEXSeq	mouse	PE	75	FALSE	none	Default	TRUE	ATCACG	15NT	505	C_V2b	502	505c	302	303	303	13	Interneuron	Y	Y	Y	1	N	N	Slice	none	N	none	none	N
CV2bMouseNeuronSliceSingle3pPBC1_15NT	642	scCLTdegenNuc609b	CHEXSeq	mouse	PE	75	FALSE	none	Default	TRUE	ATCACG	15NT	505	C_V2b	502	505c	302	303	303	13	Neuron	Y	Y	Y	1	N	N	Slice	none	N	none	none	N
CV2bMouseNeuronSliceSingle3pPBC1_15NT	642	scCLTdegenNuc610b	CHEXSeq	mouse	PE	75	FALSE	none	Default	TRUE	ATCACG	15NT	505	C_V2b	502	505c	302	303	303	13	Neuron	Y	Y	Y	1	N	N	Slice	none	N	none	none	N
CV2bMouseNeuronSliceSingle3pPBC1_15NT	642	scCLTdegenNuc612b	CHEXSeq	mouse	PE	75	FALSE	none	Default	TRUE	ATCACG	15NT	505	C_V2b	502	505c	302	303	303	13	Neuron	Y	Y	Y	1	N	N	Slice	none	N	none	none	N
CV2bMouseNeuronSliceSingle3pPBC1_15NT	642	scCLTdegenNuc613b	CHEXSeq	mouse	PE	75	FALSE	none	Default	TRUE	ATCACG	15NT	505	C_V2b	502	505c	302	303	303	13	Neuron	Y	Y	Y	1	N	N	Slice	none	N	none	none	N
CV2bMouseNeuronSliceSingle4pPBC1_15NT	642	scCLTdegenNuc614b	CHEXSeq	mouse	PE	75	FALSE	none	Default	TRUE	ATCACG	15NT	505	C_V2b	502	505d	302	303	303	13	Neuron	Y	Y	Y	1	N	N	Slice	none	N	none	none	N
CV2bMouseNeuronSliceSingle4pPBC1_15NT	642	scCLTdegenNuc615b	CHEXSeq	mouse	PE	75	FALSE	none	Default	TRUE	ATCACG	15NT	505	C_V2b	502	505d	302	303	303	13	Neuron	Y	Y	Y	1	N	N	Slice	none	N	none	none	N
CV2bMouseNeuronSliceSingle4pPBC1_15NT	642	scCLTdegenNuc616b	CHEXSeq	mouse	PE	75	FALSE	none	Default	TRUE	ATCACG	15NT	505	C_V2b	502	505d	302	303	303	13	Neuron	Y	Y	Y	1	N	N	Slice	none	N	none	none	N
CV2bMouseNeuronSliceSingle4pPBC1_15NT	642	scCLTdegenNuc617b	CHEXSeq	mouse	PE	75	FALSE	none	Default	TRUE	ATCACG	15NT	505	C_V2b	502	505d	302	303	303	13	Neuron	Y	Y	Y	1	N	N	Slice	none	N	none	none	N
CV2bMouseNeuronSliceSingle4pPBC1_15NT	642	scCLTdegenNuc618b	CHEXSeq	mouse	PE	75	FALSE	none	Default	TRUE	ATCACG	15NT	505	C_V2b	502	505d	302	303	303	13	Neuron	Y	Y	Y	1	N	N	Slice	none	N	none	none	N
CV2bMouseNeuronSliceSingle4pPBC1_15NT	642	scCLTdegenNuc619b	CHEXSeq	mouse	PE	75	FALSE	none	Default	TRUE	ATCACG	15NT	505	C_V2b	502	505d	302	303	303	13	Neuron	Y	Y	Y	1	N	N	Slice	none	N	none	none	N
CV2bMouseNeuronSliceSingle2pPBC1_15NT	643	scCLTdegenNuc620	CHEXSeq	mouse	PE	75	FALSE	none	Default	TRUE	ATCACG	15NT	505	C_V2b	502	505b	302	303	303	13	Neuron	Y	Y	Y	1	N	N	Slice	none	N	none	none	N
CV2bMouseInterneuronSliceSingle2pPBC1_15NT	643	scCLTdegenNuc621	CHEXSeq	mouse	PE	75	FALSE	none	Default	TRUE	ATCACG	15NT	505	C_V2b	502	505b	302	303	303	13	Interneuron	Y	Y	Y	1	N	N	Slice	none	N	none	none	N
CV2bMouseInterneuronSliceSingle2pPBC1_15NT	643	scCLTdegenNuc622	CHEXSeq	mouse	PE	75	FALSE	none	Default	TRUE	ATCACG	15NT	505	C_V2b	502	505b	302	303	303	13	Interneuron	Y	Y	Y	1	N	N	Slice	none	N	none	none	N
CV2bMouseInterneuronSliceSingle2pPBC1_15NT	643	scCLTdegenNuc623	CHEXSeq	mouse	PE	75	FALSE	none	Default	TRUE	ATCACG	15NT	505	C_V2b	502	505b	302	303	303	13	Interneuron	Y	Y	Y	1	N	N	Slice	none	N	none	none	N
CV2bMouseInterneuronSliceSingle2pPBC1_15NT	643	scCLTdegenNuc624	CHEXSeq	mouse	PE	75	FALSE	none	Default	TRUE	ATCACG	15NT	505	C_V2b	502	505b	302	303	303	13	Interneuron	Y	Y	Y	1	N	N	Slice	none	N	none	none	N
CV2bMouseInterneuronSliceSingle2pPBC1_15NT	643	scCLTdegenNuc625	CHEXSeq	mouse	PE	75	FALSE	none	Default	TRUE	ATCACG	15NT	505	C_V2b	502	505b	302	303	303	13	Interneuron	Y	Y	Y	1	N	N	Slice	none	N	none	none	N
CV2bMouseInterneuronSliceSingle2pPBC1_15NT	643	scCLTdegenNuc626	CHEXSeq	mouse	PE	75	FALSE	none	Default	TRUE	ATCACG	15NT	505	C_V2b	502	505b	302	303	303	13	Interneuron	Y	Y	Y	1	N	N	Slice	none	N	none	none	N
CV2bMouseInterneuronSliceSingle2pPBC1_15NT	643	scCLTdegenNuc627	CHEXSeq	mouse	PE	75	FALSE	none	Default	TRUE	ATCACG	15NT	505	C_V2b	502	505b	302	303	303	13	Interneuron	Y	Y	Y	1	N	N	Slice	none	N	none	none	N
CV2bK562CultureNoneSingle4pPBC1_15NT	644	scCLTdegenNuc628	CHEXSeq	human	PE	75	FALSE	none	Default	TRUE	ATCACG	15NT	505	C_V2b	502	505d	302	303	303	13	K562	Y	Y	Y	1	N	N	Culture	TPA	N	none	none	N
CV2bK562CultureNoneSingle4pPBC1_15NT	644	scCLTdegenNuc629	CHEXSeq	human	PE	75	FALSE	none	Default	TRUE	ATCACG	15NT	505	C_V2b	502	505d	302	303	303	13	K562	Y	Y	Y	1	N	N	Culture	TPA	N	none	none	N
CV2bK562CultureNoneSingle3pPBC1_15NT	644	scCLTdegenNuc630	CHEXSeq	human	PE	75	FALSE	none	Default	TRUE	ATCACG	15NT	505	C_V2b	502	505c	302	303	303	13	K562	Y	Y	Y	1	N	N	Culture	TPA	N	none	none	N
CV2bK562CultureTPA1hrSingle4pPBC1_15NT	644	scCLTdegenNuc631	CHEXSeq	human	PE	75	FALSE	none	Default	TRUE	ATCACG	15NT	505	C_V2b	502	505d	302	303	303	13	K562	Y	Y	Y	1	N	N	Culture	TPA	Y	16uM	1hr	N
CV2bK562CultureTPA1hrSingle4pPBC1_15NT	644	scCLTdegenNuc633	CHEXSeq	human	PE	75	FALSE	none	Default	TRUE	ATCACG	15NT	505	C_V2b	502	505d	302	303	303	13	K562	Y	Y	Y	1	N	N	Culture	TPA	Y	16uM	1hr	N
CV2bK562CultureTPA24hrSingle3pPBC1_15NT	644	scCLTdegenNuc634	CHEXSeq	human	PE	75	FALSE	none	Default	TRUE	ATCACG	15NT	505	C_V2b	502	505c	302	303	303	13	K562	Y	Y	Y	1	N	N	Culture	TPA	Y	16uM	24hr	N
CV2bK562CultureTPA24hrSingle3pPBC1_15NT	644	scCLTdegenNuc635	CHEXSeq	human	PE	75	FALSE	none	Default	TRUE	ATCACG	15NT	505	C_V2b	502	505c	302	303	303	13	K562	Y	Y	Y	1	N	N	Culture	TPA	Y	16uM	24hr	N
CV2bK562CultureTPA24hrSingle3pPBC1_15NT	651	scCLTdegenNuc636	CHEXSeq	human	PE	75	FALSE	none	Default	TRUE	ATCACG	15NT	505	C_V2b	502	505c	302	303	303	13	K562	Y	Y	Y	1	N	N	Culture	TPA	Y	16uM	24hr	N
CV2bK562CultureTPA24hrSingle3pPBC1_15NT	651	scCLTdegenNuc637	CHEXSeq	human	PE	75	FALSE	none	Default	TRUE	ATCACG	15NT	505	C_V2b	502	505c	302	303	303	13	K562	Y	Y	Y	1	N	N	Culture	TPA	Y	16uM	24hr	N
CV2bK562CultureTPA24hrSingle3pPBC1_15NT	651	scCLTdegenNuc638	CHEXSeq	human	PE	75	FALSE	none	Default	TRUE	ATCACG	15NT	505	C_V2b	502	505c	302	303	303	13	K562	Y	Y	Y	1	N	N	Culture	TPA	Y	16uM	24hr	N
CV2bK562CultureTPA15minSingle3pPBC1_15NT	651	scCLTdegenNuc639	CHEXSeq	human	PE	75	FALSE	none	Default	TRUE	ATCACG	15NT	505	C_V2b	502	505c	302	303	303	13	K562	Y	Y	Y	1	N	N	Culture	TPA	Y	16uM	15min	N
CV2bK562CultureTPA15minSingle3pPBC1_15NT	651	scCLTdegenNuc640	CHEXSeq	human	PE	75	FALSE	none	Default	TRUE	ATCACG	15NT	505	C_V2b	502	505c	302	303	303	13	K562	Y	Y	Y	1	N	N	Culture	TPA	Y	16uM	15min	N
CV2bK562CultureTPA15minSingle4pPBC1_15NT	644	scCLTdegenNuc641	CHEXSeq	human	PE	75	FALSE	none	Default	TRUE	ATCACG	15NT	505	C_V2b	502	505d	302	303	303	13	K562	Y	Y	Y	1	N	N	Culture	TPA	Y	16uM	15min	N
CV2bK562CultureTPA15minSingle4pPBC1_15NT	644	scCLTdegenNuc642	CHEXSeq	human	PE	75	FALSE	none	Default	TRUE	ATCACG	15NT	505	C_V2b	502	505d	302	303	303	13	K562	Y	Y	Y	1	N	N	Culture	TPA	Y	16uM	15min	N
CV2bK562CultureTPA15minSingle3pPBC1_15NT	644	scCLTdegenNuc643	CHEXSeq	human	PE	75	FALSE	none	Default	TRUE	ATCACG	15NT	505	C_V2b	502	505c	302	303	303	13	K562	Y	Y	Y	1	N	N	Culture	TPA	Y	16uM	15min	N
CV2bK562CultureTPA2hrSingle3pPBC1_15NT	644	scCLTdegenNuc644	CHEXSeq	human	PE	75	FALSE	none	Default	TRUE	ATCACG	15NT	505	C_V2b	502	505c	302	303	303	13	K562	Y	Y	Y	1	N	N	Culture	TPA	Y	16uM	2hr	N
CV2bK562CultureTPA2hrSingle3pPBC1_15NT	644	scCLTdegenNuc645	CHEXSeq	human	PE	75	FALSE	none	Default	TRUE	ATCACG	15NT	505	C_V2b	502	505c	302	303	303	13	K562	Y	Y	Y	1	N	N	Culture	TPA	Y	16uM	2hr	N
CV2bK562CultureTPA2hrSingle3pPBC1_15NT	651	scCLTdegenNuc646	CHEXSeq	human	PE	75	FALSE	none	Default	TRUE	ATCACG	15NT	505	C_V2b	502	505c	302	303	303	13	K562	Y	Y	Y	1	N	N	Culture	TPA	Y	16uM	2hr	N
CV2bK562CultureTPA2hrSingle3pPBC1_15NT	651	scCLTdegenNuc647	CHEXSeq	human	PE	75	FALSE	none	Default	TRUE	ATCACG	15NT	505	C_V2b	502	505c	302	303	303	13	K562	Y	Y	Y	1	N	N	Culture	TPA	Y	16uM	2hr	N
CV2bK562CultureTPA2hrSingle3pPBC1_15NT	651	scCLTdegenNuc648	CHEXSeq	human	PE	75	FALSE	none	Default	TRUE	ATCACG	15NT	505	C_V2b	502	505c	302	303	303	13	K562	Y	Y	Y	1	N	N	Culture	TPA	Y	16uM	2hr	N
CV2bK562CultureTPA2hrSingle3pPBC1_15NT	651	scCLTdegenNuc649	CHEXSeq	human	PE	75	FALSE	none	Default	TRUE	ATCACG	15NT	505	C_V2b	502	505c	302	303	303	13	K562	Y	Y	Y	1	N	N	Culture	TPA	Y	16uM	2hr	N
CV2bK562CultureTPA2hrSingle3pPBC1_15NT	651	scCLTdegenNuc650	CHEXSeq	human	PE	75	FALSE	none	Default	TRUE	ATCACG	15NT	505	C_V2b	502	505c	302	303	303	13	K562	Y	Y	Y	1	N	N	Culture	TPA	Y	16uM	2hr	N
CV2bK562CultureTPA1hrSingle3pPBC1_15NT	651	scCLTdegenNuc651	CHEXSeq	human	PE	75	FALSE	none	Default	TRUE	ATCACG	15NT	505	C_V2b	502	505c	302	303	303	13	K562	Y	Y	Y	1	N	N	Culture	TPA	Y	16uM	1hr	N
CV2bK562CultureTPA1hrSingle3pPBC1_15NT	651	scCLTdegenNuc652	CHEXSeq	human	PE	75	FALSE	none	Default	TRUE	ATCACG	15NT	505	C_V2b	502	505c	302	303	303	13	K562	Y	Y	Y	1	N	N	Culture	TPA	Y	16uM	1hr	N
CV2bK562CultureTPA1hrSingle3pPBC1_15NT	652	scCLTdegenNuc653	CHEXSeq	human	PE	75	FALSE	none	Default	TRUE	ATCACG	15NT	505	C_V2b	502	505c	302	303	303	13	K562	Y	Y	Y	1	N	N	Culture	TPA	Y	16uM	1hr	N
CV2bMouseNeuronCulturePooled2pPBC1_15NT	643	scCLTdegenNuc654	CHEXSeq	mouse	PE	75	FALSE	none	Default	TRUE	ATCACG	15NT	505	C_V2b	502	505b	302	303	303	13	Neuron	Y	Y	Y	20	N	N	Culture	none	N	none	none	N
CV2bMouseAstroCulturePooled2pPBC1_15NT	643	scCLTdegenNuc655	CHEXSeq	mouse	PE	75	FALSE	none	Default	TRUE	ATCACG	15NT	505	C_V2b	502	505b	302	303	303	13	Astro	Y	Y	Y	20	N	N	Culture	none	N	none	none	N
CV2bK562CulturePooled3pPBC1_15NT	652	scCLTdegenNuc656	CHEXSeq	human	PE	75	FALSE	none	Default	TRUE	ATCACG	15NT	505	C_V2b	502	505c	302	303	303	13	K562	Y	Y	Y	600	N	N	Culture	none	N	none	none	N
CV2bK562CulturePooled3pPBC1_15NT	652	scCLTdegenNuc657	CHEXSeq	human	PE	75	FALSE	none	Default	TRUE	ATCACG	15NT	505	C_V2b	502	505c	302	303	303	13	K562	Y	Y	Y	600	N	N	Culture	none	N	none	none	N
CV2bMouseInterneuronSliceSingle2pPBC1_15NT	653	scCLTdegenNuc663	CHEXSeq	mouse	PE	75	FALSE	none	Default	TRUE	ATCACG	15NT	505	C_V2b	502	505b	302	303	303	13	Interneuron	Y	Y	Y	1	N	N	Slice	none	N	none	none	N
CV2bMouseInterneuronSliceSingle2pPBC1_15NT	653	scCLTdegenNuc664	CHEXSeq	mouse	PE	75	FALSE	none	Default	TRUE	ATCACG	15NT	505	C_V2b	502	505b	302	303	303	13	Interneuron	Y	Y	Y	1	N	N	Slice	none	N	none	none	N
CV2bMouseInterneuronSliceSingle2pPBC1_15NT	655	scCLTdegenNuc697	CHEXSeq	mouse	PE	75	FALSE	none	Default	TRUE	ATCACG	15NT	505	C_V2b	502	505b	302	303	303	13	Interneuron	Y	Y	Y	1	N	N	Slice	none	N	none	none	N
CV2bMouseInterneuronSliceSingle2pPBC1_15NT	655	scCLTdegenNuc698	CHEXSeq	mouse	PE	75	FALSE	none	Default	TRUE	ATCACG	15NT	505	C_V2b	502	505b	302	303	303	13	Interneuron	Y	Y	Y	1	N	N	Slice	none	N	none	none	N
CV2bMouseInterneuronSliceSingle2pPBC1_15NT	655	scCLTdegenNuc699	CHEXSeq	mouse	PE	75	FALSE	none	Default	TRUE	ATCACG	15NT	505	C_V2b	502	505b	302	303	303	13	Interneuron	Y	Y	Y	1	N	N	Slice	none	N	none	none	N
CV2bK562CultureMungBeanSingle2pPBC24_15NT2S	655	scCLTdegenNuc700	CHEXSeq	human	PE	75	FALSE	none	Default	TRUE	GGTAGC	15NT2S	518s	C_V2b	518	518b	302	303	303	13	K562	Y	Y	Y	1	N	Y	Culture	none	N	none	none	Y
CV2bK562CultureMungBeanSingle2pPBC24_15NT2S	655	scCLTdegenNuc701	CHEXSeq	human	PE	75	FALSE	none	Default	TRUE	GGTAGC	15NT2S	518s	C_V2b	518	518b	302	303	303	13	K562	Y	Y	Y	1	N	Y	Culture	none	N	none	none	Y
CV2bK562CultureMungBeanSingle2pPBC24_15NT2S	656	scCLTdegenNuc702	CHEXSeq	human	PE	75	FALSE	none	Default	TRUE	GGTAGC	15NT2S	518s	C_V2b	518	518b	302	303	303	13	K562	Y	Y	Y	1	N	Y	Culture	none	N	none	none	Y
CV2bK562CultureMungBeanSingle2pPBC24_15NT2S	656	scCLTdegenNuc703	CHEXSeq	human	PE	75	FALSE	none	Default	TRUE	GGTAGC	15NT2S	518s	C_V2b	518	518b	302	303	303	13	K562	Y	Y	Y	1	N	Y	Culture	none	N	none	none	Y
CV2bK562CultureMungBeanSingle2pPBC24_15NT2S	656	scCLTdegenNuc704	CHEXSeq	human	PE	75	FALSE	none	Default	TRUE	GGTAGC	15NT2S	518s	C_V2b	518	518b	302	303	303	13	K562	Y	Y	Y	1	N	Y	Culture	none	N	none	none	Y
CV2bK562CultureMungBeanSingle2pPBC24_15NT2S	656	scCLTdegenNuc705	CHEXSeq	human	PE	75	FALSE	none	Default	TRUE	GGTAGC	15NT2S	518s	C_V2b	518	518b	302	303	303	13	K562	Y	Y	Y	1	N	Y	Culture	none	N	none	none	Y
CV2bK562CultureMungBeanSingle2pPBC24_15NT2S	656	scCLTdegenNuc706	CHEXSeq	human	PE	75	FALSE	none	Default	TRUE	GGTAGC	15NT2S	518s	C_V2b	518	518b	302	303	303	13	K562	Y	Y	Y	1	N	Y	Culture	none	N	none	none	Y
CV2bK562CultureMungBeanSingle2pPBC24_15NT2S	656	scCLTdegenNuc707	CHEXSeq	human	PE	75	FALSE	none	Default	TRUE	GGTAGC	15NT2S	518s	C_V2b	518	518b	302	303	303	13	K562	Y	Y	Y	1	N	Y	Culture	none	N	none	none	Y
CV2bK562CultureMungBeanSingle2pPBC24_15NT2S	656	scCLTdegenNuc708	CHEXSeq	human	PE	75	FALSE	none	Default	TRUE	GGTAGC	15NT2S	518s	C_V2b	518	518b	302	303	303	13	K562	Y	Y	Y	1	N	Y	Culture	none	N	none	none	Y
CV2bK562CultureMungBeanSingle2pPBC24_15NT2S	656	scCLTdegenNuc709	CHEXSeq	human	PE	75	FALSE	none	Default	TRUE	GGTAGC	15NT2S	518s	C_V2b	518	518b	302	303	303	13	K562	Y	Y	Y	1	N	Y	Culture	none	N	none	none	Y
CV2bK562CultureMungBeanSingle2pPBC24_15NT2S	656	scCLTdegenNuc710	CHEXSeq	human	PE	75	FALSE	none	Default	TRUE	GGTAGC	15NT2S	518s	C_V2b	518	518b	302	303	303	13	K562	Y	Y	Y	1	N	Y	Culture	none	N	none	none	Y
CV2bK562CultureMungBeanSingle2pPBC24_15NT2S	656	scCLTdegenNuc711	CHEXSeq	human	PE	75	FALSE	none	Default	TRUE	GGTAGC	15NT2S	518s	C_V2b	518	518b	302	303	303	13	K562	Y	Y	Y	1	N	Y	Culture	none	N	none	none	Y
CV2bK562CultureMungBeanSingle2pPBC24_15NT2S	656	scCLTdegenNuc712	CHEXSeq	human	PE	75	FALSE	none	Default	TRUE	GGTAGC	15NT2S	518s	C_V2b	518	518b	302	303	303	13	K562	Y	Y	Y	1	N	Y	Culture	none	N	none	none	Y
CV2bK562CultureMungBeanSingle2pPBC24_15NT2S	656	scCLTdegenNuc713	CHEXSeq	human	PE	75	FALSE	none	Default	TRUE	GGTAGC	15NT2S	518s	C_V2b	518	518b	302	303	303	13	K562	Y	Y	Y	1	N	Y	Culture	none	N	none	none	Y
CV2bHumanInterneuronCultureSingle2pPBC24_15NT2S	658	scCLTdegenNuc735	CHEXSeq	human	PE	75	FALSE	none	Default	TRUE	GGTAGC	15NT2S	518s	C_V2b	518	518b	302	303	303	13	Interneuron	Y	Y	Y	1	N	N	Culture	none	N	none	none	N
CV2bHumanInterneuronCultureSingle2pPBC24_15NT2S	658	scCLTdegenNuc736	CHEXSeq	human	PE	75	FALSE	none	Default	TRUE	GGTAGC	15NT2S	518s	C_V2b	518	518b	302	303	303	13	Interneuron	Y	Y	Y	1	N	N	Culture	none	N	none	none	N
CV2bHumanInterneuronCultureSingle2pPBC24_15NT2S	658	scCLTdegenNuc737	CHEXSeq	human	PE	75	FALSE	none	Default	TRUE	GGTAGC	15NT2S	518s	C_V2b	518	518b	302	303	303	13	Interneuron	Y	Y	Y	1	N	N	Culture	none	N	none	none	N
CV2bHumanInterneuronCultureSingle2pPBC24_15NT2S	658	scCLTdegenNuc738	CHEXSeq	human	PE	75	FALSE	none	Default	TRUE	GGTAGC	15NT2S	518s	C_V2b	518	518b	302	303	303	13	Interneuron	Y	Y	Y	1	N	N	Culture	none	N	none	none	N
CV2bHumanInterneuronCultureSingle2pPBC24_15NT2S	658	scCLTdegenNuc739	CHEXSeq	human	PE	75	FALSE	none	Default	TRUE	GGTAGC	15NT2S	518s	C_V2b	518	518b	302	303	303	13	Interneuron	Y	Y	Y	1	N	N	Culture	none	N	none	none	N
CV2bHumanInterneuronCultureSingle2pPBC24_15NT2S	663	scCLTdegenNuc740	CHEXSeq	human	PE	75	FALSE	none	Default	TRUE	GGTAGC	15NT2S	518s	C_V2b	518	518b	302	303	303	13	Interneuron	Y	Y	Y	1	N	N	Culture	none	N	none	none	N
CV2bHumanInterneuronCultureSingle2pPBC24_15NT2S	663	scCLTdegenNuc741	CHEXSeq	human	PE	75	FALSE	none	Default	TRUE	GGTAGC	15NT2S	518s	C_V2b	518	518b	302	303	303	13	Interneuron	Y	Y	Y	1	N	N	Culture	none	N	none	none	N
CV2bHumanInterneuronCultureSingle2pPBC24_15NT2S	663	scCLTdegenNuc742	CHEXSeq	human	PE	75	FALSE	none	Default	TRUE	GGTAGC	15NT2S	518s	C_V2b	518	518b	302	303	303	13	Interneuron	Y	Y	Y	1	N	N	Culture	none	N	none	none	N
CV2bHumanInterneuronCultureSingle2pPBC24_15NT2S	663	scCLTdegenNuc743	CHEXSeq	human	PE	75	FALSE	none	Default	TRUE	GGTAGC	15NT2S	518s	C_V2b	518	518b	302	303	303	13	Interneuron	Y	Y	Y	1	N	N	Culture	none	N	none	none	N
CV2bHumanInterneuronCultureSingle2pPBC24_15NT2S	663	scCLTdegenNuc744	CHEXSeq	human	PE	75	FALSE	none	Default	TRUE	GGTAGC	15NT2S	518s	C_V2b	518	518b	302	303	303	13	Interneuron	Y	Y	Y	1	N	N	Culture	none	N	none	none	N
CV2bHumanInterneuronCultureSingle2pPBC24_15NT2S	663	scCLTdegenNuc745	CHEXSeq	human	PE	75	FALSE	none	Default	TRUE	GGTAGC	15NT2S	518s	C_V2b	518	518b	302	303	303	13	Interneuron	Y	Y	Y	1	N	N	Culture	none	N	none	none	N
CV2bHumanInterneuronCultureSingle2pPBC24_15NT2S	663	scCLTdegenNuc746	CHEXSeq	human	PE	75	FALSE	none	Default	TRUE	GGTAGC	15NT2S	518s	C_V2b	518	518b	302	303	303	13	Interneuron	Y	Y	Y	1	N	N	Culture	none	N	none	none	N
CV2bHumanInterneuronCultureSingle2pPBC24_15NT2S	663	scCLTdegenNuc747	CHEXSeq	human	PE	75	FALSE	none	Default	TRUE	GGTAGC	15NT2S	518s	C_V2b	518	518b	302	303	303	13	Interneuron	Y	Y	Y	1	N	N	Culture	none	N	none	none	N
CV2bHumanInterneuronCultureSingle2pPBC24_15NT2S	663	scCLTdegenNuc748	CHEXSeq	human	PE	75	FALSE	none	Default	TRUE	GGTAGC	15NT2S	518s	C_V2b	518	518b	302	303	303	13	Interneuron	Y	Y	Y	1	N	N	Culture	none	N	none	none	N
CV2bHumanInterneuronCultureSingle2pPBC24_15NT2S	663	scCLTdegenNuc749	CHEXSeq	human	PE	75	FALSE	none	Default	TRUE	GGTAGC	15NT2S	518s	C_V2b	518	518b	302	303	303	13	Interneuron	Y	Y	Y	1	N	N	Culture	none	N	none	none	N
CV2bHumanInterneuronCultureSingle2pPBC24_15NT2S	663	scCLTdegenNuc750	CHEXSeq	human	PE	75	FALSE	none	Default	TRUE	GGTAGC	15NT2S	518s	C_V2b	518	518b	302	303	303	13	Interneuron	Y	Y	Y	1	N	N	Culture	none	N	none	none	N
CV2bHumanInterneuronCultureSingle2pPBC24_15NT2S	663	scCLTdegenNuc751	CHEXSeq	human	PE	75	FALSE	none	Default	TRUE	GGTAGC	15NT2S	518s	C_V2b	518	518b	302	303	303	13	Interneuron	Y	Y	Y	1	N	N	Culture	none	N	none	none	N
CV2bHumanInterneuronCultureSingle2pPBC24_15NT2S	664	scCLTdegenNuc752	CHEXSeq	human	PE	75	FALSE	none	Default	TRUE	GGTAGC	15NT2S	518s	C_V2b	518	518b	302	303	303	13	Interneuron	Y	Y	Y	1	N	N	Culture	none	N	none	none	N
CV2bHumanInterneuronCultureSingle2pPBC24_15NT2S	664	scCLTdegenNuc753	CHEXSeq	human	PE	75	FALSE	none	Default	TRUE	GGTAGC	15NT2S	518s	C_V2b	518	518b	302	303	303	13	Interneuron	Y	Y	Y	1	N	N	Culture	none	N	none	none	N
CV2bHumanInterneuronCultureSingle2pPBC24_15NT2S	664	scCLTdegenNuc754	CHEXSeq	human	PE	75	FALSE	none	Default	TRUE	GGTAGC	15NT2S	518s	C_V2b	518	518b	302	303	303	13	Interneuron	Y	Y	Y	1	N	N	Culture	none	N	none	none	N
CV2bK562Single2pPBC24_15NT2S	665	scCLTdegenNuc766	CHEXSeq	human	PE	75	FALSE	none	Default	TRUE	GGTAGC	15NT2S	518s	C_V2b	518	518b	302	303	303	13	K562	Y	Y	Y	1	N	N	Culture	none	N	none	none	N
CV2bK562Single2pPBC24_15NT2S	665	scCLTdegenNuc767	CHEXSeq	human	PE	75	FALSE	none	Default	TRUE	GGTAGC	15NT2S	518s	C_V2b	518	518b	302	303	303	13	K562	Y	Y	Y	1	N	N	Culture	none	N	none	none	N
CV2bK562Single2pPBC24_15NT2S	665	scCLTdegenNuc768	CHEXSeq	human	PE	75	FALSE	none	Default	TRUE	GGTAGC	15NT2S	518s	C_V2b	518	518b	302	303	303	13	K562	Y	Y	Y	1	N	N	Culture	none	N	none	none	N
CV2bK562Single2pPBC24_15NT2S	665	scCLTdegenNuc769	CHEXSeq	human	PE	75	FALSE	none	Default	TRUE	GGTAGC	15NT2S	518s	C_V2b	518	518b	302	303	303	13	K562	Y	Y	Y	1	N	N	Culture	none	N	none	none	N
CV2bK562Single2pPBC24_15NT2S	665	scCLTdegenNuc770	CHEXSeq	human	PE	75	FALSE	none	Default	TRUE	GGTAGC	15NT2S	518s	C_V2b	518	518b	302	303	303	13	K562	Y	Y	Y	1	N	N	Culture	none	N	none	none	N
CV2bK562Single2pPBC24_15NT2S	665	scCLTdegenNuc771	CHEXSeq	human	PE	75	FALSE	none	Default	TRUE	GGTAGC	15NT2S	518s	C_V2b	518	518b	302	303	303	13	K562	Y	Y	Y	1	N	N	Culture	none	N	none	none	N
CV2bK562Single2pPBC24_15NT2S	665	scCLTdegenNuc772	CHEXSeq	human	PE	75	FALSE	none	Default	TRUE	GGTAGC	15NT2S	518s	C_V2b	518	518b	302	303	303	13	K562	Y	Y	Y	1	N	N	Culture	none	N	none	none	N
CV2bK562Single2pPBC24_15NT2S	665	scCLTdegenNuc773	CHEXSeq	human	PE	75	FALSE	none	Default	TRUE	GGTAGC	15NT2S	518s	C_V2b	518	518b	302	303	303	13	K562	Y	Y	Y	1	N	N	Culture	none	N	none	none	N
CV2bK562Single2pPBC24_15NT2S	665	scCLTdegenNuc774	CHEXSeq	human	PE	75	FALSE	none	Default	TRUE	GGTAGC	15NT2S	518s	C_V2b	518	518b	302	303	303	13	K562	Y	Y	Y	1	N	N	Culture	none	N	none	none	N
CV2bK562Single2pPBC24_15NT2S	665	scCLTdegenNuc775	CHEXSeq	human	PE	75	FALSE	none	Default	TRUE	GGTAGC	15NT2S	518s	C_V2b	518	518b	302	303	303	13	K562	Y	Y	Y	1	N	N	Culture	none	N	none	none	N
CV2bMouseInterneuronSliceSingle2pPBC24_15NT2S	666	scCLTdegenNuc776	CHEXSeq	mouse	PE	75	FALSE	none	Default	TRUE	GGTAGC	15NT2S	518s	C_V2b	518	518b	302	303	303	13	Interneuron	Y	Y	Y	1	N	N	Slice	none	N	none	none	N
CV2bMouseInterneuronSliceSingle2pPBC24_15NT2S	666	scCLTdegenNuc777	CHEXSeq	mouse	PE	75	FALSE	none	Default	TRUE	GGTAGC	15NT2S	518s	C_V2b	518	518b	302	303	303	13	Interneuron	Y	Y	Y	1	N	N	Slice	none	N	none	none	N
CV2bMouseInterneuronSliceSingle2pPBC24_15NT2S	666	scCLTdegenNuc778	CHEXSeq	mouse	PE	75	FALSE	none	Default	TRUE	GGTAGC	15NT2S	518s	C_V2b	518	518b	302	303	303	13	Interneuron	Y	Y	Y	1	N	N	Slice	none	N	none	none	N
CV2bMouseNeuronCultureSingle2pPBC24_15NT2S	666	scCLTdegenNuc779	CHEXSeq	mouse	PE	75	FALSE	none	Default	TRUE	GGTAGC	15NT2S	518s	C_V2b	518	518b	302	303	303	13	Neuron	Y	Y	Y	1	N	N	Culture	none	N	none	none	N
CV2bMouseNeuronCultureSingle2pPBC24_15NT2S	666	scCLTdegenNuc780	CHEXSeq	mouse	PE	75	FALSE	none	Default	TRUE	GGTAGC	15NT2S	518s	C_V2b	518	518b	302	303	303	13	Neuron	Y	Y	Y	1	N	N	Culture	none	N	none	none	N
CV2bMouseNeuronCultureSingle2pPBC24_15NT2S	666	scCLTdegenNuc781	CHEXSeq	mouse	PE	75	FALSE	none	Default	TRUE	GGTAGC	15NT2S	518s	C_V2b	518	518b	302	303	303	13	Neuron	Y	Y	Y	1	N	N	Culture	none	N	none	none	N
CV2bMouseNeuronCultureSingle2pPBC24_15NT2S	666	scCLTdegenNuc782	CHEXSeq	mouse	PE	75	FALSE	none	Default	TRUE	GGTAGC	15NT2S	518s	C_V2b	518	518b	302	303	303	13	Neuron	Y	Y	Y	1	N	N	Culture	none	N	none	none	N
CV2bMouseNeuronCultureSingle2pPBC24_15NT2S	666	scCLTdegenNuc783	CHEXSeq	mouse	PE	75	FALSE	none	Default	TRUE	GGTAGC	15NT2S	518s	C_V2b	518	518b	302	303	303	13	Neuron	Y	Y	Y	1	N	N	Culture	none	N	none	none	N
CV2bMouseNeuronCultureSingle2pPBC24_15NT2S	666	scCLTdegenNuc784	CHEXSeq	mouse	PE	75	FALSE	none	Default	TRUE	GGTAGC	15NT2S	518s	C_V2b	518	518b	302	303	303	13	Neuron	Y	Y	Y	1	N	N	Culture	none	N	none	none	N
CV2bMouseNeuronCultureSingle2pPBC24_15NT2S	666	scCLTdegenNuc785	CHEXSeq	mouse	PE	75	FALSE	none	Default	TRUE	GGTAGC	15NT2S	518s	C_V2b	518	518b	302	303	303	13	Neuron	Y	Y	Y	1	N	N	Culture	none	N	none	none	N
CV2bMouseNeuronCultureSingle2pPBC24_15NT2S	666	scCLTdegenNuc786	CHEXSeq	mouse	PE	75	FALSE	none	Default	TRUE	GGTAGC	15NT2S	518s	C_V2b	518	518b	302	303	303	13	Neuron	Y	Y	Y	1	N	N	Culture	none	N	none	none	N
CV2bMouseNeuronCultureSingle2pPBC24_15NT2S	666	scCLTdegenNuc787	CHEXSeq	mouse	PE	75	FALSE	none	Default	TRUE	GGTAGC	15NT2S	518s	C_V2b	518	518b	302	303	303	13	Neuron	Y	Y	Y	1	N	N	Culture	none	N	none	none	N
CV2bMouseNeuronCultureSingle2pPBC24_15NT2S	668	scCLTdegenNuc788	CHEXSeq	mouse	PE	75	FALSE	none	Default	TRUE	GGTAGC	15NT2S	518s	C_V2b	518	518b	302	303	303	13	Neuron	Y	Y	Y	1	N	N	Culture	none	N	none	none	N
CV2bMouseNeuronCultureSingle2pPBC24_15NT2S	668	scCLTdegenNuc789	CHEXSeq	mouse	PE	75	FALSE	none	Default	TRUE	GGTAGC	15NT2S	518s	C_V2b	518	518b	302	303	303	13	Neuron	Y	Y	Y	1	N	N	Culture	none	N	none	none	N
CV2bMouseNeuronCultureSingle2pPBC24_15NT2S	668	scCLTdegenNuc790	CHEXSeq	mouse	PE	75	FALSE	none	Default	TRUE	GGTAGC	15NT2S	518s	C_V2b	518	518b	302	303	303	13	Neuron	Y	Y	Y	1	N	N	Culture	none	N	none	none	N
CV2bMouseNeuronCultureSingle2pPBC24_15NT2S	668	scCLTdegenNuc791	CHEXSeq	mouse	PE	75	FALSE	none	Default	TRUE	GGTAGC	15NT2S	518s	C_V2b	518	518b	302	303	303	13	Neuron	Y	Y	Y	1	N	N	Culture	none	N	none	none	N
CV2bMouseNeuronCultureSingle2pPBC24_15NT2S	668	scCLTdegenNuc792	CHEXSeq	mouse	PE	75	FALSE	none	Default	TRUE	GGTAGC	15NT2S	518s	C_V2b	518	518b	302	303	303	13	Neuron	Y	Y	Y	1	N	N	Culture	none	N	none	none	N
CV2bMouseNeuronCultureSingle2pPBC24_15NT2S	668	scCLTdegenNuc793	CHEXSeq	mouse	PE	75	FALSE	none	Default	TRUE	GGTAGC	15NT2S	518s	C_V2b	518	518b	302	303	303	13	Neuron	Y	Y	Y	1	N	N	Culture	none	N	none	none	N
CV2bMouseNeuronCultureSingle2pPBC24_15NT2S	668	scCLTdegenNuc794	CHEXSeq	mouse	PE	75	FALSE	none	Default	TRUE	GGTAGC	15NT2S	518s	C_V2b	518	518b	302	303	303	13	Neuron	Y	Y	Y	1	N	N	Culture	none	N	none	none	N
CV2bMouseNeuronCultureSingle2pPBC24_15NT2S	668	scCLTdegenNuc795	CHEXSeq	mouse	PE	75	FALSE	none	Default	TRUE	GGTAGC	15NT2S	518s	C_V2b	518	518b	302	303	303	13	Neuron	Y	Y	Y	1	N	N	Culture	none	N	none	none	N
CV2bMouseNeuronCultureSingle2pPBC24_15NT2S	670	scCLTdegenNuc797	CHEXSeq	mouse	PE	75	FALSE	none	Default	TRUE	GGTAGC	15NT2S	518s	C_V2b	518	518b	302	303	303	13	Neuron	Y	Y	Y	1	N	N	Culture	none	N	none	none	N
CV2bMouseNeuronCultureSingle2pPBC24_15NT2S	670	scCLTdegenNuc798	CHEXSeq	mouse	PE	75	FALSE	none	Default	TRUE	GGTAGC	15NT2S	518s	C_V2b	518	518b	302	303	303	13	Neuron	Y	Y	Y	1	N	N	Culture	none	N	none	none	N
CV2bMouseNeuronCultureSingle2pPBC24_15NT2S	670	scCLTdegenNuc799	CHEXSeq	mouse	PE	75	FALSE	none	Default	TRUE	GGTAGC	15NT2S	518s	C_V2b	518	518b	302	303	303	13	Neuron	Y	Y	Y	1	N	N	Culture	none	N	none	none	N
CV2bMouseNeuronCultureSingle2pPBC24_15NT2S	671	scCLTdegenNuc803	CHEXSeq	mouse	PE	75	FALSE	none	Default	TRUE	GGTAGC	15NT2S	518s	C_V2b	518	518b	302	303	303	13	Neuron	Y	Y	Y	1	N	N	Culture	none	N	none	none	N
CV2bMouseNeuronCultureSingle2pPBC24_15NT2S	671	scCLTdegenNuc807	CHEXSeq	mouse	PE	75	FALSE	none	Default	TRUE	GGTAGC	15NT2S	518s	C_V2b	518	518b	302	303	303	13	Neuron	Y	Y	Y	1	N	N	Culture	none	N	none	none	N
CV2bMouseNeuronCultureSingle2pPBC24_15NT2S	669	scCLTdegenNuc808	CHEXSeq	mouse	PE	75	FALSE	none	Default	TRUE	GGTAGC	15NT2S	518s	C_V2b	518	518b	302	303	303	13	Neuron	Y	Y	Y	1	N	N	Culture	none	N	none	none	N
CV2bMouseNeuronCulturePooled2pPBC24_15NT2S	669	scCLTdegenNuc809	CHEXSeq	mouse	PE	75	FALSE	none	Default	TRUE	GGTAGC	15NT2S	518s	C_V2b	518	518b	302	303	303	13	Neuron	Y	Y	Y	60	N	N	Culture	none	N	none	none	N
CV2bMouseAstroCultureSingle2pPBC24_15NT2S	667	scCLTdegenNuc812	CHEXSeq	mouse	PE	75	FALSE	none	Default	TRUE	GGTAGC	15NT2S	518s	C_V2b	518	518b	302	303	303	13	Astro	Y	Y	Y	1	N	N	Culture	none	N	none	none	N
CV2bMouseAstroCultureSingle2pPBC24_15NT2S	667	scCLTdegenNuc813	CHEXSeq	mouse	PE	75	FALSE	none	Default	TRUE	GGTAGC	15NT2S	518s	C_V2b	518	518b	302	303	303	13	Astro	Y	Y	Y	1	N	N	Culture	none	N	none	none	N
CV2bMouseAstroCultureSingle2pPBC24_15NT2S	667	scCLTdegenNuc814	CHEXSeq	mouse	PE	75	FALSE	none	Default	TRUE	GGTAGC	15NT2S	518s	C_V2b	518	518b	302	303	303	13	Astro	Y	Y	Y	1	N	N	Culture	none	N	none	none	N
CV2bMouseAstroCultureSingle2pPBC24_15NT2S	667	scCLTdegenNuc815	CHEXSeq	mouse	PE	75	FALSE	none	Default	TRUE	GGTAGC	15NT2S	518s	C_V2b	518	518b	302	303	303	13	Astro	Y	Y	Y	1	N	N	Culture	none	N	none	none	N
CV2bMouseAstroCultureSingle2pPBC24_15NT2S	667	scCLTdegenNuc816	CHEXSeq	mouse	PE	75	FALSE	none	Default	TRUE	GGTAGC	15NT2S	518s	C_V2b	518	518b	302	303	303	13	Astro	Y	Y	Y	1	N	N	Culture	none	N	none	none	N
CV2bMouseAstroCultureSingle2pPBC24_15NT2S	667	scCLTdegenNuc819	CHEXSeq	mouse	PE	75	FALSE	none	Default	TRUE	GGTAGC	15NT2S	518s	C_V2b	518	518b	302	303	303	13	Astro	Y	Y	Y	1	N	N	Culture	none	N	none	none	N
CV2bMouseAstroCultureSingle2pPBC24_15NT2S	667	scCLTdegenNuc820	CHEXSeq	mouse	PE	75	FALSE	none	Default	TRUE	GGTAGC	15NT2S	518s	C_V2b	518	518b	302	303	303	13	Astro	Y	Y	Y	1	N	N	Culture	none	N	none	none	N
CV2bMouseAstroCulturePooled2pPBC24_15NT2S	667	scCLTdegenNuc821	CHEXSeq	mouse	PE	75	FALSE	none	Default	TRUE	GGTAGC	15NT2S	518s	C_V2b	518	518b	302	303	303	13	Astro	Y	Y	Y	60	N	N	Culture	none	N	none	none	N
CV2bMouseAstroCultureSingle2pPBC24_15NT2S	670	scCLTdegenNuc835	CHEXSeq	mouse	PE	75	FALSE	none	Default	TRUE	GGTAGC	15NT2S	518s	C_V2b	518	518b	302	303	303	13	Astro	Y	Y	Y	1	N	N	Culture	none	N	none	none	N
CV2bMouseAstroCultureSingle2pPBC24_15NT2S	670	scCLTdegenNuc836	CHEXSeq	mouse	PE	75	FALSE	none	Default	TRUE	GGTAGC	15NT2S	518s	C_V2b	518	518b	302	303	303	13	Astro	Y	Y	Y	1	N	N	Culture	none	N	none	none	N
CV2bMouseAstroCultureSingle2pPBC24_15NT2S	670	scCLTdegenNuc837	CHEXSeq	mouse	PE	75	FALSE	none	Default	TRUE	GGTAGC	15NT2S	518s	C_V2b	518	518b	302	303	303	13	Astro	Y	Y	Y	1	N	N	Culture	none	N	none	none	N
CV2bMouseAstroCultureSingle2pPBC24_15NT2S	670	scCLTdegenNuc838	CHEXSeq	mouse	PE	75	FALSE	none	Default	TRUE	GGTAGC	15NT2S	518s	C_V2b	518	518b	302	303	303	13	Astro	Y	Y	Y	1	N	N	Culture	none	N	none	none	N
CV2bMouseNeuronSliceSingle2pPBC24_15NT2S	670	scCLTdegenNuc840	CHEXSeq	mouse	PE	75	FALSE	none	Default	TRUE	GGTAGC	15NT2S	518s	C_V2b	518	518b	302	303	303	13	Neuron	Y	Y	Y	1	N	N	Slice	none	N	none	none	N
CV2bMouseNeuronSliceSingle2pPBC24_15NT2S	670	scCLTdegenNuc843	CHEXSeq	mouse	PE	75	FALSE	none	Default	TRUE	GGTAGC	15NT2S	518s	C_V2b	518	518b	302	303	303	13	Neuron	Y	Y	Y	1	N	N	Slice	none	N	none	none	N
CV2bMouseNeuronCultureSingle2pPBC23_NoProbe	670	scCLTdegenNuc886	CHEXSeq	mouse	PE	75	FALSE	none	Default	TRUE	GAGTGG	none	517s	C_V2b	none	517b	302	303	303	13	Neuron	N	N	Y	1	N	Y	Culture	none	N	none	none	N
CV2bMouseNeuronCultureSingle2pPBC23_NoLight_15NT2S	670	scCLTdegenNuc891	CHEXSeq	mouse	PE	75	FALSE	none	Default	TRUE	GAGTGG	15NT2S	517s	C_V2b	517	517b	302	303	303	13	Neuron	Y	N	Y	1	N	Y	Culture	none	N	none	none	N
CV2bMouseNeuronCultureSingle2pPBC23_NoLight_15NT2S	670	scCLTdegenNuc892	CHEXSeq	mouse	PE	75	FALSE	none	Default	TRUE	GAGTGG	15NT2S	517s	C_V2b	517	517b	302	303	303	13	Neuron	Y	N	Y	1	N	Y	Culture	none	N	none	none	N
CV2bK562Single2pPBC23_NoLight_15NT2S	671	scCLTdegenNuc897	CHEXSeq	human	PE	75	FALSE	none	Default	TRUE	GAGTGG	15NT2S	517s	C_V2b	517	517b	302	303	303	13	K562	Y	N	Y	1	N	Y	Culture	none	N	none	none	N
CV2bK562Single2pPBC23_NoLight_15NT2S	671	scCLTdegenNuc898	CHEXSeq	human	PE	75	FALSE	none	Default	TRUE	GAGTGG	15NT2S	517s	C_V2b	517	517b	302	303	303	13	K562	Y	N	Y	1	N	Y	Culture	none	N	none	none	N
CV2bK562Single2pPBC23_NoProbe_15NT2S	671	scCLTdegenNuc900	CHEXSeq	human	PE	75	FALSE	none	Default	TRUE	GAGTGG	none	517s	C_V2b	none	517b	302	303	303	13	K562	N	N	Y	1	N	Y	Culture	none	N	none	none	N
CV2bK562Single2pPBC23_NoProbe_15NT2S	671	scCLTdegenNuc902	CHEXSeq	human	PE	75	FALSE	none	Default	TRUE	GAGTGG	none	517s	C_V2b	none	517b	302	303	303	13	K562	N	N	Y	1	N	Y	Culture	none	N	none	none	N
CV2bK562Single2pPBC23_NoProbe_15NT2S	671	scCLTdegenNuc903	CHEXSeq	human	PE	75	FALSE	none	Default	TRUE	GAGTGG	none	517s	C_V2b	none	517b	302	303	303	13	K562	N	N	Y	1	N	Y	Culture	none	N	none	none	N
CV2bK562Single2pPBC1_15NT2S	673	scCLTdegenNuc906_b	CHEXSeq	human	PE	75	FALSE	none	Default	TRUE	ATCACG	15NT	505	C_V2b	502	505b	302	303	303	13	K562	Y	Y	Y	1	N	N	Culture	none	N	none	none	N
CV2bK562Single2pPBC1_15NT2S	673	scCLTdegenNuc907_b	CHEXSeq	human	PE	75	FALSE	none	Default	TRUE	ATCACG	15NT	505	C_V2b	502	505b	302	303	303	13	K562	Y	Y	Y	1	N	N	Culture	none	N	none	none	N
CV2bK562Single2pPBC1_15NT2S	673	scCLTdegenNuc908_b	CHEXSeq	human	PE	75	FALSE	none	Default	TRUE	ATCACG	15NT	505	C_V2b	502	505b	302	303	303	13	K562	Y	Y	Y	1	N	N	Culture	none	N	none	none	N
CV2bK562CultureTPA2hrSingle2pPBC23_15NT	673	scCLTdegenNuc922_b	CHEXSeq	human	PE	75	FALSE	none	Default	TRUE	GAGTGG	15NT	517s	C_V2b	517	517b	302	303	303	13	K562	Y	Y	Y	1	N	N	Culture	TPA	Y	16uM	2hr	N
CV2bK562CultureTPA2hrSingle2pPBC23_15NT	673	scCLTdegenNuc923_b	CHEXSeq	human	PE	75	FALSE	none	Default	TRUE	GAGTGG	15NT	517s	C_V2b	517	517b	302	303	303	13	K562	Y	Y	Y	1	N	N	Culture	TPA	Y	16uM	2hr	N
CV2bK562CultureTPA2hrSingle2pPBC23_15NT	673	scCLTdegenNuc927_b	CHEXSeq	human	PE	75	FALSE	none	Default	TRUE	GAGTGG	15NT	517s	C_V2b	517	517b	302	303	303	13	K562	Y	Y	Y	1	N	N	Culture	TPA	Y	16uM	2hr	N
CV2bK562CultureTPA2hrSingle2pPBC23_15NT	673	scCLTdegenNuc928_b	CHEXSeq	human	PE	75	FALSE	none	Default	TRUE	GAGTGG	15NT	517s	C_V2b	517	517b	302	303	303	13	K562	Y	Y	Y	1	N	N	Culture	TPA	Y	16uM	2hr	N
CV2bK562CultureTPA2hrSingle2pPBC23_15NT	673	scCLTdegenNuc930_b	CHEXSeq	human	PE	75	FALSE	none	Default	TRUE	GAGTGG	15NT	517s	C_V2b	517	517b	302	303	303	13	K562	Y	Y	Y	1	N	N	Culture	TPA	Y	16uM	2hr	N
CV2bK562CultureTPA2hrSingle2pPBC23_15NT	673	scCLTdegenNuc931_b	CHEXSeq	human	PE	75	FALSE	none	Default	TRUE	GAGTGG	15NT	517s	C_V2b	517	517b	302	303	303	13	K562	Y	Y	Y	1	N	N	Culture	TPA	Y	16uM	2hr	N
CV2bK562CultureSingle2pPBC23_15NT	675	scCLTdegenNuc933	CHEXSeq	human	PE	75	FALSE	none	Default	TRUE	GAGTGG	15NT	517s	C_V2b	517	517b	302	303	303	13	K562	Y	Y	Y	1	N	N	Culture	none	N	none	none	N
CV2bK562CultureSingle2pPBC23_15NT	675	scCLTdegenNuc935	CHEXSeq	human	PE	75	FALSE	none	Default	TRUE	GAGTGG	15NT	517s	C_V2b	517	517b	302	303	303	13	K562	Y	Y	Y	1	N	N	Culture	none	N	none	none	N
CV2bK562CultureSingle2pPBC23_15NT	675	scCLTdegenNuc936	CHEXSeq	human	PE	75	FALSE	none	Default	TRUE	GAGTGG	15NT	517s	C_V2b	517	517b	302	303	303	13	K562	Y	Y	Y	1	N	N	Culture	none	N	none	none	N
CV2bK562CultureSingle2pPBC23_15NT	675	scCLTdegenNuc938	CHEXSeq	human	PE	75	FALSE	none	Default	TRUE	GAGTGG	15NT	517s	C_V2b	517	517b	302	303	303	13	K562	Y	Y	Y	1	N	N	Culture	none	N	none	none	N
CV2bK562CultureSingle2pPBC23_15NT	675	scCLTdegenNuc942	CHEXSeq	human	PE	75	FALSE	none	Default	TRUE	GAGTGG	15NT	517s	C_V2b	517	517b	302	303	303	13	K562	Y	Y	Y	1	N	N	Culture	none	N	none	none	N
CV2bK562CultureSingle2pPBC23_15NT	675	scCLTdegenNuc943	CHEXSeq	human	PE	75	FALSE	none	Default	TRUE	GAGTGG	15NT	517s	C_V2b	517	517b	302	303	303	13	K562	Y	Y	Y	1	N	N	Culture	none	N	none	none	N
CV2bK562CultureSingle2pPBC23_15NT	676	scCLTdegenNuc944	CHEXSeq	human	PE	75	FALSE	none	Default	TRUE	GAGTGG	15NT	517s	C_V2b	517	517b	302	303	303	13	K562	Y	Y	Y	1	N	N	Culture	none	N	none	none	N
CV2bK562CultureSingle2pPBC23_15NT	676	scCLTdegenNuc945	CHEXSeq	human	PE	75	FALSE	none	Default	TRUE	GAGTGG	15NT	517s	C_V2b	517	517b	302	303	303	13	K562	Y	Y	Y	1	N	N	Culture	none	N	none	none	N
CV2bK562CultureSingle2pPBC23_15NT	676	scCLTdegenNuc946	CHEXSeq	human	PE	75	FALSE	none	Default	TRUE	GAGTGG	15NT	517s	C_V2b	517	517b	302	303	303	13	K562	Y	Y	Y	1	N	N	Culture	none	N	none	none	N
CV2bK562CultureSingle2pPBC23_15NT	676	scCLTdegenNuc947	CHEXSeq	human	PE	75	FALSE	none	Default	TRUE	GAGTGG	15NT	517s	C_V2b	517	517b	302	303	303	13	K562	Y	Y	Y	1	N	N	Culture	none	N	none	none	N
CV2bK562CultureSingle2pPBC23_15NT	676	scCLTdegenNuc948	CHEXSeq	human	PE	75	FALSE	none	Default	TRUE	GAGTGG	15NT	517s	C_V2b	517	517b	302	303	303	13	K562	Y	Y	Y	1	N	N	Culture	none	N	none	none	N
CV2bK562CultureSingle2pPBC23_15NT	676	scCLTdegenNuc949	CHEXSeq	human	PE	75	FALSE	none	Default	TRUE	GAGTGG	15NT	517s	C_V2b	517	517b	302	303	303	13	K562	Y	Y	Y	1	N	N	Culture	none	N	none	none	N
CV2bK562CultureSingle2pPBC23_15NT	676	scCLTdegenNuc950	CHEXSeq	human	PE	75	FALSE	none	Default	TRUE	GAGTGG	15NT	517s	C_V2b	517	517b	302	303	303	13	K562	Y	N	Y	1	N	Y	Culture	none	N	none	none	N
CV2bK562CultureSingle2pPBC23_15NT	678	scCLTdegenNuc951	CHEXSeq	human	PE	75	FALSE	none	Default	TRUE	GAGTGG	15NT	517s	C_V2b	517	517b	302	303	303	13	K562	Y	Y	Y	1	N	N	Culture	none	N	none	none	N
CV2bK562CultureSingle2pPBC23_15NT	678	scCLTdegenNuc952	CHEXSeq	human	PE	75	FALSE	none	Default	TRUE	GAGTGG	15NT	517s	C_V2b	517	517b	302	303	303	13	K562	Y	Y	Y	1	N	N	Culture	none	N	none	none	N
CV2bK562CultureSingle2pPBC23_15NT	678	scCLTdegenNuc953	CHEXSeq	human	PE	75	FALSE	none	Default	TRUE	GAGTGG	15NT	517s	C_V2b	517	517b	302	303	303	13	K562	Y	Y	Y	1	N	N	Culture	none	N	none	none	N
CV2bK562CultureSingle2pPBC23_15NT	678	scCLTdegenNuc954	CHEXSeq	human	PE	75	FALSE	none	Default	TRUE	GAGTGG	15NT	517s	C_V2b	517	517b	302	303	303	13	K562	Y	Y	Y	1	N	N	Culture	none	N	none	none	N
CV2bK562CultureSingle2pPBC23_15NT	678	scCLTdegenNuc955	CHEXSeq	human	PE	75	FALSE	none	Default	TRUE	GAGTGG	15NT	517s	C_V2b	517	517b	302	303	303	13	K562	Y	Y	Y	1	N	N	Culture	none	N	none	none	N
CV2bK562CultureSingle2pPBC23_15NT	678	scCLTdegenNuc956	CHEXSeq	human	PE	75	FALSE	none	Default	TRUE	GAGTGG	15NT	517s	C_V2b	517	517b	302	303	303	13	K562	Y	Y	Y	1	N	N	Culture	none	N	none	none	N
CV2bK562CultureSingle2pPBC23_15NT	678	scCLTdegenNuc957	CHEXSeq	human	PE	75	FALSE	none	Default	TRUE	GAGTGG	15NT	517s	C_V2b	517	517b	302	303	303	13	K562	Y	N	Y	1	N	Y	Culture	none	N	none	none	N
CV2bMouseAstroCultureSingle2pPBC23_15NT	679	scCLTdegenNuc958	CHEXSeq	mouse	PE	75	FALSE	none	Default	TRUE	GAGTGG	15NT	517s	C_V2b	517	517b	302	303	303	13	Astro	Y	Y	Y	1	N	N	Culture	none	N	none	none	N
CV2bMouseAstroCultureSingle2pPBC23_15NT	679	scCLTdegenNuc959	CHEXSeq	mouse	PE	75	FALSE	none	Default	TRUE	GAGTGG	15NT	517s	C_V2b	517	517b	302	303	303	13	Astro	Y	Y	Y	1	N	N	Culture	none	N	none	none	N
CV2bMouseAstroCultureSingle2pPBC23_15NT	679	scCLTdegenNuc960	CHEXSeq	mouse	PE	75	FALSE	none	Default	TRUE	GAGTGG	15NT	517s	C_V2b	517	517b	302	303	303	13	Astro	Y	Y	Y	1	N	N	Culture	none	N	none	none	N
CV2bMouseAstroCultureSingle2pPBC23_15NT	679	scCLTdegenNuc961	CHEXSeq	mouse	PE	75	FALSE	none	Default	TRUE	GAGTGG	15NT	517s	C_V2b	517	517b	302	303	303	13	Astro	Y	Y	Y	1	N	N	Culture	none	N	none	none	N
CV2bMouseAstroCultureSingle2pPBC23_15NT	679	scCLTdegenNuc962	CHEXSeq	mouse	PE	75	FALSE	none	Default	TRUE	GAGTGG	15NT	517s	C_V2b	517	517b	302	303	303	13	Astro	Y	Y	Y	1	N	N	Culture	none	N	none	none	N
CV2bMouseAstroCultureSingle2pPBC23_15NT	679	scCLTdegenNuc963	CHEXSeq	mouse	PE	75	FALSE	none	Default	TRUE	GAGTGG	15NT	517s	C_V2b	517	517b	302	303	303	13	Astro	Y	Y	Y	1	N	N	Culture	none	N	none	none	N
CV2bMouseAstroCultureSingle2pPBC23_15NT	679	scCLTdegenNuc964	CHEXSeq	mouse	PE	75	FALSE	none	Default	TRUE	GAGTGG	15NT	517s	C_V2b	517	517b	302	303	303	13	Astro	Y	N	Y	1	N	Y	Culture	none	N	none	none	N
CV2bMouseNeuronCultureSingle2pPBC23_15NT	681	scCLTdegenNuc965	CHEXSeq	mouse	PE	75	FALSE	none	Default	TRUE	GAGTGG	15NT	517s	C_V2b	517	517b	302	303	303	13	Neuron	Y	Y	Y	1	N	N	Culture	none	N	none	none	N
CV2bMouseNeuronCultureSingle2pPBC23_15NT	681	scCLTdegenNuc966	CHEXSeq	mouse	PE	75	FALSE	none	Default	TRUE	GAGTGG	15NT	517s	C_V2b	517	517b	302	303	303	13	Neuron	Y	Y	Y	1	N	N	Culture	none	N	none	none	N
CV2bMouseNeuronCultureSingle2pPBC23_15NT	681	scCLTdegenNuc967	CHEXSeq	mouse	PE	75	FALSE	none	Default	TRUE	GAGTGG	15NT	517s	C_V2b	517	517b	302	303	303	13	Neuron	Y	Y	Y	1	N	N	Culture	none	N	none	none	N
CV2bMouseNeuronCultureSingle2pPBC23_15NT	681	scCLTdegenNuc968	CHEXSeq	mouse	PE	75	FALSE	none	Default	TRUE	GAGTGG	15NT	517s	C_V2b	517	517b	302	303	303	13	Neuron	Y	Y	Y	1	N	N	Culture	none	N	none	none	N
CV2bMouseNeuronCultureSingle2pPBC23_15NT	681	scCLTdegenNuc969	CHEXSeq	mouse	PE	75	FALSE	none	Default	TRUE	GAGTGG	15NT	517s	C_V2b	517	517b	302	303	303	13	Neuron	Y	Y	Y	1	N	N	Culture	none	N	none	none	N
CV2bMouseNeuronCultureSingle2pPBC23_15NT	681	scCLTdegenNuc970	CHEXSeq	mouse	PE	75	FALSE	none	Default	TRUE	GAGTGG	15NT	517s	C_V2b	517	517b	302	303	303	13	Neuron	Y	Y	Y	1	N	N	Culture	none	N	none	none	N
CV2bK562Single2pPBC23_15NT	683	scCLTdegenNuc979	CHEXSeq	human	PE	75	FALSE	none	Default	TRUE	GAGTGG	15NT	517s	C_V2b	517	517b	302	303	303	13	K562	Y	Y	Y	1	N	N	Culture	none	N	none	none	N
CV2bK562Single2pPBC24_15NT	683	scCLTdegenNuc1004	CHEXSeq	human	PE	75	FALSE	none	Default	TRUE	GGTAGC	15NT	518s	C_V2b	518	518b	302	303	303	13	K562	Y	Y	Y	1	N	N	Culture	none	N	none	none	N
CV2bK562Single2pPBC24_15NT	683	scCLTdegenNuc1005	CHEXSeq	human	PE	75	FALSE	none	Default	TRUE	GGTAGC	15NT	518s	C_V2b	518	518b	302	303	303	13	K562	Y	Y	Y	1	N	N	Culture	none	N	none	none	N
CV2bK562Single2pPBC24_15NT	683	scCLTdegenNuc1006	CHEXSeq	human	PE	75	FALSE	none	Default	TRUE	GGTAGC	15NT	518s	C_V2b	518	518b	302	303	303	13	K562	Y	Y	Y	1	N	N	Culture	none	N	none	none	N
CV2bK562Single2pPBC24_15NT	683	scCLTdegenNuc1007	CHEXSeq	human	PE	75	FALSE	none	Default	TRUE	GGTAGC	15NT	518s	C_V2b	518	518b	302	303	303	13	K562	Y	Y	Y	1	N	N	Culture	none	N	none	none	N
CV2bK562Single2pPBC24_15NT	683	scCLTdegenNuc1008	CHEXSeq	human	PE	75	FALSE	none	Default	TRUE	GGTAGC	15NT	518s	C_V2b	518	518b	302	303	303	13	K562	Y	Y	Y	1	N	N	Culture	none	N	none	none	N
CV2bK562Single2pPBC24_15NT	683	scCLTdegenNuc1009	CHEXSeq	human	PE	75	FALSE	none	Default	TRUE	GGTAGC	15NT	518s	C_V2b	518	518b	302	303	303	13	K562	Y	Y	Y	1	N	N	Culture	none	N	none	none	N
CV2bK562Single2pPBC24_15NT	683	scCLTdegenNuc1010	CHEXSeq	human	PE	75	FALSE	none	Default	TRUE	GGTAGC	15NT	518s	C_V2b	518	518b	302	303	303	13	K562	Y	Y	Y	1	N	N	Culture	none	N	none	none	N
CV2bK562Pooled2pPBC24_15NT	683	scCLTdegenNuc1011	CHEXSeq	human	PE	75	FALSE	none	Default	TRUE	GGTAGC	15NT	518s	C_V2b	518	518b	302	303	303	13	K562	Y	Y	Y	43	N	N	Culture	none	N	none	none	N
CV2bK562Single2pPBC24_15NT	683	scCLTdegenNuc1012	CHEXSeq	human	PE	75	FALSE	none	Default	TRUE	GGTAGC	15NT	518s	C_V2b	518	518b	302	303	303	13	K562	Y	Y	Y	1	N	N	Culture	none	N	none	none	N
CV2bK562Single2pPBC24_15NT	683	scCLTdegenNuc1013	CHEXSeq	human	PE	75	FALSE	none	Default	TRUE	GGTAGC	15NT	518s	C_V2b	518	518b	302	303	303	13	K562	Y	Y	Y	1	N	N	Culture	none	N	none	none	N
CV2bMouseNeuronCultureSingle2pPBC22_15NT2S	692	scCLTdegenNuc1063	CHEXSeq	mouse	PE	75	FALSE	none	Default	TRUE	CGTACG	15NT2S	516s	C_V2b	516	516b	302	303	303	13	Neuron	Y	Y	Y	1	N	N	Culture	none	N	none	none	N
CV2bMouseNeuronCultureSingle2pPBC22_15NT2S	692	scCLTdegenNuc1064	CHEXSeq	mouse	PE	75	FALSE	none	Default	TRUE	CGTACG	15NT2S	516s	C_V2b	516	516b	302	303	303	13	Neuron	Y	Y	Y	1	N	N	Culture	none	N	none	none	N
CV2bMouseNeuronCultureSingle2pPBC22_15NT2S	692	scCLTdegenNuc1065	CHEXSeq	mouse	PE	75	FALSE	none	Default	TRUE	CGTACG	15NT2S	516s	C_V2b	516	516b	302	303	303	13	Neuron	Y	Y	Y	1	N	N	Culture	none	N	none	none	N
CV2bMouseNeuronCultureSingle2pPBC22_15NT2S	697	scCLTdegenNuc1066	CHEXSeq	mouse	PE	75	FALSE	none	Default	TRUE	CGTACG	15NT2S	516s	C_V2b	516	516b	302	303	303	13	Neuron	Y	Y	Y	1	N	N	Culture	none	N	none	none	N
CV2bMouseNeuronCultureSingle2pPBC22_15NT2S	697	scCLTdegenNuc1067	CHEXSeq	mouse	PE	75	FALSE	none	Default	TRUE	CGTACG	15NT2S	516s	C_V2b	516	516b	302	303	303	13	Neuron	Y	Y	Y	1	N	N	Culture	none	N	none	none	N
CV2bMouseNeuronCultureSingle2pPBC22_15NT2S	692	scCLTdegenNuc1068	CHEXSeq	mouse	PE	75	FALSE	none	Default	TRUE	CGTACG	15NT2S	516s	C_V2b	516	516b	302	303	303	13	Neuron	Y	Y	Y	1	N	N	Culture	none	N	none	none	N
CV2bK562Single2pPBC22_15NT2S	694	scCLTdegenNuc1077	CHEXSeq	human	PE	75	FALSE	none	Default	TRUE	CGTACG	15NT2S	516s	C_V2b	516	516b	302	303	303	13	K562	Y	Y	Y	1	N	N	Culture	none	N	none	none	N
CV2bK562Single2pPBC22_15NT2S	694	scCLTdegenNuc1078	CHEXSeq	human	PE	75	FALSE	none	Default	TRUE	CGTACG	15NT2S	516s	C_V2b	516	516b	302	303	303	13	K562	Y	Y	Y	1	N	N	Culture	none	N	none	none	N
CV2bK562Single2pPBC22_15NT2S	694	scCLTdegenNuc1079	CHEXSeq	human	PE	75	FALSE	none	Default	TRUE	CGTACG	15NT2S	516s	C_V2b	516	516b	302	303	303	13	K562	Y	Y	Y	1	N	N	Culture	none	N	none	none	N
CV2bK562Single2pPBC22_15NT2S	694	scCLTdegenNuc1080	CHEXSeq	human	PE	75	FALSE	none	Default	TRUE	CGTACG	15NT2S	516s	C_V2b	516	516b	302	303	303	13	K562	Y	Y	Y	1	N	N	Culture	none	N	none	none	N
CV2bMouseAstroCultureSingle2pPBC22_15NT2S	697	scCLTdegenNuc1094	CHEXSeq	mouse	PE	75	FALSE	none	Default	TRUE	CGTACG	15NT2S	516s	C_V2b	516	516b	302	303	303	13	Astro	Y	Y	Y	1	N	N	Culture	none	N	none	none	N
CV2bMouseNeuronCultureSingle2pPBC22_15NT2S	697	scCLTdegenNuc1095	CHEXSeq	mouse	PE	75	FALSE	none	Default	TRUE	CGTACG	15NT2S	516s	C_V2b	516	516b	302	303	303	13	Neuron	Y	Y	Y	1	N	N	Culture	none	N	none	none	N
CV2bMouseNeuronCultureSingle2pPBC22_15NT2S	697	scCLTdegenNuc1096	CHEXSeq	mouse	PE	75	FALSE	none	Default	TRUE	CGTACG	15NT2S	516s	C_V2b	516	516b	302	303	303	13	Neuron	Y	Y	Y	1	N	N	Culture	none	N	none	none	N
CV2bMouseNeuronCultureSingle2pPBC22_15NT2S	697	scCLTdegenNuc1097	CHEXSeq	mouse	PE	75	FALSE	none	Default	TRUE	CGTACG	15NT2S	516s	C_V2b	516	516b	302	303	303	13	Neuron	Y	Y	Y	1	N	N	Culture	none	N	none	none	N
