# Supplementary material for: CHEX-seq detects single-cell genomic single-stranded DNA with catalytical potential
Source: Nat Commun. 2023 Nov 14;14:7346. doi: 10.1038/s41467-023-43158-6 (PMC10645931; doi:10.1038/s41467-023-43158-6)
Supplement: Supplementary file 5 — Supplementary Data 2 [file 41467_2023_43158_MOESM5_ESM.xlsx]

## Sheet: README
This table contains the number of reads in each of the four major barcode-primer quality class (A, B, C and D) and for the A, B, C class, reads are further broken down to the 1 and 2 subclass based on the rule detailed in Figure S3.

## Sheet: Reads by Barcode-Primer Qual
SampleID	A1.ReadSingleton	A1.MateSingleton	A1.ReadMatePairs	A1.Total	A2.ReadSingleton	A2.MateSingleton	A2.ReadMatePairs	A2.Total	B1.ReadSingleton	B1.MateSingleton	B1.ReadMatePairs	B1.Total	B2.ReadSingleton	B2.MateSingleton	B2.ReadMatePairs	B2.Total	C1.ReadSingleton	C1.MateSingleton	C1.ReadMatePairs	C1.Total	C2.ReadSingleton	C2.MateSingleton	C2.ReadMatePairs	C2.Total	D.R1Singleton	D.R2Singleton	D.ReadMatePairs	D.Total	Total
scCLTdegenNuc323	691	243	3648	4582	5	21	492	518	117	166	434	717	4	4	294	302	742	330	4202	5274	2	2	164	168	248	433	1732	2413	13974
scCLTdegenNuc324	191	153	932	1276	2	9	306	317	36	137	686	859	3	4	194	201	207	192	2138	2537	2	1	126	129	121	206	1026	1353	6672
scCLTdegenNuc325	179	257	1808	2244	7	28	408	443	27	191	238	456	1	11	182	194	552	274	3318	4144	1	0	126	127	212	232	1628	2072	9680
scCLTdegenNuc326	532	208	1924	2664	1	74	366	441	22	201	900	1123	5	12	308	325	2464	408	6110	8982	0	1	130	131	237	255	2264	2756	16422
scCLTdegenNuc333	4108	5012	113056	122176	59	211	8078	8348	635	735	16256	17626	227	131	11694	12052	3352	1204	29990	34546	42	25	734	801	6306	4852	43080	54238	249787
scCLTdegenNuc334	3727	3300	29942	36969	33	52	762	847	141	325	5186	5652	9	7	398	414	707	788	10130	11625	4	2	144	150	652	477	2960	4089	59746
scCLTdegenNuc335	3448	3180	34116	40744	21	8	780	809	104	401	3930	4435	9	7	408	424	525	357	6854	7736	0	3	140	143	541	425	2264	3230	57521
scCLTdegenNuc336	6742	3911	48858	59511	61	17	994	1072	336	441	5294	6071	5	0	312	317	724	845	9194	10763	0	1	118	119	1182	809	4680	6671	84524
scCLTdegenNuc337	1219	734	4092	6045	6	36	1406	1448	122	197	1292	1611	15	12	946	973	1890	619	7680	10189	6	2	454	462	642	1015	2254	3911	24639
scCLTdegenNuc338	402	348	3054	3804	6	131	1388	1525	344	201	956	1501	585	53	1350	1988	3016	192	5348	8556	27	3	422	452	10411	7964	3446	21821	39647
scCLTdegenNuc339	3169	3144	16166	22479	16	63	924	1003	62	292	1994	2348	17	10	536	563	1515	1083	7566	10164	4	0	308	312	343	486	1602	2431	39300
scCLTdegenNuc340	2354	910	8720	11984	9	41	1070	1120	129	234	886	1249	13	20	604	637	2170	599	7740	10509	5	3	280	288	348	527	1984	2859	28646
scCLTdegenNuc341	796	238	2288	3322	10	66	1448	1524	69	256	954	1279	35	34	854	923	2136	301	5426	7863	26	1	314	341	880	878	1782	3540	18792
scCLTdegenNuc342	311	510	4272	5093	3	128	1384	1515	49	290	1224	1563	17	44	1058	1119	3315	306	6752	10373	9	0	394	403	998	895	4382	6275	26341
scCLTdegenNuc343	890	140	2170	3200	7	51	1120	1178	165	313	1192	1670	7	17	636	660	1930	294	5318	7542	4	3	334	341	1602	602	10634	12838	27429
scCLTdegenNuc345	350	416	2864	3630	8	22	720	750	58	183	654	895	5	7	556	568	1021	331	5276	6628	4	0	218	222	3473	671	4358	8502	21195
scCLTdegenNuc348	671	150	2194	3015	1	15	400	416	88	177	576	841	14	20	322	356	2586	378	3156	6120	1	0	140	141	287	302	1686	2275	13164
scCLTdegenNuc383	7	9	56	72	0	0	10	10	1	0	8	9	0	0	4	4	173	76	1406	1655	0	0	0	0	323	842	11188	12353	14103
scCLTdegenNuc384	0	5	22	27	0	0	16	16	0	3	2	5	0	0	2	2	172	51	486	709	0	0	2	2	325	585	8428	9338	10099
scCLTdegenNuc386	0	10	14	24	0	0	0	0	0	2	0	2	0	0	0	0	151	61	438	650	0	0	0	0	180	215	2902	3297	3973
scCLTdegenNuc387	400	1025	5518	6943	11	282	3058	3351	452	353	560	1365	201	112	3252	3565	5205	580	7296	13081	25	2	756	783	4992	3847	7236	16075	45163
scCLTdegenNuc388	294	891	3882	5067	10	240	2492	2742	232	269	432	933	147	107	2412	2666	3774	330	5484	9588	18	5	512	535	4184	2776	6596	13556	35087
scCLTdegenNuc390	107	340	1384	1831	1	42	818	861	82	99	72	253	50	23	888	961	906	88	1624	2618	6	0	226	232	1283	734	1902	3919	10675
scCLTdegenNuc391	682	1199	5980	7861	29	215	2926	3170	310	343	642	1295	184	107	2808	3099	4280	641	7620	12541	25	3	654	682	4757	3247	6734	14738	43386
scCLTdegenNuc392	440	1009	4236	5685	18	247	3254	3519	373	318	486	1177	237	109	2912	3258	4881	403	7446	12730	21	2	766	789	5701	3913	7442	17056	44214
scCLTdegenNuc393	353	1019	4540	5912	11	258	3270	3539	315	369	522	1206	246	112	3284	3642	4402	340	7474	12216	23	1	750	774	5403	3757	7324	16484	43773
scCLTdegenNuc394	79	1508	2042	3629	0	187	726	913	55	307	280	642	5	15	362	382	2208	186	2570	4964	0	0	218	218	191	342	1012	1545	12293
scCLTdegenNuc395	123	1300	3082	4505	3	115	1012	1130	56	294	270	620	19	15	530	564	2755	168	3694	6617	0	0	204	204	598	604	1582	2784	16424
scCLTdegenNuc397	1037	3285	27084	31406	17	111	6246	6374	126	409	1614	2149	36	70	2934	3040	2104	1371	19786	23261	5	0	858	863	381	421	4944	5746	72839
scCLTdegenNuc398	477	1068	5954	7499	14	43	584	641	136	290	452	878	9	14	312	335	1556	438	3346	5340	1	1	100	102	395	363	1150	1908	16703
scCLTdegenNuc399	409	1420	2554	4383	1	92	700	793	89	318	388	795	5	14	316	335	2020	368	3312	5700	0	1	124	125	282	307	1068	1657	13788
scCLTdegenNuc400	184	916	3068	4168	2	77	742	821	40	217	248	505	12	20	504	536	1831	384	2728	4943	3	0	126	129	388	425	1428	2241	13343
scCLTdegenNuc401	21	616	1662	2299	4	90	304	398	27	192	204	423	3	12	288	303	1266	132	1442	2840	0	0	120	120	105	157	528	790	7173
scCLTdegenNuc404	144	70	340	554	0	3	278	281	13	116	84	213	2	5	222	229	707	136	1612	2455	1	0	98	99	168	1229	1114	2511	6342
scCLTdegenNuc406	6	119	248	373	0	4	338	342	2	118	72	192	0	2	310	312	694	152	1874	2720	0	3	78	81	326	269	1442	2037	6057
scCLTdegenNuc408	29	286	536	851	0	15	606	621	2	138	38	178	1	6	274	281	1934	119	2878	4931	0	1	116	117	153	400	2060	2613	9592
scCLTdegenNuc409	203	173	1942	2318	0	25	652	677	19	138	374	531	6	11	408	425	1585	3356	6704	11645	2	1	124	127	313	800	1908	3021	18744
scCLTdegenNuc410	101	360	2204	2665	2	38	1328	1368	5	191	226	422	6	4	650	660	2777	132	5940	8849	1	1	320	322	294	9419	12306	22019	36305
scCLTdegenNuc411	12	422	1510	1944	0	100	314	414	6	282	118	406	3	4	146	153	891	51	1484	2426	0	0	34	34	576	1918	4100	6594	11971
scCLTdegenNuc413	7016	2878	109338	119232	417	990	31826	33233	2353	356	6504	9213	857	518	20716	22091	42314	6695	106494	155503	1937	21	22958	24916	26819	25029	57728	109576	473764
scCLTdegenNuc414	8541	2820	161102	172463	281	499	14082	14862	3109	599	21742	25450	212	181	7746	8139	18685	12601	167688	198974	110	19	5182	5311	15422	11525	54038	80985	506184
scCLTdegenNuc415	4919	3583	94986	103488	154	391	10682	11227	986	655	8204	9845	113	178	2856	3147	8182	6552	90804	105538	11	9	960	980	4743	4703	14724	24170	258395
scCLTdegenNuc417	10	32	62	104	0	0	0	0	5	16	2	23	0	0	16	16	111	139	1298	1548	0	0	2	2	21	207	402	630	2323
scCLTdegenNuc418	50	40	148	238	0	1	0	1	4	3	4	11	0	0	10	10	223	360	2778	3361	0	0	0	0	48	165	878	1091	4712
scCLTdegenNuc420	22	27	186	235	1	1	8	10	0	6	4	10	1	0	16	17	384	494	4288	5166	0	0	0	0	51	186	668	905	6343
scCLTdegenNuc422	16	61	222	299	0	1	18	19	3	5	6	14	0	0	4	4	378	178	1464	2020	0	0	0	0	32	212	430	674	3030
scCLTdegenNuc423	167	120	410	697	3	5	40	48	99	11	40	150	1	0	92	93	693	479	5586	6758	0	0	8	8	82	256	1032	1370	9124
scCLTdegenNuc424	14	43	160	217	1	1	8	10	4	8	6	18	0	0	8	8	308	59	1112	1479	0	0	0	0	54	271	1000	1325	3057
scCLTdegenNuc425	88	88	396	572	2	3	48	53	8	15	10	33	1	0	18	19	161	143	1138	1442	0	1	6	7	46	148	244	438	2564
scCLTdegenNuc428	3562	1087	23222	27871	103	245	2922	3270	235	331	6894	7460	38	45	1758	1841	3462	4800	42006	50268	27	18	616	661	7677	1214	27600	36491	127862
scCLTdegenNuc429	17	163	154	334	1	1	14	16	16	7	0	23	1	0	12	13	154	176	1986	2316	0	1	6	7	50	131	452	633	3342
scCLTdegenNuc430	122	109	372	603	2	2	18	22	20	21	4	45	0	0	12	12	81	1179	11824	13084	0	0	12	12	70	140	960	1170	14948
scCLTdegenNuc431	158	126	650	934	2	0	28	30	20	3	18	41	0	1	0	1	120	416	5000	5536	0	0	2	2	50	132	652	834	7378
scCLTdegenNuc433	33	40	156	229	1	2	34	37	5	2	2	9	1	1	14	16	91	307	1830	2228	1	0	8	9	39	87	340	466	2994
scCLTdegenNuc435	37	111	446	594	1	0	18	19	44	21	12	77	0	0	12	12	755	557	5254	6566	0	0	2	2	86	103	992	1181	8451
scCLTdegenNuc436	54	79	548	681	0	0	16	16	47	6	12	65	0	0	2	2	190	268	2664	3122	0	0	4	4	163	155	496	814	4704
scCLTdegenNuc437	62	64	570	696	0	2	20	22	67	13	22	102	0	0	0	0	96	282	2218	2596	0	0	4	4	161	143	628	932	4352
scCLTdegenNuc438	80	167	1122	1369	2	1	118	121	31	19	36	86	0	0	30	30	145	295	3626	4066	0	0	14	14	58	83	628	769	6455
scCLTdegenNuc439	798	427	1946	3171	29	485	5254	5768	1292	273	3406	4971	417	460	11106	11983	55091	604	21354	77049	72	1	2934	3007	18176	18524	47398	84098	190047
scCLTdegenNuc440	2544	1159	8886	12589	76	403	2208	2687	437	323	2740	3500	332	483	6006	6821	25982	1521	16478	43981	20	9	548	577	10953	13271	21698	45922	116077
scCLTdegenNuc441	140	139	1560	1839	1	58	1042	1101	34	200	364	598	21	22	678	721	3776	232	4414	8422	7	0	394	401	618	587	2594	3799	16881
scCLTdegenNuc442	2386	184	1124	3694	28	69	442	539	315	146	974	1435	5	16	404	425	1404	1488	3450	6342	1	0	106	107	269	226	1652	2147	14689
scCLTdegenNuc443	646	868	6744	8258	2	29	748	779	37	188	1106	1331	11	16	426	453	1875	418	5048	7341	3	0	154	157	271	326	2634	3231	21550
scCLTdegenNuc444	1353	626	1170	3149	7	65	806	878	122	206	482	810	14	27	718	759	4441	616	4934	9991	4	1	218	223	362	482	2306	3150	18960
scCLTdegenNuc445	697	793	2120	3610	2	75	518	595	51	203	954	1208	5	12	508	525	2200	683	4566	7449	1	0	184	185	277	348	2444	3069	16641
scCLTdegenNuc446	862	369	5088	6319	2	202	716	920	43	209	1242	1494	2	15	456	473	1832	1749	8684	12265	2	1	152	155	248	306	2848	3402	25028
scCLTdegenNuc447	66	255	1228	1549	1	18	630	649	19	119	340	478	4	9	400	413	501	98	2522	3121	0	0	118	118	232	251	1572	2055	8383
scCLTdegenNuc448	20	89	574	683	0	5	322	327	16	150	368	534	1	4	280	285	435	120	1576	2131	2	0	98	100	238	208	1310	1756	5816
scCLTdegenNuc451	2046	1447	36116	39609	66	409	37568	38043	2232	323	6878	9433	1410	993	34280	36683	21979	717	32758	55454	231	10	6974	7215	44201	33668	108718	186587	373024
scCLTdegenNuc452	1568	207	2222	3997	454	1217	5436	7107	96	155	878	1129	168	270	1702	2140	3200	627	3180	7007	4	3	342	349	1214	2140	3840	7194	28923
scCLTdegenNuc454	220	111	1342	1673	84	1283	2310	3677	25	157	176	358	26	143	764	933	1409	159	2774	4342	1	1	254	256	458	587	2366	3411	14650
scCLTdegenNuc455	123	116	1126	1365	20	210	786	1016	42	129	740	911	22	35	366	423	734	148	2438	3320	0	0	182	182	309	317	1756	2382	9599
scCLTdegenNuc456	319	344	3588	4251	341	2489	5288	8118	33	148	912	1093	249	780	2240	3269	2917	158	3836	6911	3	4	318	325	1074	1346	3962	6382	30349
scCLTdegenNuc457	1986	1900	47478	51364	62	320	15870	16252	1046	315	5042	6403	516	465	11540	12521	11856	777	26342	38975	87	9	1572	1668	11325	10530	28942	50797	177980
scCLTdegenNuc458	3406	2013	22246	27665	111	922	17802	18835	8543	431	10502	19476	1863	950	33282	36095	108881	2407	99872	211160	969	8	39554	40531	63109	53468	167726	284303	638065
scCLTdegenNuc459	3457	1939	30436	35832	144	986	18104	19234	17274	445	11346	29065	4051	1010	31934	36995	128369	2364	101170	231903	817	4	37714	38535	110522	96386	161126	368034	759598
scCLTdegenNuc460	1484	1171	9074	11729	44	368	2458	2870	1121	270	3122	4513	299	200	4028	4527	30053	1396	24152	55601	42	3	2346	2391	12250	11480	26936	50666	132297
scCLTdegenNuc462	1584	1968	14032	17584	62	754	7172	7988	14254	420	5726	20400	1813	678	13084	15575	92559	1538	52832	146929	175	5	11270	11450	50230	46950	83304	180484	400410
scCLTdegenNuc463	90	41	578	709	2	1	18	21	1	4	14	19	0	0	16	16	1505	3320	45162	49987	0	2	12	14	841	360	10472	11673	62439
scCLTdegenNuc464	88	24	352	464	1	2	18	21	7	1	38	46	0	1	2	3	446	3066	26886	30398	0	0	6	6	806	387	9230	10423	41361
scCLTdegenNuc465	2165	2327	56048	60540	142	718	14802	15662	699	532	8440	9671	640	306	15108	16054	38477	2227	80618	121322	167	19	19854	20040	30362	23344	119502	173208	416497
scCLTdegenNuc466	3375	2463	111742	117580	195	925	19250	20370	1272	835	21344	23451	1107	440	21934	23481	49179	3870	138964	192013	254	17	20584	20855	53303	38038	175708	267049	664799
scCLTdegenNuc467	2669	3357	131366	137392	246	655	23396	24297	763	674	16648	18085	738	308	14760	15806	29653	3503	101362	134518	105	66	9312	9483	33404	24445	130744	188593	528174
scCLTdegenNuc468	5537	3875	206192	215604	378	1312	44506	46196	2529	957	29352	32838	2811	706	32756	36273	70796	6175	211170	288141	556	68	45120	45744	124877	91489	276678	493044	1157840
scCLTdegenNuc469	1970	1827	76706	80503	314	1360	25324	26998	3531	455	12148	16134	7802	970	26870	35642	72997	1576	84256	158829	945	30	35312	36287	288562	219724	183922	692208	1046601
scCLTdegenNuc470	18	4	264	286	0	0	18	18	2	1	2	5	0	0	2	2	238	1233	16598	18069	0	0	2	2	408	128	3104	3640	22022
scCLTdegenNuc471	93	42	1876	2011	5	13	142	160	19	8	40	67	3	0	82	85	2876	15363	436138	454377	1	5	238	244	5707	1136	27454	34297	491241
scCLTdegenNuc472	182	51	1634	1867	2	5	40	47	10	3	62	75	0	0	4	4	1612	12630	113876	128118	0	2	390	392	9403	1127	64450	74980	205483
scCLTdegenNuc473	758	458	5026	6242	15	74	2636	2725	78	168	654	900	132	38	1256	1426	6641	387	4198	11226	28	1	1710	1739	3633	2938	4106	10677	34935
scCLTdegenNuc474	1451	572	6910	8933	13	117	3284	3414	127	192	1412	1731	206	52	1648	1906	7827	924	8640	17391	29	2	2302	2333	4998	3775	5572	14345	50053
scCLTdegenNuc475	481	335	4532	5348	19	146	2318	2483	38	144	230	412	73	51	924	1048	2736	147	4840	7723	3	4	780	787	1663	1438	4704	7805	25606
scCLTdegenNuc476	1505	458	6360	8323	24	106	1724	1854	57	145	402	604	59	22	782	863	3518	350	5120	8988	16	3	888	907	2381	1855	3634	7870	29409
scCLTdegenNuc477	1281	459	5584	7324	26	117	3282	3425	99	181	882	1162	152	36	1408	1596	6519	459	9726	16704	23	0	2170	2193	4083	3099	5568	12750	45154
scCLTdegenNuc478	1057	605	7338	9000	10	128	3272	3410	137	194	844	1175	147	58	1646	1851	7121	719	8924	16764	29	0	2566	2595	4574	3489	6196	14259	49054
scCLTdegenNuc480	349	332	5224	5905	13	129	2990	3132	65	164	800	1029	129	32	1486	1647	5538	576	8126	14240	26	2	2120	2148	3770	2800	5334	11904	40005
scCLTdegenNuc481	1217	751	6324	8292	28	71	3104	3203	141	171	1046	1358	155	39	1544	1738	5176	430	7106	12712	33	2	1762	1797	4058	2840	5012	11910	41010
scCLTdegenNuc482	753	336	5484	6573	13	106	2888	3007	54	179	858	1091	86	35	1182	1303	4680	237	5850	10767	24	0	1822	1846	2789	1777	4820	9386	33973
scCLTdegenNuc483	423	482	6030	6935	25	90	2924	3039	61	201	798	1060	77	44	1406	1527	4341	343	6862	11546	21	2	1650	1673	2608	1765	5868	10241	36021
scCLTdegenNuc484	878	342	4216	5436	19	62	2758	2839	47	175	740	962	73	27	1100	1200	3657	466	6534	10657	23	0	1372	1395	2525	1674	4730	8929	31418
scCLTdegenNuc485	272	194	3888	4354	55	315	2920	3290	35	134	230	399	75	147	1700	1922	7310	96	3946	11352	15	0	874	889	2626	2440	8126	13192	35398
scCLTdegenNuc495	5856	3067	163524	172447	237	577	26790	27604	2253	507	16356	19116	497	393	14764	15654	24967	3654	93824	122445	229	33	6034	6296	12567	12953	23192	48712	412274
scCLTdegenNuc496	36	148	164	348	2	8	368	378	50	203	82	335	3	11	224	238	592	112	1802	2506	2	0	102	104	112	237	776	1125	5034
scCLTdegenNuc497	48	237	246	531	3	2	432	437	38	139	64	241	5	5	320	330	385	148	2094	2627	2	0	118	120	132	203	732	1067	5353
scCLTdegenNuc498	53	184	406	643	4	23	588	615	45	131	114	290	5	8	370	383	885	173	4774	5832	1	2	222	225	148	291	1158	1597	9585
scCLTdegenNuc499	134	136	696	966	6	5	370	381	33	188	78	299	0	4	226	230	1636	143	2530	4309	1	0	60	61	121	217	852	1190	7436
scCLTdegenNuc500	106	242	322	670	0	38	698	736	22	317	90	429	5	9	398	412	511	167	4546	5224	3	1	212	216	188	409	1426	2023	9710
scCLTdegenNuc501	29	329	366	724	1	43	468	512	18	132	50	200	1	11	296	308	1002	143	5096	6241	4	0	160	164	211	333	1198	1742	9891
scCLTdegenNuc502	41	428	412	881	1	49	718	768	23	152	60	235	5	18	368	391	898	224	3524	4646	6	1	238	245	134	276	1084	1494	8660
scCLTdegenNuc503	56	213	1246	1515	5	9	496	510	17	233	78	328	4	9	276	289	779	149	3320	4248	5	2	182	189	138	291	1216	1645	8724
scCLTdegenNuc504	50	741	288	1079	3	14	402	419	24	193	66	283	0	4	264	268	1181	133	2136	3450	3	0	136	139	115	169	784	1068	6706
scCLTdegenNuc505	29	973	560	1562	1	146	558	705	18	179	136	333	3	22	328	353	1900	84	2670	4654	1	0	206	207	113	265	1120	1498	9312
scCLTdegenNuc506	45	635	386	1066	3	70	656	729	28	142	42	212	9	23	398	430	2546	112	3684	6342	4	1	278	283	245	354	1372	1971	11033
scCLTdegenNuc507	12	218	172	402	4	14	538	556	6	168	36	210	7	7	306	320	626	135	3078	3839	1	0	164	165	139	340	914	1393	6885
scCLTdegenNuc508	52	871	198	1121	1	48	218	267	6	132	88	226	3	10	198	211	1104	130	1036	2270	1	0	42	43	74	178	306	558	4696
scCLTdegenNuc509	12	268	156	436	14	28	464	506	3	136	110	249	19	11	210	240	537	128	3740	4405	1	1	112	114	134	383	936	1453	7403
scCLTdegenNuc510	9	221	150	380	1	42	244	287	3	90	28	121	1	16	126	143	831	92	1538	2461	2	0	34	36	61	218	432	711	4139
scCLTdegenNuc511	122	99	470	691	10	183	5662	5855	147	257	712	1116	142	216	4424	4782	4814	925	24082	29821	63	7	1846	1916	4001	5331	11360	20692	64873
scCLTdegenNuc512	138	211	366	715	3	462	3446	3911	176	264	566	1006	134	226	2656	3016	3910	1027	21756	26693	45	4	1228	1277	4255	5908	8388	18551	55169
scCLTdegenNuc513	77	142	732	951	3	67	4966	5036	151	184	646	981	103	149	4024	4276	2819	684	18782	22285	40	2	1538	1580	2856	3848	9222	15926	51035
scCLTdegenNuc514	109	74	2116	2299	2	58	2320	2380	128	202	694	1024	74	112	1928	2114	2549	928	16086	19563	38	2	940	980	2382	4259	6552	13193	41553
scCLTdegenNuc515	704	673	11462	12839	27	679	9158	9864	966	285	2552	3803	622	557	8774	9953	25184	1435	41158	67777	301	6	5736	6043	14284	15545	16066	45895	156174
scCLTdegenNuc516	1127	597	5026	6750	16	149	3620	3785	198	264	910	1372	113	132	3282	3527	5217	1391	16564	23172	40	3	994	1037	1811	2537	6150	10498	50141
scCLTdegenNuc517	1800	490	10690	12980	101	448	5656	6205	350	381	2300	3031	234	246	4782	5262	8769	2415	36444	47628	63	5	1668	1736	4080	5508	10852	20440	97282
scCLTdegenNuc518	400	301	3522	4223	178	419	5340	5937	304	313	866	1483	192	220	4012	4424	8291	1197	22504	31992	60	5	1562	1627	3126	4255	7898	15279	64965
scCLTdegenNuc521	3	151	58	212	0	19	218	237	0	103	38	141	0	1	152	153	798	76	3142	4016	0	0	88	88	105	175	804	1084	5931
scCLTdegenNuc522	3	26	38	67	0	8	184	192	0	54	26	80	2	3	146	151	738	85	2992	3815	1	0	60	61	114	242	760	1116	5482
scCLTdegenNuc523	26	355	362	743	0	23	322	345	3	152	268	423	0	7	188	195	804	131	2504	3439	2	0	80	82	100	181	802	1083	6310
scCLTdegenNuc524	1	140	70	211	0	19	228	247	0	120	60	180	2	2	176	180	1239	55	2372	3666	1	0	78	79	108	209	810	1127	5690
scCLTdegenNuc525	18	107	220	345	0	16	96	112	2	70	90	162	3	5	82	90	1729	52	1648	3429	1	0	34	35	86	139	500	725	4898
scCLTdegenNuc526	19	141	140	300	1	39	420	460	2	127	102	231	0	9	276	285	1292	102	4002	5396	2	0	132	134	177	269	1290	1736	8542
scCLTdegenNuc527	2	178	56	236	0	14	210	224	0	63	30	93	1	1	158	160	1657	83	3852	5592	3	0	96	99	145	223	1064	1432	7836
scCLTdegenNuc528	31	317	138	486	1	14	190	205	1	80	54	135	1	0	148	149	1373	151	2412	3936	2	0	58	60	87	136	640	863	5834
scCLTdegenNuc529	4	139	154	297	0	21	288	309	0	46	56	102	1	5	156	162	1069	83	4980	6132	3	0	122	125	164	273	1228	1665	8792
scCLTdegenNuc530	9	219	122	350	0	4	214	218	0	215	242	457	0	5	172	177	1976	77	2096	4149	0	0	42	42	129	248	992	1369	6762
scCLTdegenNuc531	51	134	840	1025	1	5	306	312	9	91	520	620	1	14	398	413	4993	563	5550	11106	1	1	144	146	251	1095	2754	4100	17722
scCLTdegenNuc532	85	155	950	1190	0	4	418	422	8	81	460	549	6	10	554	570	4597	637	5176	10410	2	1	138	141	265	1412	2798	4475	17757
scCLTdegenNuc533	4	49	72	125	1	3	250	254	7	45	68	120	3	4	352	359	3840	422	4820	9082	0	1	130	131	278	1185	2756	4219	14290
scCLTdegenNuc534	115	92	1946	2153	3	11	350	364	25	98	1052	1175	5	9	446	460	2694	410	5462	8566	1	0	126	127	185	861	2570	3616	16461
scCLTdegenNuc535	585	186	5348	6119	33	128	4470	4631	442	144	3080	3666	104	169	5232	5505	24186	3669	37972	65827	50	4	2218	2272	2303	9813	27978	40094	128114
scCLTdegenNuc536	2	8	132	142	0	0	158	158	1	66	186	253	0	4	274	278	3869	490	5154	9513	1	0	94	95	259	1240	2586	4085	14524
scCLTdegenNuc537	24	63	364	451	0	1	368	369	6	105	252	363	2	7	360	369	3844	424	5178	9446	1	1	146	148	203	1096	2590	3889	15035
scCLTdegenNuc542	0	0	0	0	0	0	6	6	0	4	0	4	0	0	0	0	37	230	1482	1749	0	0	0	0	106	107	542	755	2514
scCLTdegenNuc543	0	29	6	35	0	17	16	33	1	3	2	6	0	6	0	6	57	182	1282	1521	0	0	0	0	122	79	350	551	2152
scCLTdegenNuc544	0	1	2	3	0	0	2	2	1	2	0	3	0	0	0	0	55	225	1800	2080	0	0	0	0	123	97	632	852	2940
scCLTdegenNuc545	0	0	32	32	0	0	6	6	0	1	0	1	0	0	4	4	93	189	1386	1668	0	3	0	3	50	53	216	319	2033
scCLTdegenNuc546	0	1	4	5	0	0	0	0	0	1	0	1	0	0	0	0	28	190	1462	1680	0	0	0	0	115	104	748	967	2653
scCLTdegenNuc547	1	113	8	122	18	176	216	410	6	21	8	35	36	86	96	218	18	153	708	879	0	1	14	15	39	51	154	244	1923
scCLTdegenNuc548	0	0	0	0	0	0	0	0	1	0	4	5	0	0	0	0	67	186	686	939	0	0	0	0	306	408	2010	2724	3668
scCLTdegenNuc549	0	31	0	31	0	28	16	44	1	10	10	21	1	16	2	19	8	161	522	691	0	0	0	0	45	74	286	405	1211
scCLTdegenNuc550	2	111	12	125	11	672	216	899	1	25	10	36	6	171	38	215	891	261	4466	5618	0	0	12	12	269	501	1404	2174	9079
scCLTdegenNuc551	1	5	0	6	1	5	96	102	4	1	0	5	3	11	14	28	2680	592	12526	15798	0	1	4	5	822	1376	3148	5346	21290
scCLTdegenNuc552	0	7	2	9	0	10	66	76	0	0	0	0	2	10	8	20	1986	579	10124	12689	3	0	2	5	814	1408	2386	4608	17407
scCLTdegenNuc553	1	16	4	21	0	2	64	66	0	4	4	8	2	1	12	15	2211	478	11280	13969	1	0	2	3	691	1388	2412	4491	18573
scCLTdegenNuc554	0	15	36	51	0	23	94	117	2	2	2	6	3	9	6	18	2917	347	8952	12216	0	0	0	0	601	722	716	2039	14447
scCLTdegenNuc555	0	1	6	7	0	7	42	49	0	1	4	5	0	0	0	0	1368	359	7542	9269	1	0	2	3	364	469	576	1409	10742
scCLTdegenNuc556	0	1	18	19	0	3	20	23	0	0	0	0	0	3	0	3	5561	539	11348	17448	0	0	0	0	655	933	614	2202	19695
scCLTdegenNuc557	2	95	1108	1205	0	4	334	338	5	6	78	89	1	2	18	21	9932	923	16946	27801	1	3	36	40	1773	2644	1336	5753	35247
scCLTdegenNuc558	1	16	4	21	2	52	26	80	1	3	0	4	0	3	2	5	6107	877	10782	17766	0	0	2	2	741	1148	678	2567	20445
scCLTdegenNuc559	2	49	4	55	0	2	34	36	1	3	0	4	0	2	2	4	145	172	2332	2649	0	1	0	1	68	120	240	428	3177
scCLTdegenNuc561	5	53	4	62	0	68	120	188	23	6	6	35	12	19	16	47	30	200	1252	1482	1	0	0	1	36	52	252	340	2155
scCLTdegenNuc562	7	156	92	255	39	1458	226	1723	18	37	28	83	8	310	24	342	61	154	324	539	1	0	2	3	44	45	150	239	3184
scCLTdegenNuc563	126	1950	360	2436	246	10788	2968	14002	82	229	206	517	199	1432	426	2057	102	135	506	743	5	2	14	21	54	78	306	438	20214
scCLTdegenNuc564	11	1327	154	1492	100	6604	1024	7728	54	131	88	273	28	815	54	897	125	306	1742	2173	4	1	6	11	35	47	244	326	12900
scCLTdegenNuc565	5	187	72	264	44	699	574	1317	5	15	22	42	39	146	38	223	3617	385	3282	7284	13	1	10	24	1189	1149	346	2684	11838
scCLTdegenNuc566	2	24	24	50	0	8	6	14	7	3	2	12	0	2	0	2	83	257	2346	2686	0	0	0	0	49	73	374	496	3260
scCLTdegenNuc567	0	9	4	13	2	161	54	217	5	1	2	8	1	12	12	25	65	167	1188	1420	0	0	0	0	499	179	886	1564	3247
scCLTdegenNuc568	0	11	8	19	0	62	62	124	1	1	0	2	0	14	10	24	493	157	2280	2930	1	0	6	7	2037	617	1826	4480	7586
scCLTdegenNuc569	0	7	0	7	0	3	8	11	0	0	0	0	1	0	2	3	309	135	1588	2032	0	3	0	3	568	207	356	1131	3187
scCLTdegenNuc570	0	0	0	0	0	0	2	2	0	1	10	11	0	0	0	0	7912	243	5280	13435	0	0	0	0	5262	3864	912	10038	23486
scCLTdegenNuc571	0	3	10	13	0	1	4	5	2	1	0	3	0	0	0	0	48	103	790	941	0	0	0	0	2144	645	3064	5853	6815
scCLTdegenNuc572	0	17	2	19	5	255	52	312	5	1	4	10	2	12	6	20	34	106	700	840	1	2	2	5	4010	472	7242	11724	12930
scCLTdegenNuc573	0	3	0	3	0	0	6	6	0	8	6	14	25	41	32	98	147	133	1050	1330	0	0	0	0	416	164	446	1026	2477
scCLTdegenNuc576	1194	1400	806	3400	155	9279	2192	11626	54	207	186	447	383	1878	942	3203	966	672	6600	8238	8	2	10	20	531	485	712	1728	28662
scCLTdegenNuc577b	10	185	14	209	43	485	210	738	38	48	24	110	106	290	200	596	20	93	346	459	1	2	20	23	15	33	100	148	2283
scCLTdegenNuc578b	0	11	0	11	0	0	0	0	0	4	0	4	0	0	0	0	67	199	394	660	0	0	0	0	10	19	68	97	772
scCLTdegenNuc579b	3	109	10	122	6	175	92	273	4	19	14	37	11	49	36	96	13	115	380	508	1	0	2	3	16	21	74	111	1150
scCLTdegenNuc580b	229	353	612	1194	26	672	512	1210	37	58	76	171	38	262	124	424	1137	1331	15782	18250	1	1	36	38	188	420	2924	3532	24819
scCLTdegenNuc581b	34	402	100	536	33	1554	1316	2903	61	78	56	195	206	904	682	1792	1037	537	6558	8132	3	1	26	30	108	331	1090	1529	15117
scCLTdegenNuc582b	29	72	164	265	11	341	280	632	11	18	24	53	47	260	134	441	592	1974	13792	16358	2	6	52	60	119	227	2588	2934	20743
scCLTdegenNuc583b	0	98	16	114	2	68	76	146	3	15	6	24	6	26	34	66	995	386	4118	5499	0	0	0	0	161	344	648	1153	7002
scCLTdegenNuc584b	2	74	2	78	4	154	146	304	22	24	22	68	28	146	90	264	855	373	3150	4378	5	0	6	11	153	339	572	1064	6167
scCLTdegenNuc585b	0	98	4	102	2	133	112	247	7	20	8	35	37	209	64	310	716	742	5884	7342	0	14	18	32	122	306	1110	1538	9606
scCLTdegenNuc586b	7	15	2	24	0	19	52	71	17	3	2	22	2	10	14	26	5286	1700	14326	21312	0	2	4	6	440	1485	1366	3291	24752
scCLTdegenNuc587b	0	122	4	126	5	152	74	231	12	34	20	66	8	59	62	129	662	597	7320	8579	0	1	4	5	91	255	1054	1400	10536
scCLTdegenNuc588b	0	1	0	1	0	1	8	9	0	0	2	2	0	1	6	7	1737	435	4142	6314	0	0	4	4	179	479	784	1442	7779
scCLTdegenNuc589b	5	328	16	349	3	477	256	736	12	50	14	76	18	192	36	246	476	533	2778	3787	0	1	4	5	131	119	594	844	6043
scCLTdegenNuc590b	0	130	4	134	2	107	32	141	0	27	4	31	13	58	6	77	289	419	3112	3820	0	0	2	2	236	306	428	970	5175
scCLTdegenNuc591b	1	322	12	335	2	980	104	1086	7	35	20	62	3	153	2	158	38	176	1144	1358	0	0	0	0	82	92	400	574	3573
scCLTdegenNuc592b	2	601	108	711	10	2806	352	3168	13	103	78	194	155	784	166	1105	60	470	2198	2728	0	0	0	0	74	105	660	839	8745
scCLTdegenNuc593b	18	699	96	813	4	1810	272	2086	29	120	44	193	84	830	200	1114	118	202	2402	2722	0	0	24	24	62	76	464	602	7554
scCLTdegenNuc594b	9	786	82	877	4	1685	132	1821	15	108	30	153	9	494	28	531	54	125	934	1113	0	0	0	0	37	72	250	359	4854
scCLTdegenNuc595b	19	380	138	537	10	886	454	1350	45	61	94	200	310	1128	500	1938	346	712	13084	14142	0	0	8	8	115	107	1204	1426	19601
scCLTdegenNuc596b	1	157	96	254	4	128	102	234	4	12	6	22	2	35	4	41	132	366	7492	7990	0	0	14	14	68	74	586	728	9283
scCLTdegenNuc597b	3	321	18	342	37	919	386	1342	6	50	36	92	121	594	178	893	100	273	4316	4689	0	3	8	11	51	62	518	631	8000
scCLTdegenNuc598b	17	654	96	767	122	4568	2098	6788	44	86	206	336	942	3318	1846	6106	685	394	4680	5759	8	3	24	35	286	284	834	1404	21195
scCLTdegenNuc599b	138	1001	836	1975	283	8261	6014	14558	150	120	560	830	2010	5927	4466	12403	2263	697	18832	21792	40	15	72	127	944	790	1894	3628	55313
scCLTdegenNuc600b	35	827	212	1074	58	5127	2794	7979	50	96	196	342	780	3038	1746	5564	3817	450	12140	16407	6	1	22	29	1229	966	888	3083	34478
scCLTdegenNuc601	156	1008	226	1390	122	5797	5396	11315	255	116	352	723	1063	3135	2834	7032	5021	1435	18082	24538	43	2	44	89	1316	1511	1322	4149	49236
scCLTdegenNuc602	41	785	264	1090	54	3775	2256	6085	67	106	142	315	252	1049	864	2165	2653	1238	20528	24419	11	0	14	25	963	889	1130	2982	37081
scCLTdegenNuc603	78	653	586	1317	0	242	1570	1812	194	330	710	1234	94	124	2376	2594	10360	141	4878	15379	12	1	682	695	3913	4692	9886	18491	41522
scCLTdegenNuc604	23	690	736	1449	0	149	674	823	16	281	480	777	23	36	756	815	3793	161	3104	7058	3	1	266	270	1853	1672	3906	7431	18623
scCLTdegenNuc605	8	542	236	786	0	74	396	470	5	135	194	334	17	19	408	444	2525	120	2024	4669	0	0	114	114	983	954	1888	3825	10642
scCLTdegenNuc606	28	815	296	1139	2	241	682	925	79	168	508	755	64	106	1682	1852	10149	84	3318	13551	3	0	328	331	5266	4300	14314	23880	42433
scCLTdegenNuc607	443	901	730	2074	0	213	832	1045	19	134	318	471	71	66	1270	1407	11044	109	2802	13955	4	4	190	198	2730	3377	4346	10453	29603
scCLTdegenNuc608b	18	209	376	603	1	12	512	525	8	147	112	267	2	6	528	536	231	129	776	1136	3	2	68	73	89	141	614	844	3984
scCLTdegenNuc609b	1007	501	7142	8650	41	100	2002	2143	641	147	1114	1902	87	83	1884	2054	3265	644	6330	10239	3	3	240	246	1599	1618	4098	7315	32549
scCLTdegenNuc610b	417	277	1022	1716	3	17	442	462	17	132	382	531	8	16	518	542	678	428	1658	2764	2	2	68	72	179	251	964	1394	7481
scCLTdegenNuc612b	53	212	244	509	1	4	250	255	5	145	96	246	1	6	228	235	531	111	564	1206	0	1	18	19	71	118	380	569	3039
scCLTdegenNuc613b	95	159	666	920	0	131	348	479	1	121	116	238	4	8	274	286	236	117	518	871	0	0	52	52	69	94	492	655	3501
scCLTdegenNuc614b	141	169	1628	1938	0	3	216	219	3	71	178	252	0	2	198	200	223	253	1982	2458	0	1	16	17	51	59	452	562	5646
scCLTdegenNuc615b	9644	3678	242424	255746	232	794	40800	41826	760	444	6384	7588	924	949	18558	20431	11510	5220	267136	283866	13	8	890	911	3751	3181	21224	28156	638524
scCLTdegenNuc616b	1166	148	4226	5540	11	1	252	264	67	119	242	428	2	4	176	182	87	706	3032	3825	0	0	10	10	71	88	676	835	11084
scCLTdegenNuc617b	578	380	7028	7986	7	10	354	371	8	105	676	789	0	3	232	235	820	1016	8446	10282	0	0	14	14	79	76	1028	1183	20860
scCLTdegenNuc618b	164	218	1368	1750	7	0	288	295	14	106	126	246	4	5	250	259	65	245	1248	1558	0	0	4	4	49	92	338	479	4591
scCLTdegenNuc619b	43	50	392	485	0	56	340	396	5	117	46	168	0	1	196	197	54	272	1802	2128	0	1	18	19	72	79	368	519	3912
scCLTdegenNuc620	135	374	686	1195	3	55	524	582	101	137	190	428	8	25	406	439	2686	218	4042	6946	2	0	160	162	300	400	1086	1786	11538
scCLTdegenNuc621	110	596	1478	2184	3	178	1946	2127	120	219	252	591	67	87	1760	1914	9080	168	6920	16168	21	3	868	892	2067	2831	4304	9202	33078
scCLTdegenNuc622	1058	1536	9430	12024	39	830	5054	5923	1040	228	5016	6284	917	686	11004	12607	50700	819	37754	89273	39	4	3732	3775	46702	44298	82128	173128	303014
scCLTdegenNuc623	789	1202	3804	5795	15	669	5488	6172	961	202	4344	5507	709	481	9690	10880	44066	698	26926	71690	90	3	7936	8029	28638	28105	46724	103467	211540
scCLTdegenNuc624	2127	1780	39436	43343	139	822	9156	10117	1010	378	7924	9312	455	422	9132	10009	33403	3778	72278	109459	113	9	4422	4544	18223	19283	31134	68640	255424
scCLTdegenNuc625	185	366	974	1525	13	158	866	1037	206	232	438	876	50	65	1092	1207	8164	220	4840	13224	23	1	522	546	1955	3866	3948	9769	28184
scCLTdegenNuc626	4207	6652	213242	224101	294	7373	249086	256753	2848	851	44196	47895	11727	8671	229182	249580	40932	3995	168972	213899	1677	82	57288	59047	83380	68367	362462	514209	1565484
scCLTdegenNuc627	10765	4421	226422	241608	552	1358	35640	37550	4002	1024	35712	40738	3389	1047	25814	30250	70764	10400	226434	307598	434	45	29656	30135	136267	120738	145414	402419	1090298
scCLTdegenNuc628	48	609	764	1421	2	142	296	440	23	180	136	339	8	13	236	257	1724	136	1202	3062	2	0	22	24	546	454	1426	2426	7969
scCLTdegenNuc629	41	427	546	1014	2	112	338	452	38	159	180	377	12	21	314	347	1738	84	1314	3136	0	0	28	28	820	664	2140	3624	8978
scCLTdegenNuc630	110	559	962	1631	0	209	448	657	21	222	138	381	13	19	278	310	2489	541	3656	6686	1	0	96	97	641	471	1624	2736	12498
scCLTdegenNuc631	806	335	5212	6353	8	28	234	270	13	163	1324	1500	2	0	60	62	613	1710	17124	19447	0	1	2	3	357	250	6082	6689	34324
scCLTdegenNuc633	43	345	338	726	2	21	138	161	48	243	1586	1877	1	4	82	87	609	175	1536	2320	0	0	2	2	964	564	9080	10608	15781
scCLTdegenNuc634	1230	307	678	2215	4	346	916	1266	247	225	848	1320	131	158	2360	2649	13561	470	4002	18033	4	0	148	152	5091	5581	9270	19942	45577
scCLTdegenNuc635	226	298	672	1196	38	369	810	1217	98	220	566	884	72	60	1392	1524	10993	1054	3672	15719	4	0	92	96	2769	2872	4992	10633	31269
scCLTdegenNuc636	12	104	174	290	1	18	472	491	11	135	108	254	12	13	402	427	1359	78	432	1869	1	0	36	37	390	433	1418	2241	5609
scCLTdegenNuc637	1208	143	1026	2377	18	38	856	912	45	101	64	210	14	22	558	594	3888	544	776	5208	1	0	44	45	379	517	1648	2544	11890
scCLTdegenNuc638	167	50	258	475	0	21	348	369	16	119	120	255	4	12	418	434	499	167	1110	1776	1	0	68	69	220	167	598	985	4363
scCLTdegenNuc639	331	477	786	1594	1	44	230	275	11	120	186	317	6	8	180	194	740	195	846	1781	0	1	10	11	228	242	646	1116	5288
scCLTdegenNuc640	33	119	344	496	0	100	542	642	14	95	98	207	20	26	662	708	3907	75	1540	5522	0	0	18	18	1073	1401	1430	3904	11497
scCLTdegenNuc641	145	365	732	1242	1	137	262	400	35	156	152	343	21	31	636	688	4762	847	2834	8443	1	0	8	9	1145	1218	2916	5279	16404
scCLTdegenNuc642	197	188	3096	3481	4	233	548	785	56	148	446	650	89	173	1292	1554	7780	192	3604	11576	0	0	46	46	1826	2328	7464	11618	29710
scCLTdegenNuc643	716	336	13404	14456	3	144	264	411	34	189	722	945	17	29	590	636	4213	240	4376	8829	1	0	20	21	1300	1657	1874	4831	30129
scCLTdegenNuc644	108	248	712	1068	2	515	2050	2567	127	151	2110	2388	284	358	6268	6910	23045	285	9040	32370	7	0	362	369	12285	12625	26296	51206	96878
scCLTdegenNuc645	1799	654	4446	6899	38	376	622	1036	59	255	300	614	31	113	808	952	6187	1741	5730	13658	0	4	42	46	1491	1602	4944	8037	31242
scCLTdegenNuc646	53	123	534	710	0	31	1004	1035	20	120	124	264	55	46	842	943	1722	98	1532	3352	3	0	314	317	782	777	1428	2987	9608
scCLTdegenNuc647	9752	978	7522	18252	14	48	456	518	155	152	824	1131	17	19	440	476	2355	4076	4166	10597	0	4	64	68	560	669	1070	2299	33341
scCLTdegenNuc648	31	41	186	258	0	9	554	563	12	112	122	246	11	19	448	478	1630	109	992	2731	1	0	42	43	330	416	618	1364	5683
scCLTdegenNuc649	41	88	414	543	1	20	838	859	40	119	746	905	10	29	610	649	538	158	2118	2814	1	1	106	108	301	251	1046	1598	7476
scCLTdegenNuc650	296	63	470	829	34	9	696	739	23	119	216	358	10	7	684	701	1069	191	1044	2304	0	1	84	85	280	326	876	1482	6498
scCLTdegenNuc651	82	51	562	695	0	20	842	862	25	120	206	351	20	76	830	926	937	142	2012	3091	0	0	54	54	515	626	876	2017	7996
scCLTdegenNuc652	116	68	368	552	1	24	472	497	10	124	166	300	7	10	402	419	807	142	1170	2119	1	0	130	131	321	283	678	1282	5300
scCLTdegenNuc653	326	192	1012	1530	10	41	708	759	357	198	876	1431	39	12	538	589	2023	200	3008	5231	4	1	116	121	7273	2037	19398	28708	38369
scCLTdegenNuc654	3816	2411	71252	77479	123	852	11656	12631	1645	630	13114	15389	439	488	7904	8831	25933	6412	80956	113301	57	11	3636	3704	15593	14930	33600	64123	295458
scCLTdegenNuc655	5130	3432	73060	81622	196	1158	14512	15866	1990	541	13558	16089	911	603	10148	11662	46499	8072	86216	140787	123	14	7018	7155	34663	30558	49518	114739	387920
scCLTdegenNuc656	3622	2042	48024	53688	126	959	18348	19433	6514	841	38720	46075	2492	1229	45092	48813	46660	2164	74528	123352	150	11	14542	14703	100553	70339	173362	344254	650318
scCLTdegenNuc657	5848	2070	48992	56910	182	1184	29146	30512	15232	1265	71094	87591	4544	2098	83136	89778	72968	2821	118660	194449	265	6	32078	32349	173352	127019	309642	610013	1101602
scCLTdegenNuc663	34	664	692	1390	0	209	768	977	60	153	250	463	78	98	1036	1212	24836	159	5082	30077	8	3	200	211	3091	5186	2588	10865	45195
scCLTdegenNuc664	143	784	1732	2659	1	330	1688	2019	155	164	852	1171	351	237	3052	3640	31209	209	10104	41522	15	3	752	770	10940	13597	8944	33481	85262
scCLTdegenNuc697	94	62	956	1112	1	14	580	595	6	362	244	612	5	15	244	264	2425	193	3972	6590	4	2	250	256	218	455	1006	1679	11108
scCLTdegenNuc698	7	838	428	1273	0	147	512	659	12	181	214	407	17	44	620	681	7417	87	3216	10720	4	3	142	149	703	1639	1364	3706	17595
scCLTdegenNuc699	8	374	472	854	1	60	284	345	4	159	82	245	3	9	186	198	7680	238	3954	11872	8	3	96	107	248	515	1098	1861	15482
scCLTdegenNuc700	18	123	140	281	19	1616	1054	2689	26	39	26	91	67	289	204	560	6377	2010	17436	25823	24	0	12	36	2330	2943	3666	8939	38419
scCLTdegenNuc701	11	62	22	95	17	2452	774	3243	5	11	20	36	100	339	194	633	3364	1453	8222	13039	5	1	22	28	1362	1356	1748	4466	21540
scCLTdegenNuc702	4	57	20	81	23	1348	440	1811	11	25	34	70	91	304	174	569	1957	1112	6108	9177	2	0	4	6	1080	1034	2738	4852	16566
scCLTdegenNuc703	17	99	98	214	35	2768	1116	3919	20	31	58	109	164	573	326	1063	5758	1544	10900	18202	4	2	4	10	1956	2149	2568	6673	30190
scCLTdegenNuc704	41	252	140	433	47	2164	1504	3715	46	76	66	188	127	536	350	1013	6380	2106	17102	25588	4	2	16	22	2452	2372	4536	9360	40319
scCLTdegenNuc705	8	121	62	191	22	1456	790	2268	24	43	36	103	31	208	136	375	7295	1396	11938	20629	7	2	4	13	2844	3322	2512	8678	32257
scCLTdegenNuc706	4	38	14	56	9	427	224	660	4	17	12	33	10	73	42	125	4278	662	5174	10114	1	0	2	3	2562	2609	7098	12269	23260
scCLTdegenNuc707	4	24	48	76	5	334	298	637	2	10	10	22	29	120	76	225	1730	1099	5504	8333	0	0	2	2	1121	963	2876	4960	14255
scCLTdegenNuc708	3	13	6	22	6	271	262	539	9	3	12	24	27	55	102	184	7028	595	7410	15033	4	2	2	8	3345	3637	3920	10902	26712
scCLTdegenNuc709	3	18	94	115	9	200	202	411	5	4	2	11	9	60	66	135	948	859	16154	17961	1	1	4	6	591	543	1032	2166	20805
scCLTdegenNuc710	3	27	66	96	16	969	378	1363	3	14	18	35	56	191	154	401	1465	1162	8984	11611	5	42	42	89	953	807	4236	5996	19591
scCLTdegenNuc711	3	37	80	120	7	597	302	906	1	5	20	26	42	151	138	331	3040	882	6400	10322	0	3	2	5	1510	1694	2614	5818	17528
scCLTdegenNuc712	5	16	70	91	6	429	276	711	1	4	24	29	43	170	148	361	6654	939	9316	16909	36	0	2	38	3383	3657	2704	9744	27883
scCLTdegenNuc713	6	31	48	85	10	791	326	1127	7	7	8	22	53	159	156	368	3900	807	9012	13719	2	0	4	6	1945	1952	2440	6337	21664
scCLTdegenNuc735	3	80	138	221	10	865	704	1579	10	14	18	42	33	184	142	359	3323	898	6360	10581	3	6	2	11	2100	3591	2116	7807	20600
scCLTdegenNuc736	8	103	138	249	109	2065	2136	4310	25	37	86	148	209	686	726	1621	3634	788	7730	12152	19	4	12	35	2202	4080	1496	7778	26293
scCLTdegenNuc737	33	222	366	621	99	5109	3744	8952	40	67	108	215	399	1376	1370	3145	5547	936	8636	15119	19	13	24	56	3096	5365	2304	10765	38873
scCLTdegenNuc738	101	203	252	556	94	3895	3260	7249	40	53	92	185	344	1378	1124	2846	5286	1355	7982	14623	17	2	22	41	3040	5784	1918	10742	36242
scCLTdegenNuc739	19	151	80	250	84	2747	1674	4505	20	52	68	140	215	598	548	1361	2329	1429	5452	9210	24	11	24	59	1373	2867	2236	6476	22001
scCLTdegenNuc740	114	107	486	707	4	326	188	518	21	24	130	175	21	60	52	133	1946	18533	143464	163943	0	17	216	233	1788	587	48550	50925	216634
scCLTdegenNuc741	33	405	284	722	193	7622	5148	12963	77	110	192	379	979	3236	1810	6025	4619	994	9260	14873	23	4	56	83	3970	5900	2436	12306	47351
scCLTdegenNuc742	236	390	2312	2938	135	4803	4432	9370	90	78	298	466	741	2139	1990	4870	6143	18270	196212	220625	33	31	412	476	4208	4584	28358	37150	275895
scCLTdegenNuc743	48	367	534	949	340	9711	7476	17527	120	115	320	555	1350	4518	2876	8744	7744	1132	14610	23486	52	13	46	111	5726	9022	2642	17390	68762
scCLTdegenNuc744	24	216	168	408	45	3521	2646	6212	40	62	72	174	296	1214	730	2240	8875	1495	14980	25350	18	4	84	106	6020	9191	2816	18027	52517
scCLTdegenNuc745	7	145	142	294	30	1998	904	2932	11	43	32	86	57	322	140	519	9195	1193	10278	20666	10	5	6	21	6211	9520	2114	17845	42363
scCLTdegenNuc746	2	45	28	75	10	288	192	490	7	20	10	37	11	37	32	80	7267	1426	11740	20433	2	3	10	15	4991	7191	3452	15634	36764
scCLTdegenNuc747	5	124	72	201	7	845	456	1308	21	37	30	88	62	153	122	337	9407	1567	8804	19778	10	2	12	24	6916	10680	2646	20242	41978
scCLTdegenNuc748	0	10	12	22	0	22	72	94	1	2	6	9	4	9	24	37	7720	640	9560	17920	5	1	6	12	5207	8080	2786	16073	34167
scCLTdegenNuc749	8	262	52	322	23	2439	816	3278	8	67	48	123	310	1188	368	1866	6140	1263	9218	16621	4	1	12	17	4578	7579	3136	15293	37520
scCLTdegenNuc750	10	238	70	318	10	1887	704	2601	41	62	16	119	38	207	92	337	5186	1302	8090	14578	24	5	10	39	3803	6517	2740	13060	31052
scCLTdegenNuc751	10	148	40	198	7	918	216	1141	3	53	12	68	15	88	72	175	2457	2969	10190	15616	15	3	30	48	2142	3006	2640	7788	25034
scCLTdegenNuc752	16	28	118	162	2	280	80	362	4	5	16	25	7	30	24	61	1100	4395	40686	46181	0	2	86	88	536	692	18384	19612	66491
scCLTdegenNuc753	3	176	144	323	66	3062	1072	4200	20	48	28	96	11	136	94	241	597	646	3002	4245	7	4	18	29	353	775	2782	3910	13044
scCLTdegenNuc754	6	244	190	440	25	2143	900	3068	11	36	14	61	98	301	174	573	843	829	4498	6170	3	2	8	13	649	1203	3722	5574	15899
scCLTdegenNuc766	15	179	126	320	24	2254	1254	3532	6	68	46	120	103	337	370	810	2957	3204	20238	26399	1	1	10	12	2082	2987	4860	9929	41122
scCLTdegenNuc767	3	131	132	266	16	1233	528	1777	8	37	12	57	48	137	252	437	903	2644	28716	32263	0	0	48	48	397	660	7518	8575	43423
scCLTdegenNuc768	5	177	114	296	34	1699	942	2675	6	104	16	126	106	400	436	942	422	358	3078	3858	10	0	4	14	446	949	2932	4327	12238
scCLTdegenNuc769	2	24	36	62	5	243	312	560	2	19	8	29	19	44	150	213	237	1149	6878	8264	1	1	32	34	207	456	2144	2807	11969
scCLTdegenNuc770	5	232	128	365	45	2471	930	3446	5	62	34	101	82	300	278	660	1135	1103	4390	6628	5	0	12	17	1407	2003	7620	11030	22247
scCLTdegenNuc771	4	39	258	301	29	741	956	1726	0	21	62	83	75	207	374	656	2300	839	6724	9863	3	1	18	22	2206	3462	4596	10264	22915
scCLTdegenNuc772	4	196	232	432	53	2170	1716	3939	11	61	100	172	229	369	614	1212	1374	695	4414	6483	2	4	20	26	801	1477	3286	5564	17828
scCLTdegenNuc773	3	157	88	248	32	1534	608	2174	0	42	22	64	53	181	198	432	929	442	3650	5021	3	1	8	12	837	1551	7160	9548	17499
scCLTdegenNuc774	1	57	10	68	22	681	388	1091	0	17	16	33	45	169	240	454	1282	475	3784	5541	9	0	2	11	1285	2948	8324	12557	19755
scCLTdegenNuc775	1	135	144	280	32	1463	1138	2633	4	31	34	69	114	316	470	900	557	386	2146	3089	1	1	30	32	662	1163	4654	6479	13482
scCLTdegenNuc776	3	123	48	174	10	240	460	710	35	7	18	60	31	89	134	254	707	684	8100	9491	1	0	6	7	168	378	188	734	11430
scCLTdegenNuc777	152	661	456	1269	58	1911	2628	4597	84	59	84	227	180	735	754	1669	2036	1443	11512	14991	15	4	22	41	764	1675	536	2975	25769
scCLTdegenNuc778	88	773	488	1349	105	2841	4664	7610	157	72	78	307	331	1008	1012	2351	1129	955	6316	8400	19	2	20	41	576	1583	290	2449	22507
scCLTdegenNuc779	4	80	50	134	6	231	324	561	18	5	10	33	24	53	78	155	2313	1200	10844	14357	2	0	8	10	781	1845	374	3000	18250
scCLTdegenNuc780	2	90	34	126	1	154	234	389	16	6	12	34	15	21	54	90	1629	1200	11564	14393	0	3	10	13	617	1369	410	2396	17441
scCLTdegenNuc781	2	17	18	37	1	23	60	84	1	1	2	4	11	14	40	65	723	803	8090	9616	0	0	8	8	145	372	340	857	10671
scCLTdegenNuc782	2	27	18	47	2	37	94	133	3	1	0	4	2	4	16	22	1208	1266	9366	11840	2	0	8	10	117	452	308	877	12933
scCLTdegenNuc783	2	31	6	39	4	146	154	304	8	1	0	9	14	37	48	99	2040	1093	12470	15603	1	2	4	7	377	1000	422	1799	17860
scCLTdegenNuc784	14	183	24	221	20	736	512	1268	42	14	12	68	83	243	222	548	666	1545	6828	9039	0	11	6	17	170	767	224	1161	12322
scCLTdegenNuc785	1	60	30	91	1	77	132	210	4	0	0	4	7	25	22	54	1721	1143	10308	13172	5	0	12	17	356	1087	318	1761	15309
scCLTdegenNuc786	3	73	36	112	6	250	280	536	12	3	8	23	22	61	86	169	887	1358	9302	11547	2	1	8	11	189	614	286	1089	13487
scCLTdegenNuc787	4	35	16	55	2	70	58	130	1	0	2	3	2	11	22	35	2013	1144	9680	12837	0	2	12	14	170	496	446	1112	14186
scCLTdegenNuc788	6	211	218	435	11	928	888	1827	19	11	20	50	23	125	114	262	7001	349	4616	11966	8	0	2	10	11163	12382	1198	24743	39293
scCLTdegenNuc789	11	851	426	1288	69	5163	3178	8410	59	66	76	201	122	863	432	1417	3028	367	2784	6179	6	1	22	29	6038	6292	570	12900	30424
scCLTdegenNuc790	76	754	2204	3034	57	4833	2172	7062	48	87	372	507	393	1924	816	3133	6536	677	5746	12959	10	4	10	24	9038	11190	2174	22402	49121
scCLTdegenNuc791	9	202	50	261	4	573	376	953	15	13	8	36	9	93	68	170	5431	458	3430	9319	2	41	2	45	7439	8778	1376	17593	28377
scCLTdegenNuc792	8	423	466	897	22	2612	1474	4108	37	32	66	135	36	302	88	426	6488	453	4744	11685	2	0	6	8	13453	14000	762	28215	45474
scCLTdegenNuc793	12	237	402	651	29	1237	1054	2320	18	14	18	50	40	275	154	469	5703	341	4014	10058	3	1	4	8	9992	12086	1008	23086	36642
scCLTdegenNuc794	8	1241	480	1729	30	3610	2504	6144	60	56	94	210	204	1033	510	1747	7336	439	3684	11459	7	1	14	22	10841	11405	4192	26438	47749
scCLTdegenNuc795	10	513	182	705	26	3208	1686	4920	26	58	52	136	54	678	270	1002	9946	725	5438	16109	4	0	6	10	18171	17690	9352	45213	68095
scCLTdegenNuc797	71	841	766	1678	217	7955	7132	15304	99	115	326	540	761	2802	3062	6625	2183	719	3046	5948	39	2	92	133	4445	4064	550	9059	39287
scCLTdegenNuc798	7	386	382	775	19	2512	2024	4555	30	57	92	179	123	648	378	1149	3534	333	3292	7159	3	1	8	12	7751	7861	500	16112	29941
scCLTdegenNuc799	95	831	1334	2260	136	8212	9532	17880	176	166	406	748	777	3793	2674	7244	4750	779	6302	11831	47	4	72	123	10052	7828	1044	18924	59010
scCLTdegenNuc803	4	71	42	117	6	153	188	347	5	5	2	12	7	40	48	95	925	467	2512	3904	8	0	0	8	1922	1598	2278	5798	10281
scCLTdegenNuc807	30	261	294	585	7	545	218	770	0	12	16	28	45	109	92	246	870	842	4952	6664	0	1	4	5	3566	1515	7514	12595	20893
scCLTdegenNuc808	43	42	182	267	6	107	162	275	7	6	0	13	14	32	32	78	4922	1369	17310	23601	0	0	10	10	2334	3295	1026	6655	30899
scCLTdegenNuc809	5537	10823	204782	221142	3931	23507	161522	188960	2518	1752	26636	30906	20495	31991	128598	181084	6321	33546	326060	365927	2418	137	3688	6243	6450	4875	40172	51497	1045759
scCLTdegenNuc812	112	262	1628	2002	3	78	84	165	6	58	242	306	4	9	50	63	487	612	3794	4893	0	0	0	0	460	706	1628	2794	10223
scCLTdegenNuc813	18	262	76	356	12	927	524	1463	9	4	14	27	4	75	72	151	1792	364	2818	4974	1	0	8	9	1346	1808	548	3702	10682
scCLTdegenNuc814	72	638	1480	2190	2	1007	428	1437	10	74	168	252	23	150	100	273	3149	524	4030	7703	0	0	4	4	2547	2854	912	6313	18172
scCLTdegenNuc815	356	437	5652	6445	22	469	610	1101	32	79	448	559	49	87	166	302	2117	2440	17638	22195	5	0	62	67	1513	1665	3670	6848	37517
scCLTdegenNuc816	67	343	612	1022	10	672	536	1218	12	31	76	119	39	176	170	385	1156	410	2822	4388	1	1	10	12	1115	1449	560	3124	10268
scCLTdegenNuc819	196	1894	698	2788	177	12228	4940	17345	70	153	178	401	439	2956	2028	5423	1960	472	2808	5240	17	1	42	60	1587	2065	666	4318	35575
scCLTdegenNuc820	35	263	694	992	5	464	176	645	2	13	70	85	9	45	94	148	459	671	2422	3552	0	0	6	6	342	675	618	1635	7063
scCLTdegenNuc821	5244	8829	267040	281113	9619	39367	372622	421608	2978	1288	23748	28014	42215	27344	351478	421037	8633	13082	468966	490681	19827	324	8958	29109	17278	26510	41376	85164	1756726
scCLTdegenNuc835	7	409	84	500	76	2462	1974	4512	31	40	64	135	202	624	1484	2310	521	409	6926	7856	9	1	14	24	514	911	560	1985	17322
scCLTdegenNuc836	7	989	354	1350	62	4450	1256	5768	13	68	38	119	167	612	304	1083	1899	617	3062	5578	3	0	20	23	2822	3165	532	6519	20440
scCLTdegenNuc837	19	978	460	1457	80	5964	1324	7368	29	102	68	199	157	842	318	1317	2503	648	6026	9177	7	1	22	30	3662	4680	1390	9732	29280
scCLTdegenNuc838	7	325	74	406	7	939	446	1392	13	26	34	73	170	510	282	962	2981	617	5826	9424	0	0	2	2	4723	4956	784	10463	22722
scCLTdegenNuc840	29	790	808	1627	37	3935	1052	5024	21	78	92	191	179	847	388	1414	2335	421	3886	6642	5	3	6	14	3363	3778	952	8093	23005
scCLTdegenNuc843	18	812	470	1300	30	3253	798	4081	13	72	62	147	46	348	114	508	1885	387	2680	4952	3	0	8	11	3154	3490	358	7002	18001
scCLTdegenNuc886	1	0	10	11	0	1	2	3	0	0	2	2	0	0	0	0	306	471	2582	3359	0	0	0	0	282	766	488	1536	4911
scCLTdegenNuc891	1	2260	296	2557	63	9874	1504	11441	9	199	50	258	86	986	280	1352	351	216	544	1111	6	2	18	26	159	897	318	1374	18119
scCLTdegenNuc892	2	2141	334	2477	61	9614	1582	11257	5	181	66	252	124	1147	338	1609	174	277	336	787	1	2	6	9	114	663	164	941	17332
scCLTdegenNuc897	529	959	1864	3352	233	6267	3794	10294	99	93	230	422	1069	3344	2664	7077	1095	4777	113692	119564	7	2	14	23	872	871	8226	9969	150701
scCLTdegenNuc898	32	321	262	615	207	4047	3908	8162	83	76	244	403	1391	4112	3408	8911	1502	1276	7348	10126	8	5	38	51	1263	1053	5706	8022	36290
scCLTdegenNuc900	3	19	20	42	40	437	266	743	0	24	6	30	17	125	48	190	542	581	17632	18755	0	0	2	2	775	754	4698	6227	25989
scCLTdegenNuc902	6	6	16	28	0	14	58	72	9	2	12	23	0	2	4	6	466	219	3244	3929	0	1	0	1	676	699	5912	7287	11346
scCLTdegenNuc903	11	45	60	116	1	248	142	391	0	8	8	16	15	42	56	113	475	1668	14416	16559	0	0	4	4	484	597	7186	8267	25466
scCLTdegenNuc906_b	4	13	156	173	0	1	146	147	0	91	174	265	1	0	56	57	419	340	3954	4713	0	1	16	17	133	454	1526	2113	7485
scCLTdegenNuc907_b	7	113	52	172	0	2	124	126	5	124	10	139	1	2	132	135	1117	413	4922	6452	1	1	44	46	210	640	2030	2880	9950
scCLTdegenNuc908_b	473	22	830	1325	11	11	132	154	8	127	696	831	8	11	186	205	489	1181	7068	8738	0	2	64	66	243	458	2074	2775	14094
scCLTdegenNuc922_b	4	9	34	47	0	65	78	143	3	5	26	34	211	497	230	938	380	876	11240	12496	2	0	0	2	275	885	2224	3384	17044
scCLTdegenNuc923_b	0	2	22	24	2	8	8	18	1	1	0	2	0	0	4	4	152	313	7648	8113	0	0	0	0	60	324	738	1122	9283
scCLTdegenNuc927_b	5	6	276	287	0	15	26	41	1	0	8	9	30	73	40	143	622	1907	98130	100659	0	1	4	5	616	1220	7838	9674	110818
scCLTdegenNuc928_b	1	7	28	36	3	32	32	67	2	1	0	3	3	4	8	15	284	1294	20098	21676	0	0	2	2	170	462	3338	3970	25769
scCLTdegenNuc930_b	1	2	6	9	2	51	46	99	1	0	2	3	0	3	2	5	183	350	1898	2431	0	3	2	5	157	474	2002	2633	5185
scCLTdegenNuc931_b	0	3	30	33	0	19	8	27	2	3	0	5	0	1	2	3	285	531	13220	14036	0	0	0	0	156	310	1350	1816	15920
scCLTdegenNuc933	4	47	124	175	1	322	186	509	8	18	8	34	18	280	74	372	487	1367	41424	43278	0	1	10	11	629	1057	6050	7736	52115
scCLTdegenNuc935	3	36	1164	1203	0	59	60	119	0	10	58	68	0	4	10	14	364	1302	31912	33578	0	0	0	0	437	657	2934	4028	39010
scCLTdegenNuc936	9	38	116	163	1	135	68	204	2	9	2	13	6	13	26	45	231	1173	40294	41698	0	2	0	2	263	450	5140	5853	47978
scCLTdegenNuc938	4	132	428	564	9	1612	630	2251	10	71	80	161	16	89	66	171	434	1487	48490	50411	0	0	28	28	339	421	6308	7068	60654
scCLTdegenNuc942	5	96	1124	1225	0	318	116	434	8	47	218	273	13	34	38	85	174	1683	24664	26521	1	0	6	7	283	455	5640	6378	34923
scCLTdegenNuc943	12	139	328	479	38	2196	1108	3342	16	55	10	81	37	161	108	306	324	1343	32638	34305	5	3	10	18	613	595	9276	10484	49015
scCLTdegenNuc944	45	341	276	662	307	3941	5860	10108	98	130	148	376	303	826	1796	2925	771	644	7392	8807	12	8	50	70	326	454	2582	3362	26310
scCLTdegenNuc945	35	225	402	662	206	3758	4332	8296	68	96	114	278	380	1006	1520	2906	452	576	13646	14674	21	9	32	62	238	291	2596	3125	30003
scCLTdegenNuc946	264	276	792	1332	967	6510	14114	21591	231	117	578	926	1883	3937	8190	14010	966	744	22582	24292	115	19	166	300	388	378	4476	5242	67693
scCLTdegenNuc947	13	323	138	474	276	4038	4906	9220	108	102	124	334	522	1579	1918	4019	252	306	4694	5252	15	4	46	65	402	232	2806	3440	22804
scCLTdegenNuc948	12	102	354	468	33	1243	808	2084	10	48	130	188	31	87	110	228	394	802	16020	17216	1	1	10	12	369	467	5834	6670	26866
scCLTdegenNuc949	24	83	1206	1313	5	232	130	367	15	29	30	74	0	7	8	15	218	4397	161840	166455	1	2	18	21	4136	499	20602	25237	193482
scCLTdegenNuc950	29	131	378	538	90	1597	854	2541	27	60	18	105	14	80	196	290	305	563	22988	23856	5	2	12	19	264	324	7092	7680	35029
scCLTdegenNuc951	6	63	166	235	2	315	426	743	18	9	80	107	11	37	74	122	285	1010	24682	25977	1	1	24	26	601	232	3230	4063	31273
scCLTdegenNuc952	35	202	612	849	36	1325	1918	3279	38	48	60	146	110	549	542	1201	170	651	17678	18499	0	0	30	30	99	191	1710	2000	26004
scCLTdegenNuc953	12	47	190	249	1	29	94	124	2	2	4	8	1	1	20	22	207	468	12454	13129	0	0	12	12	99	188	1400	1687	15231
scCLTdegenNuc954	6	54	128	188	0	279	132	411	1	5	4	10	9	26	48	83	298	1547	27184	29029	0	1	6	7	207	319	3416	3942	33670
scCLTdegenNuc955	6	85	574	665	30	528	546	1104	14	18	148	180	1	17	40	58	295	2024	92610	94929	2	4	90	96	544	305	7726	8575	105607
scCLTdegenNuc956	0	59	86	145	2	344	246	592	5	12	4	21	12	22	36	70	272	1096	22876	24244	0	1	8	9	188	331	4532	5051	30132
scCLTdegenNuc957	11	88	352	451	5	503	528	1036	26	20	26	72	46	209	156	411	627	1756	76446	78829	1	6	42	49	458	465	15996	16919	97767
scCLTdegenNuc958	7	4	54	65	0	1	10	11	3	2	0	5	0	0	2	2	79	240	7162	7481	0	0	2	2	391	165	2228	2784	10350
scCLTdegenNuc959	3	42	26	71	0	53	18	71	6	3	6	15	0	2	0	2	181	495	5554	6230	0	0	18	18	966	282	4102	5350	11757
scCLTdegenNuc960	2	120	64	186	1	425	158	584	11	4	4	19	14	50	28	92	283	403	6806	7492	0	4	4	8	823	274	5270	6367	14748
scCLTdegenNuc961	0	39	24	63	2	125	58	185	3	2	24	29	3	21	10	34	121	282	4382	4785	1	1	4	6	1228	469	17486	19183	24285
scCLTdegenNuc962	6	136	102	244	0	304	84	388	5	5	18	28	23	94	72	189	153	598	9712	10463	2	1	8	11	6722	1185	25280	33187	44510
scCLTdegenNuc963	8	63	122	193	2	152	46	200	4	19	10	33	1	18	12	31	286	1661	11608	13555	0	1	20	21	873	350	6806	8029	22062
scCLTdegenNuc964	0	17	8	25	0	61	38	99	4	2	74	80	2	3	20	25	196	221	3152	3569	0	1	12	13	8823	2095	102280	113198	117009
scCLTdegenNuc965	0	22	42	64	0	23	12	35	0	5	22	27	1	2	4	7	56	178	5574	5808	0	0	0	0	2614	2354	28262	33230	39171
scCLTdegenNuc966	3	58	28	89	0	67	34	101	3	4	4	11	1	18	8	27	89	398	7868	8355	0	0	2	2	725	160	4044	4929	13514
scCLTdegenNuc967	1	28	28	57	0	44	14	58	1	1	22	24	2	6	10	18	48	206	4978	5232	0	0	2	2	848	276	26042	27166	32557
scCLTdegenNuc968	2	231	48	281	0	593	106	699	1	11	4	16	0	37	12	49	363	138	3604	4105	0	0	6	6	291	217	2498	3006	8162
scCLTdegenNuc969	0	3	0	3	0	3	6	9	0	2	24	26	0	0	0	0	188	209	2900	3297	0	1	0	1	2367	1723	23726	27816	31152
scCLTdegenNuc970	4	39	480	523	1	79	44	124	4	10	6	20	5	6	16	27	539	927	37326	38792	0	0	96	96	393	124	5006	5523	45105
scCLTdegenNuc979	244	302	5278	5824	0	11	50	61	0	13	134	147	1	0	2	3	498	8309	706038	714845	0	4	420	424	773	544	35450	36767	758071
scCLTdegenNuc1004	19	287	1728	2034	8	107	240	355	6	147	2048	2201	40	62	82	184	312	866	11838	13016	1	0	6	7	534	503	3732	4769	22566
scCLTdegenNuc1005	11	158	792	961	7	531	540	1078	14	368	558	940	48	162	186	396	857	1036	17392	19285	3	1	32	36	1063	1133	3498	5694	28390
scCLTdegenNuc1006	22	142	738	902	19	285	376	680	13	65	74	152	29	28	78	135	1374	1419	19250	22043	1	1	14	16	2124	2364	3316	7804	31732
scCLTdegenNuc1007	50	490	1814	2354	1	112	256	369	7	188	856	1051	2	10	52	64	485	2394	38990	41869	2	9	164	175	525	471	7176	8172	54054
scCLTdegenNuc1008	24	172	1524	1720	3	171	184	358	9	182	1372	1563	7	14	24	45	781	2057	24896	27734	0	1	62	63	2756	1713	14282	18751	50234
scCLTdegenNuc1009	8	185	1146	1339	21	185	322	528	4	72	930	1006	10	23	46	79	340	872	13492	14704	3	1	20	24	537	613	2368	3518	21198
scCLTdegenNuc1010	24	307	2954	3285	1	125	238	364	14	280	3046	3340	31	34	76	141	638	1327	22158	24123	2	1	42	45	874	960	5534	7368	38666
scCLTdegenNuc1011	221	954	45894	47069	228	2126	11088	13442	347	520	25590	26457	1032	2035	8082	11149	590	4691	123274	128555	65	17	546	628	723	291	21428	22442	249742
scCLTdegenNuc1012	30	682	3880	4592	15	492	534	1041	17	447	3604	4068	39	102	218	359	291	1839	11386	13516	1	3	44	48	461	356	2976	3793	27417
scCLTdegenNuc1013	12	111	648	771	9	660	604	1273	16	54	306	376	53	205	200	458	812	476	7716	9004	5	0	4	9	1259	1162	2302	4723	16614
scCLTdegenNuc1063	0	180	24	204	0	603	66	669	2	2	0	4	0	32	12	44	13	113	558	684	0	3	0	3	266	115	916	1297	2905
scCLTdegenNuc1064	0	504	50	554	2	2352	224	2578	13	22	14	49	5	131	34	170	236	188	612	1036	0	0	6	6	315	230	746	1291	5684
scCLTdegenNuc1065	1	1023	368	1392	175	11366	1846	13387	68	131	94	293	91	856	356	1303	222	167	1530	1919	20	13	32	65	13247	838	37320	51405	69764
scCLTdegenNuc1066	0	195	8	203	1	1212	104	1317	0	11	4	15	0	46	6	52	66	80	596	742	0	0	0	0	128	287	386	801	3130
scCLTdegenNuc1067	0	690	106	796	2	2808	242	3052	7	60	22	89	1	130	8	139	25	69	324	418	0	0	0	0	147	266	732	1145	5639
scCLTdegenNuc1068	0	1393	650	2043	34	15956	1956	17946	68	198	78	344	36	900	128	1064	1503	67	1850	3420	9	2	44	55	6481	542	8938	15961	40833
scCLTdegenNuc1077	9	237	306	552	79	4579	2210	6868	93	179	72	344	56	273	244	573	98	128	4330	4556	5	2	24	31	428	279	1330	2037	14961
scCLTdegenNuc1078	11	84	84	179	35	1308	922	2265	32	40	40	112	54	167	282	503	75	117	966	1158	1	1	18	20	156	160	350	666	4903
scCLTdegenNuc1079	122	363	658	1143	598	18644	16922	36164	658	525	740	1923	2169	7864	6294	16327	535	96	1280	1911	64	18	242	324	706	462	2422	3590	61382
scCLTdegenNuc1080	495	341	594	1430	803	15963	25860	42626	285	347	946	1578	2413	7607	11008	21028	228	127	6270	6625	56	14	470	540	1326	460	3828	5614	79441
scCLTdegenNuc1094	0	71	2	73	0	158	26	184	24	1	2	27	7	46	58	111	8	648	4870	5526	0	1	0	1	340	262	1700	2302	8224
scCLTdegenNuc1095	0	47	0	47	1	128	14	143	8	0	0	8	0	1	2	3	23	263	904	1190	0	0	0	0	158	384	1058	1600	2991
scCLTdegenNuc1096	0	137	14	151	0	340	60	400	1	9	2	12	11	60	46	117	21	108	862	991	0	3	0	3	290	313	390	993	2667
scCLTdegenNuc1097	0	160	4	164	1	897	96	994	1	7	2	10	4	39	10	53	10	189	300	499	0	0	0	0	194	275	3650	4119	5839
