# Supplementary material for: CHEX-seq detects single-cell genomic single-stranded DNA with catalytical potential
Source: Nat Commun. 2023 Nov 14;14:7346. doi: 10.1038/s41467-023-43158-6 (PMC10645931; doi:10.1038/s41467-023-43158-6)
Supplement: Supplementary file 6 — Supplementary Data 3 [file 41467_2023_43158_MOESM6_ESM.xlsx]

## Sheet: README
This table lists the number of priming sites (5' end) per sample under various quality filtering conditions.
Column B-G: prior to alignment quality filtering, the number of priming sites in five barcode/primer quality classes (1) ABC, (2) AB, (3) A, (4) B, (5) C, (6) D.
Column H-K: by alignment quality criteria (1) nonredundant mapped length >= 30bp and (2) mismatch percentage <= 10%, the number of priming sites in ABC reads.
Column L-O: by alignment quality criteria (1) nonredundant mapped length >= 20bp and (2) mismatch percentage <= 10%, the number of priming sites in ABC reads.
Column P-S: by alignment quality criteria (1) nonredundant mapped length >= 20bp and (2) mismatch percentage <= 10% and (3) reads should not be mapped to a predefined blacklist where simulated 20bp reads are misplaced (either to a different chromosome or to the same chromosome but coordinate offset >10bp) by the same alignment parameters, the number of priming sites in ABC reads.
Column T-W: by alignment quality criteria (1) nonredundant mapped length >= 20bp and (2) mismatch percentage <= 10%, the number of priming sites in ABC reads.
Column BQ-BT: by alignment quality criteria (1) nonredundant mapped length >= 10bp and (2) mismatch percentage <= 10%, the number of priming sites in ABC reads.
We finally decided on the AY results (a combined set of the A, B and C reads but with a strict mapping quality filter) for the sake of a balance between sensitivity and specificity.

## Sheet: Number of Priming Sites
SampleID	ABreadCmate5End	ABread5End	Aread5End	Bread5End	Cmate5End	Deither5End	ABreadCmate5End_ge30_le0.1	ABreadCmate5End_ge20_le0.1	ABreadCmate5End_ge20_le0.1_strict	ABreadCmate5End_ge10_le0.1	ABread5End_ge30_le0.1	ABread5End_ge20_le0.1	ABread5End_ge20_le0.1_strict	ABread5End_ge10_le0.1	Aread5End_ge30_le0.1	Aread5End_ge20_le0.1	Aread5End_ge20_le0.1_strict	Aread5End_ge10_le0.1	Bread5End_ge30_le0.1	Bread5End_ge20_le0.1	Bread5End_ge20_le0.1_strict	Bread5End_ge10_le0.1	Cmate5End_ge30_le0.1	Cmate5End_ge20_le0.1	Cmate5End_ge20_le0.1_strict	Cmate5End_ge10_le0.1	Deither5End_ge30_le0.1	Deither5End_ge20_le0.1	Deither5End_ge20_le0.1_strict	Deither5End_ge10_le0.1
scCLTdegenNuc323	3667	2266	1922	344	1401	1498	2387	2596	2424	2924	1712	1783	1667	1878	1533	1592	1488	1645	179	191	179	233	675	813	757	1046	790	856	800	1012
scCLTdegenNuc324	1627	812	626	186	815	818	814	928	874	1105	424	481	443	539	352	401	368	434	72	80	75	105	390	447	431	566	449	480	437	561
scCLTdegenNuc325	2540	1321	1144	177	1219	1236	1330	1551	1439	1872	858	944	864	1008	796	872	797	899	62	72	67	109	472	607	575	864	739	781	750	898
scCLTdegenNuc326	3450	1564	1279	285	1886	1598	2095	2310	2190	2712	1079	1167	1091	1254	981	1047	974	1089	98	120	117	165	1016	1143	1099	1458	1068	1094	1056	1237
scCLTdegenNuc333	72350	58430	45766	12664	13920	32074	53553	56219	53318	61484	42513	44959	42654	49250	37308	38494	36479	39416	5205	6465	6175	9834	11040	11260	10664	12234	2746	3294	3107	22350
scCLTdegenNuc334	16730	13241	11802	1439	3489	2493	13930	14215	13245	14468	11053	11272	10476	11422	9918	10110	9360	10200	1135	1162	1116	1222	2877	2943	2769	3046	1583	1654	1578	1931
scCLTdegenNuc335	15478	13127	11914	1213	2351	2006	12882	13147	12325	13416	11110	11299	10563	11406	10181	10349	9659	10406	929	950	904	1000	1772	1848	1762	2010	1151	1215	1152	1520
scCLTdegenNuc336	23637	20114	18354	1760	3523	3920	19800	19991	18629	20208	16915	17055	15877	17181	15431	15553	14456	15622	1484	1502	1421	1559	2885	2936	2752	3027	3044	3119	2866	3315
scCLTdegenNuc337	6474	3790	3037	753	2684	2739	3724	4234	3894	4990	2269	2554	2314	2929	2106	2338	2106	2491	163	216	208	438	1455	1680	1580	2061	455	570	521	1688
scCLTdegenNuc338	5342	3635	1978	1657	1707	19825	1876	2495	2365	3799	1219	1690	1596	2577	1103	1261	1195	1456	116	429	401	1121	657	805	769	1222	430	1117	1047	14422
scCLTdegenNuc339	11155	7985	7410	575	3170	1589	8615	8969	8250	9509	6445	6647	6099	6886	6208	6381	5842	6519	237	266	257	367	2170	2322	2151	2623	356	406	383	946
scCLTdegenNuc340	8620	5846	5290	556	2774	1846	6347	6735	6243	7309	4624	4822	4469	5018	4414	4587	4252	4693	210	235	217	325	1723	1913	1774	2291	447	525	470	1057
scCLTdegenNuc341	4411	2583	1971	612	1828	2613	2001	2391	2163	3103	1312	1505	1340	1826	1194	1339	1184	1501	118	166	156	325	689	886	823	1277	300	396	370	1593
scCLTdegenNuc342	5250	3020	2276	744	2230	4022	2241	2702	2523	3534	1425	1642	1531	1999	1294	1466	1367	1629	131	176	164	370	816	1060	992	1535	1472	1562	1496	2655
scCLTdegenNuc343	4335	2545	1948	597	1790	7367	2298	2590	2396	3096	1443	1600	1450	1831	1219	1344	1208	1458	224	256	242	373	855	990	946	1265	6143	6198	6032	6595
scCLTdegenNuc345	3951	2117	1641	476	1834	6213	2388	2656	2505	3060	1339	1488	1399	1632	1158	1287	1209	1364	181	201	190	268	1049	1168	1106	1428	4969	5058	4857	5518
scCLTdegenNuc348	3141	1884	1544	340	1257	1407	1668	1894	1759	2384	1219	1305	1206	1474	1139	1203	1106	1280	80	102	100	194	449	589	553	910	628	680	651	966
scCLTdegenNuc383	548	46	39	7	502	6528	184	256	242	347	22	28	24	30	18	24	20	25	4	4	4	5	162	228	218	317	6317	6328	6097	6333
scCLTdegenNuc384	227	18	16	2	209	4933	80	105	97	142	6	9	9	9	5	8	8	8	1	1	1	1	74	96	88	133	4766	4769	4626	4773
scCLTdegenNuc386	209	6	6	0	203	1796	47	73	66	103	4	5	5	5	4	5	5	5	0	0	0	0	43	68	61	98	1688	1688	1628	1688
scCLTdegenNuc387	8024	5066	2658	2408	2958	12422	827	1834	1732	3822	475	1208	1151	2392	424	869	823	1232	51	339	328	1160	352	626	581	1430	348	637	596	7271
scCLTdegenNuc388	5593	3569	1885	1684	2024	10129	594	1243	1158	2646	322	768	725	1593	277	551	518	841	45	217	207	752	272	475	433	1053	302	515	492	5770
scCLTdegenNuc390	2139	1442	851	591	697	2958	212	410	379	808	147	277	254	521	139	230	211	315	8	47	43	206	65	133	125	287	72	121	106	1586
scCLTdegenNuc391	7777	5031	2981	2050	2746	11321	1682	2507	2339	4161	977	1563	1446	2543	852	1227	1133	1558	125	336	313	985	705	944	893	1618	332	541	515	6518
scCLTdegenNuc392	7701	4908	2687	2221	2793	13294	933	1906	1790	3850	601	1282	1204	2408	539	968	899	1385	62	314	305	1023	332	624	586	1442	266	553	515	7832
scCLTdegenNuc393	7653	5014	2693	2321	2639	12764	712	1627	1527	3483	422	1078	1006	2183	362	774	726	1164	60	304	280	1019	290	549	521	1300	293	572	543	7459
scCLTdegenNuc394	2068	1109	831	278	959	993	570	844	808	1186	346	483	465	618	292	419	404	502	54	64	61	116	224	361	343	568	221	269	259	468
scCLTdegenNuc395	2963	1706	1320	386	1257	1936	498	850	800	1337	304	496	460	669	268	433	399	524	36	63	61	145	194	354	340	668	356	430	409	918
scCLTdegenNuc397	21552	14674	12476	2198	6878	3207	3239	5925	5532	6914	1991	3825	3587	4358	1836	3544	3330	3835	155	281	257	523	1248	2100	1945	2556	351	509	476	1170
scCLTdegenNuc398	3741	2525	2172	353	1216	1253	1429	1620	1509	1816	957	1077	997	1168	844	946	874	994	113	131	123	174	472	543	512	648	351	398	380	640
scCLTdegenNuc399	2891	1791	1490	301	1100	1051	1086	1297	1207	1580	747	862	805	979	665	769	717	841	82	93	88	138	339	435	402	601	341	371	354	571
scCLTdegenNuc400	2412	1293	971	322	1119	1494	716	1041	936	1372	301	505	467	649	271	443	408	512	30	62	59	137	415	536	469	723	383	434	408	714
scCLTdegenNuc401	1486	871	674	197	615	508	247	421	402	597	132	243	234	313	107	212	204	243	25	31	30	70	115	178	168	284	104	120	114	228
scCLTdegenNuc404	1186	558	403	155	628	1859	373	475	428	727	219	258	226	328	190	225	196	261	29	33	30	67	154	217	202	399	1320	1366	1217	1448
scCLTdegenNuc406	1173	455	269	186	718	1207	173	350	337	638	30	105	102	177	23	89	87	119	7	16	15	58	143	245	235	461	340	358	330	420
scCLTdegenNuc408	1568	644	490	154	924	1543	185	577	554	932	86	302	293	386	82	283	274	342	4	19	19	44	99	275	261	546	968	1018	968	1140
scCLTdegenNuc409	6499	1383	1099	284	5116	2022	4686	5195	4857	5729	614	909	850	1061	559	824	770	907	55	85	80	154	4072	4286	4007	4668	981	1077	1004	1425
scCLTdegenNuc410	3622	1806	1407	399	1816	15194	893	1714	1636	2503	577	1012	964	1263	524	922	880	1075	53	90	84	188	316	702	672	1240	13429	13638	12673	13958
scCLTdegenNuc411	1258	716	588	128	542	4360	522	747	681	986	392	508	462	593	346	455	417	512	46	53	45	81	130	239	219	393	3620	3657	3383	3825
scCLTdegenNuc413	111999	56215	41311	14904	55784	80028	50550	58222	55879	81126	26551	31224	29665	39398	24875	27506	26150	30581	1676	3718	3515	8817	23999	26998	26214	41728	2442	8805	8233	48200
scCLTdegenNuc414	107968	51531	40046	11485	56437	49902	80436	82583	79346	89791	36234	37730	35954	40898	31302	32007	30406	32510	4932	5723	5548	8388	44202	44853	43392	48893	9799	11652	11179	33118
scCLTdegenNuc415	52291	26627	22446	4181	25664	15723	41376	42549	40366	44723	20255	21110	19943	22272	18293	18888	17786	19122	1962	2222	2157	3150	21121	21439	20423	22451	3243	3607	3480	10287
scCLTdegenNuc417	626	54	40	14	572	425	217	286	264	378	33	33	33	36	29	29	29	29	4	4	4	7	184	253	231	342	358	366	340	380
scCLTdegenNuc418	1174	115	105	10	1059	640	754	836	748	894	86	89	80	92	82	84	75	84	4	5	5	8	668	747	668	802	592	594	550	604
scCLTdegenNuc420	1783	116	105	11	1667	558	880	955	889	1035	71	81	78	85	69	78	75	80	2	3	3	5	809	874	811	950	499	501	467	502
scCLTdegenNuc422	844	127	121	6	717	456	382	452	405	548	46	47	44	47	44	45	42	45	2	2	2	2	336	405	361	501	411	419	381	424
scCLTdegenNuc423	2614	509	351	158	2105	841	1331	1553	1462	1859	246	266	251	354	230	239	226	262	16	27	25	92	1085	1287	1211	1505	635	644	612	700
scCLTdegenNuc424	566	101	91	10	465	794	192	256	235	366	58	59	55	62	52	53	49	54	6	6	6	8	134	197	180	304	740	743	690	760
scCLTdegenNuc425	800	287	266	21	513	313	328	396	358	481	161	163	140	170	150	152	130	155	11	11	10	15	167	233	218	311	273	276	253	283
scCLTdegenNuc428	26398	12730	10665	2065	13668	22278	21450	22378	20785	23019	10072	10709	9948	11103	8817	9218	8542	9360	1255	1491	1406	1743	11378	11669	10837	11916	19342	19571	18961	20932
scCLTdegenNuc429	667	85	70	15	582	350	216	256	235	302	31	34	34	37	23	25	25	26	8	9	9	11	185	222	201	265	183	189	180	208
scCLTdegenNuc430	2648	241	219	22	2407	683	812	912	825	1000	111	123	108	129	97	108	94	112	14	15	14	17	701	789	717	871	345	364	301	381
scCLTdegenNuc431	1004	219	200	19	785	334	598	647	574	697	155	167	151	175	142	154	140	160	13	13	11	15	443	480	423	522	180	188	182	205
scCLTdegenNuc433	839	95	85	10	744	289	256	304	279	392	32	35	32	38	31	34	31	34	1	1	1	4	224	269	247	354	110	116	112	134
scCLTdegenNuc435	2228	161	133	28	2067	670	1369	1436	1387	1503	70	74	68	78	53	57	53	58	17	17	15	20	1299	1362	1319	1425	350	359	340	373
scCLTdegenNuc436	1011	182	156	26	829	542	378	478	433	569	89	95	85	98	66	72	65	75	23	23	20	23	289	383	348	471	274	280	253	293
scCLTdegenNuc437	981	191	154	37	790	595	398	468	430	519	104	109	105	110	72	77	76	77	32	32	29	33	294	359	325	409	371	373	353	377
scCLTdegenNuc438	1552	564	524	40	988	444	432	587	527	682	110	134	124	141	94	116	109	121	16	18	15	20	322	453	403	541	227	239	220	252
scCLTdegenNuc439	25669	13164	4322	8842	12505	59540	2651	5008	4660	17889	1458	3041	2805	8857	1289	1942	1775	3167	169	1099	1030	5690	1193	1967	1855	9032	2519	6690	6289	38455
scCLTdegenNuc440	22351	12967	7909	5058	9384	34558	12203	13249	12475	18025	6969	7683	7189	10217	6115	6366	5922	6826	854	1317	1267	3391	5234	5566	5286	7808	3053	4237	4057	21495
scCLTdegenNuc441	3213	1577	1090	487	1636	2468	849	1221	1159	1970	431	619	589	904	368	512	487	658	63	107	102	246	418	602	570	1066	665	765	720	1449
scCLTdegenNuc442	5932	3564	2970	594	2368	1305	4576	4833	4341	5193	2929	3057	2724	3179	2591	2696	2384	2746	338	361	340	433	1647	1776	1617	2014	734	762	728	927
scCLTdegenNuc443	5255	3355	2975	380	1900	1880	3359	3668	3462	4073	2220	2379	2236	2541	2103	2236	2100	2330	117	143	136	211	1139	1289	1226	1532	1067	1092	1052	1318
scCLTdegenNuc444	4814	2722	2142	580	2092	1962	2611	2967	2681	3728	1663	1845	1642	2161	1583	1727	1532	1865	80	118	110	296	948	1122	1039	1567	698	747	710	1205
scCLTdegenNuc445	4284	2243	1793	450	2041	1822	2345	2596	2414	3075	1362	1485	1394	1632	1218	1316	1233	1373	144	169	161	259	983	1111	1020	1443	995	1040	1000	1286
scCLTdegenNuc446	7099	3099	2707	392	4000	1921	5467	5816	5410	6118	2141	2366	2175	2504	1996	2206	2019	2266	145	160	156	238	3326	3450	3235	3614	1228	1269	1216	1429
scCLTdegenNuc447	1934	1111	844	267	823	1246	562	767	734	1013	278	395	380	488	230	324	310	372	48	71	70	116	284	372	354	525	583	609	567	798
scCLTdegenNuc448	1124	571	379	192	553	1077	360	494	442	678	153	221	205	313	115	174	160	212	38	47	45	101	207	273	237	365	646	666	609	783
scCLTdegenNuc451	82426	62165	38261	23904	20261	130561	11162	33357	31739	59324	8203	28433	26964	44324	7372	23591	22372	28890	831	4842	4592	15434	2959	4924	4775	15000	949	3850	3623	88209
scCLTdegenNuc452	7756	6123	4906	1217	1633	5197	3745	4731	4306	5710	2838	3693	3356	4390	2646	3311	3000	3633	192	382	356	757	907	1038	950	1320	860	1034	979	3041
scCLTdegenNuc454	3305	2173	1717	456	1132	2164	1145	1877	1757	2347	701	1184	1098	1483	650	1081	999	1238	51	103	99	245	444	693	659	864	857	929	877	1298
scCLTdegenNuc455	2099	1203	896	307	896	1480	829	1052	996	1337	435	577	543	701	364	475	449	547	71	102	94	154	394	475	453	636	672	715	676	977
scCLTdegenNuc456	6530	5152	3828	1324	1378	4329	2534	3566	3408	4417	2014	2881	2742	3451	1855	2432	2322	2662	159	449	420	789	520	685	666	966	1284	1426	1377	2822
scCLTdegenNuc457	51132	38470	29066	9404	12662	35796	22541	31743	30118	40334	15656	24025	22791	29837	14299	21313	20206	23532	1357	2712	2585	6305	6885	7718	7327	10497	1430	2476	2348	23866
scCLTdegenNuc458	105920	44353	13781	30572	61567	200160	7384	16563	15874	68550	4706	10612	10130	28478	3762	5770	5490	9299	944	4842	4640	19179	2678	5951	5744	40072	2213	17579	16218	124597
scCLTdegenNuc459	113913	54292	13630	40662	59621	286919	7933	18319	17515	74377	5158	12299	11686	35517	3976	5820	5519	9005	1182	6479	6167	26512	2775	6020	5829	38860	2646	20701	19184	183813
scCLTdegenNuc460	16431	8271	3978	4293	8160	36966	4685	5716	5281	11744	2909	3585	3320	6022	2490	2715	2484	3191	419	870	836	2831	1776	2131	1961	5722	1507	2672	2535	22032
scCLTdegenNuc462	63347	32582	7421	25161	30765	138569	6628	11774	11253	42298	3754	7425	7039	21908	2957	3687	3492	5187	797	3738	3547	16721	2874	4349	4214	20390	1897	9132	8498	87395
scCLTdegenNuc463	22433	365	350	15	22068	5738	17322	17605	16701	17695	317	323	310	326	310	316	304	317	7	7	6	9	17005	17282	16391	17369	4840	4848	4669	4868
scCLTdegenNuc464	14872	285	259	26	14587	5552	13174	13336	12706	13467	259	263	248	264	236	240	225	240	23	23	23	24	12915	13073	12458	13203	5078	5110	4950	5150
scCLTdegenNuc465	60131	24647	14022	10625	35484	112666	15209	19938	19075	42651	8385	11493	10942	17642	7200	8965	8545	10763	1185	2528	2397	6879	6824	8445	8133	25009	3297	8582	7996	73396
scCLTdegenNuc466	81746	33555	17789	15766	48191	177076	23530	28592	27530	58823	13152	16392	15715	24425	11081	12296	11775	14072	2071	4096	3940	10353	10378	12200	11815	34398	5955	13477	12685	117397
scCLTdegenNuc467	60439	30412	19638	10774	30027	121935	24359	28673	27409	45695	14099	17485	16645	22982	12154	14268	13588	15761	1945	3217	3057	7221	10260	11188	10764	22713	3395	6178	5861	80804
scCLTdegenNuc468	153384	62521	37035	25486	90863	352826	46756	56812	54777	112099	28014	34514	33163	46979	23900	26784	25777	29825	4114	7730	7386	17154	18742	22298	21614	65120	5809	16725	15583	240577
scCLTdegenNuc469	94738	45457	18755	26702	49281	597745	15185	24428	23414	60847	10231	16784	16014	28727	7889	9686	9292	11876	2342	7098	6722	16851	4954	7644	7400	32120	4521	16215	14938	414878
scCLTdegenNuc470	7464	77	74	3	7387	1454	5793	5843	5628	5904	47	47	44	47	46	46	43	46	1	1	1	1	5746	5796	5584	5857	1238	1241	1209	1254
scCLTdegenNuc471	212367	796	730	66	211571	16887	187552	196044	191131	200979	560	575	558	591	543	552	535	557	17	23	23	34	186992	195469	190573	200388	14608	14749	14232	15064
scCLTdegenNuc472	55052	681	660	21	54371	29831	50065	50471	48018	50666	621	624	603	626	607	610	589	612	14	14	14	14	49444	49847	47415	50040	27736	27760	26864	27775
scCLTdegenNuc473	6517	4193	3213	980	2324	8498	1557	2078	1962	3182	1104	1430	1352	1836	1004	1223	1149	1406	100	207	203	430	453	648	610	1346	320	651	601	5680
scCLTdegenNuc474	10024	5893	4559	1334	4131	11376	3920	4589	4274	6191	2270	2675	2503	3267	2077	2338	2182	2578	193	337	321	689	1650	1914	1771	2924	512	967	874	7638
scCLTdegenNuc475	5471	3569	2928	641	1902	5376	1100	1729	1633	2622	779	1154	1090	1494	721	1032	980	1214	58	122	110	280	321	575	543	1128	455	596	567	3302
scCLTdegenNuc476	6998	4886	4245	641	2112	5980	2952	3357	3121	4020	2041	2310	2132	2558	1911	2119	1949	2217	130	191	183	341	911	1047	989	1462	410	603	567	3920
scCLTdegenNuc477	9278	5355	4209	1146	3923	9826	2944	3658	3380	5152	1650	2040	1851	2562	1500	1785	1617	2038	150	255	234	524	1294	1618	1529	2590	509	900	825	6361
scCLTdegenNuc478	10211	6001	4700	1301	4210	11006	3455	4170	3896	5786	2112	2512	2350	3043	1916	2188	2047	2405	196	324	303	638	1343	1658	1546	2743	524	926	863	7235
scCLTdegenNuc480	8112	4116	3005	1111	3996	9086	2642	3264	3085	4632	911	1274	1197	1761	789	1050	988	1271	122	224	209	490	1731	1990	1888	2871	486	763	711	5944
scCLTdegenNuc481	8704	5625	4353	1272	3079	9282	2558	3079	2899	4401	1523	1863	1757	2420	1368	1568	1484	1797	155	295	273	623	1035	1216	1142	1981	545	818	759	6164
scCLTdegenNuc482	7028	4441	3547	894	2587	6879	1629	2169	2008	3376	1099	1402	1277	1789	984	1214	1099	1412	115	188	178	377	530	767	731	1587	367	550	510	4371
scCLTdegenNuc483	7442	4450	3420	1030	2992	7185	2254	2785	2660	4088	1310	1633	1556	2090	1154	1407	1344	1613	156	226	212	477	944	1152	1104	1998	449	641	596	4445
scCLTdegenNuc484	6713	3952	3131	821	2761	6472	2018	2444	2300	3479	1050	1286	1206	1647	969	1147	1072	1303	81	139	134	344	968	1158	1094	1832	406	564	539	4047
scCLTdegenNuc485	5707	3833	2832	1001	1874	8999	858	1565	1480	2951	600	1094	1024	1736	546	926	869	1170	54	168	155	566	258	471	456	1215	1068	1305	1243	5408
scCLTdegenNuc495	43068	28936	18323	10613	14132	36012	19588	22861	21533	30506	13051	15580	14619	19980	11438	12706	11917	13961	1613	2874	2702	6019	6537	7281	6914	10526	1766	3397	3197	22955
scCLTdegenNuc496	1093	409	224	185	684	727	113	269	260	508	54	108	104	169	25	65	62	96	29	43	42	73	59	161	156	339	178	209	201	308
scCLTdegenNuc497	1256	503	288	215	753	694	129	308	289	594	51	124	116	216	34	96	89	150	17	28	27	66	78	184	173	378	127	149	138	259
scCLTdegenNuc498	2072	653	382	271	1419	1010	199	513	494	1123	89	171	161	292	56	127	120	206	33	44	41	86	110	342	333	831	154	208	192	404
scCLTdegenNuc499	1308	491	340	151	817	739	226	397	376	705	106	176	164	251	83	146	135	189	23	30	29	62	120	221	212	454	147	176	164	302
scCLTdegenNuc500	2165	788	539	249	1377	1304	294	624	595	1202	154	263	241	394	141	236	216	316	13	27	25	78	140	361	354	808	213	293	285	505
scCLTdegenNuc501	1941	517	339	178	1424	1100	152	520	497	1093	48	141	133	252	42	123	117	183	6	18	16	69	104	379	364	841	179	275	264	511
scCLTdegenNuc502	1999	712	488	224	1287	933	229	583	546	1134	73	223	210	374	63	198	189	293	10	25	21	81	156	360	336	760	154	212	209	378
scCLTdegenNuc503	1726	656	475	181	1070	1008	200	468	446	857	84	198	185	279	68	170	158	209	16	28	27	70	116	270	261	578	162	223	208	381
scCLTdegenNuc504	1270	476	303	173	794	639	141	336	318	637	59	123	116	205	48	104	99	145	11	19	17	60	82	213	202	432	115	144	134	231
scCLTdegenNuc505	1651	678	439	239	973	930	221	452	437	832	125	206	195	320	101	168	158	233	24	38	37	87	96	246	242	512	159	191	181	318
scCLTdegenNuc506	1848	670	434	236	1178	1266	165	412	398	908	60	133	127	268	49	112	106	190	11	21	21	78	105	279	271	640	226	278	265	535
scCLTdegenNuc507	1495	506	326	180	989	933	125	353	337	792	35	109	105	208	28	93	91	146	7	16	14	62	90	244	232	584	154	220	211	417
scCLTdegenNuc508	840	364	240	124	476	405	212	314	300	485	103	147	142	194	89	126	121	149	14	21	21	45	109	167	158	291	115	131	121	176
scCLTdegenNuc509	1512	424	280	144	1088	984	180	421	402	909	65	118	113	207	48	94	90	152	17	24	23	55	115	303	289	702	256	326	286	518
scCLTdegenNuc510	760	232	157	75	528	492	70	182	176	411	19	55	52	98	16	48	45	77	3	7	7	21	51	127	124	313	104	130	124	210
scCLTdegenNuc511	11401	4973	2387	2586	6428	14995	323	2237	2139	5917	75	839	808	2305	62	550	529	1191	13	289	279	1114	248	1398	1331	3612	516	1980	1893	8357
scCLTdegenNuc512	9145	3324	1590	1734	5821	14343	310	1923	1851	4904	83	634	612	1615	67	396	386	800	16	238	226	815	227	1289	1239	3289	466	1566	1496	8093
scCLTdegenNuc513	9832	4614	2195	2419	5218	11303	256	2050	1972	5201	76	866	836	2239	57	580	560	1144	19	286	276	1095	180	1184	1136	2962	272	1205	1144	6283
scCLTdegenNuc514	6626	2278	1045	1233	4348	9878	360	1557	1489	3765	125	486	469	1132	102	327	313	568	23	159	156	564	235	1071	1020	2633	448	1364	1306	5611
scCLTdegenNuc515	19547	10773	4644	6129	8774	37417	2434	4930	4684	11945	1253	2770	2641	6462	1027	1749	1664	2949	226	1021	977	3513	1181	2160	2043	5483	2068	7647	7052	23044
scCLTdegenNuc516	12091	6584	4370	2214	5507	7397	4773	5908	5575	8042	2812	3353	3188	4364	2578	2871	2720	3239	234	482	468	1125	1961	2555	2387	3678	601	1249	1170	3996
scCLTdegenNuc517	14987	7703	4532	3171	7284	14660	4822	6630	6093	10064	2760	3550	3274	5139	2454	2873	2628	3444	306	677	646	1695	2062	3080	2819	4925	1224	2514	2371	8549
scCLTdegenNuc518	10090	5023	2484	2539	5067	11041	1567	3122	2916	6031	808	1605	1490	2953	716	1142	1053	1621	92	463	437	1332	759	1517	1426	3078	716	1816	1672	6232
scCLTdegenNuc521	1032	222	128	94	810	681	40	185	178	490	7	41	40	71	7	36	35	53	0	5	5	18	33	144	138	419	118	165	160	274
scCLTdegenNuc522	945	186	99	87	759	736	49	185	181	437	8	30	29	57	6	23	22	34	2	7	7	23	41	155	152	380	178	215	202	344
scCLTdegenNuc523	1202	445	303	142	757	682	146	294	285	565	64	105	103	165	61	95	93	125	3	10	10	40	82	189	182	400	140	170	163	271
scCLTdegenNuc524	869	259	140	119	610	718	32	147	144	376	7	46	45	86	4	35	34	59	3	11	11	27	25	101	99	290	135	177	169	286
scCLTdegenNuc525	634	153	91	62	481	473	59	120	116	247	18	29	28	43	14	20	19	24	4	9	9	19	41	91	88	204	82	107	102	190
scCLTdegenNuc526	1423	430	259	171	993	1089	101	290	274	675	31	91	86	179	28	82	77	138	3	9	9	41	70	199	188	496	148	229	220	479
scCLTdegenNuc527	1200	223	128	95	977	899	58	241	232	569	7	29	28	64	7	26	25	44	0	3	3	20	51	212	204	505	135	191	181	362
scCLTdegenNuc528	886	219	128	91	667	532	86	200	188	408	29	58	56	81	25	49	47	61	4	9	9	20	57	142	132	327	94	125	118	205
scCLTdegenNuc529	1419	285	181	104	1134	1047	59	287	272	684	8	41	38	81	6	37	35	55	2	4	3	26	51	246	234	603	115	198	191	448
scCLTdegenNuc530	885	270	147	123	615	872	96	199	193	403	26	47	43	86	19	39	35	59	7	8	8	27	70	152	150	317	231	259	245	365
scCLTdegenNuc531	2674	573	302	271	2101	2683	278	671	652	1556	87	149	140	240	62	98	92	142	25	51	48	98	191	522	512	1316	299	929	891	1554
scCLTdegenNuc532	3039	870	505	365	2169	3023	653	1075	1025	1896	270	385	369	501	200	286	272	335	70	99	97	166	383	690	656	1395	479	1170	1104	1887
scCLTdegenNuc533	2270	368	160	208	1902	2835	167	547	530	1386	10	74	71	172	7	51	50	87	3	23	21	85	157	473	459	1214	299	971	909	1664
scCLTdegenNuc534	2384	830	472	358	1554	2190	436	764	718	1413	192	270	243	394	138	188	170	238	54	82	73	156	244	494	475	1019	277	723	685	1308
scCLTdegenNuc535	18345	6390	2946	3444	11955	25410	2449	4928	4695	10654	1137	1922	1821	3549	748	1188	1118	1765	389	734	703	1784	1312	3006	2874	7105	2162	6271	5976	15341
scCLTdegenNuc536	2309	282	119	163	2027	2790	202	564	546	1466	20	55	54	115	14	33	33	52	6	22	21	63	182	509	492	1351	427	1139	1078	1782
scCLTdegenNuc537	2511	596	334	262	1915	2589	343	707	685	1573	139	206	197	318	93	147	140	199	46	59	57	119	204	501	488	1255	363	972	926	1598
scCLTdegenNuc542	710	3	3	0	707	484	107	177	168	358	0	0	0	0	0	0	0	0	0	0	0	0	107	177	168	358	323	343	326	357
scCLTdegenNuc543	664	13	11	2	651	373	86	183	178	394	3	4	3	11	2	3	2	9	1	1	1	2	83	179	175	383	237	262	248	295
scCLTdegenNuc544	902	3	2	1	899	534	121	243	231	494	1	2	2	2	0	1	1	1	1	1	1	1	120	241	229	492	378	406	395	434
scCLTdegenNuc545	666	13	11	2	653	211	74	171	166	352	0	6	5	8	0	6	5	8	0	0	0	0	74	165	161	344	81	96	92	117
scCLTdegenNuc546	671	2	2	0	669	590	104	189	183	371	0	2	2	2	0	2	2	2	0	0	0	0	104	187	181	369	360	375	359	396
scCLTdegenNuc547	569	196	114	82	373	163	64	124	120	329	8	22	22	132	5	18	18	78	3	4	4	54	56	102	98	197	42	55	53	77
scCLTdegenNuc548	387	3	0	3	384	1715	62	98	94	198	1	1	1	2	0	0	0	0	1	1	1	2	61	97	93	196	425	738	695	1191
scCLTdegenNuc549	310	16	8	8	294	262	54	91	91	168	3	4	4	9	0	1	1	4	3	3	3	5	51	87	87	159	84	97	96	117
scCLTdegenNuc550	1704	119	89	30	1585	1448	156	378	358	993	10	20	20	74	5	12	12	54	5	8	8	20	146	358	338	919	459	778	739	1007
scCLTdegenNuc551	4257	46	33	13	4211	3755	272	1038	1005	2699	2	9	9	23	2	9	9	19	0	0	0	4	270	1029	996	2676	625	1591	1498	2528
scCLTdegenNuc552	3541	24	18	6	3517	3401	360	902	855	2136	0	2	2	9	0	2	2	5	0	0	0	4	360	900	853	2127	390	1290	1223	2255
scCLTdegenNuc553	3714	30	21	9	3684	3281	240	917	891	2418	2	4	4	13	1	3	3	12	1	1	1	1	238	913	887	2405	377	1264	1206	2178
scCLTdegenNuc554	2846	58	49	9	2788	1665	181	652	631	1678	2	17	17	35	1	16	16	31	1	1	1	4	179	635	614	1643	367	709	675	1009
scCLTdegenNuc555	2195	19	17	2	2176	1060	225	522	494	1259	1	3	3	11	1	2	2	9	0	1	1	2	224	519	491	1248	249	468	442	650
scCLTdegenNuc556	3811	17	17	0	3794	1891	163	748	715	2037	0	6	6	11	0	6	6	11	0	0	0	0	163	742	709	2026	290	673	639	1153
scCLTdegenNuc557	5212	106	94	12	5106	5042	269	1057	998	2894	27	47	44	72	26	46	43	64	1	1	1	8	242	1010	954	2822	644	1851	1753	3185
scCLTdegenNuc558	3683	17	15	2	3666	2217	695	1148	1062	2253	0	2	2	7	0	2	2	7	0	0	0	0	695	1146	1060	2246	365	827	781	1334
scCLTdegenNuc559	899	20	18	2	879	308	61	179	166	531	1	4	4	11	1	4	4	10	0	0	0	1	60	175	162	520	83	148	144	197
scCLTdegenNuc561	650	88	42	46	562	212	75	133	131	390	5	7	7	58	2	4	4	26	3	3	3	32	70	126	124	332	101	107	106	117
scCLTdegenNuc562	396	211	163	48	185	163	51	104	98	238	14	58	57	153	5	46	45	121	9	12	12	32	37	46	41	85	58	69	68	80
scCLTdegenNuc563	2431	2150	1630	520	281	283	285	397	377	1573	224	319	306	1420	201	282	269	1112	23	37	37	308	61	78	71	153	126	136	132	159
scCLTdegenNuc564	1529	687	556	131	842	201	322	390	359	805	60	91	90	424	47	77	76	347	13	14	14	77	262	299	269	381	102	108	105	115
scCLTdegenNuc565	1435	337	270	67	1098	2509	212	384	363	838	9	43	42	193	4	37	36	158	5	6	6	35	203	341	321	645	308	696	654	1669
scCLTdegenNuc566	696	23	15	8	673	303	169	236	212	383	3	4	4	12	2	3	3	5	1	1	1	7	166	232	208	371	139	145	138	157
scCLTdegenNuc567	549	37	27	10	512	1033	85	140	129	255	1	3	3	19	0	2	2	15	1	1	1	4	84	137	126	236	666	674	649	700
scCLTdegenNuc568	889	26	20	6	863	3290	67	164	157	347	0	3	3	8	0	3	3	6	0	0	0	2	67	161	154	339	1995	2089	1998	2314
scCLTdegenNuc569	630	5	3	2	625	917	40	96	93	224	0	0	0	0	0	0	0	0	0	0	0	0	40	96	93	224	434	468	438	570
scCLTdegenNuc570	1685	6	1	5	1679	9473	68	301	290	749	5	5	5	6	0	0	0	1	5	5	5	5	63	296	285	743	1119	2775	2616	6522
scCLTdegenNuc571	407	8	6	2	399	3852	42	97	91	207	1	4	4	6	0	3	3	4	1	1	1	2	41	93	87	201	2737	2743	2631	2789
scCLTdegenNuc572	388	40	28	12	348	6974	46	79	76	175	1	4	4	19	0	3	3	14	1	1	1	5	45	75	72	156	6202	6212	5954	6243
scCLTdegenNuc573	472	42	3	39	430	750	60	107	99	241	1	2	2	29	1	1	1	3	0	1	1	26	59	105	97	212	479	485	466	497
scCLTdegenNuc576	5234	3310	2416	894	1924	1183	1081	1305	1210	2603	374	479	456	1546	346	434	412	999	28	45	44	547	707	826	754	1057	250	400	383	799
scCLTdegenNuc577b	571	379	161	218	192	91	37	79	74	352	7	21	21	232	4	16	16	94	3	5	5	138	30	58	53	120	23	26	26	54
scCLTdegenNuc578b	250	0	0	0	250	62	54	84	75	140	0	0	0	0	0	0	0	0	0	0	0	0	54	84	75	140	29	31	29	37
scCLTdegenNuc579b	296	89	53	36	207	69	48	87	82	180	6	9	9	53	5	7	7	33	1	2	2	20	42	78	73	127	18	20	20	34
scCLTdegenNuc580b	4330	885	723	162	3445	1219	2042	2321	2146	3069	526	553	540	738	495	516	503	635	31	37	37	103	1516	1768	1606	2331	543	686	641	857
scCLTdegenNuc581b	3164	1169	596	573	1995	819	301	653	617	1895	36	130	124	746	27	93	87	401	9	37	37	345	265	523	493	1149	206	346	333	529
scCLTdegenNuc582b	3751	269	141	128	3482	856	2600	2733	2464	3114	31	45	41	167	24	36	32	93	7	9	9	74	2569	2688	2423	2947	466	553	541	618
scCLTdegenNuc583b	1371	69	42	27	1302	699	171	350	326	823	2	16	16	50	2	15	15	31	0	1	1	19	169	334	310	773	94	260	249	431
scCLTdegenNuc584b	1255	163	69	94	1092	689	163	317	290	777	0	11	10	102	0	4	4	43	0	7	6	59	163	306	280	675	118	257	235	423
scCLTdegenNuc585b	1817	112	45	67	1705	658	776	918	812	1271	1	5	4	61	0	2	2	22	1	3	2	39	775	913	808	1210	159	281	262	408
scCLTdegenNuc586b	6074	54	29	25	6020	2505	357	1208	1144	3411	0	4	4	29	0	3	3	18	0	1	1	11	357	1204	1140	3382	350	897	840	1549
scCLTdegenNuc587b	1836	95	38	57	1741	543	327	537	503	1035	2	5	5	60	1	3	3	21	1	2	2	39	325	532	498	975	161	217	204	313
scCLTdegenNuc588b	1407	8	4	4	1399	960	138	308	285	777	1	2	2	3	0	1	1	2	1	1	1	1	137	306	283	774	270	432	421	625
scCLTdegenNuc589b	1516	162	109	53	1354	542	476	623	546	1023	13	23	23	108	8	18	18	72	5	5	5	36	463	600	523	915	269	287	271	316
scCLTdegenNuc590b	1257	35	17	18	1222	734	817	880	835	1006	1	5	5	27	0	4	4	14	1	1	1	13	816	875	830	979	175	194	185	525
scCLTdegenNuc591b	615	72	52	20	543	371	106	193	181	363	14	19	19	50	9	14	14	37	5	5	5	13	92	174	162	313	120	130	129	172
scCLTdegenNuc592b	1617	457	191	266	1160	504	894	981	920	1308	41	64	64	305	30	45	45	139	11	19	19	166	853	917	856	1003	287	292	290	312
scCLTdegenNuc593b	986	391	183	208	595	356	211	310	292	584	31	57	57	241	22	40	40	118	9	17	17	123	180	253	235	343	225	233	199	255
scCLTdegenNuc594b	507	148	99	49	359	231	97	170	164	315	32	43	43	102	23	34	34	70	9	9	9	32	65	127	121	213	98	100	95	108
scCLTdegenNuc595b	3294	830	261	569	2464	542	877	1306	1216	2098	32	78	76	567	22	55	53	204	10	23	23	363	845	1228	1140	1531	169	207	186	289
scCLTdegenNuc596b	1820	109	98	11	1711	416	349	773	721	1120	8	50	45	77	7	48	43	73	1	2	2	4	341	723	676	1043	181	204	176	241
scCLTdegenNuc597b	1802	418	209	209	1384	344	356	633	588	1113	9	27	27	247	5	18	18	134	4	9	9	113	347	606	561	866	135	143	129	178
scCLTdegenNuc598b	4558	2842	1041	1801	1716	949	396	808	749	2792	40	141	138	1803	27	95	93	700	13	46	45	1103	356	667	611	989	361	425	407	640
scCLTdegenNuc599b	11243	7255	3032	4223	3988	2215	808	1792	1696	6768	128	442	424	4458	106	352	340	1979	22	90	84	2479	680	1350	1272	2310	379	623	589	1418
scCLTdegenNuc600b	7420	2911	1296	1615	4509	2564	445	1825	1764	4659	67	228	218	1837	56	190	180	885	11	38	38	952	378	1597	1546	2822	237	638	603	1691
scCLTdegenNuc601	10245	5005	2307	2698	5240	3295	1177	1976	1865	6092	74	320	310	3074	63	236	227	1448	11	84	83	1626	1103	1656	1555	3018	586	1152	1090	2240
scCLTdegenNuc602	5627	1790	1010	780	3837	2249	1473	1850	1754	3324	114	221	212	1107	95	178	171	643	19	43	41	464	1359	1629	1542	2217	591	916	858	1540
scCLTdegenNuc603	5001	2769	1015	1754	2232	13324	271	854	822	2907	150	520	498	1596	108	296	284	634	42	224	214	962	121	334	324	1311	2321	2676	2576	7463
scCLTdegenNuc604	2408	1190	569	621	1218	5282	191	541	526	1275	94	282	280	616	69	212	211	314	25	70	69	302	97	259	246	659	1616	1754	1672	3087
scCLTdegenNuc605	1420	589	280	309	831	2781	207	383	363	795	57	132	125	274	42	93	87	143	15	39	38	131	150	251	238	521	958	1013	971	1601
scCLTdegenNuc606	3156	1635	474	1161	1521	15994	250	548	538	1941	150	319	310	993	80	150	147	301	70	169	163	692	100	229	228	948	5860	6230	6016	10931
scCLTdegenNuc607	2962	1774	944	830	1188	8170	500	867	847	1886	382	596	580	1134	343	498	483	635	39	98	97	499	118	271	267	752	1723	1926	1834	4588
scCLTdegenNuc608b	1192	751	424	327	441	536	150	370	352	622	63	212	199	359	53	175	164	243	10	37	35	116	87	158	153	263	85	95	94	216
scCLTdegenNuc609b	7337	4993	3058	1935	2344	5202	3441	4028	3784	5404	2098	2568	2415	3565	1909	2154	2014	2451	189	414	401	1114	1343	1460	1369	1839	441	626	604	2922
scCLTdegenNuc610b	2352	1353	946	407	999	906	1413	1560	1444	1809	704	814	752	972	656	733	675	788	48	81	77	184	709	746	692	837	207	232	226	497
scCLTdegenNuc612b	732	413	247	166	319	377	123	254	240	394	59	122	116	194	54	108	103	136	5	14	13	58	64	132	124	200	85	90	88	150
scCLTdegenNuc613b	1050	736	538	198	314	409	178	302	280	479	118	197	186	299	115	177	166	232	3	20	20	67	60	105	94	180	77	91	88	154
scCLTdegenNuc614b	1405	637	473	164	768	324	244	386	355	530	101	171	154	235	96	159	142	177	5	12	12	58	143	215	201	295	62	74	71	133
scCLTdegenNuc615b	123157	65542	52500	13042	57615	17529	16520	24082	22762	33124	9811	14158	13378	17279	8915	11748	11160	13588	896	2410	2218	3691	6709	9924	9384	15845	1078	2202	1986	6141
scCLTdegenNuc616b	3750	2650	2425	225	1100	424	3033	3187	2889	3318	2286	2384	2191	2439	2182	2270	2084	2298	104	114	107	141	747	803	698	879	197	200	189	258
scCLTdegenNuc617b	4488	1808	1590	218	2680	538	3016	3196	2975	3363	984	1089	1004	1165	928	1020	938	1062	56	69	66	103	2032	2107	1971	2198	316	330	323	376
scCLTdegenNuc618b	1694	1008	804	204	686	310	428	606	567	769	249	352	329	424	228	315	298	345	21	37	31	79	179	254	238	345	86	93	86	141
scCLTdegenNuc619b	1258	437	315	122	821	333	233	356	336	503	57	121	118	173	50	105	102	131	7	16	16	42	176	235	218	330	96	103	100	143
scCLTdegenNuc620	2212	910	558	352	1302	1227	492	764	734	1309	293	391	370	538	200	282	267	350	93	109	103	188	199	373	364	771	194	257	248	563
scCLTdegenNuc621	5158	2552	1429	1123	2606	7030	579	1276	1231	2848	324	644	620	1295	255	487	466	749	69	157	154	546	255	632	611	1553	643	987	924	3723
scCLTdegenNuc622	31471	13997	4606	9391	17474	131772	3239	5419	5185	21382	1924	3345	3188	9081	1502	2008	1911	3107	422	1337	1277	5974	1315	2074	1997	12301	2783	6624	6243	82781
scCLTdegenNuc623	25993	11916	3871	8045	14077	80022	1907	4340	4206	16704	1180	2647	2556	7356	911	1468	1420	2597	269	1179	1136	4759	727	1693	1650	9348	1937	6422	6005	48855
scCLTdegenNuc624	35541	17441	10087	7354	18100	52230	13325	15364	14494	22933	6173	7386	7030	10662	5169	5673	5400	6532	1004	1713	1630	4130	7152	7978	7464	12271	4319	7371	7004	32246
scCLTdegenNuc625	3479	1678	726	952	1801	7775	503	903	871	2139	287	467	448	983	223	320	305	447	64	147	143	536	216	436	423	1156	755	1058	1012	4379
scCLTdegenNuc626	371302	284128	144292	139836	87174	331353	36841	96239	92090	244504	24371	77964	74404	185250	21302	58166	55397	100471	3069	19798	19007	84779	12470	18275	17686	59254	3240	15112	14310	201538
scCLTdegenNuc627	137934	66582	41069	25513	71352	327241	65553	72559	69632	107253	36924	41515	39640	52541	31087	32590	31105	35031	5837	8925	8535	17510	28629	31044	29992	54712	8315	20072	18941	217323
scCLTdegenNuc628	1275	661	454	207	614	1691	473	685	645	978	218	355	339	498	205	313	300	368	13	42	39	130	255	330	306	480	636	667	619	1234
scCLTdegenNuc629	1306	701	423	278	605	2516	367	556	526	985	161	287	273	528	139	242	230	340	22	45	43	188	206	269	253	457	498	540	491	1608
scCLTdegenNuc630	2844	904	676	228	1940	1899	1767	2024	1906	2413	353	510	484	695	334	467	442	562	19	43	42	133	1414	1514	1422	1718	682	730	676	1331
scCLTdegenNuc631	7342	2597	2423	174	4745	3529	6854	6941	6416	7012	2431	2467	2305	2492	2287	2319	2163	2334	144	148	142	158	4423	4474	4111	4520	3308	3319	3229	3410
scCLTdegenNuc633	1557	1011	235	776	546	5948	1132	1168	1113	1266	789	806	780	844	134	146	140	161	655	660	640	683	343	362	333	422	4997	5010	4745	5098
scCLTdegenNuc634	5532	3538	1845	1693	1994	15035	2021	2388	2108	4269	1486	1750	1548	2737	1372	1445	1270	1632	114	305	278	1105	535	638	560	1532	1085	1528	1367	9111
scCLTdegenNuc635	3711	1703	772	931	2008	8035	1559	1790	1451	2887	527	664	584	1216	477	516	448	641	50	148	136	575	1032	1126	867	1671	1103	1355	1237	4984
scCLTdegenNuc636	766	536	311	225	230	1509	89	240	227	482	33	156	151	327	29	126	122	205	4	30	29	122	56	84	76	155	800	834	788	1099
scCLTdegenNuc637	3176	2365	2020	345	811	1685	2098	2320	2070	2644	1574	1707	1529	1944	1556	1663	1487	1781	18	44	42	163	524	613	541	700	902	932	892	1231
scCLTdegenNuc638	1272	699	423	276	573	682	374	531	496	824	212	298	274	419	202	268	245	313	10	30	29	106	162	233	222	405	260	295	257	412
scCLTdegenNuc639	1422	935	783	152	487	782	990	1064	977	1200	666	715	658	793	635	673	620	701	31	42	38	92	324	349	319	407	421	431	391	538
scCLTdegenNuc640	1398	782	422	360	616	3152	154	418	403	888	78	247	237	466	68	202	192	288	10	45	45	178	76	171	166	422	662	748	699	1956
scCLTdegenNuc641	2669	982	582	400	1687	3775	1116	1203	1104	1594	393	449	409	667	361	383	348	433	32	66	61	234	723	754	695	927	1199	1301	1236	2618
scCLTdegenNuc642	3631	2373	1473	900	1258	7754	1674	1911	1844	2764	1067	1234	1196	1762	1016	1083	1048	1218	51	151	148	544	607	677	648	1002	3182	3401	3281	5796
scCLTdegenNuc643	5572	4121	3605	516	1451	3832	4048	4194	3944	4710	3258	3332	3139	3552	3096	3131	2943	3193	162	201	196	359	790	862	805	1158	722	888	820	2354
scCLTdegenNuc644	8911	4999	1195	3804	3912	37582	656	1355	1264	6111	340	845	792	3221	286	437	406	874	54	408	386	2347	316	510	472	2890	1530	2716	2557	22954
scCLTdegenNuc645	7043	3939	3366	573	3104	5497	5287	5457	4872	6072	2833	2936	2596	3271	2730	2790	2456	2903	103	146	140	368	2454	2521	2276	2801	2187	2300	2197	4052
scCLTdegenNuc646	2019	1251	748	503	768	2227	228	741	706	1325	110	429	406	795	104	350	332	526	6	79	74	269	118	312	300	530	493	600	554	1265
scCLTdegenNuc647	18557	13249	12747	502	5308	1735	17298	17452	15801	17780	12404	12506	11464	12713	12182	12249	11217	12326	222	257	247	387	4894	4946	4337	5067	557	608	571	998
scCLTdegenNuc648	1138	662	363	299	476	1041	128	332	311	711	50	169	158	361	47	137	128	215	3	32	30	146	78	163	153	350	274	317	270	640
scCLTdegenNuc649	2138	1204	622	582	934	1063	205	615	594	1287	68	323	311	649	54	252	244	377	14	71	67	272	137	292	283	638	206	253	214	578
scCLTdegenNuc650	1920	1306	851	455	614	1029	554	821	733	1245	392	583	523	828	373	523	467	624	19	60	56	204	162	238	210	417	219	245	223	531
scCLTdegenNuc651	2042	1204	688	516	838	1563	360	744	693	1371	137	400	372	751	127	337	313	488	10	63	59	263	223	344	321	620	340	442	396	1028
scCLTdegenNuc652	1368	784	496	288	584	933	235	463	422	802	120	261	238	417	115	235	216	295	5	26	22	122	115	202	184	385	191	224	196	548
scCLTdegenNuc653	3205	1969	1034	935	1236	17755	710	1174	1126	2088	457	729	690	1266	386	555	525	692	71	174	165	574	253	445	436	822	5474	5664	5348	6907
scCLTdegenNuc654	59096	28904	19624	9280	30192	46014	35072	38414	36619	47155	16177	18513	17613	22467	13725	15181	14399	16213	2452	3332	3214	6254	18895	19901	19006	24688	4480	6421	6133	28069
scCLTdegenNuc655	81282	38835	26058	12777	42447	89104	47167	51584	49445	66160	22642	25458	24327	31075	19233	20719	19777	22153	3409	4739	4550	8922	24525	26126	25118	35085	6024	9978	9504	55955
scCLTdegenNuc656	128887	83701	33651	50050	45186	253589	46625	56162	53396	99636	27228	35221	33316	63222	22615	25058	23661	28637	4613	10163	9655	34585	19397	20941	20080	36414	7080	21935	20377	164425
scCLTdegenNuc657	213700	137464	42104	95360	76236	449063	52077	70720	67653	157955	29118	44058	41895	99406	23847	27967	26638	34425	5271	16091	15257	64981	22959	26662	25758	58549	5965	33261	30952	313019
scCLTdegenNuc663	2652	1249	568	681	1403	9480	485	830	796	1739	175	362	353	818	142	239	234	373	33	123	119	445	310	468	443	921	1467	1899	1811	5882
scCLTdegenNuc664	6644	3479	1265	2214	3165	28873	746	1445	1389	4290	323	699	672	2096	266	433	417	786	57	266	255	1310	423	746	717	2194	1839	3062	2913	16940
scCLTdegenNuc697	1891	699	516	183	1192	1149	291	711	677	1211	101	321	308	458	78	283	272	371	23	38	36	87	190	390	369	753	340	408	386	579
scCLTdegenNuc698	1868	755	366	389	1113	3018	222	524	503	1207	105	240	230	497	73	171	161	236	32	69	69	261	117	284	273	710	725	833	799	1635
scCLTdegenNuc699	1761	460	325	135	1301	1306	166	368	352	892	42	116	113	191	31	95	92	139	11	21	21	52	124	252	239	701	318	382	368	573
scCLTdegenNuc700	7076	657	466	191	6419	6981	4464	4878	4538	5671	43	74	70	345	42	68	65	260	1	6	5	85	4421	4804	4468	5326	2032	2996	2828	5327
scCLTdegenNuc701	4195	482	298	184	3713	3467	2451	2676	2484	3173	12	37	35	222	12	32	30	147	0	5	5	75	2439	2639	2449	2951	976	1443	1327	2612
scCLTdegenNuc702	2914	364	187	177	2550	3338	1695	1823	1688	2171	8	17	17	163	8	13	13	88	0	4	4	75	1687	1806	1671	2008	1433	1766	1638	2663
scCLTdegenNuc703	5091	797	463	334	4294	5320	2551	2886	2681	3692	17	65	65	383	16	55	55	240	1	10	10	143	2534	2821	2616	3309	1319	2127	2045	3990
scCLTdegenNuc704	7508	1058	722	336	6450	6885	4702	5023	4632	5998	40	100	94	595	29	85	79	427	11	15	15	168	4662	4923	4538	5403	2433	3345	3101	5468
scCLTdegenNuc705	4641	484	357	127	4157	7282	2024	2448	2263	3302	18	46	44	284	10	34	32	224	8	12	12	60	2006	2402	2219	3018	1244	2395	2243	5214
scCLTdegenNuc706	2101	144	106	38	1957	8517	1094	1246	1139	1546	6	13	12	72	3	10	9	53	3	3	3	19	1088	1233	1127	1474	3827	4650	4457	6856
scCLTdegenNuc707	2657	207	144	63	2450	3448	1655	1785	1628	2069	11	26	25	104	8	21	20	69	3	5	5	35	1644	1759	1603	1965	1395	1735	1650	2603
scCLTdegenNuc708	2532	177	92	85	2355	8813	1026	1254	1179	1751	3	5	5	94	2	4	4	55	1	1	1	39	1023	1249	1174	1657	2172	3482	3336	6675
scCLTdegenNuc709	7372	187	139	48	7185	1602	1606	3354	3163	5191	19	54	51	125	19	52	49	99	0	2	2	26	1587	3300	3112	5066	627	807	760	1231
scCLTdegenNuc710	3240	314	193	121	2926	3085	1700	1949	1731	2318	7	15	15	137	6	12	12	77	1	3	3	60	1693	1934	1716	2181	1522	1780	1485	2468
scCLTdegenNuc711	2810	254	148	106	2556	4350	1695	1806	1682	2063	13	27	26	113	11	21	21	70	2	6	5	43	1682	1779	1656	1950	1397	1937	1795	3298
scCLTdegenNuc712	3479	263	149	114	3216	8199	1512	1777	1633	2405	3	11	10	121	1	6	5	65	2	5	5	56	1509	1766	1623	2284	1564	2870	2689	5978
scCLTdegenNuc713	3436	272	150	122	3164	4991	2046	2177	2048	2472	6	16	16	126	6	13	13	72	0	3	3	54	2040	2161	2032	2346	1505	2123	2006	3819
scCLTdegenNuc735	2520	447	333	114	2073	6566	966	1140	1043	1651	8	49	47	267	6	44	42	201	2	5	5	66	958	1091	996	1384	1256	2137	2039	4512
scCLTdegenNuc736	4143	1598	1019	579	2545	6874	1167	1494	1399	2788	25	129	127	1013	23	108	106	666	2	21	21	347	1142	1365	1272	1775	1159	2152	2009	4735
scCLTdegenNuc737	5589	2763	1714	1049	2826	9431	1215	1590	1493	3543	47	193	184	1709	37	163	156	1075	10	30	28	634	1168	1397	1309	1834	1485	2821	2680	6455
scCLTdegenNuc738	5540	2467	1583	884	3073	9609	1484	1871	1719	3643	91	247	240	1583	87	224	218	1056	4	23	22	527	1393	1624	1479	2060	1442	2845	2671	6451
scCLTdegenNuc739	3787	1227	751	476	2560	5233	1518	1718	1557	2614	33	115	112	780	29	96	93	503	4	19	19	277	1485	1603	1445	1834	1461	2036	1933	3630
scCLTdegenNuc740	56277	493	401	92	55784	26000	53186	53443	49866	53664	360	371	357	452	332	341	327	384	28	30	30	68	52826	53072	49509	53212	25645	25676	25012	25751
scCLTdegenNuc741	7857	4107	2233	1874	3750	10907	1854	2427	2295	5296	76	331	318	2723	59	260	250	1491	17	71	68	1232	1778	2096	1977	2573	1619	3254	3097	7603
scCLTdegenNuc742	66276	4855	3039	1816	61421	22349	54734	56361	53001	59678	1104	1363	1325	3526	1060	1277	1242	2354	44	86	83	1172	53630	54998	51676	56152	15453	16553	16140	19591
scCLTdegenNuc743	11115	6097	3253	2844	5018	15812	2642	3367	3220	7519	106	495	475	4010	89	403	385	2218	17	92	90	1792	2536	2872	2745	3509	1924	4253	4035	10762
scCLTdegenNuc744	7440	1748	1069	679	5692	16317	3180	3711	3545	5255	69	207	196	1151	63	180	169	711	6	27	27	440	3111	3504	3349	4104	2377	4714	4465	11187
scCLTdegenNuc745	4597	540	400	140	4057	16534	1936	2320	2230	3094	16	65	61	332	13	52	50	255	3	13	11	77	1920	2255	2169	2762	1909	4334	4076	11156
scCLTdegenNuc746	4467	113	76	37	4354	13697	2585	2854	2668	3443	11	16	16	64	9	13	13	46	2	3	3	18	2574	2838	2652	3379	2383	4237	4053	9636
scCLTdegenNuc747	4330	374	224	150	3956	18633	1526	1919	1829	2604	26	61	57	223	19	49	45	149	7	12	12	74	1500	1858	1772	2381	2108	5009	4717	12905
scCLTdegenNuc748	3436	43	28	15	3393	14451	1117	1362	1317	1791	6	8	8	27	2	4	4	17	4	4	4	10	1111	1354	1309	1764	2067	4130	3923	10048
scCLTdegenNuc749	4401	825	335	490	3576	13524	1924	2255	2143	3181	24	73	70	544	23	61	58	237	1	12	12	307	1900	2182	2073	2637	2376	4318	4110	9473
scCLTdegenNuc750	4048	425	293	132	3623	11508	1933	2224	2076	2899	13	54	49	254	10	43	39	189	3	11	10	65	1920	2170	2027	2645	2043	3600	3429	7883
scCLTdegenNuc751	7032	184	126	58	6848	6334	4327	4454	4107	4758	20	32	30	101	18	30	29	79	2	2	1	22	4307	4422	4077	4657	1771	2478	2373	4643
scCLTdegenNuc752	15867	136	107	29	15731	10117	14313	14410	13653	14543	75	78	75	112	68	71	70	90	7	7	5	22	14238	14332	13578	14431	9539	9592	9327	9787
scCLTdegenNuc753	2019	617	530	87	1402	2366	728	864	824	1308	29	83	79	402	22	75	71	355	7	8	8	47	699	781	745	906	1478	1599	1549	1975
scCLTdegenNuc754	2536	659	465	194	1877	3493	1136	1278	1197	1767	33	89	78	424	32	85	75	314	1	4	3	110	1103	1189	1119	1343	1885	2125	2041	2782
scCLTdegenNuc766	9318	798	526	272	8520	7314	7465	7659	7132	8243	39	97	85	496	30	81	72	332	9	16	13	164	7426	7562	7047	7747	2905	3687	3567	5622
scCLTdegenNuc767	10064	490	308	182	9574	4681	8073	8529	8008	8911	36	55	52	280	32	50	47	198	4	5	5	82	8037	8474	7956	8631	3965	4069	3950	4305
scCLTdegenNuc768	1933	796	483	313	1137	2609	565	652	600	1205	6	33	31	444	6	23	22	290	0	10	9	154	559	619	569	761	1614	1736	1600	2095
scCLTdegenNuc769	3476	245	149	96	3231	1662	2373	2523	2352	2822	10	19	18	131	8	14	13	89	2	5	5	42	2363	2504	2334	2691	1274	1316	1263	1436
scCLTdegenNuc770	2755	671	464	207	2084	7094	1629	1729	1605	2174	20	58	53	387	12	46	41	271	8	12	12	116	1609	1671	1552	1787	4156	4656	4552	5929
scCLTdegenNuc771	3295	772	517	255	2523	7753	1622	1774	1633	2355	30	71	64	450	21	57	52	298	9	14	12	152	1592	1703	1569	1905	2844	3697	3562	5723
scCLTdegenNuc772	3094	1390	865	525	1704	3825	1098	1243	1161	2110	32	104	94	859	24	88	79	547	8	16	15	312	1066	1139	1067	1251	1923	2215	2145	2974
scCLTdegenNuc773	1806	455	316	139	1351	5807	800	903	847	1264	16	31	27	270	14	25	21	182	2	6	6	88	784	872	820	994	4027	4280	4127	4989
scCLTdegenNuc774	1562	323	183	140	1239	8190	674	772	692	1047	11	21	19	177	5	13	11	108	6	8	8	69	663	751	673	870	4823	5302	5132	6685
scCLTdegenNuc775	1837	902	587	315	935	4054	485	565	532	1102	15	57	51	524	9	47	41	347	6	10	10	177	470	508	481	578	2607	2840	2747	3423
scCLTdegenNuc776	2188	358	225	133	1830	602	840	912	856	1195	6	32	30	228	6	18	18	143	0	14	12	85	834	880	826	967	261	299	273	412
scCLTdegenNuc777	5548	2145	1497	648	3403	2610	2047	2298	2153	3552	191	342	324	1396	179	307	290	1025	12	35	34	371	1856	1956	1829	2156	846	1152	1056	1912
scCLTdegenNuc778	5518	3431	2476	955	2087	2266	1025	1327	1250	3385	94	332	317	2220	88	299	289	1681	6	33	28	539	931	995	933	1165	733	989	925	1613
scCLTdegenNuc779	2954	242	157	85	2712	2766	1215	1314	1235	1625	12	40	39	165	9	30	30	108	3	10	9	57	1203	1274	1196	1460	892	1220	1104	1970
scCLTdegenNuc780	3056	176	114	62	2880	2145	1471	1556	1484	1812	8	23	22	111	6	14	13	79	2	9	9	32	1463	1533	1462	1701	676	966	886	1570
scCLTdegenNuc781	1928	66	34	32	1862	651	938	978	939	1097	5	6	6	35	5	6	6	23	0	0	0	12	933	972	933	1062	302	349	338	447
scCLTdegenNuc782	2487	63	50	13	2424	688	1304	1343	1248	1463	2	4	4	40	2	4	4	33	0	0	0	7	1302	1339	1244	1423	419	449	409	500
scCLTdegenNuc783	3113	100	56	44	3013	1545	1546	1614	1527	1806	1	3	3	53	1	3	3	31	0	0	0	22	1545	1611	1524	1753	633	777	719	1125
scCLTdegenNuc784	2966	479	260	219	2487	1024	1400	1469	1368	1844	7	19	18	284	6	16	15	166	1	3	3	118	1393	1450	1350	1560	557	613	562	757
scCLTdegenNuc785	2634	87	65	22	2547	1548	1212	1273	1186	1455	6	14	14	51	6	14	14	44	0	0	0	7	1206	1259	1172	1404	625	772	726	1125
scCLTdegenNuc786	2772	203	135	68	2569	909	1338	1401	1307	1618	5	18	16	121	5	15	13	87	0	3	3	34	1333	1383	1291	1497	424	475	441	653
scCLTdegenNuc787	2514	52	37	15	2462	844	1289	1345	1263	1490	8	13	10	32	8	10	8	26	0	3	2	6	1281	1332	1253	1458	431	483	448	596
scCLTdegenNuc788	1963	538	432	106	1425	24103	221	473	449	1111	26	123	118	369	20	107	103	305	6	16	15	64	195	350	331	742	2594	6698	6299	17249
scCLTdegenNuc789	2987	1911	1502	409	1076	12594	307	587	548	1809	93	292	281	1303	72	239	232	1035	21	53	49	268	214	295	267	506	1602	3645	3399	8921
scCLTdegenNuc790	3898	1972	1146	826	1926	21191	1005	1224	1156	2514	127	227	207	1227	111	185	169	775	16	42	38	452	878	997	949	1287	3736	6946	6507	15297
scCLTdegenNuc791	1476	229	172	57	1247	16874	318	470	441	785	11	34	33	126	11	29	28	102	0	5	5	24	307	436	408	659	2835	5390	5040	12146
scCLTdegenNuc792	2437	905	756	149	1532	27812	317	679	639	1429	63	254	241	651	45	218	205	560	18	36	36	91	254	425	398	778	2499	7298	6843	19559
scCLTdegenNuc793	1946	645	513	132	1301	22551	258	509	483	1137	40	126	118	413	38	115	108	353	2	11	10	60	218	383	365	724	2007	6007	5621	15955
scCLTdegenNuc794	3032	1681	1166	515	1351	24267	368	716	677	1888	75	271	262	1146	59	219	214	828	16	52	48	318	293	445	415	742	4748	8363	7923	17799
scCLTdegenNuc795	2769	915	684	231	1854	40278	477	750	701	1545	45	131	126	569	34	107	104	436	11	24	22	133	432	619	575	976	10960	16504	15692	30086
scCLTdegenNuc797	7521	5910	3538	2372	1611	8772	608	1204	1136	4723	164	622	593	3856	130	508	490	2395	34	114	103	1461	444	582	543	867	1110	2724	2553	6229
scCLTdegenNuc798	2477	1308	959	349	1169	15844	282	605	572	1508	68	270	257	905	53	220	208	694	15	50	49	211	214	335	315	603	1893	4669	4356	11220
scCLTdegenNuc799	8895	6773	4444	2329	2122	18274	833	1815	1693	5651	268	1051	990	4451	199	832	786	3034	69	219	204	1417	565	764	703	1200	1747	5202	4841	12916
scCLTdegenNuc803	1035	128	95	33	907	4543	322	369	341	535	7	9	8	69	6	8	7	53	1	1	1	16	315	360	333	466	2524	2902	2774	3801
scCLTdegenNuc807	2005	227	139	88	1778	8608	1017	1105	1034	1364	43	52	49	152	42	48	45	93	1	4	4	59	974	1053	985	1212	7095	7343	7006	7931
scCLTdegenNuc808	3883	132	100	32	3751	6006	1507	1690	1561	2122	23	32	31	76	22	31	30	63	1	1	1	13	1484	1658	1530	2046	1420	2293	2122	4316
scCLTdegenNuc809	310769	200416	108128	92288	110353	22479	121972	130820	124560	228224	32707	39730	37696	133218	29192	34326	32473	73962	3515	5404	5223	59256	89265	91090	86864	95006	10958	11792	11335	17104
scCLTdegenNuc812	1183	263	213	50	920	1858	481	519	484	619	82	84	72	110	73	75	64	92	9	9	8	18	399	435	412	509	619	772	722	1133
scCLTdegenNuc813	1278	293	244	49	985	3416	298	385	357	683	24	47	45	192	21	43	41	172	3	4	4	20	274	338	312	491	734	1226	1138	2379
scCLTdegenNuc814	1681	408	319	89	1273	5765	427	549	511	898	79	106	100	252	72	97	91	190	7	9	9	62	348	443	411	646	996	1822	1704	3989
scCLTdegenNuc815	6356	983	781	202	5373	4387	4670	4741	4442	5061	365	385	361	555	327	341	317	446	38	44	44	109	4305	4356	4081	4506	1693	2133	2032	3279
scCLTdegenNuc816	1318	411	278	133	907	2794	293	364	344	644	30	42	37	211	29	39	34	155	1	3	3	56	263	322	307	433	634	983	904	1955
scCLTdegenNuc819	5052	3927	2470	1457	1125	3956	642	923	877	3137	275	470	452	2489	253	411	395	1636	22	59	57	853	367	453	425	648	914	1441	1333	2836
scCLTdegenNuc820	1410	241	172	69	1169	1285	665	707	618	845	54	59	53	116	40	44	38	85	14	15	15	31	611	648	565	729	486	594	549	871
scCLTdegenNuc821	615375	463814	238014	225800	151561	55869	156692	182818	176291	438756	51497	72586	69353	310998	48857	65863	62996	161443	2640	6723	6357	149555	105195	110232	106938	127758	5759	7445	7097	39017
scCLTdegenNuc835	4967	1908	965	943	3059	1695	368	935	890	2864	29	96	89	1202	25	76	71	620	4	20	18	582	339	839	801	1662	483	698	640	1201
scCLTdegenNuc836	2408	906	584	322	1502	6225	379	561	527	1239	48	86	84	546	44	76	74	365	4	10	10	181	331	475	443	693	917	1975	1853	4466
scCLTdegenNuc837	2940	982	633	349	1958	8872	540	787	731	1620	68	130	122	615	61	109	102	415	7	21	20	200	472	657	609	1005	1837	3160	2954	6238
scCLTdegenNuc838	2519	505	196	309	2014	9961	529	721	678	1318	27	55	53	280	20	38	36	124	7	17	17	156	502	666	625	1038	1282	3001	2796	7113
scCLTdegenNuc840	2465	949	569	380	1516	7567	413	593	553	1351	71	124	112	606	62	107	97	371	9	17	15	235	342	469	441	745	1285	2514	2346	5383
scCLTdegenNuc843	1618	485	365	120	1133	6776	379	483	443	846	64	84	82	275	54	69	67	210	10	15	15	65	315	399	361	571	1122	2198	2031	4822
scCLTdegenNuc886	1337	7	6	1	1330	1286	1158	1178	1098	1208	3	3	2	3	3	3	2	3	0	0	0	0	1155	1175	1096	1205	639	741	667	948
scCLTdegenNuc891	1365	1007	780	227	358	1186	277	335	322	869	112	158	158	656	102	142	142	549	10	16	16	107	165	177	164	213	719	767	692	868
scCLTdegenNuc892	1537	1148	868	280	389	854	340	419	399	1070	132	198	196	805	120	178	176	619	12	20	20	186	208	221	203	265	525	559	518	630
scCLTdegenNuc897	30347	4977	2628	2349	25370	4987	23171	23649	22252	26402	597	793	747	3348	587	723	684	1805	10	70	63	1543	22574	22856	21505	23054	3488	3781	3637	4348
scCLTdegenNuc898	7329	4745	1800	2945	2584	4842	2044	2316	2097	5359	65	252	245	3135	55	168	164	1267	10	84	81	1868	1979	2064	1852	2224	2963	3404	3260	4155
scCLTdegenNuc900	4802	173	135	38	4629	3238	4082	4125	3900	4285	8	14	13	94	7	13	12	70	1	1	1	24	4074	4111	3887	4191	2041	2322	2226	2803
scCLTdegenNuc902	742	50	33	17	692	4133	351	399	381	473	9	18	16	34	2	11	10	23	7	7	6	11	342	381	365	439	3313	3515	3410	3818
scCLTdegenNuc903	5762	131	87	44	5631	4076	4421	4456	4232	4564	29	32	32	80	25	28	28	56	4	4	4	24	4392	4424	4200	4484	3327	3507	3321	3773
scCLTdegenNuc906_b	1394	156	117	39	1238	1323	294	476	445	971	65	92	88	121	57	83	79	100	8	9	9	21	229	384	357	850	585	653	619	904
scCLTdegenNuc907_b	1508	152	82	70	1356	1818	249	441	409	987	25	55	55	113	21	39	39	67	4	16	16	46	224	386	354	874	762	846	822	1175
scCLTdegenNuc908_b	4214	955	822	133	3259	1702	2729	2873	2640	3206	541	593	547	659	517	553	510	572	24	40	37	87	2188	2280	2093	2547	1005	1046	990	1293
scCLTdegenNuc922_b	3662	365	44	321	3297	2071	2951	2997	2797	3299	16	24	20	220	16	16	13	31	0	8	7	189	2935	2973	2777	3079	1281	1447	1295	1659
scCLTdegenNuc923_b	2539	18	15	3	2521	668	1902	2008	1909	2185	9	9	9	14	9	9	9	13	0	0	0	1	1893	1999	1900	2171	500	539	499	577
scCLTdegenNuc927_b	17708	152	105	47	17556	5041	14632	14816	14113	15032	84	90	86	125	83	87	84	95	1	3	2	30	14548	14726	14027	14907	3403	3750	3540	4174
scCLTdegenNuc928_b	5710	40	31	9	5670	1934	3803	3857	3609	3935	6	10	10	25	6	10	10	20	0	0	0	5	3797	3847	3599	3910	1469	1548	1405	1642
scCLTdegenNuc930_b	739	22	19	3	717	1485	383	422	393	505	3	4	4	15	2	3	3	12	1	1	1	3	380	418	389	490	1155	1248	1196	1325
scCLTdegenNuc931_b	3312	16	13	3	3296	1063	2647	2711	2567	2821	10	10	10	12	10	10	10	10	0	0	0	2	2637	2701	2557	2809	739	830	775	939
scCLTdegenNuc933	10762	170	106	64	10592	3920	8690	8790	8336	8996	41	53	51	124	39	50	48	84	2	3	3	40	8649	8737	8285	8872	2554	2808	2604	3087
scCLTdegenNuc935	8652	296	273	23	8356	2157	7298	7432	6990	7595	269	273	256	282	251	255	239	263	18	18	17	19	7029	7159	6734	7313	1328	1533	1461	1790
scCLTdegenNuc936	8972	94	76	18	8878	2898	7943	8046	7607	8139	42	47	46	65	42	47	46	57	0	0	0	8	7901	7999	7561	8074	2334	2436	2298	2551
scCLTdegenNuc938	11951	438	364	74	11513	3316	9332	9442	8915	9730	111	131	123	323	102	122	115	277	9	9	8	46	9221	9311	8792	9407	2542	2636	2466	2734
scCLTdegenNuc942	8186	395	320	75	7791	3397	6745	6815	6431	6935	316	322	312	353	276	281	272	294	40	41	40	59	6429	6493	6119	6582	2851	2919	2805	2994
scCLTdegenNuc943	9398	665	563	102	8733	5235	7595	7702	7333	8133	105	143	135	470	102	138	130	402	3	5	5	68	7490	7559	7198	7663	4027	4194	4031	4391
scCLTdegenNuc944	6564	4051	2754	1297	2513	1897	1869	2238	2079	4719	98	410	385	2735	90	377	354	1846	8	33	31	889	1771	1828	1694	1984	1405	1520	1460	1690
scCLTdegenNuc945	7247	3236	2067	1169	4011	1702	3168	3414	3234	5402	134	312	297	2148	129	284	272	1375	5	28	25	773	3034	3102	2937	3254	1345	1444	1386	1584
scCLTdegenNuc946	19616	13340	7335	6005	6276	2620	5261	6007	5701	13988	308	969	915	8705	297	835	789	4762	11	134	126	3943	4953	5038	4786	5283	2203	2234	2167	2435
scCLTdegenNuc947	5102	3823	2304	1519	1279	1782	810	1095	1039	3428	48	282	272	2489	45	246	237	1501	3	36	35	988	762	813	767	939	1543	1568	1486	1645
scCLTdegenNuc948	4517	520	417	103	3997	3373	3305	3415	3230	3751	92	127	122	357	82	114	109	288	10	13	13	69	3213	3288	3108	3394	3043	3119	2993	3236
scCLTdegenNuc949	32045	458	429	29	31587	11741	27531	27734	26305	27854	340	350	334	384	330	340	324	365	10	10	10	19	27191	27384	25971	27470	11302	11323	10896	11340
scCLTdegenNuc950	6860	732	586	146	6128	3890	5512	5595	5325	6005	122	149	145	464	118	144	140	405	4	5	5	59	5390	5446	5180	5541	3708	3726	3647	3761
scCLTdegenNuc951	7611	274	201	73	7337	2305	5984	6132	5791	6395	47	59	58	184	42	53	52	140	5	6	6	44	5937	6073	5733	6211	2122	2151	2078	2199
scCLTdegenNuc952	7333	1398	983	415	5935	1009	3449	3977	3721	5382	214	331	314	955	207	305	289	696	7	26	25	259	3235	3646	3407	4427	818	856	810	909
scCLTdegenNuc953	4224	112	97	15	4112	900	2149	2410	2267	2887	46	55	52	68	44	53	50	63	2	2	2	5	2103	2355	2215	2819	769	799	744	830
scCLTdegenNuc954	8152	137	105	32	8015	1814	6653	6782	6412	6952	47	54	53	85	47	54	53	71	0	0	0	14	6606	6728	6359	6867	1359	1399	1325	1460
scCLTdegenNuc955	20933	444	396	48	20489	3794	17528	17788	16869	18120	159	198	192	347	144	183	177	304	15	15	15	43	17369	17590	16677	17773	3211	3233	3054	3266
scCLTdegenNuc956	7161	161	129	32	7000	2191	5375	5535	5257	5853	24	33	33	96	23	32	32	76	1	1	1	20	5351	5502	5224	5757	1655	1670	1404	1696
scCLTdegenNuc957	17930	453	307	146	17477	4110	14685	14899	14135	15242	117	142	135	317	109	126	120	220	8	16	15	97	14568	14757	14000	14925	3060	3147	2578	3287
scCLTdegenNuc958	1472	40	36	4	1432	1545	362	429	386	623	12	12	11	15	12	12	11	13	0	0	0	2	350	417	375	608	186	194	160	205
scCLTdegenNuc959	1573	33	24	9	1540	3098	354	392	338	573	9	10	5	14	9	10	5	13	0	0	0	1	345	382	333	559	177	180	141	192
scCLTdegenNuc960	1514	131	91	40	1383	3492	353	408	372	579	14	17	12	72	13	16	11	50	1	1	1	22	339	391	360	507	278	281	227	301
scCLTdegenNuc961	982	53	30	23	929	9909	248	280	252	379	2	5	5	18	2	5	5	11	0	0	0	7	246	275	247	361	219	225	202	243
scCLTdegenNuc962	2022	143	75	68	1879	19429	474	530	442	826	14	20	11	67	14	17	10	32	0	3	1	35	460	510	431	759	571	577	436	595
scCLTdegenNuc963	3595	58	44	14	3537	4167	948	1046	930	1168	8	11	8	18	7	10	7	16	1	1	1	2	940	1035	922	1150	287	297	244	313
scCLTdegenNuc964	1219	73	22	51	1146	56742	187	212	195	299	2	2	2	20	2	2	2	14	0	0	0	6	185	210	193	279	394	404	369	418
scCLTdegenNuc965	1123	39	25	14	1084	18755	180	214	190	363	6	7	7	11	6	7	7	11	0	0	0	0	174	207	183	352	767	777	695	780
scCLTdegenNuc966	1255	38	28	10	1217	2311	305	343	287	479	5	6	4	14	5	6	4	11	0	0	0	3	300	337	283	465	394	396	266	400
scCLTdegenNuc967	995	34	22	12	961	11426	235	258	222	380	5	6	6	12	5	6	6	7	0	0	0	5	230	252	216	368	279	280	240	292
scCLTdegenNuc968	812	75	66	9	737	1511	217	251	226	369	9	11	10	34	8	10	9	30	1	1	1	4	208	240	216	335	180	187	170	193
scCLTdegenNuc969	880	15	3	12	865	15346	139	155	141	264	0	0	0	1	0	0	0	1	0	0	0	0	139	155	141	263	475	481	424	504
scCLTdegenNuc970	4321	195	177	18	4126	2749	1499	1772	1641	2202	73	87	77	101	71	84	74	93	2	3	3	8	1426	1685	1564	2101	623	637	541	650
scCLTdegenNuc979	74418	1874	1833	41	72544	13768	63325	63725	60437	63881	1683	1698	1612	1700	1644	1659	1574	1661	39	39	38	39	61642	62027	58825	62181	12066	12128	11527	12159
scCLTdegenNuc1004	3853	600	457	143	3253	2485	2494	2647	2462	2959	328	348	324	447	276	295	280	346	52	53	44	101	2166	2299	2138	2512	1817	1959	1743	2248
scCLTdegenNuc1005	5838	614	426	188	5224	3837	3614	3914	3694	4590	210	246	240	447	175	208	202	330	35	38	38	117	3404	3668	3454	4143	1903	2393	2286	3234
scCLTdegenNuc1006	7155	504	398	106	6651	5869	4780	5025	4715	5551	220	237	219	333	200	213	196	276	20	24	23	57	4560	4788	4496	5218	1769	2862	2679	4715
scCLTdegenNuc1007	13366	580	495	85	12786	4428	11506	11794	11169	12145	425	452	439	505	385	407	394	434	40	45	45	71	11081	11342	10730	11640	3678	3848	3751	4168
scCLTdegenNuc1008	7996	512	423	89	7484	11278	6444	6615	6168	6941	364	375	351	394	302	313	293	328	62	62	58	66	6080	6240	5817	6547	9199	9652	9127	10513
scCLTdegenNuc1009	4786	360	284	76	4426	2232	3321	3465	3265	3797	180	191	176	260	142	151	142	205	38	40	34	55	3141	3274	3089	3537	1286	1520	1424	1945
scCLTdegenNuc1010	6938	772	594	178	6166	4522	5485	5655	5382	5940	528	542	516	610	430	443	423	469	98	99	93	141	4957	5113	4866	5330	2991	3360	3266	4015
scCLTdegenNuc1011	102877	40858	26177	14681	62019	11383	87069	89532	85382	96522	30331	31451	29775	37376	21259	22161	20928	24567	9072	9290	8847	12809	56738	58081	55607	59146	10451	10596	10125	11090
scCLTdegenNuc1012	6027	1178	889	289	4849	2244	4358	4469	4167	4818	543	574	549	768	423	448	425	553	120	126	124	215	3815	3895	3618	4050	1708	1829	1748	2053
scCLTdegenNuc1013	3076	580	389	191	2496	3453	1579	1799	1667	2340	161	183	166	426	133	151	137	292	28	32	29	134	1418	1616	1501	1914	1284	1825	1716	2852
scCLTdegenNuc1063	300	49	41	8	251	778	54	56	49	100	2	3	3	20	2	3	3	17	0	0	0	3	52	53	46	80	45	46	44	55
scCLTdegenNuc1064	466	145	107	38	321	861	87	95	91	194	3	7	7	62	2	6	6	47	1	1	1	15	84	88	84	132	83	87	68	98
scCLTdegenNuc1065	1847	1346	991	355	501	31127	102	125	119	810	18	36	34	672	14	23	21	495	4	13	13	177	84	89	85	138	242	243	219	255
scCLTdegenNuc1066	337	56	52	4	281	598	66	72	71	143	2	3	3	25	1	2	2	23	1	1	1	2	64	69	68	118	106	109	103	117
scCLTdegenNuc1067	337	158	137	21	179	773	31	33	25	105	0	0	0	61	0	0	0	56	0	0	0	5	31	33	25	44	120	124	116	125
scCLTdegenNuc1068	1678	1220	1025	195	458	11021	163	189	168	730	20	39	35	516	13	31	27	418	7	8	8	98	143	150	133	214	161	163	150	192
scCLTdegenNuc1077	2455	1288	1014	274	1167	1291	1023	1108	1087	1881	65	138	136	851	54	123	121	655	11	15	15	196	958	970	951	1030	995	1000	942	1018
scCLTdegenNuc1078	1060	665	464	201	395	461	270	323	305	719	26	73	65	440	21	63	55	308	5	10	10	132	244	250	240	279	323	326	297	331
scCLTdegenNuc1079	13964	13348	7730	5618	616	2286	341	1161	1085	9106	183	955	896	8700	161	776	732	4971	22	179	164	3729	158	206	189	406	1418	1437	1376	1696
scCLTdegenNuc1080	21765	19745	12017	7728	2020	3509	1823	3145	2954	14628	503	1726	1636	12950	487	1553	1473	7871	16	173	163	5079	1320	1419	1318	1678	2397	2421	2288	2664
scCLTdegenNuc1094	1715	66	12	54	1649	1392	913	1014	954	1108	0	0	0	31	0	0	0	6	0	0	0	25	913	1014	954	1077	357	364	345	370
scCLTdegenNuc1095	406	17	8	9	389	1006	98	102	71	138	0	0	0	11	0	0	0	5	0	0	0	6	98	102	71	127	113	113	101	120
scCLTdegenNuc1096	340	63	36	27	277	790	86	87	67	143	1	1	1	31	1	1	1	16	0	0	0	15	85	86	66	112	130	133	121	136
scCLTdegenNuc1097	288	56	46	10	232	2056	67	72	58	124	2	3	3	31	1	2	2	24	1	1	1	7	65	69	55	93	183	184	173	190
