# Supplementary material for: CHEX-seq detects single-cell genomic single-stranded DNA with catalytical potential
Source: Nat Commun. 2023 Nov 14;14:7346. doi: 10.1038/s41467-023-43158-6 (PMC10645931; doi:10.1038/s41467-023-43158-6)
Supplement: Supplementary file 7 — Supplementary Data 4 [file 41467_2023_43158_MOESM7_ESM.xlsx]

## Sheet: README
This file contains the CHEX-epigenome genomic association fold-of-enrichment (in log2) for K562 (Sheet A), human brain (Sheet B) and mouse brain (Sheet C) samples.
Sheet D lists all epigenomes' source file ( accession number or download link) per ENCODE citation requirement. All the epigenome data used in this sheet have been uploaded to GEO.

## Sheet: A K562Epigenome
	CHEX	ATAC	DNase	FAIRE
K562ChIPTFs_SAFB2	1.40052	4.47747	3.27422	4.19429
K562ChIPTFs_YBX1	1.39974	2.98764	2.71595	4.15494
K562ChIPTFs_SMAD2	1.34249	5.38105	4.89286	5.75843
K562ChIPTFs_MCM5	1.32042	1.79078	1.74777	2.69048
K562ChIPTFs_RBM17	1.24986	4.57554	4.25623	2.98255
K562ChIPTFs_CCAR2	1.09824	5.12425	4.70056	5.85599
K562ChIPTFs_YBX3	1.09219	4.17531	3.69788	4.96688
K562ChIPTFs_ARHGAP35	1.01395	4.04306	3.66671	4.77515
K562ChIPTFs_SNIP1	0.957226	4.84146	4.55911	5.36275
K562ChIPTFs_ZBTB5	0.946289	4.36012	4.17997	5.04387
K562ChIPTFs_NCOA4	0.93181	4.43081	4.19149	5.23622
K562ChIPTFs_NR3C1	0.911412	4.64614	4.16012	5.2459
K562ChIPTFs_MCM3	0.897412	2.20911	2.6674	3.24426
K562ChIPTFs_HNRNPH1	0.884196	4.69637	3.97631	4.03948
K562ChIPTFs_MCM7	0.862204	2.60539	2.50591	3.46488
K562ChIPTFs_SRSF7	0.817009	4.92898	4.06197	2.82172
K562ChIPTFs_RBM15	0.788397	5.25548	4.3881	4.13875
K562ChIPTFs_DNMT1	0.788396	4.71794	4.03112	5.30489
K562ChIPTFs_MLLT1	0.784255	4.78914	4.49164	5.33135
K562ChIPTFs_NFRKB	0.759033	5.15105	4.68454	5.5747
K562ChIPTFs_ELK1	0.751273	5.42504	5.1331	5.94617
K562ChIPTFs_ASH1L	0.74514	4.85076	4.65283	5.58644
K562ChIPTFs_THRAP3	0.737739	3.83323	3.70768	4.50502
K562ChIPTFs_PHB2	0.730852	4.76067	4.69223	5.58274
K562ChIPTFs_ZC3H11A	0.730588	5.25216	5.05389	5.86298
K562ChIPTFs_BCLAF1	0.730263	5.44099	5.10512	5.98322
K562ChIPTFs_ZHX1	0.727524	5.36822	5.0399	5.92329
K562ChIPTFs_PRPF4	0.71975	5.11335	4.4687	4.75262
K562ChIPTFs_POU5F1	0.718142	5.51063	5.53302	6.17372
K562ChIPTFs_HNRNPUL1	0.715583	4.77796	4.36781	5.10903
K562ChIPTFs_TCF7L2	0.714065	5.34859	5.28983	5.9633
K562ChIPTFs_PCBP2	0.712931	3.41854	2.85685	2.46013
K562ChIPTFs_ETV6	0.707152	5.13324	5.32389	5.92518
K562ChIPTFs_RBM34	0.701169	5.36663	4.73216	4.75108
K562ChIPTFs_HNRNPK	0.696363	4.18176	3.71768	3.58486
K562ChIPTFs_SIN3A	0.696294	5.46082	5.36741	5.83303
K562ChIPTFs_NONO	0.692007	5.25609	4.50351	4.52995
K562ChIPTFs_ZBTB33	0.687682	1.86153	2.46704	2.47129
K562ChIPTFs_NFXL1	0.684647	3.5998	3.48898	4.39806
K562ChIPTFs_SRSF3	0.683642	4.99272	4.01944	4.27047
K562ChIPTFs_TAF7	0.681614	4.97261	4.81446	5.32661
K562ChIPTFs_ETS1	0.681393	5.35296	4.8915	5.57288
K562ChIPTFs_TRIP13	0.680871	4.36838	4.39514	5.38845
K562ChIPTFs_U2AF1	0.678885	5.14594	4.52284	4.55476
K562ChIPTFs_CEBPZ	0.678096	5.23647	5.07678	5.86336
K562ChIPTFs_DEAF1	0.67797	5.31497	4.92332	5.91835
K562ChIPTFs_PHF20	0.677868	4.92639	4.46974	5.27793
K562ChIPTFs_ZNF639	0.676149	4.98267	4.77147	5.54836
K562ChIPTFs_NUFIP1	0.674107	4.9856	4.81359	5.73224
K562ChIPTFs_MTA2	0.673723	4.95088	4.7477	5.60926
K562ChIPTFs_GTF2F1	0.665328	5.41541	4.95422	5.82605
K562ChIPTFs_POLR2B	0.665019	4.8432	4.2611	5.18129
K562ChIPTFs_ZNF407	0.663798	4.75832	4.55452	5.33235
K562ChIPTFs_3xFLAG-ATF1	0.66148	5.31051	5.49419	5.8688
K562ChIPTFs_PCBP1	0.657554	4.8528	4.32573	4.43561
K562ChIPTFs_YY1	0.654764	5.22908	5.0565	5.60086
K562ChIPTFs_PYGO2	0.654649	4.61413	4.25778	5.3222
K562ChIPTFs_MCM2	0.653184	4.37645	3.98653	4.87205
K562ChIPTFs_SAP30	0.650038	5.13917	4.51061	5.05141
K562ChIPTFs_SUPT5H	0.648601	4.65514	4.067	4.86318
K562ChIPTFs_THAP1	0.645473	5.32996	5.07551	5.58804
K562ChIPTFs_SREBF1	0.645392	5.40583	5.22333	6.00105
K562ChIPTFs_ZBTB2	0.643907	4.94363	4.73482	5.62607
K562ChIPTFs_RBM39	0.641115	5.02494	4.54427	5.54964
K562ChIPTFs_ZZZ3	0.638695	4.90261	4.46021	5.43744
K562ChIPTFs_HNRNPLL	0.633898	5.14036	4.65578	5.37988
K562ChIPTFs_FUS	0.631436	5.26876	4.61934	4.59233
K562ChIPTFs_EWSR1	0.627073	3.20053	3.19642	3.45382
K562ChIPTFs_HDGF	0.627054	4.63211	4.34915	5.40547
K562ChIPTFs_ARNT	0.621729	4.87742	4.60227	5.64974
K562ChIPTFs_RLF	0.621219	5.12501	4.71527	5.43513
K562ChIPTFs_ZBTB11	0.620686	5.12971	4.86358	5.60845
K562ChIPTFs_FIP1L1	0.619486	5.09059	4.50887	4.80465
K562ChIPTFs_MTA1	0.617426	4.8627	4.75665	5.59943
K562ChIPTFs_FOXA1	0.610851	4.4292	4.94662	5.2512
K562ChIPTFs_SMAD5	0.610526	4.95455	4.45738	5.1821
K562ChIPTFs_E2F1	0.608256	5.13665	4.73899	5.61935
K562ChIPTFs_POLR2A	0.606219	4.98457	4.46494	5.39725
K562ChIPTFs_SMAD1	0.606012	5.32643	4.97336	5.85884
K562ChIPTFs_KAT8	0.604872	4.66796	4.16377	5.26783
K562ChIPTFs_ZBED1	0.604717	5.30615	4.93128	5.76328
K562ChIPTFs_E2F8	0.602766	5.12865	4.85761	5.78036
K562ChIPTFs_PHF21A	0.601242	5.08348	4.95341	5.64068
K562ChIPTFs_ILF3	0.59862	4.95293	4.60042	5.03134
K562ChIPTFs_MIER1	0.59788	4.42279	4.26991	5.02061
K562ChIPTFs_BMI1	0.597265	4.74027	4.97804	5.4987
K562ChIPTFs_PHF8	0.595684	5.02587	4.42244	5.00844
K562RRBSMethyLevels_MethyLow	0.595227	4.57576	4.43129	3.65327
K562ChIPTFs_SIX5	0.595101	5.30553	5.72123	6.07817
K562ChIPTFs_GATAD2A	0.594922	4.99066	4.83914	5.53728
K562ChIPTFs_EHMT2	0.59241	4.30025	4.76573	5.33962
K562ChIPTFs_SP1	0.59222	5.276	4.93866	5.63215
K562ChIPTFs_MXI1	0.591598	5.3663	5.17614	5.90198
K562ChIPNHMs_H3K4me3	0.590707	4.41205	4.12332	4.40429
K562ChIPTFs_SIN3B	0.590271	5.31462	4.70331	5.27877
K562ChIPTFs_ZNF384	0.58946	4.35386	5.00513	5.16703
K562ChIPTFs_TARDBP	0.588485	5.38484	5.25637	6.00975
K562ChIPTFs_ELF1	0.588335	4.8089	4.68802	5.4874
K562ChIPTFs_GMEB1	0.587276	4.89799	4.61407	5.44901
K562ChIPTFs_ZNF280A	0.585413	1.91265	3.02958	2.96725
K562ChIPTFs_KDM5B	0.581241	5.01672	4.48256	5.15272
K562ChIPTFs_TAF9B	0.581193	5.07074	4.69058	5.62006
K562ChIPTFs_ZSCAN29	0.578628	4.68585	4.49943	5.25093
K562ChIPTFs_HNRNPL	0.57821	4.92414	4.42837	4.65311
HumanNonBDNAPeaks_Direct	0.576737	-0.430828	-0.286982	0.227312
K562ChIPTFs_ZMIZ1	0.575208	5.08383	5.37629	5.79391
K562ChIPTFs_HCFC1	0.572796	5.35023	5.38645	5.9478
K562ChIPTFs_E2F7	0.571202	5.24527	5.06107	5.87389
K562ChIPTFs_TBP	0.569344	5.21393	5.03117	5.69863
K562ChIPTFs_RBBP5	0.567727	4.9477	4.46044	5.01668
K562ChIPTFs_CBX1	0.559089	4.80969	4.48439	5.10011
K562ChIPTFs_BRD4	0.558286	4.87757	4.41999	5.06725
K562ChIPTFs_BRD9	0.556715	4.80751	4.5642	5.51629
K562ChIPTFs_HDAC6	0.555804	4.7647	4.48596	4.77293
K562ChIPTFs_SUZ12	0.554894	5.27349	5.59406	6.10696
K562ChIPTFs_UBTF	0.553969	5.14329	4.87968	5.34735
K562ChIPTFs_NFATC3	0.552962	4.83187	4.66974	5.60845
K562ChIPTFs_RUNX1	0.550562	5.38287	5.13268	5.95102
K562ChIPTFs_AFF1	0.548867	4.89043	4.63632	5.57839
K562ChIPTFs_SAFB	0.54657	5.05809	4.6998	4.73335
K562ChIPTFs_MBD2	0.544834	5.35266	5.05718	5.9406
K562ChIPTFs_CHAMP1	0.544165	4.15761	4.42118	4.97574
K562ChIPTFs_DDX20	0.540294	5.14673	4.91964	5.94463
K562ChIPTFs_NBN	0.537335	5.00129	4.80266	5.72029
K562ChIPTFs_NR2C2	0.536864	5.14723	5.16764	5.77397
K562ChIPTFs_CREB3L1	0.529763	5.04406	4.65366	5.53535
K562ChIPTFs_ZBTB7A	0.524315	4.87065	4.70265	5.03492
K562ChIPTFs_ZNF318	0.52284	4.90481	4.89074	5.70639
K562ChIPTFs_SMARCA5	0.520839	3.72817	3.52539	4.41586
K562ChIPTFs_ZNF282	0.518953	5.14355	4.74562	5.5433
K562ChIPTFs_NRF1	0.517444	5.03955	4.95492	5.47556
K562ChIPTFs_ZFP91	0.514632	4.37702	4.13764	4.83941
K562ChIPTFs_MNT	0.513463	4.97793	4.6616	5.52218
K562ChIPTFs_RB1	0.513254	5.15706	5.18032	5.604
K562ChIPTFs_EP400	0.51035	4.76403	4.50497	5.32451
K562ChIPTFs_RNF2	0.509546	5.16159	5.04896	5.74478
K562ChIPTFs_FOXK2	0.508828	4.90514	4.92067	5.70253
K562ChIPTFs_ZNF184	0.508345	4.53046	4.40938	5.33649
K562ChIPTFs_GABPA	0.506478	5.27061	5.3549	5.86231
K562ChIPTFs_ELF4	0.503451	4.88532	4.75896	5.63228
K562RloopPeaks	0.50253	2.42865	2.1235	2.57758
K562ChIPTFs_MTA3	0.499217	5.01514	4.73932	5.56366
K562ChIPTFs_POLR2AphosphoS2	0.49675	4.28989	3.83734	4.68029
K562ChIPTFs_TRIM24	0.495717	4.29437	4.78527	5.26115
K562ChIPTFs_GABPB1	0.494682	4.76843	4.61249	5.31964
K562ChIPTFs_GATAD2B	0.49389	5.0104	4.82514	5.37558
K562ChIPTFs_RBFOX2	0.491312	4.37555	3.98139	4.41495
K562ChIPTFs_ZNF24	0.491092	4.25082	4.22324	5.02824
K562ChIPTFs_SKIL	0.488532	4.98991	4.71334	5.52565
K562ChIPTFs_EGR1	0.485262	4.73851	5.18332	5.16219
K562ChIPTFs_3xFLAG-PBX2	0.48395	4.92945	5.42152	5.67348
K562ChIPTFs_NCOA6	0.482232	4.99709	4.66004	5.24026
K562ChIPTFs_POLR2AphosphoS5	0.481764	4.93921	4.74979	5.44434
K562ChIPTFs_ZBTB40	0.479316	4.33707	4.13457	4.8744
K562ChIPTFs_PTBP1	0.477785	4.53776	4.13314	4.95501
K562ChIPTFs_TCF7	0.475801	5.33401	5.11833	5.88725
K562ChIPTFs_NCOA1	0.474646	5.00625	4.88467	5.80176
K562ChIPTFs_E2F6	0.473596	4.92125	5.04417	5.20952
K562ChIPTFs_HDAC1	0.470785	4.6654	4.67269	5.38901
K562ChIPTFs_MYBL2	0.466817	4.50524	4.68126	5.33364
K562ChIPTFs_E4F1	0.466737	4.85274	4.73019	5.63972
K562ChIPTFs_ARID2	0.46528	4.59156	4.9731	5.64766
K562ChIPTFs_NEUROD1	0.46115	5.37437	5.31009	6.05052
K562ChIPTFs_RFX5	0.460551	5.02477	4.86468	5.70632
K562ChIPTFs_PML	0.458626	5.06554	4.73277	5.58937
HumanNonBDNAPeaks_ShortTandem	0.457447	-0.265445	-0.458111	-0.268687
K562SEPeaks	0.453802	3.20214	2.94232	3.46511
K562ChIPTFs_SETDB1	0.45001	4.63031	4.46275	4.99678
K562ChIPTFs_PRDM10	0.449596	4.49669	4.48029	5.10584
K562ChIPTFs_BCOR	0.447496	3.71774	3.63807	4.36133
K562ChIPNHMs_H3K27ac	0.447383	4.24455	4.02195	4.67427
K562GROPeaks	0.447021	2.74093	2.32929	2.78902
K562ChIPTFs_SNRNP70	0.446255	4.29495	3.85815	4.21254
K562ChIPTFs_HES1	0.442721	4.9843	5.08465	5.72341
K562ChIPTFs_IRF2	0.438858	5.09819	4.99324	5.74266
K562ChIPTFs_MYC	0.437099	5.01333	4.98911	5.62486
K562ChIPTFs_MYNN	0.435327	5.02356	4.97455	5.76273
K562ChIPTFs_SMARCE1	0.433641	4.57257	4.77388	5.33255
K562ChIPTFs_RBM22	0.431034	4.27313	3.71311	3.98905
K562ChIPTFs_XRCC5	0.430643	5.11233	4.86588	5.80806
K562ChIPBHMs_H3K9me3	0.429756	-0.00293197	1.61212	1.57913
K562ChIPTFs_MITF	0.428611	5.27779	5.38233	5.93471
K562ChIPTFs_CBX5	0.428413	4.4624	4.85429	5.18259
K562ChIPTFs_HDAC2	0.428114	4.66089	4.57417	5.37827
K562ChIPNHMs_H3K4me2	0.42021	4.15829	4.10946	4.57173
K562ChIPTFs_NCOR1	0.417386	4.81673	5.04239	5.6647
K562ChIPTFs_TBL1XR1	0.416361	5.22195	5.35241	6.05232
K562ChIPTFs_ZEB2	0.413286	4.59515	4.7584	5.41166
K562ChIPTFs_L3MBTL2	0.410525	4.47899	4.51772	5.05741
K562ChIPTFs_CC2D1A	0.410256	4.62468	4.77753	5.59361
K562RRBSMethyLevels_MethyMidLow	0.410145	2.18228	2.71759	1.01234
K562ChIPTFs_MGA	0.408711	4.31286	4.42693	4.89148
K562ChIPTFs_CBX3	0.405923	4.66075	4.57724	5.43801
K562ChIPTFs_USF2	0.405376	4.89668	5.35342	5.71784
K562ChIPTFs_FOXM1	0.405249	4.86195	5.03744	5.71097
K562RRBSMethyLevels_MethyMidHigh	0.403226	1.45902	1.92489	0.107544
K562ChIPTFs_CTBP1	0.400775	4.66861	4.74927	5.3112
K562ChIPTFs_CREM	0.400695	5.04355	5.48641	5.81725
K562ChIPTFs_LEF1	0.395163	4.84145	4.87392	5.68477
K562ChIPTFs_POLR2G	0.393809	4.25209	3.80267	4.14738
K562ChIPTFs_ATF7	0.386463	4.67389	4.66443	5.34697
K562ChIPTFs_CUX1	0.385787	4.84802	4.94916	5.68811
K562ChIPTFs_JUNB	0.385265	5.14599	5.08923	5.8947
K562ChIPBHMs_H3K79me2	0.378535	2.74837	2.55062	2.6974
K562ChIPTFs_KDM1A	0.378412	3.90602	4.22254	4.73982
K562ChIPTFs_MAX	0.377148	4.71766	4.93891	5.285
K562ChIPTFs_BACH1	0.377101	4.67331	5.0716	5.58902
K562ChIPTFs_HDAC3	0.376454	4.89687	4.83962	5.71368
K562ChIPTFs_DACH1	0.375539	4.37661	4.45911	5.13167
K562ChIPTFs_DPF2	0.375149	4.72156	4.83286	5.58238
K562ChIPTFs_SMARCC2	0.373875	4.74778	4.7131	5.54356
K562ChIPTFs_BHLHE40	0.372994	4.90759	5.21879	5.61425
K562ChIPTFs_IKZF1	0.36521	4.00464	4.49771	4.86507
K562ChIPTFs_XRCC3	0.361422	2.71673	3.61004	3.45342
K562ChIPTFs_ZKSCAN1	0.361356	4.74908	4.56891	5.38592
K562ChIPTFs_STAT5A	0.356331	5.02054	5.30558	5.90536
K562ChIPTFs_NR2F2	0.355362	4.93493	5.08388	5.71396
K562ChIPTFs_NR2F1	0.348429	4.31556	4.60292	5.09917
K562ChIPTFs_SOX6	0.345685	4.71422	4.96474	5.46595
K562ChIPTFs_ESRRA	0.337189	4.65734	4.70278	5.30886
K562ChIPTFs_RAD51	0.334844	4.43749	4.64933	5.19453
K562ChIPTFs_ZNF592	0.333752	4.38756	4.42653	5.10995
K562ChIPTFs_SMARCB1	0.329164	4.90682	4.54863	5.54355
K562ChIPTFs_U2AF2	0.328829	1.62217	1.76718	1.68562
K562ChIPTFs_ARID3A	0.32453	4.95913	5.20313	5.87815
K562ChIPTFs_TCF12	0.317969	4.4803	5.16633	5.41777
K562ChIPTFs_MEF2A	0.314044	5.00641	5.68429	5.86358
K562ChIPTFs_ARID1B	0.313081	4.29201	4.85188	5.18228
K562ChIPTFs_JUN	0.311008	4.98793	5.46309	5.79947
K562ChIPNHMs_H2AFZ	0.310613	3.85946	3.76953	4.32549
K562ChIPTFs_RCOR1	0.309423	5.18011	5.12277	5.96029
K562ChIPTFs_NCOA2	0.308842	4.46209	4.4749	5.29674
K562ChIPTFs_EP300	0.306584	4.88475	5.42581	5.80184
K562ChIPTFs_ATF4	0.297641	3.2699	3.58423	3.99475
K562ChIPTFs_TAL1	0.291253	4.46242	5.18531	5.40575
K562ChIPTFs_JUND	0.290352	4.77443	5.55737	5.68333
K562ChIPTFs_PKNOX1	0.288537	4.23096	4.52907	5.03394
K562ChIPTFs_KDM4B	0.285541	3.40157	3.2245	3.95267
K562ChIPTFs_AGO1	0.281248	4.31907	3.78966	4.12145
K562ChIPTFs_NR2F6	0.276157	4.39918	4.69751	5.25038
K562ChIPTFs_TEAD4	0.274144	4.71556	5.22838	5.59153
HumanNonBDNAPeaks_Mirror	0.274107	-0.054819	-0.313508	0.199925
HumanNonBDNAPeaks_GQuadruplexForming	0.273675	2.04377	2.02399	1.25312
K562ChIPBHMs_H3K36me3	0.272667	0.763278	0.658343	1.11322
K562ChIPNHMs_H3K9ac	0.27062	3.67608	3.50391	3.77397
K562ChIPTFs_REST	0.26895	4.89278	5.31533	5.61397
K562ChIPTFs_GATA2	0.268281	4.95159	5.40108	5.93166
K562ChIPTFs_CBFA2T3	0.267822	4.15524	4.91083	5.04298
K562ChIPTFs_NFIC	0.267329	4.02386	4.29799	4.72075
K562ChIPTFs_SMARCA4	0.256117	4.98931	4.51289	5.65864
K562ChIPTFs_KLF16	0.24784	4.95909	5.33757	5.93712
K562RRBSMethyLevels_MethyHigh	0.247839	0.055576	-0.11107	-1.90278
K562ChIPTFs_CBFA2T2	0.242748	4.36189	5.13719	5.28477
K562ChIPTFs_MEIS2	0.234535	4.20487	4.71458	5.00419
K562ChIPTFs_HMBOX1	0.232781	4.24101	4.43575	5.07698
K562ChIPTFs_ZNF143	0.226111	4.67415	5.38136	5.80993
K562ChIPTFs_ZNF274	0.22317	4.36369	3.6315	4.94059
K562ChIPTFs_CEBPB	0.222511	3.43408	4.1039	4.28803
K562ChIPBHMs_H3K4me1	0.219092	3.11814	3.17287	3.33408
K562ChIPTFs_NFE2	0.217295	4.31913	5.28993	5.30876
K562ChIPTFs_GATA1	0.205506	4.77666	5.59874	5.72585
K562ChIPTFs_ATF3	0.20234	3.59983	4.28497	4.43435
K562ChIPTFs_FOSL1	0.197736	5.07833	5.81469	5.97608
K562ChIPTFs_ZNF316	0.194428	3.11267	3.2863	3.72131
K562ChIPTFs_RFX1	0.187425	3.62959	3.90077	4.26353
K562RepOrigPeaks	0.186686	0.639103	0.687163	0.869974
K562ChIPTFs_C11orf30	0.179373	3.38909	3.82518	4.23073
HumanNonBDNAPeaks_ZDNAMotifs	0.17258	0.387061	0.833013	1.38461
K562ChIPTFs_SMC3	0.160948	4.59297	5.69384	5.85127
K562ChIPTFs_ZMYM3	0.15898	2.13487	2.25224	2.8624
K562ChIPTFs_ZFP36	0.151879	3.80146	4.08038	4.5675
K562ChIPTFs_RBM25	0.150738	2.78506	2.85069	3.28869
K562ChIPTFs_ZNF830	0.143306	2.32339	2.2753	2.77738
K562ChIPTFs_ATF2	0.140685	3.13834	3.56456	3.94396
K562ChIPTFs_MAFK	0.136199	3.90501	4.65637	4.93896
HumanNonBDNAPeaks_APhased	0.134665	-0.5524	-1.13285	-0.471617
K562ChIPTFs_TAF15	0.12173	4.62386	3.9762	4.64166
K562ChIPTFs_MAFF	0.092501	3.50979	4.36556	4.57252
K562ChIPTFs_BRCA1	0.0816094	0.812024	1.46622	1.38251
K562ChIPTFs_CTCF	0.0487295	3.97876	5.03953	5.0815
K562ChIPTFs_TRIM28	0.0480168	1.71176	2.48538	2.5577
K562ChIPBHMs_H3K9me1	0.0457153	2.58239	2.31758	2.92927
K562ChIPBHMs_H3K27me3	0.0347078	0.707308	0.654469	-0.309972
HumanNonBDNAPeaks_Inverted	-0.0555424	-0.00950828	-0.133287	-0.223885

## Sheet: B HumanBrainEpigenome
	HumanAstroCulture	HumanNeuronCulture	HumanInterneuronCulture
HumanBrainATACNarrowPeaks_CerebellumMaleAdult20years	-0.21018	-0.0742835	-0.526088
HumanBrainDNaseNarrowPeaks_CerebellumAstrocyte	0.145628	0.146156	-0.280578
HumanBrainDNaseNarrowPeaks_HippocampusAstrocyte	0.0916394	0.13474	-0.271977
HumanBrainDNaseNarrowPeaks_MicrovascularEndothelialCell	0.118846	0.109203	-0.304658
HumanBrainDNaseNarrowPeaks_ChoroidPlexusEpithelialCell	0.064531	0.0736529	-0.272064
HumanBrainDNaseNarrowPeaks_Pericyte	0.350207	0.312441	-0.275014
HumanBrainFAIRENarrowPeaks_Astrocyte	-0.625887	-0.291953	-0.504708
HumanNonBDNAPeaks_Inverted	-0.135805	-0.100671	-0.120018
HumanNonBDNAPeaks_Direct	1.25274	1.42901	0.961735
HumanNonBDNAPeaks_GQuadruplexForming	0.301143	0.552984	0.405042
HumanNonBDNAPeaks_Mirror	0.0683621	0.402405	0.36627
HumanNonBDNAPeaks_ZDNAMotifs	-0.247313	0.309821	0.269474
HumanNonBDNAPeaks_ShortTandem	0.877121	1.02078	0.661926
HumanNonBDNAPeaks_APhased	0.793961	0.711399	0.21855

## Sheet: C MouseBrainEpigenome
	MouseAstroCulture	MouseNeuronCulture	MouseNeuronSlice	MouseInterneuronSlice
MouseBrainATACNarrowPeaks_CerebellumAdult	0.117848	0.0697103	0.191716	0.515536
MouseBrainATACNarrowPeaks_FrontalCortexAdult	0.0881897	-0.0135153	0.153978	0.41629
MouseBrainDNaseNarrowPeaks_BrainMaleAdult8weeks	0.0743729	-0.000916077	0.149336	0.400277
MouseBrainDNaseNarrowPeaks_CerebellumMaleAdult8weeks	0.213769	0.200897	0.307493	0.621688
MouseBrainDNaseNarrowPeaks_TelencephalonMaleAdult8weeks	0.146805	0.0799159	0.210133	0.489687
MouseBrainChIPNHMs_CerebellumMaleAdult8Weeks_H3K4me3	0.648329	0.760163	0.816212	1.36169
MouseBrainChIPNHMs_CerebellumMaleAdult8Weeks_H3K27ac	0.315076	0.349911	0.465944	0.868901
MouseBrainChIPNHMs_CorticalPlateMaleAdult8Weeks_H3K27ac	0.368419	0.37961	0.486109	0.903127
MouseBrainChIPNHMs_CorticalPlateMaleAdult8Weeks_H3K4me3	0.648893	0.759552	0.835413	1.3627
MouseBrainChIPNHMs_OlfactoryBulbMaleAdult8Weeks_H3K4me3	0.674604	0.813156	0.876111	1.42947
MouseBrainChIPNHMs_OlfactoryBulbMaleAdult8Weeks_H3K27ac	0.31314	0.314277	0.424191	0.83525
MouseBrainChIPBHMs_CerebellumMaleAdult8Weeks_H3K4me1	-0.0459984	-0.163108	0.0516579	0.28453
MouseBrainChIPBHMs_CerebellumMaleAdult8Weeks_H3K27me3	0.553009	0.729888	0.932998	1.48686
MouseBrainChIPBHMs_CorticalPlateMaleAdult8Weeks_H3K4me1	0.0059913	-0.146812	0.0828047	0.295338
MouseBrainChIPBHMs_OlfactoryBulbMaleAdult8Weeks_H3K4me1	0.0772073	0.0334138	0.207072	0.618483
MouseNonBDNAPeaks_Inverted	-0.0150824	-0.0409989	0.00632905	-0.0151108
MouseNonBDNAPeaks_Direct	0.124449	0.0891937	0.18846	0.340201
MouseNonBDNAPeaks_GQuadruplexForming	0.188253	0.254645	0.191374	0.604766
MouseNonBDNAPeaks_Mirror	0.164227	0.146234	0.201156	0.326871
MouseNonBDNAPeaks_ZDNAMotifs	-0.0541868	-0.153752	0.00162659	0.00620371
MouseNonBDNAPeaks_ShortTandem	0.0906734	0.0307825	0.19789	0.32229
MouseNonBDNAPeaks_APhased	0.24692	0.382754	0.227732	0.127476

## Sheet: D ENCODEFileAccesssion
Sample name	processed_data_file: peaks	processed_data_file: coverage	raw_data_file: GEO accession	raw_data_file: GEO GSMs	raw_data_file: ENCODE accession	raw_data_file: UCSC accession	raw_data_file: download link for nonB-DNA	raw_data_file: filename from nonB-DNA
K562ATAC	K562ATACNarrowPeaks.bed.gz	K562ATACSignals.bigWig	GSE65360	GSM1596831,GSM1596832,GSM1596833,GSM1596834,GSM1596835,GSM1596836,GSM1596837,GSM1596838,GSM1596839,GSM1596840,GSM1596841,GSM1596842,GSM1596843,GSM1596844,GSM1596845,GSM1596846,GSM1596847,GSM1596848,GSM1596849,GSM1596850,GSM1596851,GSM1596852,GSM1596853,GSM1596854,GSM1596855,GSM1596856,GSM1596857,GSM1596858,GSM1596859,GSM1596860,GSM1596861,GSM1596862,GSM1596863,GSM1596864,GSM1596865,GSM1596866,GSM…	-	-	-	-
K562DNase	K562DNaseNarrowPeaks.bed.gz	K562DNaseSignals.bigWig	-	-	ENCFF941GAQ, ENCFF868NHV	-	-	-
K562FAIRE	K562FAIRENarrowPeaks.bed.gz	K562FAIRESignals.bigWig	-		ENCFF000TLT, ENCFF000TLE	-	-	-
K562RepOrigPeaks	K562RepOrigPeaks.bed.gz	-	GSE46189	GSM1125956,GSM1125957,GSM1125958,GSM1125959,GSM1125960	-	-	-	-
K562RRBSMethy	K562RRBSMethy.gtf.gz	-	-	-	-	wgEncodeEH001364	-	-
K562SEPeaks	K562SEPeaks.bed.gz	-	-	-	-	-	http://asntech.org/dbsuper/data/bed/hg19/K562.bed	-
K562GROPeaks	K562GROPeaks.bed.gz	-	GSE60454	GSM1480325	-	-	-	-
K562RloopPeaks	K562RloopPeaks.bed.gz	-	GSE70189	GSM1720619	-	-	-	-
K562ChIPTFs_HDAC3	K562ChIPTFs_HDAC3.bed.gz	-	-	-	ENCFF280PVF	-	-	-
K562ChIPTFs_SMARCE1	K562ChIPTFs_SMARCE1.bed.gz	-	-	-	ENCFF871WOL	-	-	-
K562ChIPTFs_ZNF280A	K562ChIPTFs_ZNF280A.bed.gz	-	-	-	ENCFF857IEQ	-	-	-
K562ChIPTFs_DNMT1	K562ChIPTFs_DNMT1.bed.gz	-	-	-	ENCFF251CKT	-	-	-
K562ChIPTFs_HDAC2	K562ChIPTFs_HDAC2.bed.gz	-	-	-	ENCFF471IPA	-	-	-
K562ChIPTFs_NCOA1	K562ChIPTFs_NCOA1.bed.gz	-	-	-	ENCFF358PCQ	-	-	-
K562ChIPTFs_PHB2	K562ChIPTFs_PHB2.bed.gz	-	-	-	ENCFF776XQD	-	-	-
K562ChIPTFs_STAT5A	K562ChIPTFs_STAT5A.bed.gz	-	-	-	ENCFF994QPA	-	-	-
K562ChIPTFs_IKZF1	K562ChIPTFs_IKZF1.bed.gz	-	-	-	ENCFF330ZPJ	-	-	-
K562ChIPTFs_GATA2	K562ChIPTFs_GATA2.bed.gz	-	-	-	ENCFF827ENU	-	-	-
K562ChIPTFs_EGR1	K562ChIPTFs_EGR1.bed.gz	-	-	-	ENCFF962GIJ	-	-	-
K562ChIPTFs_TEAD4	K562ChIPTFs_TEAD4.bed.gz	-	-	-	ENCFF272TIX	-	-	-
K562ChIPTFs_ZZZ3	K562ChIPTFs_ZZZ3.bed.gz	-	-	-	ENCFF143HZX	-	-	-
K562ChIPTFs_MIER1	K562ChIPTFs_MIER1.bed.gz	-	-	-	ENCFF169TUC	-	-	-
K562ChIPTFs_NFE2	K562ChIPTFs_NFE2.bed.gz	-	-	-	ENCFF370EVX	-	-	-
K562ChIPTFs_ZNF407	K562ChIPTFs_ZNF407.bed.gz	-	-	-	ENCFF100NWJ	-	-	-
K562ChIPTFs_TARDBP	K562ChIPTFs_TARDBP.bed.gz	-	-	-	ENCFF059EJM	-	-	-
K562ChIPTFs_ETS1	K562ChIPTFs_ETS1.bed.gz	-	-	-	ENCFF711WZW	-	-	-
K562ChIPTFs_RNF2	K562ChIPTFs_RNF2.bed.gz	-	-	-	ENCFF245PFI	-	-	-
K562ChIPTFs_3xFLAG-ATF1	K562ChIPTFs_3xFLAG-ATF1.bed.gz	-	-	-	ENCFF217XJC	-	-	-
K562ChIPTFs_CBX3	K562ChIPTFs_CBX3.bed.gz	-	-	-	ENCFF940AFO	-	-	-
K562ChIPTFs_MCM7	K562ChIPTFs_MCM7.bed.gz	-	-	-	ENCFF737TIX	-	-	-
K562ChIPTFs_CUX1	K562ChIPTFs_CUX1.bed.gz	-	-	-	ENCFF142YVY	-	-	-
K562ChIPTFs_MEIS2	K562ChIPTFs_MEIS2.bed.gz	-	-	-	ENCFF462CSY	-	-	-
K562ChIPTFs_ARID1B	K562ChIPTFs_ARID1B.bed.gz	-	-	-	ENCFF808LSS	-	-	-
K562ChIPTFs_ZEB2	K562ChIPTFs_ZEB2.bed.gz	-	-	-	ENCFF616HUW	-	-	-
K562ChIPTFs_HDAC1	K562ChIPTFs_HDAC1.bed.gz	-	-	-	ENCFF043QUA	-	-	-
K562ChIPTFs_GATA1	K562ChIPTFs_GATA1.bed.gz	-	-	-	ENCFF939ODZ	-	-	-
K562ChIPTFs_CHAMP1	K562ChIPTFs_CHAMP1.bed.gz	-	-	-	ENCFF776LMR	-	-	-
K562ChIPTFs_CC2D1A	K562ChIPTFs_CC2D1A.bed.gz	-	-	-	ENCFF512GTM	-	-	-
K562ChIPTFs_ETV6	K562ChIPTFs_ETV6.bed.gz	-	-	-	ENCFF787DQV	-	-	-
K562ChIPTFs_SIN3A	K562ChIPTFs_SIN3A.bed.gz	-	-	-	ENCFF518BUB	-	-	-
K562ChIPTFs_USF2	K562ChIPTFs_USF2.bed.gz	-	-	-	ENCFF736VEI	-	-	-
K562ChIPTFs_REST	K562ChIPTFs_REST.bed.gz	-	-	-	ENCFF427YTW	-	-	-
K562ChIPTFs_3xFLAG-PBX2	K562ChIPTFs_3xFLAG-PBX2.bed.gz	-	-	-	ENCFF648NTJ	-	-	-
K562ChIPTFs_YY1	K562ChIPTFs_YY1.bed.gz	-	-	-	ENCFF629EQZ	-	-	-
K562ChIPTFs_MYNN	K562ChIPTFs_MYNN.bed.gz	-	-	-	ENCFF416YED	-	-	-
K562ChIPTFs_RFX1	K562ChIPTFs_RFX1.bed.gz	-	-	-	ENCFF976LFS	-	-	-
K562ChIPTFs_MNT	K562ChIPTFs_MNT.bed.gz	-	-	-	ENCFF501YVJ	-	-	-
K562ChIPTFs_MCM2	K562ChIPTFs_MCM2.bed.gz	-	-	-	ENCFF159DOK	-	-	-
K562ChIPTFs_RBM25	K562ChIPTFs_RBM25.bed.gz	-	-	-	ENCFF248CGR	-	-	-
K562ChIPTFs_TAL1	K562ChIPTFs_TAL1.bed.gz	-	-	-	ENCFF016VHT	-	-	-
K562ChIPTFs_ZNF318	K562ChIPTFs_ZNF318.bed.gz	-	-	-	ENCFF208ZBV	-	-	-
K562ChIPTFs_EP400	K562ChIPTFs_EP400.bed.gz	-	-	-	ENCFF097EAL	-	-	-
K562ChIPTFs_EWSR1	K562ChIPTFs_EWSR1.bed.gz	-	-	-	ENCFF955OIH	-	-	-
K562ChIPTFs_JUND	K562ChIPTFs_JUND.bed.gz	-	-	-	ENCFF067ULI	-	-	-
K562ChIPTFs_NFIC	K562ChIPTFs_NFIC.bed.gz	-	-	-	ENCFF241DCR	-	-	-
K562ChIPTFs_UBTF	K562ChIPTFs_UBTF.bed.gz	-	-	-	ENCFF800EJL	-	-	-
K562ChIPTFs_TRIM28	K562ChIPTFs_TRIM28.bed.gz	-	-	-	ENCFF334YXF	-	-	-
K562ChIPTFs_BMI1	K562ChIPTFs_BMI1.bed.gz	-	-	-	ENCFF024XJB	-	-	-
K562ChIPTFs_SRSF3	K562ChIPTFs_SRSF3.bed.gz	-	-	-	ENCFF870QGL	-	-	-
K562ChIPTFs_BCLAF1	K562ChIPTFs_BCLAF1.bed.gz	-	-	-	ENCFF875ZJG	-	-	-
K562ChIPTFs_BRCA1	K562ChIPTFs_BRCA1.bed.gz	-	-	-	ENCFF060DEI	-	-	-
K562ChIPTFs_ZBTB7A	K562ChIPTFs_ZBTB7A.bed.gz	-	-	-	ENCFF666EAQ	-	-	-
K562ChIPTFs_ZNF274	K562ChIPTFs_ZNF274.bed.gz	-	-	-	ENCFF051AVQ	-	-	-
K562ChIPTFs_POLR2B	K562ChIPTFs_POLR2B.bed.gz	-	-	-	ENCFF362HAC	-	-	-
K562ChIPTFs_CBX5	K562ChIPTFs_CBX5.bed.gz	-	-	-	ENCFF215QHG	-	-	-
K562ChIPTFs_ZBTB5	K562ChIPTFs_ZBTB5.bed.gz	-	-	-	ENCFF145JVG	-	-	-
K562ChIPTFs_CREM	K562ChIPTFs_CREM.bed.gz	-	-	-	ENCFF866FMO	-	-	-
K562ChIPTFs_ZNF24	K562ChIPTFs_ZNF24.bed.gz	-	-	-	ENCFF431HSM	-	-	-
K562ChIPTFs_CTCF	K562ChIPTFs_CTCF.bed.gz	-	-	-	ENCFF895HAG	-	-	-
K562ChIPTFs_ASH1L	K562ChIPTFs_ASH1L.bed.gz	-	-	-	ENCFF965LQJ	-	-	-
K562ChIPTFs_E2F1	K562ChIPTFs_E2F1.bed.gz	-	-	-	ENCFF239VPV	-	-	-
K562ChIPTFs_NCOR1	K562ChIPTFs_NCOR1.bed.gz	-	-	-	ENCFF759UHQ	-	-	-
K562ChIPTFs_NCOA4	K562ChIPTFs_NCOA4.bed.gz	-	-	-	ENCFF981VCQ	-	-	-
K562ChIPTFs_PCBP2	K562ChIPTFs_PCBP2.bed.gz	-	-	-	ENCFF739EZC	-	-	-
K562ChIPTFs_JUN	K562ChIPTFs_JUN.bed.gz	-	-	-	ENCFF866AII	-	-	-
K562ChIPTFs_MITF	K562ChIPTFs_MITF.bed.gz	-	-	-	ENCFF193HSB	-	-	-
K562ChIPTFs_ARHGAP35	K562ChIPTFs_ARHGAP35.bed.gz	-	-	-	ENCFF787DUB	-	-	-
K562ChIPTFs_ELF4	K562ChIPTFs_ELF4.bed.gz	-	-	-	ENCFF377OIN	-	-	-
K562ChIPTFs_NFXL1	K562ChIPTFs_NFXL1.bed.gz	-	-	-	ENCFF435ALE	-	-	-
K562ChIPTFs_HNRNPK	K562ChIPTFs_HNRNPK.bed.gz	-	-	-	ENCFF237MTB	-	-	-
K562ChIPTFs_MCM5	K562ChIPTFs_MCM5.bed.gz	-	-	-	ENCFF362JZL	-	-	-
K562ChIPTFs_ARID2	K562ChIPTFs_ARID2.bed.gz	-	-	-	ENCFF344TRP	-	-	-
K562ChIPTFs_BCOR	K562ChIPTFs_BCOR.bed.gz	-	-	-	ENCFF975KNJ	-	-	-
K562ChIPTFs_ZNF639	K562ChIPTFs_ZNF639.bed.gz	-	-	-	ENCFF741BUF	-	-	-
K562ChIPTFs_ZFP36	K562ChIPTFs_ZFP36.bed.gz	-	-	-	ENCFF067FEI	-	-	-
K562ChIPTFs_ZKSCAN1	K562ChIPTFs_ZKSCAN1.bed.gz	-	-	-	ENCFF398CYU	-	-	-
K562ChIPTFs_NONO	K562ChIPTFs_NONO.bed.gz	-	-	-	ENCFF844WQC	-	-	-
K562ChIPTFs_PKNOX1	K562ChIPTFs_PKNOX1.bed.gz	-	-	-	ENCFF403NDS	-	-	-
K562ChIPTFs_U2AF1	K562ChIPTFs_U2AF1.bed.gz	-	-	-	ENCFF335XBA	-	-	-
K562ChIPTFs_PCBP1	K562ChIPTFs_PCBP1.bed.gz	-	-	-	ENCFF121LOV	-	-	-
K562ChIPTFs_POLR2AphosphoS2	K562ChIPTFs_POLR2AphosphoS2.bed.gz	-	-	-	ENCFF706RRL	-	-	-
K562ChIPTFs_ATF4	K562ChIPTFs_ATF4.bed.gz	-	-	-	ENCFF719PKP	-	-	-
K562ChIPTFs_SMARCA4	K562ChIPTFs_SMARCA4.bed.gz	-	-	-	ENCFF609IDD	-	-	-
K562ChIPTFs_E4F1	K562ChIPTFs_E4F1.bed.gz	-	-	-	ENCFF157NHH	-	-	-
K562ChIPTFs_RFX5	K562ChIPTFs_RFX5.bed.gz	-	-	-	ENCFF364LMD	-	-	-
K562ChIPTFs_CTBP1	K562ChIPTFs_CTBP1.bed.gz	-	-	-	ENCFF429VZO	-	-	-
K562ChIPTFs_BRD4	K562ChIPTFs_BRD4.bed.gz	-	-	-	ENCFF308TDI	-	-	-
K562ChIPTFs_HMBOX1	K562ChIPTFs_HMBOX1.bed.gz	-	-	-	ENCFF317JJX	-	-	-
K562ChIPTFs_PRPF4	K562ChIPTFs_PRPF4.bed.gz	-	-	-	ENCFF202AJJ	-	-	-
K562ChIPTFs_U2AF2	K562ChIPTFs_U2AF2.bed.gz	-	-	-	ENCFF244ZQC	-	-	-
K562ChIPTFs_ZMIZ1	K562ChIPTFs_ZMIZ1.bed.gz	-	-	-	ENCFF368CEK	-	-	-
K562ChIPTFs_FIP1L1	K562ChIPTFs_FIP1L1.bed.gz	-	-	-	ENCFF002WKI	-	-	-
K562ChIPTFs_KLF16	K562ChIPTFs_KLF16.bed.gz	-	-	-	ENCFF589PMC	-	-	-
K562ChIPTFs_CREB3L1	K562ChIPTFs_CREB3L1.bed.gz	-	-	-	ENCFF289ORB	-	-	-
K562ChIPTFs_ZSCAN29	K562ChIPTFs_ZSCAN29.bed.gz	-	-	-	ENCFF363FFJ	-	-	-
K562ChIPTFs_SMARCC2	K562ChIPTFs_SMARCC2.bed.gz	-	-	-	ENCFF816XFH	-	-	-
K562ChIPTFs_GABPA	K562ChIPTFs_GABPA.bed.gz	-	-	-	ENCFF155CBK	-	-	-
K562ChIPTFs_GABPB1	K562ChIPTFs_GABPB1.bed.gz	-	-	-	ENCFF756JSH	-	-	-
K562ChIPTFs_RBM22	K562ChIPTFs_RBM22.bed.gz	-	-	-	ENCFF420JDS	-	-	-
K562ChIPTFs_C11orf30	K562ChIPTFs_C11orf30.bed.gz	-	-	-	ENCFF776VQJ	-	-	-
K562ChIPTFs_MGA	K562ChIPTFs_MGA.bed.gz	-	-	-	ENCFF397DQH	-	-	-
K562ChIPTFs_TRIM24	K562ChIPTFs_TRIM24.bed.gz	-	-	-	ENCFF812VCP	-	-	-
K562ChIPTFs_ZNF143	K562ChIPTFs_ZNF143.bed.gz	-	-	-	ENCFF845VPO	-	-	-
K562ChIPTFs_MAX	K562ChIPTFs_MAX.bed.gz	-	-	-	ENCFF717PDB	-	-	-
K562ChIPTFs_ARNT	K562ChIPTFs_ARNT.bed.gz	-	-	-	ENCFF837SJZ	-	-	-
K562ChIPTFs_ELF1	K562ChIPTFs_ELF1.bed.gz	-	-	-	ENCFF050KWC	-	-	-
K562ChIPTFs_ZNF184	K562ChIPTFs_ZNF184.bed.gz	-	-	-	ENCFF618BPL	-	-	-
K562ChIPTFs_TCF12	K562ChIPTFs_TCF12.bed.gz	-	-	-	ENCFF249EZG	-	-	-
K562ChIPTFs_SMAD1	K562ChIPTFs_SMAD1.bed.gz	-	-	-	ENCFF717ROA	-	-	-
K562ChIPTFs_KDM5B	K562ChIPTFs_KDM5B.bed.gz	-	-	-	ENCFF299UWD	-	-	-
K562ChIPTFs_DEAF1	K562ChIPTFs_DEAF1.bed.gz	-	-	-	ENCFF669AVV	-	-	-
K562ChIPTFs_IRF2	K562ChIPTFs_IRF2.bed.gz	-	-	-	ENCFF340GRQ	-	-	-
K562ChIPTFs_BHLHE40	K562ChIPTFs_BHLHE40.bed.gz	-	-	-	ENCFF918GAZ	-	-	-
K562ChIPTFs_BACH1	K562ChIPTFs_BACH1.bed.gz	-	-	-	ENCFF837NLG	-	-	-
K562ChIPTFs_SMAD2	K562ChIPTFs_SMAD2.bed.gz	-	-	-	ENCFF920WQS	-	-	-
K562ChIPTFs_MCM3	K562ChIPTFs_MCM3.bed.gz	-	-	-	ENCFF509ARI	-	-	-
K562ChIPTFs_SMAD5	K562ChIPTFs_SMAD5.bed.gz	-	-	-	ENCFF573ZWL	-	-	-
K562ChIPTFs_NR3C1	K562ChIPTFs_NR3C1.bed.gz	-	-	-	ENCFF533DTY	-	-	-
K562ChIPTFs_CEBPZ	K562ChIPTFs_CEBPZ.bed.gz	-	-	-	ENCFF397KMG	-	-	-
K562ChIPTFs_HDGF	K562ChIPTFs_HDGF.bed.gz	-	-	-	ENCFF861WVI	-	-	-
K562ChIPTFs_ATF7	K562ChIPTFs_ATF7.bed.gz	-	-	-	ENCFF171DNP	-	-	-
K562ChIPTFs_SMARCB1	K562ChIPTFs_SMARCB1.bed.gz	-	-	-	ENCFF679NGW	-	-	-
K562ChIPTFs_ZHX1	K562ChIPTFs_ZHX1.bed.gz	-	-	-	ENCFF835HVW	-	-	-
K562ChIPTFs_GTF2F1	K562ChIPTFs_GTF2F1.bed.gz	-	-	-	ENCFF509EPP	-	-	-
K562ChIPTFs_KDM4B	K562ChIPTFs_KDM4B.bed.gz	-	-	-	ENCFF991ETB	-	-	-
K562ChIPTFs_POLR2A	K562ChIPTFs_POLR2A.bed.gz	-	-	-	ENCFF573RGR	-	-	-
K562ChIPTFs_NCOA2	K562ChIPTFs_NCOA2.bed.gz	-	-	-	ENCFF977FJV	-	-	-
K562ChIPTFs_MAFK	K562ChIPTFs_MAFK.bed.gz	-	-	-	ENCFF427JXO	-	-	-
K562ChIPTFs_SKIL	K562ChIPTFs_SKIL.bed.gz	-	-	-	ENCFF191NPR	-	-	-
K562ChIPTFs_L3MBTL2	K562ChIPTFs_L3MBTL2.bed.gz	-	-	-	ENCFF356AWU	-	-	-
K562ChIPTFs_KAT8	K562ChIPTFs_KAT8.bed.gz	-	-	-	ENCFF487FAQ	-	-	-
K562ChIPTFs_NFRKB	K562ChIPTFs_NFRKB.bed.gz	-	-	-	ENCFF145PDQ	-	-	-
K562ChIPTFs_ATF3	K562ChIPTFs_ATF3.bed.gz	-	-	-	ENCFF983STO	-	-	-
K562ChIPTFs_E2F7	K562ChIPTFs_E2F7.bed.gz	-	-	-	ENCFF579FTT	-	-	-
K562ChIPTFs_ILF3	K562ChIPTFs_ILF3.bed.gz	-	-	-	ENCFF941ACK	-	-	-
K562ChIPTFs_ZBTB2	K562ChIPTFs_ZBTB2.bed.gz	-	-	-	ENCFF840FFA	-	-	-
K562ChIPTFs_MYC	K562ChIPTFs_MYC.bed.gz	-	-	-	ENCFF345ZAR	-	-	-
K562ChIPTFs_ZNF316	K562ChIPTFs_ZNF316.bed.gz	-	-	-	ENCFF051THH	-	-	-
K562ChIPTFs_RBM17	K562ChIPTFs_RBM17.bed.gz	-	-	-	ENCFF869TLE	-	-	-
K562ChIPTFs_SUPT5H	K562ChIPTFs_SUPT5H.bed.gz	-	-	-	ENCFF781NME	-	-	-
K562ChIPTFs_RBM34	K562ChIPTFs_RBM34.bed.gz	-	-	-	ENCFF451CVE	-	-	-
K562ChIPTFs_NR2C2	K562ChIPTFs_NR2C2.bed.gz	-	-	-	ENCFF419MGD	-	-	-
K562ChIPTFs_RBM15	K562ChIPTFs_RBM15.bed.gz	-	-	-	ENCFF920VJQ	-	-	-
K562ChIPTFs_ZBTB11	K562ChIPTFs_ZBTB11.bed.gz	-	-	-	ENCFF013PKN	-	-	-
K562ChIPTFs_CEBPB	K562ChIPTFs_CEBPB.bed.gz	-	-	-	ENCFF111OHC	-	-	-
K562ChIPTFs_THAP1	K562ChIPTFs_THAP1.bed.gz	-	-	-	ENCFF629JMT	-	-	-
K562ChIPTFs_SMARCA5	K562ChIPTFs_SMARCA5.bed.gz	-	-	-	ENCFF344JHK	-	-	-
K562ChIPTFs_FOXM1	K562ChIPTFs_FOXM1.bed.gz	-	-	-	ENCFF286NQL	-	-	-
K562ChIPTFs_RAD51	K562ChIPTFs_RAD51.bed.gz	-	-	-	ENCFF353SUL	-	-	-
K562ChIPTFs_HES1	K562ChIPTFs_HES1.bed.gz	-	-	-	ENCFF237ZXL	-	-	-
K562ChIPTFs_THRAP3	K562ChIPTFs_THRAP3.bed.gz	-	-	-	ENCFF381QUN	-	-	-
K562ChIPTFs_NR2F1	K562ChIPTFs_NR2F1.bed.gz	-	-	-	ENCFF043FLB	-	-	-
K562ChIPTFs_E2F8	K562ChIPTFs_E2F8.bed.gz	-	-	-	ENCFF316AYA	-	-	-
K562ChIPTFs_DPF2	K562ChIPTFs_DPF2.bed.gz	-	-	-	ENCFF040KQE	-	-	-
K562ChIPTFs_YBX3	K562ChIPTFs_YBX3.bed.gz	-	-	-	ENCFF224UCI	-	-	-
K562ChIPTFs_SIX5	K562ChIPTFs_SIX5.bed.gz	-	-	-	ENCFF587UWR	-	-	-
K562ChIPTFs_RBFOX2	K562ChIPTFs_RBFOX2.bed.gz	-	-	-	ENCFF196WTG	-	-	-
K562ChIPTFs_SREBF1	K562ChIPTFs_SREBF1.bed.gz	-	-	-	ENCFF031GIL	-	-	-
K562ChIPTFs_ELK1	K562ChIPTFs_ELK1.bed.gz	-	-	-	ENCFF059CYV	-	-	-
K562ChIPTFs_TAF15	K562ChIPTFs_TAF15.bed.gz	-	-	-	ENCFF932TEL	-	-	-
K562ChIPTFs_FOXA1	K562ChIPTFs_FOXA1.bed.gz	-	-	-	ENCFF518MXO	-	-	-
K562ChIPTFs_ZBED1	K562ChIPTFs_ZBED1.bed.gz	-	-	-	ENCFF500KOA	-	-	-
K562ChIPTFs_TRIP13	K562ChIPTFs_TRIP13.bed.gz	-	-	-	ENCFF795RXF	-	-	-
K562ChIPTFs_NCOA6	K562ChIPTFs_NCOA6.bed.gz	-	-	-	ENCFF941BMX	-	-	-
K562ChIPTFs_PHF8	K562ChIPTFs_PHF8.bed.gz	-	-	-	ENCFF708OCF	-	-	-
K562ChIPTFs_RBBP5	K562ChIPTFs_RBBP5.bed.gz	-	-	-	ENCFF872IKE	-	-	-
K562ChIPTFs_PYGO2	K562ChIPTFs_PYGO2.bed.gz	-	-	-	ENCFF570XZY	-	-	-
K562ChIPTFs_NUFIP1	K562ChIPTFs_NUFIP1.bed.gz	-	-	-	ENCFF986OZX	-	-	-
K562ChIPTFs_SUZ12	K562ChIPTFs_SUZ12.bed.gz	-	-	-	ENCFF687WTM	-	-	-
K562ChIPTFs_FUS	K562ChIPTFs_FUS.bed.gz	-	-	-	ENCFF090LHF	-	-	-
K562ChIPTFs_SAP30	K562ChIPTFs_SAP30.bed.gz	-	-	-	ENCFF634UIS	-	-	-
K562ChIPTFs_SRSF7	K562ChIPTFs_SRSF7.bed.gz	-	-	-	ENCFF101IEH	-	-	-
K562ChIPTFs_EHMT2	K562ChIPTFs_EHMT2.bed.gz	-	-	-	ENCFF650FUP	-	-	-
K562ChIPTFs_HNRNPL	K562ChIPTFs_HNRNPL.bed.gz	-	-	-	ENCFF779NTZ	-	-	-
K562ChIPTFs_SAFB2	K562ChIPTFs_SAFB2.bed.gz	-	-	-	ENCFF548GKJ	-	-	-
K562ChIPTFs_HNRNPLL	K562ChIPTFs_HNRNPLL.bed.gz	-	-	-	ENCFF541ZGX	-	-	-
K562ChIPTFs_ZMYM3	K562ChIPTFs_ZMYM3.bed.gz	-	-	-	ENCFF278VAF	-	-	-
K562ChIPTFs_TCF7L2	K562ChIPTFs_TCF7L2.bed.gz	-	-	-	ENCFF955MUG	-	-	-
K562ChIPTFs_BRD9	K562ChIPTFs_BRD9.bed.gz	-	-	-	ENCFF546AAY	-	-	-
K562ChIPTFs_KDM1A	K562ChIPTFs_KDM1A.bed.gz	-	-	-	ENCFF215RBZ	-	-	-
K562ChIPTFs_NRF1	K562ChIPTFs_NRF1.bed.gz	-	-	-	ENCFF812GVV	-	-	-
K562ChIPTFs_PRDM10	K562ChIPTFs_PRDM10.bed.gz	-	-	-	ENCFF123SJW	-	-	-
K562ChIPTFs_ZNF282	K562ChIPTFs_ZNF282.bed.gz	-	-	-	ENCFF330GYP	-	-	-
K562ChIPTFs_JUNB	K562ChIPTFs_JUNB.bed.gz	-	-	-	ENCFF521NPG	-	-	-
K562ChIPTFs_MTA3	K562ChIPTFs_MTA3.bed.gz	-	-	-	ENCFF435LOX	-	-	-
K562ChIPTFs_SNRNP70	K562ChIPTFs_SNRNP70.bed.gz	-	-	-	ENCFF470XDL	-	-	-
K562ChIPTFs_ZBTB40	K562ChIPTFs_ZBTB40.bed.gz	-	-	-	ENCFF429WFB	-	-	-
K562ChIPTFs_XRCC5	K562ChIPTFs_XRCC5.bed.gz	-	-	-	ENCFF828QYP	-	-	-
K562ChIPTFs_FOXK2	K562ChIPTFs_FOXK2.bed.gz	-	-	-	ENCFF807MGO	-	-	-
K562ChIPTFs_LEF1	K562ChIPTFs_LEF1.bed.gz	-	-	-	ENCFF457NJM	-	-	-
K562ChIPTFs_HCFC1	K562ChIPTFs_HCFC1.bed.gz	-	-	-	ENCFF388XTZ	-	-	-
K562ChIPTFs_NFATC3	K562ChIPTFs_NFATC3.bed.gz	-	-	-	ENCFF289VBN	-	-	-
K562ChIPTFs_RLF	K562ChIPTFs_RLF.bed.gz	-	-	-	ENCFF833AXS	-	-	-
K562ChIPTFs_CBX1	K562ChIPTFs_CBX1.bed.gz	-	-	-	ENCFF432ZFR	-	-	-
K562ChIPTFs_SETDB1	K562ChIPTFs_SETDB1.bed.gz	-	-	-	ENCFF727DQN	-	-	-
K562ChIPTFs_RUNX1	K562ChIPTFs_RUNX1.bed.gz	-	-	-	ENCFF222JOO	-	-	-
K562ChIPTFs_HDAC6	K562ChIPTFs_HDAC6.bed.gz	-	-	-	ENCFF274APB	-	-	-
K562ChIPTFs_MTA2	K562ChIPTFs_MTA2.bed.gz	-	-	-	ENCFF540UXO	-	-	-
K562ChIPTFs_SOX6	K562ChIPTFs_SOX6.bed.gz	-	-	-	ENCFF290IKB	-	-	-
K562ChIPTFs_GATAD2A	K562ChIPTFs_GATAD2A.bed.gz	-	-	-	ENCFF438XQD	-	-	-
K562ChIPTFs_PHF21A	K562ChIPTFs_PHF21A.bed.gz	-	-	-	ENCFF745LZA	-	-	-
K562ChIPTFs_CBFA2T2	K562ChIPTFs_CBFA2T2.bed.gz	-	-	-	ENCFF706LER	-	-	-
K562ChIPTFs_CBFA2T3	K562ChIPTFs_CBFA2T3.bed.gz	-	-	-	ENCFF603DFR	-	-	-
K562ChIPTFs_GATAD2B	K562ChIPTFs_GATAD2B.bed.gz	-	-	-	ENCFF143LIN	-	-	-
K562ChIPTFs_ZNF592	K562ChIPTFs_ZNF592.bed.gz	-	-	-	ENCFF645HNZ	-	-	-
K562ChIPTFs_RCOR1	K562ChIPTFs_RCOR1.bed.gz	-	-	-	ENCFF985NRC	-	-	-
K562ChIPTFs_ZNF830	K562ChIPTFs_ZNF830.bed.gz	-	-	-	ENCFF083PFA	-	-	-
K562ChIPTFs_MYBL2	K562ChIPTFs_MYBL2.bed.gz	-	-	-	ENCFF889AKD	-	-	-
K562ChIPTFs_POLR2G	K562ChIPTFs_POLR2G.bed.gz	-	-	-	ENCFF648YPL	-	-	-
K562ChIPTFs_XRCC3	K562ChIPTFs_XRCC3.bed.gz	-	-	-	ENCFF949RXP	-	-	-
K562ChIPTFs_ZC3H11A	K562ChIPTFs_ZC3H11A.bed.gz	-	-	-	ENCFF899OSC	-	-	-
K562ChIPTFs_NEUROD1	K562ChIPTFs_NEUROD1.bed.gz	-	-	-	ENCFF734QWM	-	-	-
K562ChIPTFs_NBN	K562ChIPTFs_NBN.bed.gz	-	-	-	ENCFF062UXM	-	-	-
K562ChIPTFs_TBL1XR1	K562ChIPTFs_TBL1XR1.bed.gz	-	-	-	ENCFF957BZU	-	-	-
K562ChIPTFs_ESRRA	K562ChIPTFs_ESRRA.bed.gz	-	-	-	ENCFF782FZC	-	-	-
K562ChIPTFs_E2F6	K562ChIPTFs_E2F6.bed.gz	-	-	-	ENCFF801QVO	-	-	-
K562ChIPTFs_HNRNPH1	K562ChIPTFs_HNRNPH1.bed.gz	-	-	-	ENCFF115QJK	-	-	-
K562ChIPTFs_HNRNPUL1	K562ChIPTFs_HNRNPUL1.bed.gz	-	-	-	ENCFF496LDY	-	-	-
K562ChIPTFs_MTA1	K562ChIPTFs_MTA1.bed.gz	-	-	-	ENCFF161QXX	-	-	-
K562ChIPTFs_TAF7	K562ChIPTFs_TAF7.bed.gz	-	-	-	ENCFF555GQK	-	-	-
K562ChIPTFs_MXI1	K562ChIPTFs_MXI1.bed.gz	-	-	-	ENCFF669HFZ	-	-	-
K562ChIPTFs_NR2F2	K562ChIPTFs_NR2F2.bed.gz	-	-	-	ENCFF580CVU	-	-	-
K562ChIPTFs_SMC3	K562ChIPTFs_SMC3.bed.gz	-	-	-	ENCFF339LVM	-	-	-
K562ChIPTFs_NR2F6	K562ChIPTFs_NR2F6.bed.gz	-	-	-	ENCFF635MTS	-	-	-
K562ChIPTFs_ZNF384	K562ChIPTFs_ZNF384.bed.gz	-	-	-	ENCFF028JHS	-	-	-
K562ChIPTFs_PML	K562ChIPTFs_PML.bed.gz	-	-	-	ENCFF079KZJ	-	-	-
K562ChIPTFs_POU5F1	K562ChIPTFs_POU5F1.bed.gz	-	-	-	ENCFF037CCA	-	-	-
K562ChIPTFs_MBD2	K562ChIPTFs_MBD2.bed.gz	-	-	-	ENCFF940VXW	-	-	-
K562ChIPTFs_TBP	K562ChIPTFs_TBP.bed.gz	-	-	-	ENCFF901UYM	-	-	-
K562ChIPTFs_YBX1	K562ChIPTFs_YBX1.bed.gz	-	-	-	ENCFF224UXR	-	-	-
K562ChIPTFs_EP300	K562ChIPTFs_EP300.bed.gz	-	-	-	ENCFF860OBO	-	-	-
K562ChIPTFs_DACH1	K562ChIPTFs_DACH1.bed.gz	-	-	-	ENCFF119CMI	-	-	-
K562ChIPTFs_SAFB	K562ChIPTFs_SAFB.bed.gz	-	-	-	ENCFF916WYW	-	-	-
K562ChIPTFs_ZFP91	K562ChIPTFs_ZFP91.bed.gz	-	-	-	ENCFF556BBJ	-	-	-
K562ChIPTFs_ZBTB33	K562ChIPTFs_ZBTB33.bed.gz	-	-	-	ENCFF474LWU	-	-	-
K562ChIPTFs_SIN3B	K562ChIPTFs_SIN3B.bed.gz	-	-	-	ENCFF355GCP	-	-	-
K562ChIPTFs_POLR2AphosphoS5	K562ChIPTFs_POLR2AphosphoS5.bed.gz	-	-	-	ENCFF404FQO	-	-	-
K562ChIPTFs_SNIP1	K562ChIPTFs_SNIP1.bed.gz	-	-	-	ENCFF323UOG	-	-	-
K562ChIPTFs_DDX20	K562ChIPTFs_DDX20.bed.gz	-	-	-	ENCFF482HGB	-	-	-
K562ChIPTFs_MLLT1	K562ChIPTFs_MLLT1.bed.gz	-	-	-	ENCFF052CVK	-	-	-
K562ChIPTFs_PTBP1	K562ChIPTFs_PTBP1.bed.gz	-	-	-	ENCFF773HPT	-	-	-
K562ChIPTFs_GMEB1	K562ChIPTFs_GMEB1.bed.gz	-	-	-	ENCFF965VTE	-	-	-
K562ChIPTFs_AFF1	K562ChIPTFs_AFF1.bed.gz	-	-	-	ENCFF894YAR	-	-	-
K562ChIPTFs_ATF2	K562ChIPTFs_ATF2.bed.gz	-	-	-	ENCFF911YYM	-	-	-
K562ChIPTFs_FOSL1	K562ChIPTFs_FOSL1.bed.gz	-	-	-	ENCFF050JOS	-	-	-
K562ChIPTFs_MEF2A	K562ChIPTFs_MEF2A.bed.gz	-	-	-	ENCFF556HYW	-	-	-
K562ChIPTFs_RB1	K562ChIPTFs_RB1.bed.gz	-	-	-	ENCFF625JCE	-	-	-
K562ChIPTFs_TAF9B	K562ChIPTFs_TAF9B.bed.gz	-	-	-	ENCFF380IDS	-	-	-
K562ChIPTFs_MAFF	K562ChIPTFs_MAFF.bed.gz	-	-	-	ENCFF413VIZ	-	-	-
K562ChIPTFs_SP1	K562ChIPTFs_SP1.bed.gz	-	-	-	ENCFF295FVL	-	-	-
K562ChIPTFs_PHF20	K562ChIPTFs_PHF20.bed.gz	-	-	-	ENCFF391TLZ	-	-	-
K562ChIPTFs_CCAR2	K562ChIPTFs_CCAR2.bed.gz	-	-	-	ENCFF873IAB	-	-	-
K562ChIPTFs_ARID3A	K562ChIPTFs_ARID3A.bed.gz	-	-	-	ENCFF958PFY	-	-	-
K562ChIPTFs_RBM39	K562ChIPTFs_RBM39.bed.gz	-	-	-	ENCFF914PAM	-	-	-
K562ChIPTFs_TCF7	K562ChIPTFs_TCF7.bed.gz	-	-	-	ENCFF320ICM	-	-	-
K562ChIPTFs_AGO1	K562ChIPTFs_AGO1.bed.gz	-	-	-	ENCFF741BCI	-	-	-
K562ChIPBHMs_H3K27me3	K562ChIPBHMs_H3K27me3.bed.gz	-	-	-	ENCFF075WXX	-	-	-
K562ChIPBHMs_H3K36me3	K562ChIPBHMs_H3K36me3.bed.gz	-	-	-	ENCFF753VAK	-	-	-
K562ChIPBHMs_H3K4me1	K562ChIPBHMs_H3K4me1.bed.gz	-	-	-	ENCFF359WWB	-	-	-
K562ChIPBHMs_H3K9me3	K562ChIPBHMs_H3K9me3.bed.gz	-	-	-	ENCFF361WTS	-	-	-
K562ChIPBHMs_H3K79me2	K562ChIPBHMs_H3K79me2.bed.gz	-	-	-	ENCFF543IXZ	-	-	-
K562ChIPBHMs_H3K9me1	K562ChIPBHMs_H3K9me1.bed.gz	-	-	-	ENCFF149LYJ	-	-	-
K562ChIPNHMs_H3K4me3	K562ChIPNHMs_H3K4me3.bed.gz	-	-	-	ENCFF699PPV	-	-	-
K562ChIPNHMs_H3K9ac	K562ChIPNHMs_H3K9ac.bed.gz	-	-	-	ENCFF257END	-	-	-
K562ChIPNHMs_H2AFZ	K562ChIPNHMs_H2AFZ.bed.gz	-	-	-	ENCFF120JMY	-	-	-
K562ChIPNHMs_H3K4me2	K562ChIPNHMs_H3K4me2.bed.gz	-	-	-	ENCFF168NKC	-	-	-
K562ChIPNHMs_H3K27ac	K562ChIPNHMs_H3K27ac.bed.gz	-	-	-	ENCFF045OHM	-	-	-
HumanBrainATACNarrowPeaks_CerebellumMaleAdult20years	HumanBrainATACNarrowPeaks_CerebellumMaleAdult20years.bed.gz	-	-	-	ENCFF114WRE	-	-	-
HumanBrainDNaseNarrowPeaks_CerebellumAstrocyte	HumanBrainDNaseNarrowPeaks_CerebellumAstrocyte.bed.gz	-	-	-	ENCFF725VGE, ENCFF866PMP	-	-	-
HumanBrainDNaseNarrowPeaks_ChoroidPlexusEpithelialCell	HumanBrainDNaseNarrowPeaks_ChoroidPlexusEpithelialCell.bed.gz	-	-	-	ENCFF733ZVV, ENCFF740FSZ	-	-	-
HumanBrainDNaseNarrowPeaks_HippocampusAstrocyte	HumanBrainDNaseNarrowPeaks_HippocampusAstrocyte.bed.gz	-	-	-	ENCFF587CZF, ENCFF401DLQ	-	-	-
HumanBrainDNaseNarrowPeaks_MicrovascularEndothelialCell	HumanBrainDNaseNarrowPeaks_MicrovascularEndothelialCell.bed.gz	-	-	-	ENCFF784IBU, ENCFF165LHV	-	-	-
HumanBrainDNaseNarrowPeaks_Pericyte	HumanBrainDNaseNarrowPeaks_Pericyte.bed.gz	-	-	-	ENCFF484NRZ	-	-	-
HumanBrainFAIRENarrowPeaks_Astrocyte	HumanBrainFAIRENarrowPeaks_Astrocyte.bed.gz	-	-	-	ENCFF000TOD	-	-	-
HumanNonBDNAPeaks_APhased	HumanNonBDNAPeaks_APhased.bed.gz	-	-	-	-	-	https://ncifrederick.cancer.gov/bids/ftp/?nonb	human_hg38.gff.tar.gz
HumanNonBDNAPeaks_Direct	HumanNonBDNAPeaks_Direct.bed.gz	-	-	-	-	-	https://ncifrederick.cancer.gov/bids/ftp/?nonb	human_hg38.gff.tar.gz
HumanNonBDNAPeaks_GQuadruplexForming	HumanNonBDNAPeaks_GQuadruplexForming.bed.gz	-	-	-	-	-	https://ncifrederick.cancer.gov/bids/ftp/?nonb	human_hg38.gff.tar.gz
HumanNonBDNAPeaks_Inverted	HumanNonBDNAPeaks_Inverted.bed.gz	-	-	-	-	-	https://ncifrederick.cancer.gov/bids/ftp/?nonb	human_hg38.gff.tar.gz
HumanNonBDNAPeaks_Mirror	HumanNonBDNAPeaks_Mirror.bed.gz	-	-	-	-	-	https://ncifrederick.cancer.gov/bids/ftp/?nonb	human_hg38.gff.tar.gz
HumanNonBDNAPeaks_ShortTandem	HumanNonBDNAPeaks_ShortTandem.bed.gz	-	-	-	-	-	https://ncifrederick.cancer.gov/bids/ftp/?nonb	human_hg38.gff.tar.gz
HumanNonBDNAPeaks_ZDNAMotifs	HumanNonBDNAPeaks_ZDNAMotifs.bed.gz	-	-	-	-	-	https://ncifrederick.cancer.gov/bids/ftp/?nonb	human_hg38.gff.tar.gz
MouseBrainATACNarrowPeaks_CerebellumAdult	MouseBrainATACNarrowPeaks_CerebellumAdult.bed.gz	-	-	-	ENCFF046URS, ENCFF263KKI	-	-	-
MouseBrainATACNarrowPeaks_FrontalCortexAdult	MouseBrainATACNarrowPeaks_FrontalCortexAdult.bed.gz	-	-	-	ENCFF209VTX, ENCFF018VSA	-	-	-
MouseBrainDNaseNarrowPeaks_BrainMaleAdult8weeks	MouseBrainDNaseNarrowPeaks_BrainMaleAdult8weeks.bed.gz	-	-	-	ENCFF845NIL, ENCFF295SXR, ENCFF610BME, ENCFF013WUK, ENCFF110FRT, ENCFF171VLR	-	-	-
MouseBrainDNaseNarrowPeaks_CerebellumMaleAdult8weeks	MouseBrainDNaseNarrowPeaks_CerebellumMaleAdult8weeks.bed.gz	-	-	-	ENCFF582YLY, ENCFF017LVP, ENCFF683FSK	-	-	-
MouseBrainDNaseNarrowPeaks_TelencephalonMaleAdult8weeks	MouseBrainDNaseNarrowPeaks_TelencephalonMaleAdult8weeks.bed.gz	-	-	-	ENCFF554QVV, ENCFF181FUC, ENCFF488RDI	-	-	-
MouseBrainChIPNHMs_OlfactoryBulbMaleAdult8Weeks_H3K4me3	MouseBrainChIPNHMs_OlfactoryBulbMaleAdult8Weeks_H3K4me3.bed.gz	-	-	-	ENCFF820PKM	-	-	-
MouseBrainChIPNHMs_OlfactoryBulbMaleAdult8Weeks_H3K27ac	MouseBrainChIPNHMs_OlfactoryBulbMaleAdult8Weeks_H3K27ac.bed.gz	-	-	-	ENCFF651FKI	-	-	-
MouseBrainChIPNHMs_CerebellumMaleAdult8Weeks_H3K4me3	MouseBrainChIPNHMs_CerebellumMaleAdult8Weeks_H3K4me3.bed.gz	-	-	-	ENCFF831XNV	-	-	-
MouseBrainChIPNHMs_CerebellumMaleAdult8Weeks_H3K27ac	MouseBrainChIPNHMs_CerebellumMaleAdult8Weeks_H3K27ac.bed.gz	-	-	-	ENCFF912UEK	-	-	-
MouseBrainChIPNHMs_CorticalPlateMaleAdult8Weeks_H3K4me3	MouseBrainChIPNHMs_CorticalPlateMaleAdult8Weeks_H3K4me3.bed.gz	-	-	-	ENCFF847BEL	-	-	-
MouseBrainChIPNHMs_CorticalPlateMaleAdult8Weeks_H3K27ac	MouseBrainChIPNHMs_CorticalPlateMaleAdult8Weeks_H3K27ac.bed.gz	-	-	-	ENCFF314HSG	-	-	-
MouseBrainChIPBHMs_OlfactoryBulbMaleAdult8Weeks_H3K4me1	MouseBrainChIPBHMs_OlfactoryBulbMaleAdult8Weeks_H3K4me1.bed.gz	-	-	-	ENCFF787SFY	-	-	-
MouseBrainChIPBHMs_CerebellumMaleAdult8Weeks_H3K4me1	MouseBrainChIPBHMs_CerebellumMaleAdult8Weeks_H3K4me1.bed.gz	-	-	-	ENCFF168UEH	-	-	-
MouseBrainChIPBHMs_CerebellumMaleAdult8Weeks_H3K27me3	MouseBrainChIPBHMs_CerebellumMaleAdult8Weeks_H3K27me3.bed.gz	-	-	-	ENCFF537PKC	-	-	-
MouseBrainChIPBHMs_CorticalPlateMaleAdult8Weeks_H3K4me1	MouseBrainChIPBHMs_CorticalPlateMaleAdult8Weeks_H3K4me1.bed.gz	-	-	-	ENCFF975QSJ	-	-	-
MouseNonBDNAPeaks_APhased	MouseNonBDNAPeaks_APhased.bed.gz	-	-	-	-	-	https://ncifrederick.cancer.gov/bids/ftp/?nonb	mouse_mm9.gff.tar.gz
MouseNonBDNAPeaks_Direct	MouseNonBDNAPeaks_Direct.bed.gz	-	-	-	-	-	https://ncifrederick.cancer.gov/bids/ftp/?nonb	mouse_mm9.gff.tar.gz
MouseNonBDNAPeaks_GQuadruplexForming	MouseNonBDNAPeaks_GQuadruplexForming.bed.gz	-	-	-	-	-	https://ncifrederick.cancer.gov/bids/ftp/?nonb	mouse_mm9.gff.tar.gz
MouseNonBDNAPeaks_Inverted	MouseNonBDNAPeaks_Inverted.bed.gz	-	-	-	-	-	https://ncifrederick.cancer.gov/bids/ftp/?nonb	mouse_mm9.gff.tar.gz
MouseNonBDNAPeaks_Mirror	MouseNonBDNAPeaks_Mirror.bed.gz	-	-	-	-	-	https://ncifrederick.cancer.gov/bids/ftp/?nonb	mouse_mm9.gff.tar.gz
MouseNonBDNAPeaks_ShortTandem	MouseNonBDNAPeaks_ShortTandem.bed.gz	-	-	-	-	-	https://ncifrederick.cancer.gov/bids/ftp/?nonb	mouse_mm9.gff.tar.gz
MouseNonBDNAPeaks_ZDNAMotifs	MouseNonBDNAPeaks_ZDNAMotifs.bed.gz	-	-	-	-	-	https://ncifrederick.cancer.gov/bids/ftp/?nonb	mouse_mm9.gff.tar.gz
