# Supplementary material for: CHEX-seq detects single-cell genomic single-stranded DNA with catalytical potential
Source: Nat Commun. 2023 Nov 14;14:7346. doi: 10.1038/s41467-023-43158-6 (PMC10645931; doi:10.1038/s41467-023-43158-6)
Supplement: Supplementary file 8 — Supplementary Data 5 [file 41467_2023_43158_MOESM8_ESM.xlsx]

## Sheet: README
This spreadsheet contains the candidate loci selected for intergenic FISH validation.

## Sheet: Intergenic FISH Candidates
Tested	Validated	Coordinate	NearestGenes2kb	NumReads	NumUniqueReads	NumBases	NumUniqueBases	NumSamples	SeqComplexity	SoftmaskFrac	ATAC	DNase	FAIRE	MethyLow	MethyMidLow	MethyMidHigh	MethyHigh	GRO	SE	RepOrig	Rloop	NonBDNAPeaks_Direct	NonBDNAPeaks_Inverted	NonBDNAPeaks_Mirror	NonBDNAPeaks_ZDNAMotifs	NonBDNAPeaks_ShortTandem	NonBDNAPeaks_APhased	NonBDNAPeaks_GQuadruplexForming	H3K27me3	H3K36me3	H3K4me1	H3K9me3	H3K79me2	H3K9me1	H3K4me3	H3K9ac	H2AFZ	TF_MCM7	TF_MCM2	TF_MCM5	TF_YBX3	TF_YBX1	TF_POLR2AphosphoS5
		chr17:21850001-21852000		25	22	5024	780	9	0.3165	0.6225	0	0	0	0	0	0	0	0	0	0	0	464	15	115	0	107	117	0	0	0	0	0	0	0	0	0	0	0	0	0	0	0	0
		chr7:145996001-145998000		78	22	4279	103	6	0.355	0.797	419	0	751	0	0	0	0	0	0	0	0	0	159	131	0	36	0	0	0	0	0	0	0	0	0	0	0	0	0	0	0	0	0
		chr17:22052001-22054000		24	16	1645	366	6	0.329	0.6045	0	0	0	0	0	0	0	0	0	0	323	203	16	103	0	113	0	0	0	0	0	0	0	0	0	0	0	0	0	0	0	0	0
		chr20:25760001-25762000	FAM182B	36	16	4664	425	6	0.327	0.277	0	0	0	0	0	0	0	0	0	0	0	112	84	106	10	99	0	0	0	0	0	0	0	0	0	0	0	0	0	0	0	0	0
		chr1:42708001-42710000		21	15	821	52	9	0.3085	1	200	0	0	0	0	0	0	0	0	0	0	73	70	113	0	132	0	0	0	153	0	0	0	0	0	0	0	0	0	0	0	0	0
Y	Y	chr11:123002001-123004000		42	14	2646	395	13	0.363	0.398	384	150	675	0	0	0	0	381	0	0	0	0	0	0	0	39	0	0	0	0	0	0	0	0	0	0	0	0	0	0	0	0	0
		chr17:22522001-22524000	MTCYBP13,MTRNR2L1,RP11-846F4.12,MTND1P15,MTND2P13	20	13	3659	1186	5	0.329	0	505	301	0	0	0	0	0	733	0	0	0	0	42	0	12	0	0	0	0	0	0	0	0	0	0	0	0	0	0	0	0	0	0
		chr10:38482001-38484000		15	12	3306	495	8	0.323	0.6295	0	0	0	0	0	0	0	0	0	0	355	318	13	77	25	112	0	0	0	0	0	0	0	0	0	0	0	0	0	0	0	0	0
Y	Y	chr8:116514001-116516000		33	12	7058	278	6	0.361	0.3875	200	0	0	0	0	0	0	0	0	1768	0	26	72	129	0	51	0	0	0	0	0	0	0	0	0	0	0	0	0	0	0	0	0
		chr8:124172001-124174000	FER1L6-AS2	13	12	4899	782	5	0.3545	0.645	0	0	44	0	0	0	0	0	0	0	0	52	26	72	0	52	0	60	0	0	0	0	0	0	0	0	0	0	0	0	0	0	0
		chr9:33656001-33658000		17	12	2803	1073	5	0.3305	0	355	0	0	0	0	0	0	0	0	0	0	0	29	106	11	0	0	0	0	0	0	0	0	0	0	0	0	0	0	0	0	0	0
		chrX:100028001-100030000		30	12	1518	64	5	0.35	0.6265	0	0	0	0	0	0	0	0	0	0	0	46	294	170	0	56	49	0	0	0	0	0	0	0	0	0	0	0	0	0	0	0	0
		chr19:6996001-6998000	ADGRE4P	22	11	1608	80	13	0.349	0.296	0	150	0	0	0	0	0	0	0	0	0	0	12	0	10	20	24	0	0	0	0	0	0	0	0	0	0	0	0	0	0	0	0
		chr20:29298001-29300000	5_8S_rRNA	16	11	1483	341	8	0.349	0.8515	0	0	0	0	0	0	0	1691	0	0	0	0	65	0	56	25	0	17	0	0	0	0	0	0	0	0	0	0	0	0	0	0	0
		chr2:130272001-130274000	MTND1P29,MTND2P22,MTCO1P7,MTCO2P7	19	11	3864	390	7	0.344	0.0555	0	0	0	0	0	0	0	0	0	0	0	0	43	0	0	52	0	0	0	0	0	0	0	0	0	0	0	0	0	0	0	0	0
Y	Y	chr4:1466001-1468000		17	11	2192	366	7	0.3045	0.1715	0	0	0	0	0	0	0	0	0	0	0	413	40	460	10	135	0	25	261	0	0	0	0	0	0	0	0	0	0	0	0	151	0
		chr14:48352001-48354000		11	10	1267	140	8	0.349	0.143	0	0	0	0	0	0	0	0	0	0	0	28	39	43	0	10	0	0	0	0	0	0	0	0	0	0	0	0	0	0	0	0	0
		chr7:62294001-62296000		16	10	3289	629	6	0.319	0.4965	0	0	0	0	0	0	0	0	0	0	873	362	171	92	0	151	47	0	0	0	0	0	0	0	0	0	0	0	0	0	0	0	0
		chr17:22526001-22528000	MTRNR2L1,RP11-846F4.12,MTND1P15,MTND2P13,RP11-846F4.6,NMTRS-TGA3-1,MTATP6P3	24	9	3348	556	8	0.3245	0	744	150	0	0	0	0	0	0	0	0	0	0	90	78	0	0	0	0	0	0	0	0	0	0	0	0	0	0	0	0	0	0	0
		chr3:96618001-96620000	MTRNR2L12,RPL18AP8	20	9	3539	417	6	0.3525	0.2045	600	215	0	0	0	0	0	131	0	0	96	26	246	233	0	24	0	0	0	0	0	0	0	0	0	0	0	0	0	0	0	0	0
		chr4:130134001-130136000		11	9	1539	331	5	0.318	1	0	0	0	0	0	0	0	0	0	0	0	0	0	0	0	11	0	0	0	0	0	0	0	0	0	0	0	0	0	0	0	0	0
		chr4:66656001-66658000		12	8	598	156	9	0.337	0.468	0	150	0	0	0	0	0	0	0	0	0	109	241	207	0	115	0	0	0	0	0	0	0	0	0	0	0	0	0	0	0	0	0
		chr16:34160001-34162000	LINC00273,RNA5-8SP2	11	8	704	177	8	0.3545	0.9325	0	0	0	11	4	0	0	1900	0	0	1376	0	45	29	22	10	0	0	0	0	0	0	0	0	0	0	0	0	0	0	0	0	0
		chr17:21650001-21652000		18	8	2503	298	6	0.3355	0.602	0	0	0	0	0	0	0	0	0	0	0	250	57	223	0	81	0	0	0	0	0	0	0	0	0	0	0	0	0	0	0	0	0
		chr7:62334001-62336000		13	8	855	156	5	0.3215	0.5315	0	0	0	0	0	0	0	0	0	0	819	301	96	25	0	141	47	22	0	0	0	0	0	0	0	0	0	0	0	0	0	0	0
		chr1:143728001-143730000	RNVU1-18	13	7	7409	701	10	0.3695	0.3605	0	150	731	4	0	0	0	0	0	1885	1039	44	16	44	0	54	0	104	0	0	0	0	0	0	0	0	0	0	0	0	0	0	0
		chr2:155264001-155266000	MTCO1P45,MTND2P20	12	7	611	82	8	0.336	0.054	218	125	0	0	0	0	0	0	0	0	0	0	87	76	0	10	24	0	0	0	0	0	0	0	0	0	0	0	0	0	0	0	0
		chr6:8842001-8844000		17	7	2681	176	8	0.362	0.7525	0	0	0	0	0	0	0	0	0	0	0	27	75	63	0	33	25	0	0	0	0	0	0	0	0	0	0	0	0	0	0	0	0
		chr6:105798001-105800000		13	7	860	75	7	0.346	0.075	0	0	0	0	0	0	0	0	0	0	0	24	70	0	0	0	0	0	0	0	0	0	0	0	0	0	252	0	0	0	0	0	0
		chr7:60938001-60940000		9	7	1327	376	6	0.341	0.6015	0	0	0	0	0	0	0	0	0	0	0	107	164	55	0	90	74	0	0	0	0	0	0	0	0	0	0	0	0	0	0	0	0
		chrY:56824001-56826000		8	7	1500	234	6	0.3315	0.8815	0	0	0	0	0	0	0	0	0	0	153	233	71	46	14	65	23	0	0	0	0	0	0	0	0	0	0	0	0	0	0	0	0
		chr16:86950001-86952000		8	7	1915	630	5	0.3195	0.6	0	45	308	0	0	0	0	0	0	0	0	462	41	208	0	108	0	0	0	0	0	0	0	0	0	0	0	0	0	0	0	276	0
		chrY:11040001-11042000	RP1-85D24.4	7	7	1462	442	5	0.3065	0.9645	0	0	0	0	0	0	0	0	0	0	739	371	0	50	0	197	23	0	0	0	0	0	0	0	0	0	0	0	0	0	0	0	0
		chr4:30716001-30718000		13	6	5898	675	9	0.329	0.0355	0	150	0	0	0	0	0	0	0	0	0	59	53	21	0	71	0	55	0	0	0	0	0	0	0	0	0	0	0	0	0	0	0
		chr5:40490001-40492000		19	6	1746	652	9	0.3545	0.3475	0	0	0	0	0	0	0	0	0	0	0	23	142	0	0	0	0	0	0	0	0	0	0	0	0	0	0	0	0	0	0	0	0
		chr6:52182001-52184000		19	6	2023	118	7	0.344	0.138	0	0	0	0	0	0	0	0	0	490	0	0	140	0	0	12	0	0	0	0	0	0	0	0	0	0	0	0	0	0	0	0	0
		chr1:4302001-4304000		8	6	594	235	6	0.3315	0.495	0	0	0	8	0	0	0	0	0	0	299	392	57	99	0	300	0	90	0	0	0	0	0	0	0	0	0	0	0	0	0	0	0
		chr17:44568001-44570000		6	6	3476	671	6	0.3205	0.998	0	300	0	0	1	0	0	0	0	0	0	75	95	22	0	22	25	52	0	0	343	0	0	0	0	0	0	0	0	0	0	0	0
		chr13:91104001-91106000		11	6	1599	209	5	0.3475	0.7905	0	0	0	0	0	0	0	0	0	1567	0	0	64	0	0	0	0	0	0	0	0	0	0	0	0	0	0	0	0	672	0	0	0
		chr22:11250001-11252000	5_8S_rRNA	7	6	628	252	5	0.3515	0.554	0	0	0	0	0	0	0	0	0	0	0	0	0	0	0	0	0	0	0	0	0	0	0	0	0	0	0	0	0	0	0	0	0
Y	Y	chrX:55182001-55184000	MTND1P30,MTRNR2L10	22	6	4699	733	5	0.332	0	205	150	0	0	0	0	0	0	0	0	0	0	30	0	11	21	0	0	0	0	0	0	0	0	0	0	0	0	0	0	0	0	0
		chr13:63150001-63152000		9	5	2178	271	7	0.3455	0.3385	0	0	0	0	0	0	0	0	0	0	0	0	258	230	10	30	0	0	0	0	0	0	0	0	0	0	0	0	0	0	0	0	0
		chr17:53106001-53108000	MTCO1P40	13	5	2689	385	7	0.34	0.065	542	215	0	0	0	0	0	0	0	1589	0	0	122	0	0	16	28	0	0	0	0	0	0	0	0	0	0	0	0	0	0	0	0
		chr3:95436001-95438000		15	5	968	69	6	0.3535	0.369	0	0	0	0	0	0	0	0	0	0	0	30	100	123	0	0	0	0	0	0	0	0	0	0	0	0	0	0	0	0	0	0	0
		chr8:5032001-5034000		7	5	339	54	6	0.3485	0.3425	0	0	0	0	0	0	0	0	0	0	0	50	42	50	0	61	0	0	0	0	0	0	0	0	0	0	0	0	0	0	0	0	0
		chr8:110934001-110936000	MTCO1P47,LINC01608	19	5	2395	242	6	0.3475	0.2975	0	150	0	0	0	0	0	634	0	0	0	0	123	0	0	0	27	0	0	0	0	0	0	0	0	0	0	0	0	0	0	0	0
		chr9:122640001-122642000	RP11-64P14.7	15	5	1192	94	6	0.3545	0.342	0	0	0	0	0	0	0	0	0	0	0	0	193	31	12	10	0	0	0	0	0	0	0	0	0	0	0	0	0	0	0	0	0
		chr13:57158001-57160000	PRR20C,PRR20D	9	5	908	431	6	0.3525	0.727	0	0	0	0	0	0	0	0	0	0	0	27	55	61	0	38	0	27	0	0	0	0	0	0	0	0	0	0	0	0	0	0	0
		chrX:12942001-12944000		7	5	745	333	6	0.331	0.999	0	0	0	0	0	0	0	0	0	0	0	0	97	0	10	0	0	0	0	0	0	0	0	0	0	0	0	0	0	0	0	0	0
		chrX:102518001-102520000	TMSB15A	13	5	1264	104	6	0.3425	0.938	0	0	0	0	0	0	0	0	0	0	0	26	47	159	0	36	0	0	0	0	0	0	0	0	0	0	0	0	0	0	0	0	0
		chr4:134572001-134574000		5	5	319	275	5	0.319	1	0	0	0	0	0	0	0	0	0	0	0	24	58	0	0	10	49	0	0	0	0	0	0	0	0	0	0	0	0	0	0	0	0
		chr4:165784001-165786000		5	5	227	64	5	0.3365	0.053	0	0	0	0	0	0	0	0	0	0	0	65	152	40	0	40	0	0	0	0	0	0	0	0	0	0	0	0	0	0	0	0	0
		chr7:149534001-149536000		8	5	351	55	5	0.3425	0.916	200	0	0	0	0	0	0	7	0	0	0	46	25	46	0	59	0	0	0	0	0	0	0	0	0	0	0	0	0	0	0	0	0
		chr10:64778001-64780000		10	5	1314	158	5	0.358	0.247	0	0	0	0	0	0	0	0	0	0	0	51	167	0	0	10	0	0	0	0	0	0	0	0	0	0	0	0	0	0	0	0	0
		chr10:117424001-117426000	CTA-109P11.4	6	5	3693	836	5	0.362	0.5165	200	0	204	0	0	0	0	0	0	0	0	21	165	21	10	80	0	0	0	0	0	0	0	0	0	0	622	0	0	0	0	0	0
		chr13:43806001-43808000		6	5	297	58	5	0.3375	0.3915	0	0	0	0	0	0	0	0	0	0	0	76	130	76	0	94	0	0	0	0	0	0	0	0	0	0	0	0	0	0	0	0	0
		chr16:88366001-88368000		5	5	1337	657	5	0.302	0.586	0	0	0	0	0	0	0	0	0	0	0	567	14	562	0	273	0	0	0	0	0	0	0	0	0	0	0	0	0	0	0	276	0
