# Supplementary material for: CHEX-seq detects single-cell genomic single-stranded DNA with catalytical potential
Source: Nat Commun. 2023 Nov 14;14:7346. doi: 10.1038/s41467-023-43158-6 (PMC10645931; doi:10.1038/s41467-023-43158-6)
Supplement: Supplementary file 9 — Supplementary Data 6 [file 41467_2023_43158_MOESM9_ESM.xlsx]

## Sheet: README
The DNAzyme sequences were curated from DNAmoreDB and they were listed in Sheet A.
Porphyrin metalation DNAzymes’ mimicking loci found as ssDNA in human (Sheet B) and mouse (Sheet C).

## Sheet: A DNAmoreDB Input
name	e	length	n	l	x	r	s	structures	reaction	notes	fg1s	fg2s	linkage	buffer	metal_ions	rp	reported_in	kinetics	rate_constant	yield	main_article_title	main_article_first_author	main_article_last_autor	main_article_mid_authors	main_article_pub_date
8LX12	CCCCGAGGTGTGGACATAGCGGGCTGGTGTGGCGCGCAGTGAGCCTAGTG	50	*	GGAUAAUACGACUCACUGCG		GGAAGAGAUGGCGACGG		[]	RNA ligation	Pool N33-CGCAGTGAG-N7	["internal 2'-OH"]	["5'-triphosphate"]	A11	50 mM HEPES pH 7.5, 20 mM MnCl2, 150 mM NaCl, 2 mM KCl	['Mn2+']	branched RNA	m	n			Improved deoxyribozymes for synthesis of covalently branched DNA and RNA.	C S Lee	S K Silverman	T P Mui	2011
8LX13	CATCGGTGTAGCGATGCACGGGCAAAGATACATTCGCAGTGAGGGTGCGG	50	*	GGAUAAUACGACUCACUGCG		GGAAGAGAUGGCGACGG		[]	RNA ligation	Pool N33-CGCAGTGAG-N7	["internal 2'-OH"]	["5'-triphosphate"]	A11	50 mM HEPES pH 7.5, 20 mM MnCl2, 150 mM NaCl, 2 mM KCl	['Mn2+']	branched RNA	m	n			Improved deoxyribozymes for synthesis of covalently branched DNA and RNA.	C S Lee	S K Silverman	T P Mui	2011
8LX14	CCACGTGCGAGGTTAGACGTCAGTGGCTGGTGTTCGCAGTGAGCCTATTG	50	*	GGAUAAUACGACUCACUGCG		GGAAGAGAUGGCGACGG		[]	RNA ligation	Pool N33-CGCAGTGAG-N7	["internal 2'-OH"]	["5'-triphosphate"]	A11	50 mM HEPES pH 7.5, 20 mM MnCl2, 150 mM NaCl, 2 mM KCl	['Mn2+']	branched RNA	m	n			Improved deoxyribozymes for synthesis of covalently branched DNA and RNA.	C S Lee	S K Silverman	T P Mui	2011
8LX15	CCGACGCGTCCAGGAGGCAAGGGCTATATGCACCGCAGTGAGGGCTCGG	49	*	GGAUAAUACGACUCACUGCG		GGAAGAGAUGGCGACGG		[]	RNA ligation	Pool N33-CGCAGTGAG-N7	["internal 2'-OH"]	["5'-triphosphate"]	A11	50 mM HEPES pH 7.5, 20 mM MnCl2, 150 mM NaCl, 2 mM KCl	['Mn2+']	branched RNA	m	n			Improved deoxyribozymes for synthesis of covalently branched DNA and RNA.	C S Lee	S K Silverman	T P Mui	2011
8LX16	CACGAGGTAGGGAGGGGCACACTGCTATGCTCAGCGCAGTGAGAGTATGC	50	*	GGAUAAUACGACUCACUGCG		GGAAGAGAUGGCGACGG		[]	RNA ligation	Pool N33-CGCAGTGAG-N7	["internal 2'-OH"]	["5'-triphosphate"]	A11	50 mM HEPES pH 7.5, 20 mM MnCl2, 150 mM NaCl, 2 mM KCl	['Mn2+']	branched RNA	m	n			Improved deoxyribozymes for synthesis of covalently branched DNA and RNA.	C S Lee	S K Silverman	T P Mui	2011
8LX17	CACATGTCTAGCGGCGTGCGGGAGAAGTGCAAGCGCTGTGAGGGTGTG	48	*	GGAUAAUACGACUCACUGCG		GGAAGAGAUGGCGACGG		[]	RNA ligation	Pool N33-CGCAGTGAG-N7	["internal 2'-OH"]	["5'-triphosphate"]	A11	50 mM HEPES pH 7.5, 20 mM MnCl2, 150 mM NaCl, 2 mM KCl	['Mn2+']	branched RNA	m	n			Improved deoxyribozymes for synthesis of covalently branched DNA and RNA.	C S Lee	S K Silverman	T P Mui	2011
8LX18	CCAAGGCAGAGCGTAGCCAGACAGCCGGGAGGTTCGCAGTGAGTGAATGG	50	*	GGAUAAUACGACUCACUGCG		GGAAGAGAUGGCGACGG		[]	RNA ligation	Pool N33-CGCAGTGAG-N7	["internal 2'-OH"]	["5'-triphosphate"]	A11	50 mM HEPES pH 7.5, 20 mM MnCl2, 150 mM NaCl, 2 mM KCl	['Mn2+']	branched RNA	m	n			Improved deoxyribozymes for synthesis of covalently branched DNA and RNA.	C S Lee	S K Silverman	T P Mui	2011
8LX21	GTAGCCACATTAGTGCGCTGCAACTGCTATGCAACGCAGTGAGAGGGTGC	50	*	GGAUAAUACGACUCACUGCG		GGAAGAGAUGGCGACGG		[]	RNA ligation	Pool N33-CGCAGTGAG-N7	["internal 2'-OH"]	["5'-triphosphate"]	A11	50 mM HEPES pH 7.5, 20 mM MnCl2, 150 mM NaCl, 2 mM KCl	['Mn2+']	branched RNA	m	n			Improved deoxyribozymes for synthesis of covalently branched DNA and RNA.	C S Lee	S K Silverman	T P Mui	2011
8LV1	GCCGGTGGAAGGTTCTCTGCCAAAAGTGGTCGTCCGCAGTGAGACTTTAG	50	*	GGATAATACGrACTCACTGCG		GGAAGAGATGGCGACGG		[]	DNA ligation	Pool N33-CGCAGTGAG-N7	["internal 2'-OH"]	["5'-adenylate"]	A11	50 mM HEPES pH 7.5, 20 mM MnCl2, 150 mM NaCl, 2 mM KCl	['Mn2+']	branched DNA	m	y			Improved deoxyribozymes for synthesis of covalently branched DNA and RNA.	C S Lee	S K Silverman	T P Mui	2011
8LV3	CCATGGACGTATGGTTTGGTATGCCGAACGCGGACGCAGGTGAGGCAGGGC	51	*	GGATAATACGrACTCACTGCG		GGAAGAGATGGCGACGG		[]	DNA ligation	Pool N33-CGCAGTGAG-N7	["internal 2'-OH"]	["5'-adenylate"]	A11	50 mM HEPES pH 7.5, 20 mM MnCl2, 150 mM NaCl, 2 mM KCl	['Mn2+']	branched DNA	m	n			Improved deoxyribozymes for synthesis of covalently branched DNA and RNA.	C S Lee	S K Silverman	T P Mui	2011
8LV7	CAGGGTGAGAGGACCGTAAGTGTTAGTTGACACACGCAGTGAGCTTCGAT	50	*	GGATAATACGrACTCACTGCG		GGAAGAGATGGCGACGG		[]	DNA ligation	Pool N33-CGCAGTGAG-N7	["internal 2'-OH"]	["5'-adenylate"]	A11	50 mM HEPES pH 7.5, 20 mM MnCl2, 150 mM NaCl, 2 mM KCl	['Mn2+']	branched DNA	m	n			Improved deoxyribozymes for synthesis of covalently branched DNA and RNA.	C S Lee	S K Silverman	T P Mui	2011
8LV9	GTCGGGCGTGTGGTTGCAAAGGACGTCTGGAGTGCGCAGTGAGACCGCCA	50	*	GGATAATACGrACTCACTGCG		GGAAGAGATGGCGACGG		[]	DNA ligation	Pool N33-CGCAGTGAG-N7	["internal 2'-OH"]	["5'-adenylate"]	A11	50 mM HEPES pH 7.5, 20 mM MnCl2, 150 mM NaCl, 2 mM KCl	['Mn2+']	branched DNA	m	y			Improved deoxyribozymes for synthesis of covalently branched DNA and RNA.	C S Lee	S K Silverman	T P Mui	2011
8LV11	CCTAGGGAATGCGGAGGCTTGAGGTGTGTCTTGGCGCAGGAGCGTAACC	49	*	GGATAATACGrACTCACTGCG		GGAAGAGATGGCGACGG		[]	DNA ligation	Pool N33-CGCAGTGAG-N7	["internal 2'-OH"]	["5'-adenylate"]	A11	50 mM HEPES pH 7.5, 20 mM MnCl2, 150 mM NaCl, 2 mM KCl	['Mn2+']	branched DNA	m	n			Improved deoxyribozymes for synthesis of covalently branched DNA and RNA.	C S Lee	S K Silverman	T P Mui	2011
8LV12	CAGTAGACGCCGCATAGGGCACTGTTTACTGCTCCGAAGTGAGAGGAGGG	50	*	GGATAATACGrACTCACTGCG		GGAAGAGATGGCGACGG		[]	DNA ligation	Pool N33-CGCAGTGAG-N7	["internal 2'-OH"]	["5'-adenylate"]	A11	50 mM HEPES pH 7.5, 20 mM MnCl2, 150 mM NaCl, 2 mM KCl	['Mn2+']	branched DNA	m	n			Improved deoxyribozymes for synthesis of covalently branched DNA and RNA.	C S Lee	S K Silverman	T P Mui	2011
8LV13	CGAGAGCGTGAATGTTGGTTGAGACACAGTGTACGCAGTGAGAGGGAAC	49	*	GGATAATACGrACTCACTGCG		GGAAGAGATGGCGACGG		[]	DNA ligation	Pool N33-CGCAGTGAG-N7	["internal 2'-OH"]	["5'-adenylate"]	A11	50 mM HEPES pH 7.5, 20 mM MnCl2, 150 mM NaCl, 2 mM KCl	['Mn2+']	branched DNA	m	y	k<sub>obs</sub> = 0.14 min<sup>-1</sup>	≥90	Improved deoxyribozymes for synthesis of covalently branched DNA and RNA.	C S Lee	S K Silverman	T P Mui	2011
8LV15	CAGGGAGAGAGGCGTACGCGGAGATATACGCGGTCGCAGTGAGATTCGAT	50	*	GGATAATACGrACTCACTGCG		GGAAGAGATGGCGACGG		[]	DNA ligation	Pool N33-CGCAGTGAG-N7	["internal 2'-OH"]	["5'-adenylate"]	A11	50 mM HEPES pH 7.5, 20 mM MnCl2, 150 mM NaCl, 2 mM KCl	['Mn2+']	branched DNA	m	n			Improved deoxyribozymes for synthesis of covalently branched DNA and RNA.	C S Lee	S K Silverman	T P Mui	2011
8LV17	CACGAGTAAGTGCTCGATTGGGTTACACTGAGGCCGCAGTGAGCAAGGAG	50	*	GGATAATACGrACTCACTGCG		GGAAGAGATGGCGACGG		[]	DNA ligation	Pool N33-CGCAGTGAG-N7	["internal 2'-OH"]	["5'-adenylate"]	A11	50 mM HEPES pH 7.5, 20 mM MnCl2, 150 mM NaCl, 2 mM KCl	['Mn2+']	branched DNA	m	n			Improved deoxyribozymes for synthesis of covalently branched DNA and RNA.	C S Lee	S K Silverman	T P Mui	2011
8LV21	CAGGGTGAGAGGACGAAAGCATGGGGTTAGCTGCGCAGTGAGATTCGAT	49	*	GGATAATACGrACTCACTGCG		GGAAGAGATGGCGACGG		[]	DNA ligation	Pool N33-CGCAGTGAG-N7	["internal 2'-OH"]	["5'-adenylate"]	A11	50 mM HEPES pH 7.5, 20 mM MnCl2, 150 mM NaCl, 2 mM KCl	['Mn2+']	branched DNA	m	n			Improved deoxyribozymes for synthesis of covalently branched DNA and RNA.	C S Lee	S K Silverman	T P Mui	2011
8LV22	CAGGGTGAAGTGGAAGCTACATTGTATGATTGCGCGCAGTGAGTTTCGAG	50	*	GGATAATACGrACTCACTGCG		GGAAGAGATGGCGACGG		[]	DNA ligation	Pool N33-CGCAGTGAG-N7	["internal 2'-OH"]	["5'-adenylate"]	A11	50 mM HEPES pH 7.5, 20 mM MnCl2, 150 mM NaCl, 2 mM KCl	['Mn2+']	branched DNA	m	n			Improved deoxyribozymes for synthesis of covalently branched DNA and RNA.	C S Lee	S K Silverman	T P Mui	2011
10-13	CTAACCACTATCCATGATTGTAAGAGCGGACAGCTGCAACGGGTTGATTATAGTGGGG	58	*	d(GAACTGACGAACTGATGCTCAC)-r(UAUA)		GAGACCGUAAUGAGUAG		[]	RNA ligation	evolved from R3C ribozyme N51, binding arms anotated together with the catalytic core	["2',3'-diol"]	["5'-triphosphate"]	2',5'	25 mM MgCl2, 25 mM EPPS pH 8.5	['Mg2+']	non-native RNA	m	n			Conversion of a ribozyme to a deoxyribozyme through in vitro evolution.	N Paul	G F Joyce	G Springsteen	2006
10-9	CTAACCATTATCCTCGATTGTTAGAACGAACAGTTGCAACGGGTTGATTATAGTGGG	57	*	d(GAACTGACGAACTGATGCTCAC)-r(UAUA)		GAGACCGUAAUGAGUAG		[]	RNA ligation	evolved from R3C ribozyme N51, binding arms anotated together with the catalytic core	["2',3'-diol"]	["5'-triphosphate"]	2',5'	25 mM MgCl2, 25 mM EPPS pH 8.5	['Mg2+']	non-native RNA	m	n			Conversion of a ribozyme to a deoxyribozyme through in vitro evolution.	N Paul	G F Joyce	G Springsteen	2006
10-19	TAACCCATTATCTTCGATGTTAGAACGAACAGCTGCAACGGGTTGATTATAGTGAG	56	*	d(GAACTGACGAACTGATGCTCAC)-r(UAUA)		GAGACCGUAAUGAGUAG		[]	RNA ligation	evolved from R3C ribozyme N51, binding arms anotated together with the catalytic core	["2',3'-diol"]	["5'-triphosphate"]	2',5'	25 mM MgCl2, 25 mM EPPS pH 8.5	['Mg2+']	non-native RNA	m	n			Conversion of a ribozyme to a deoxyribozyme through in vitro evolution.	N Paul	G F Joyce	G Springsteen	2006
10-15	CTCGCCATTATCCTTGAGTGTTAGAACGAACAGTTGCAACGGGTTGATTATAGTGAG	57	*	d(GAACTGACGAACTGATGCTCAC)-r(UAUA)		GAGACCGUAAUGAGUAG		[]	RNA ligation	evolved from R3C ribozyme N51, binding arms anotated together with the catalytic core	["2',3'-diol"]	["5'-triphosphate"]	2',5'	25 mM MgCl2, 25 mM EPPS pH 8.5	['Mg2+']	non-native RNA	m	n			Conversion of a ribozyme to a deoxyribozyme through in vitro evolution.	N Paul	G F Joyce	G Springsteen	2006
10-7	CTATGCATTATCCTTGACTGTTAGATCGAGCAGTTGCAACGGGTTGATTATAGTGAG	57	*	d(GAACTGACGAACTGATGCTCAC)-r(UAUA)		GAGACCGUAAUGAGUAG		[]	RNA ligation	evolved from R3C ribozyme N51, binding arms anotated together with the catalytic core	["2',3'-diol"]	["5'-triphosphate"]	2',5'	25 mM MgCl2, 25 mM EPPS pH 8.5	['Mg2+']	non-native RNA	m	n			Conversion of a ribozyme to a deoxyribozyme through in vitro evolution.	N Paul	G F Joyce	G Springsteen	2006
10-22	CTAACCATTATCCCTGATTGTTAGAACGAACAGTTGCGACGGGTTGATTATAGTGAC	57	*	d(GAACTGACGAACTGATGCTCAC)-r(UAUA)		GAGACCGUAAUGAGUAG		[]	RNA ligation	evolved from R3C ribozyme N51, binding arms anotated together with the catalytic core	["2',3'-diol"]	["5'-triphosphate"]	2',5'	25 mM MgCl2, 25 mM EPPS pH 8.5	['Mg2+']	non-native RNA	m	n			Conversion of a ribozyme to a deoxyribozyme through in vitro evolution.	N Paul	G F Joyce	G Springsteen	2006
10-6	CTACGCATTATCCCTGGTTGTTAGAACGAGCAGTTGCAACGGGTTGATTATAGTGAC	57	*	d(GAACTGACGAACTGATGCTCAC)-r(UAUA)		GAGACCGUAAUGAGUAG		[]	RNA ligation	evolved from R3C ribozyme N51, binding arms anotated together with the catalytic core	["2',3'-diol"]	["5'-triphosphate"]	2',5'	25 mM MgCl2, 25 mM EPPS pH 8.5	['Mg2+']	non-native RNA	m	n			Conversion of a ribozyme to a deoxyribozyme through in vitro evolution.	N Paul	G F Joyce	G Springsteen	2006
10-21	CAAACCATTATCCTCGATTGCAAGAACGAGCAGTTGGAACGGGTTGATTGTAGTGAGG	58	*	d(GAACTGACGAACTGATGCTCAC)-r(UAUA)		GAGACCGUAAUGAGUAG		[]	RNA ligation	evolved from R3C ribozyme N51, binding arms anotated together with the catalytic core	["2',3'-diol"]	["5'-triphosphate"]	2',5'	25 mM MgCl2, 25 mM EPPS pH 8.5	['Mg2+']	non-native RNA	m	n			Conversion of a ribozyme to a deoxyribozyme through in vitro evolution.	N Paul	G F Joyce	G Springsteen	2006
10-3	CATATTCATCATCCTCGACTGCAAGAAAGAACAGTTGGAACGGGTTGAATATAGTGAG	58	*	d(GAACTGACGAACTGATGCTCAC)-r(UAUA)		GAGACCGUAAUGAGUAG		[]	RNA ligation	evolved from R3C ribozyme N51, binding arms anotated together with the catalytic core	["2',3'-diol"]	["5'-triphosphate"]	2',5'	25 mM MgCl2, 25 mM EPPS pH 8.5	['Mg2+']	non-native RNA	m	n			Conversion of a ribozyme to a deoxyribozyme through in vitro evolution.	N Paul	G F Joyce	G Springsteen	2006
6CA4	CACGTGGACTTGGCATGGTCCCAGCGCTAGTTTTAAGCGC	40	40	GGAAGUCUCAUGUACUAUCG		GAAUGUUCUAGCGCGGA		[]	RNA ligation		["2',3 '- diol"]	["5'-triphosphate"]	3',5'	50 mM HEPES pH 7.5, 150 mM NaCl, 2 mM KCl, 20 mM MnCl2	['Mn2+']	native RNA	s	y			Directing the outcome of deoxyribozyme selections to favor native 3'-5' RNA ligation.	Y Wang	S K Silverman		2005
6CA6	CCCGTACACGACTGTGGTGTTGAACGGCTGCTAGCCGGCA	40	40	GGAAGUCUCAUGUACUAUCG		GAAUGUUCUAGCGCGGA		[]	RNA ligation		["2',3 '- diol"]	["5'-triphosphate"]	3',5'	50 mM HEPES pH 7.5, 150 mM NaCl, 2 mM KCl, 20 mM MnCl2	['Mn2+']	native RNA	s	y			Directing the outcome of deoxyribozyme selections to favor native 3'-5' RNA ligation.	Y Wang	S K Silverman		2005
8LX8	CCGACGAGGTGAGGGGCATGCGGTACACGCGCATATAGTGAGGGGTCCA	49	*	GGAUAAUACGACUCACUGCG		GGAAGAGAUGGCGACGG		[]	RNA ligation	Pool N33-CGCAGTGAG-N7	["internal 2'-OH"]	["5'-triphosphate"]	A11	50 mM HEPES pH 7.5, 20 mM MnCl2, 150 mM NaCl, 2 mM KCl	['Mn2+']	branched RNA	m	y			Improved deoxyribozymes for synthesis of covalently branched DNA and RNA.	C S Lee	S K Silverman	T P Mui	2011
6CA15	CCCGTGACATTCATATGGGGTCGGTTCCAATCGCGAATTA	40	40	GGAAGUCUCAUGUACUAUCG		GAAUGUUCUAGCGCGGA		[]	RNA ligation		["2',3 '- diol"]	["5'-triphosphate"]	3',5'	50 mM HEPES pH 7.5, 150 mM NaCl, 2 mM KCl, 20 mM MnCl2	['Mn2+']	native RNA	s	y			Directing the outcome of deoxyribozyme selections to favor native 3'-5' RNA ligation.	Y Wang	S K Silverman		2005
6CA16	CCCGTACACTCGACGTGGTGACGCTGTGGCGTGAGCCTGT	40	40	GGAAGUCUCAUGUACUAUCG		GAAUGUUCUAGCGCGGA		[]	RNA ligation		["2',3 '- diol"]	["5'-triphosphate"]	3',5'	50 mM HEPES pH 7.5, 150 mM NaCl, 2 mM KCl, 20 mM MnCl2	['Mn2+']	native RNA	s	y			Directing the outcome of deoxyribozyme selections to favor native 3'-5' RNA ligation.	Y Wang	S K Silverman		2005
Clone83	TGCAGTCGGGTAGTTARACCGACCTTCAGACATAGGCAGGCGTATATCT	49	50					[]	RNA cleavage		["2'-OH of rA"]	['vicinal phosphate']	RNA phosphodiester	50 mM MES pH 5.5, 250 mM NaNO3, 0.1 mM UO22+	['UO22+']	specific cleavage at desired position	s	n			A catalytic beacon sensor for uranium with parts-per-trillion sensitivity and millionfold selectivity.	J Liu	Y Lu	A K Brown, X Meng, D M Cropek, J D Istok, D B Watson	2007
6CA18	CAGAGATGGGGTGTGATCTGGGTTGATAACACGGAGCGGTC	41	40	GGAAGUCUCAUGUACUAUCG		GAAUGUUCUAGCGCGGA		[]	RNA ligation		["2',3 '- diol"]	["5'-triphosphate"]	3',5'	50 mM HEPES pH 7.5, 150 mM NaCl, 2 mM KCl, 20 mM MnCl2	['Mn2+']	native RNA	s	y			Directing the outcome of deoxyribozyme selections to favor native 3'-5' RNA ligation.	Y Wang	S K Silverman		2005
6CA21	CCCGTACACTTAGAATGGTGCAGCCAGCATGCTGTACAGTA	41	40	GGAAGUCUCAUGUACUAUCG		GAAUGUUCUAGCGCGGA		[]	RNA ligation		["2',3 '- diol"]	["5'-triphosphate"]	3',5'	50 mM HEPES pH 7.5, 150 mM NaCl, 2 mM KCl, 20 mM MnCl2	['Mn2+']	native RNA	s	y			Directing the outcome of deoxyribozyme selections to favor native 3'-5' RNA ligation.	Y Wang	S K Silverman		2005
6CA23	CCCGTGCACTCTATGATGGTGTCCCCTGATACCAACAGGG	40	40	GGAAGUCUCAUGUACUAUCG		GAAUGUUCUAGCGCGGA		[]	RNA ligation		["2',3 '- diol"]	["5'-triphosphate"]	3',5'	50 mM HEPES pH 7.5, 150 mM NaCl, 2 mM KCl, 20 mM MnCl2	['Mn2+']	native RNA	s	y			Directing the outcome of deoxyribozyme selections to favor native 3'-5' RNA ligation.	Y Wang	S K Silverman		2005
6CA27	CACGTGACCTCAGGAATGGGTTCGAGGTGGGTGCACCTGC	40	40	GGAAGUCUCAUGUACUAUCG		GAAUGUUCUAGCGCGGA		[]	RNA ligation		["2',3 '- diol"]	["5'-triphosphate"]	3',5'	50 mM HEPES pH 7.5, 150 mM NaCl, 2 mM KCl, 20 mM MnCl2	['Mn2+']	native RNA	s	y			Directing the outcome of deoxyribozyme selections to favor native 3'-5' RNA ligation.	Y Wang	S K Silverman		2005
9BX1	GGAACGCAGTCGCACGTGACTAGGGAATCGTATCCTCATG	40	40	GGAAGUCUCAUGUACUAACA		GUAUGUUCUAGCGCGGA		[]	RNA ligation		["2',3 '- diol"]	["5'-triphosphate"]	3',5'	50 mM HEPES pH 7.5, 150 mM NaCl, 2 mM KCl, 20 mM MnCl2	['Mn2+']	native RNA	s	y			Directing the outcome of deoxyribozyme selections to favor native 3'-5' RNA ligation.	Y Wang	S K Silverman		2005
9BX3	CGTGGTTTCCGGAATGCCTAGCGTTCAAGTGTGGATGCTT	40	40	GGAAGUCUCAUGUACUAACA		GUAUGUUCUAGCGCGGA		[]	RNA ligation		["2',3 '- diol"]	["5'-triphosphate"]	3',5'	50 mM HEPES pH 7.5, 150 mM NaCl, 2 mM KCl, 20 mM MnCl2	['Mn2+']	native RNA	s	y			Directing the outcome of deoxyribozyme selections to favor native 3'-5' RNA ligation.	Y Wang	S K Silverman		2005
9BX4	CCGCGAGGCCGTGGCCCGAGTTGGTCAAAGCACAACGAGT	40	40	GGAAGUCUCAUGUACUAACA		GUAUGUUCUAGCGCGGA		[]	RNA ligation		["2',3 '- diol"]	["5'-triphosphate"]	3',5'	50 mM HEPES pH 7.5, 150 mM NaCl, 2 mM KCl, 20 mM MnCl2	['Mn2+']	native RNA	s	y			Directing the outcome of deoxyribozyme selections to favor native 3'-5' RNA ligation.	Y Wang	S K Silverman		2005
9BX10	GATGTGGTCCAGCTGATAGGGCAGCGTTAGGCATACGTTG	40	40	GGAAGUCUCAUGUACUAACA		GUAUGUUCUAGCGCGGA		[]	RNA ligation		["2',3 '- diol"]	["5'-triphosphate"]	3',5'	50 mM HEPES pH 7.5, 150 mM NaCl, 2 mM KCl, 20 mM MnCl2	['Mn2+']	native RNA	s	y			Directing the outcome of deoxyribozyme selections to favor native 3'-5' RNA ligation.	Y Wang	S K Silverman		2005
9BX15	GCGACGGATTTAGGTGTGTTAGACAGGGTCGGGAATAGAT	40	40	GGAAGUCUCAUGUACUAACA		GUAUGUUCUAGCGCGGA		[]	RNA ligation		["2',3 '- diol"]	["5'-triphosphate"]	3',5'	50 mM HEPES pH 7.5, 150 mM NaCl, 2 mM KCl, 20 mM MnCl2	['Mn2+']	native RNA	s	y			Directing the outcome of deoxyribozyme selections to favor native 3'-5' RNA ligation.	Y Wang	S K Silverman		2005
9BX16	GCAGCGGGGAAGGCACTTCCAGGCAGGGGGGAAAAACAA	39	40	GGAAGUCUCAUGUACUAACA		GUAUGUUCUAGCGCGGA		[]	RNA ligation		["2',3 '- diol"]	["5'-triphosphate"]	3',5'	50 mM HEPES pH 7.5, 150 mM NaCl, 2 mM KCl, 20 mM MnCl2	['Mn2+']	native RNA	s	y			Directing the outcome of deoxyribozyme selections to favor native 3'-5' RNA ligation.	Y Wang	S K Silverman		2005
6BX6	CGAGGCGTAGGTTAATTACAAACGGCTCAGACAACGTATG	40	40	GGAAGUCUCAUGUACUAACA		GUAUGUUCUAGCGCGGA		[]	RNA ligation		["internal 2'-OH"]	["5'-triphosphate"]	U16	50 mM HEPES pH 7.5, 150 mM NaCl, 2 mM KCl, 20 mM MnCl2	['Mn2+']	branched RNA	s	y			Directing the outcome of deoxyribozyme selections to favor native 3'-5' RNA ligation.	Y Wang	S K Silverman		2005
6BX35	GGCGAAGGGACTACGTTGGCCATGCGGGTGGGCCGCTATG	40	40	GGAAGUCUCAUGUACUAACA		GUAUGUUCUAGCGCGGA		[]	RNA ligation		["internal 2'-OH"]	["5'-triphosphate"]	U16	50 mM HEPES pH 7.5, 150 mM NaCl, 2 mM KCl, 20 mM MnCl2	['Mn2+']	branched RNA	s	y			Directing the outcome of deoxyribozyme selections to favor native 3'-5' RNA ligation.	Y Wang	S K Silverman		2005
6BX39	GAACGTGAGGTGCGGGAATTAATCACAAACCGGAAACGGA	40	40	GGAAGUCUCAUGUACUAACA		GUAUGUUCUAGCGCGGA		[]	RNA ligation		["internal 2'-OH"]	["5'-triphosphate"]	A17	50 mM HEPES pH 7.5, 150 mM NaCl, 2 mM KCl, 20 mM MnCl2	['Mn2+']	branched RNA	s	y			Directing the outcome of deoxyribozyme selections to favor native 3'-5' RNA ligation.	Y Wang	S K Silverman		2005
6BX43	CACCACAATGGTTGATGCCGGGCCAAGTGGCGCAGCATAC	40	40	GGAAGUCUCAUGUACUAACA		GUAUGUUCUAGCGCGGA		[]	RNA ligation		["internal 2'-OH"]	["5'-triphosphate"]	A17	50 mM HEPES pH 7.5, 150 mM NaCl, 2 mM KCl, 20 mM MnCl2	['Mn2+']	branched RNA	s	y			Directing the outcome of deoxyribozyme selections to favor native 3'-5' RNA ligation.	Y Wang	S K Silverman		2005
6BX45	CGCACGGAGCCCGTTAGGGGTCCACGGAGTGGGTGAACCT	40	40	GGAAGUCUCAUGUACUAACA		GUAUGUUCUAGCGCGGA		[]	RNA ligation		["internal 2'-OH"]	["5'-triphosphate"]	A17	50 mM HEPES pH 7.5, 150 mM NaCl, 2 mM KCl, 20 mM MnCl2	['Mn2+']	branched RNA	s	y			Directing the outcome of deoxyribozyme selections to favor native 3'-5' RNA ligation.	Y Wang	S K Silverman		2005
6BX47	CCGGGCATCAAGTGCGCAACGATGACGAAATCGGGTGGGT	40	40	GGAAGUCUCAUGUACUAACA		GUAUGUUCUAGCGCGGA		[]	RNA ligation		["internal 2'-OH"]	["5'-triphosphate"]	A17	50 mM HEPES pH 7.5, 150 mM NaCl, 2 mM KCl, 20 mM MnCl2	['Mn2+']	branched RNA	s	y			Directing the outcome of deoxyribozyme selections to favor native 3'-5' RNA ligation.	Y Wang	S K Silverman		2005
6BX20	CGCACGGTCTGGTGTGGAAGCCAGGTTGCCTCCCTGCAAA	40	40	GGAAGUCUCAUGUACUAACA		GUAUGUUCUAGCGCGGA		[]	RNA ligation		["internal 2'-OH"]	["5'-triphosphate"]	A18	50 mM HEPES pH 7.5, 150 mM NaCl, 2 mM KCl, 20 mM MnCl2	['Mn2+']	branched RNA	s	y			Directing the outcome of deoxyribozyme selections to favor native 3'-5' RNA ligation.	Y Wang	S K Silverman		2005
6BX22	CAGGGGGAGCGAGCACTAATACAAGCGGGTAGGAGGCCCT	40	40	GGAAGUCUCAUGUACUAACA		GUAUGUUCUAGCGCGGA		[]	RNA ligation		["internal 2'-OH"]	["5'-triphosphate"]	A18	50 mM HEPES pH 7.5, 150 mM NaCl, 2 mM KCl, 20 mM MnCl2	['Mn2+']	branched RNA	s	y			Directing the outcome of deoxyribozyme selections to favor native 3'-5' RNA ligation.	Y Wang	S K Silverman		2005
6BX23	CGGGAGGAGGCAAAGGCTAGTTTGTCGGATAGGAGGCCCT	40	40	GGAAGUCUCAUGUACUAACA		GUAUGUUCUAGCGCGGA		[]	RNA ligation		["internal 2'-OH"]	["5'-triphosphate"]	A18	50 mM HEPES pH 7.5, 150 mM NaCl, 2 mM KCl, 20 mM MnCl2	['Mn2+']	branched RNA	s	y			Directing the outcome of deoxyribozyme selections to favor native 3'-5' RNA ligation.	Y Wang	S K Silverman		2005
6BX34	CGTGGGAGCCATTGGGAGGGGCTGAGAACATAAGTCACGA	40	40	GGAAGUCUCAUGUACUAACA		GUAUGUUCUAGCGCGGA		[]	RNA ligation		["internal 2'-OH"]	["5'-triphosphate"]	A18	50 mM HEPES pH 7.5, 150 mM NaCl, 2 mM KCl, 20 mM MnCl2	['Mn2+']	branched RNA	s	y			Directing the outcome of deoxyribozyme selections to favor native 3'-5' RNA ligation.	Y Wang	S K Silverman		2005
6BX8	GCAGTGCAAATGAGGCATGGAGAAACTACTCTATGCTGAA	40	40	GGAAGUCUCAUGUACUAACA		GUAUGUUCUAGCGCGGA		[]	RNA ligation		["internal 2'-OH"]	["5'-triphosphate"]	C19	50 mM HEPES pH 7.5, 150 mM NaCl, 2 mM KCl, 20 mM MnCl2	['Mn2+']	branched RNA	s	y			Directing the outcome of deoxyribozyme selections to favor native 3'-5' RNA ligation.	Y Wang	S K Silverman		2005
6BX16	GCAGTGCAAATGAGTAAGGACTGATATCAGTCACTACGAA	40	40	GGAAGUCUCAUGUACUAACA		GUAUGUUCUAGCGCGGA		[]	RNA ligation		["internal 2'-OH"]	["5'-triphosphate"]	C19	50 mM HEPES pH 7.5, 150 mM NaCl, 2 mM KCl, 20 mM MnCl2	['Mn2+']	branched RNA	s	y			Directing the outcome of deoxyribozyme selections to favor native 3'-5' RNA ligation.	Y Wang	S K Silverman		2005
6BX40	GCAGTGCTAATGAGGGTGTGGCAGAAGCTATACAGCCGAA	40	40	GGAAGUCUCAUGUACUAACA		GUAUGUUCUAGCGCGGA		[]	RNA ligation		["internal 2'-OH"]	["5'-triphosphate"]	C19	50 mM HEPES pH 7.5, 150 mM NaCl, 2 mM KCl, 20 mM MnCl2	['Mn2+']	branched RNA	s	y			Directing the outcome of deoxyribozyme selections to favor native 3'-5' RNA ligation.	Y Wang	S K Silverman		2005
6BX19	GACGGGTGGGGAAATCAGCCTGTATTGGGTTCAGAGCGGA	40	40	GGAAGUCUCAUGUACUAACA		GUAUGUUCUAGCGCGGA		[]	RNA ligation		["2',3' - diol"]	["5'-triphosphate"]	2',5'	50 mM HEPES pH 7.5, 150 mM NaCl, 2 mM KCl, 20 mM MnCl2	['Mn2+']	non-native RNA	s	y			Directing the outcome of deoxyribozyme selections to favor native 3'-5' RNA ligation.	Y Wang	S K Silverman		2005
6BX21	GACGACAGCGGTTCCCAGCTCAGTAGTGATAGTTTACTGC	40	40	GGAAGUCUCAUGUACUAACA		GUAUGUUCUAGCGCGGA		[]	RNA ligation		["2',3' - diol"]	["5'-triphosphate"]	2',5'	50 mM HEPES pH 7.5, 150 mM NaCl, 2 mM KCl, 20 mM MnCl2	['Mn2+']	non-native RNA	s	y			Directing the outcome of deoxyribozyme selections to favor native 3'-5' RNA ligation.	Y Wang	S K Silverman		2005
6BX26	GACACCGAGCAGAGGACCGGACCTAGTTGGTAAAAGGTAA	40	40	GGAAGUCUCAUGUACUAACA		GUAUGUUCUAGCGCGGA		[]	RNA ligation		["2',3' - diol"]	["5'-triphosphate"]	2',5'	50 mM HEPES pH 7.5, 150 mM NaCl, 2 mM KCl, 20 mM MnCl2	['Mn2+']	non-native RNA	s	y			Directing the outcome of deoxyribozyme selections to favor native 3'-5' RNA ligation.	Y Wang	S K Silverman		2005
6CA17	CACAGGCGCGCGAGGGGCTATGTCCGGTGGTGCAGGCGGA	40	40	GGAAGUCUCAUGUACUAUCG		GAAUGUUCUAGCGCGGA		[]	RNA ligation		["internal 2'-OH"]	["5'-triphosphate"]	U16	50 mM HEPES pH 7.5, 150 mM NaCl, 2 mM KCl, 20 mM MnCl2	['Mn2+']	branched RNA	s	y			Directing the outcome of deoxyribozyme selections to favor native 3'-5' RNA ligation.	Y Wang	S K Silverman		2005
6CA28	CGGAAGGATGACAAGGAGCGTAGCTGATGGGGACTCAGAC	40	40	GGAAGUCUCAUGUACUAUCG		GAAUGUUCUAGCGCGGA		[]	RNA ligation		["internal 2'-OH"]	["5'-triphosphate"]	A17	50 mM HEPES pH 7.5, 150 mM NaCl, 2 mM KCl, 20 mM MnCl2	['Mn2+']	branched RNA	s	y			Directing the outcome of deoxyribozyme selections to favor native 3'-5' RNA ligation.	Y Wang	S K Silverman		2005
6CA2	GGGGCGTAGTGGAGACCGGGGACAGTGGAGTACGTCCAGC	40	40	GGAAGUCUCAUGUACUAUCG		GAAUGUUCUAGCGCGGA		[]	RNA ligation		["internal 2'-OH"]	["5'-triphosphate"]	U18	50 mM HEPES pH 7.5, 150 mM NaCl, 2 mM KCl, 20 mM MnCl2	['Mn2+']	branched RNA	s	y			Directing the outcome of deoxyribozyme selections to favor native 3'-5' RNA ligation.	Y Wang	S K Silverman		2005
6CA20	GTTAACGCAGGGCGTCGTACTACATCCTTGTGCAGCTACG	40	40	GGAAGUCUCAUGUACUAUCG		GAAUGUUCUAGCGCGGA		[]	RNA ligation		["internal 2'-OH"]	["5'-triphosphate"]	C19	50 mM HEPES pH 7.5, 150 mM NaCl, 2 mM KCl, 20 mM MnCl2	['Mn2+']	branched RNA	s	y			Directing the outcome of deoxyribozyme selections to favor native 3'-5' RNA ligation.	Y Wang	S K Silverman		2005
6CA1	TGAAGCGCGTTATCCATGCAAAAAATGGATCCGGTACCAAC	41	40	GGAAGUCUCAUGUACUAUCG		GAAUGUUCUAGCGCGGA		[]	RNA ligation		["2',3' - diol"]	["5'-triphosphate"]	2',5'	50 mM HEPES pH 7.5, 150 mM NaCl, 2 mM KCl, 20 mM MnCl2	['Mn2+']	non-native RNA	s	y			Directing the outcome of deoxyribozyme selections to favor native 3'-5' RNA ligation.	Y Wang	S K Silverman		2005
6CA5	TGCAGCGGCTGCGCGGGTATCCGGTCTCCAGGGGACGCTT	40	40	GGAAGUCUCAUGUACUAUCG		GAAUGUUCUAGCGCGGA		[]	RNA ligation		["2',3' - diol"]	["5'-triphosphate"]	2',5'	50 mM HEPES pH 7.5, 150 mM NaCl, 2 mM KCl, 20 mM MnCl2	['Mn2+']	non-native RNA	s	y			Directing the outcome of deoxyribozyme selections to favor native 3'-5' RNA ligation.	Y Wang	S K Silverman		2005
6CA7	AGACCCAGTGTTCTCAGCCGCCCGCCGCAGCGGGGAGGTA	40	40	GGAAGUCUCAUGUACUAUCG		GAAUGUUCUAGCGCGGA		[]	RNA ligation		["2',3' - diol"]	["5'-triphosphate"]	2',5'	50 mM HEPES pH 7.5, 150 mM NaCl, 2 mM KCl, 20 mM MnCl2	['Mn2+']	non-native RNA	s	y			Directing the outcome of deoxyribozyme selections to favor native 3'-5' RNA ligation.	Y Wang	S K Silverman		2005
6CA14	CGAAGACGAGGAGTAACCTTAGATGAAGGTGGGGACGATT	40	40	GGAAGUCUCAUGUACUAUCG		GAAUGUUCUAGCGCGGA		[]	RNA ligation		["2',3' - diol"]	["5'-triphosphate"]	2',5'	50 mM HEPES pH 7.5, 150 mM NaCl, 2 mM KCl, 20 mM MnCl2	['Mn2+']	non-native RNA	s	y			Directing the outcome of deoxyribozyme selections to favor native 3'-5' RNA ligation.	Y Wang	S K Silverman		2005
6CA24	GGGCGAGGACCGGGTACTAGGGGAACACGCCGCACGCGGG	40	40	GGAAGUCUCAUGUACUAUCG		GAAUGUUCUAGCGCGGA		[]	RNA ligation		["2',3' - diol"]	["5'-triphosphate"]	2',5'	50 mM HEPES pH 7.5, 150 mM NaCl, 2 mM KCl, 20 mM MnCl2	['Mn2+']	non-native RNA	s	y			Directing the outcome of deoxyribozyme selections to favor native 3'-5' RNA ligation.	Y Wang	S K Silverman		2005
6CA25	AGACGCAGTGTCAGGGTACCACAGACATGTGGAGTGGCTG	40	40	GGAAGUCUCAUGUACUAUCG		GAAUGUUCUAGCGCGGA		[]	RNA ligation		["2',3' - diol"]	["5'-triphosphate"]	2',5'	50 mM HEPES pH 7.5, 150 mM NaCl, 2 mM KCl, 20 mM MnCl2	['Mn2+']	non-native RNA	s	y			Directing the outcome of deoxyribozyme selections to favor native 3'-5' RNA ligation.	Y Wang	S K Silverman		2005
9BX11	CATGCGTGTTGCGTGGATACGAGGCTATTCAGAGGGTAAA	40	40	GGAAGUCUCAUGUACUAACA		GUAUGUUCUAGCGCGGA		[]	RNA ligation		["internal 2'-OH"]	["5'-triphosphate"]	C19	50 mM HEPES pH 7.5, 150 mM NaCl, 2 mM KCl, 20 mM MnCl2	['Mn2+']	branched RNA	s	y			Directing the outcome of deoxyribozyme selections to favor native 3'-5' RNA ligation.	Y Wang	S K Silverman		2005
6CA10	CACGTACACTTGGTATGGTGTGACACCTCAGCTCATACAT	40	40	GGAAGUCUCAUGUACUAUCG		GAAUGUUCUAGCGCGGA		[]	RNA ligation		["2',3 '- diol"]	["5'-triphosphate"]	3',5'	50 mM HEPES pH 7.5, 150 mM NaCl, 2 mM KCl, 20 mM MnCl2	['Mn2+']	native RNA	s	y			Directing the outcome of deoxyribozyme selections to favor native 3'-5' RNA ligation.	Y Wang	S K Silverman		2005
7Q10	TTACGTGGAGGTGGGCTCTA	20	20	UAAUACGACUCACUAUA		GGAAGAGAUGGCGACGG		[]	RNA ligation		["2',3'-cyclic phosphate"]	["5'-OH"]	2',5'	50 mM HEPES pH 7.5, 150 mM NaCl, 2 mM KCl, 40mM MgCl2	['Mg2+']	non-native RNA	m	y	k<sub>obs</sub> = 0.19 (h<sup>-1</sup>) at pH 7.5, k<sub>obs</sub> = 2.4 (h<sup>-1</sup>) at pH 9.0	30	In vitro evolution of an RNA-cleaving DNA enzyme into an RNA ligase switches the selectivity from 3'-5' to 2'-5'.	A Flynn-Charlebois	S K Silverman	T K Prior, K A Hoadley	2003
7Z81	ACGGCGAGTTTCATGGAGTGATTGGGAGGTTAGCTCTA	38	40	UAAUACGACUCACUAUA		GGAAGAGAUGGCGACGG		[]	RNA ligation		["2',3'-cyclic phosphate"]	["5'-OH"]	2',5'	50 mM HEPES pH 7.5, 150 mM NaCl, 2 mM KCl, 40 mM MgCl2	['Mg2+']	non-native RNA	m	y	k<sub>obs</sub> = 2.65 (h<sup>-1</sup>) at pH 7.5, k<sub>obs</sub> = 0.60 (min<sup>-1</sup>) at pH 9.0	35-38	Structure-function correlations derived from faster variants of a RNA ligase deoxyribozyme.	T K Prior	S K Silverman	D R Semlow, A Flynn-Charlebois, I Rashid	2004
12BB27	CCGCTCCGATTGGTGAAGTCTATTGGGGCCTGTAGGCGAG	40	40	UAAUACGACUCACUAUA		GGAAGAGAUGGCGACGG		[]	RNA ligation		["2',3'-cyclic phosphate"]	["5'-OH"]	2',5'	70 mM Tris pH 7.5, 150 mM NaCl, 2 mM KCl, 1 mM ZnCl2	['Zn2+']	non-native RNA	s	n			Controlling the direction of site-selectivity and regioselectivity in RNA ligation by Zn2+-dependent deoxyribozymes that use 2',3'-cyclic phosphate RNA substrates.	D M Kost	S K Silverman	J P Gerdt, P I Pradeepkumar	2008
7Z101	CCCGAGGAGGGGCGGGGGGACTTGGTGTGGAGTTTCATTC	40	40	UAAUACGACUCACUAUA		GGAAGAGAUGGCGACGG		[]	RNA ligation		["2',3'-cyclic phosphate"]	["5'-OH"]	2',5'	50 mM HEPES pH 7.5, 150 mM NaCl, 2 mM KCl, 40 mM MgCl2	['Mg2+']	non-native RNA	m	y	k<sub>obs</sub> = 0.20 (h<sup>-1</sup>) at pH 7.5, k<sub>obs</sub> = 0.033 (min<sup>-1</sup>) at pH 9.0	45-50	Structure-function correlations derived from faster variants of a RNA ligase deoxyribozyme.	T K Prior	S K Silverman	D R Semlow, A Flynn-Charlebois, I Rashid	2004
9A5	AAGGGGAGGGCCGATTGGCATTATCGGCGTCTTAGCTCTA	40	40	UAAUACGACUCACUAUA		GGAAGAGAUGGCGACGG		[]	RNA ligation		["2',3'-cyclic phosphate"]	["5'-OH"]	2',5'	50 mM HEPES pH 7.5, 150 mM NaCl, 2 mM KCl, 40 mM MgCl2	['Mg2+']	non-native RNA	m	y	k<sub>obs</sub> = 0.76 (h<sup>-1</sup>) at pH 7.5, k<sub>obs</sub> = 0.18 (min<sup>-1</sup>) at pH 9.0	40-60	Deoxyribozymes with 2'-5' RNA ligase activity.	A Flynn-Charlebois	S K Silverman	Y Wang, T K Prior, I Rashid, K A Hoadley, R L Coppins, A C Wolf	2003
9A6	TAACCGTGGTTACCGTAAGCGCGGGGCTTATAGGGGATT	39	40	UAAUACGACUCACUAUA		GGAAGAGAUGGCGACGG		[]	RNA ligation		["2',3'-cyclic phosphate"]	["5'-OH"]	2',5'	50 mM HEPES pH 7.5, 150 mM NaCl, 2 mM KCl, 40 mM MgCl2	['Mg2+']	non-native RNA	m	y	k<sub>obs</sub> = 0.17 (h<sup>-1</sup>) at pH 7.5, k<sub>obs</sub> = 0.040 (min<sup>-1</sup>) at pH 9.0	40-60	Deoxyribozymes with 2'-5' RNA ligase activity.	A Flynn-Charlebois	S K Silverman	Y Wang, T K Prior, I Rashid, K A Hoadley, R L Coppins, A C Wolf	2003
9DB1*	GGATCATACGGTCGGAGGGGTTTGCCGTTTA	31	40	GGAAGUCUCAUGUACUA		GAUGUUCUAGCGCCGGA		['5CKI', '5CKK']	RNA ligation		["2',3 '- diol"]	["5'-triphosphate"]	3',5'	50 mM CHES pH 9.0, 150 mM NaCl, 2 mM KCl, 40 mM MgCl2	['Mn2+', 'Mg2+']	native RNA	m	y	k<sub>obs</sub> = 0.016 (min<sup>-1</sup>) at pH 9.0	60-70	Combinatorial mutation interference analysis reveals functional nucleotides required for DNA catalysis.	F Wachowius	C Höbartner	F Javadi-Zarnaghi	2010
9F21	AATGATGCTTGACAGGGTCTATAGTTTCTATGTAGCCCGA	40	40	UAAUACGACUCACUAUX	A, C, dA, dC	GGAAGAGAUGGCGACGG		[]	RNA ligation	LARIAT FORMATION	["internal 2'-OH"]	["5'-triphosphate"]	A15	50 mM HEPES pH 7.5, 20 mM MnCl2	['Mn2+', 'Mg2+']	branched RNA	m	y	k<sub>obs</sub> = 0.13 (min<sup>-1</sup>) at pH 7.5	>85	Deoxyribozymes that synthesize branched and lariat RNA.	Y Wang	S K Silverman		2003
9F13	AGGATGTGGGGTTTTGCCCGAGGGTATGGCAGTGGGGA	38	40	UAAUACGACUCACUAUX	A, C, dA, dC	GGAAGAGAUGGCGACGG		[]	RNA ligation	LARIAT FORMATION	["internal 2'-OH"]	["5'-triphosphate"]	U14	50 mM HEPES pH 7.5, 20 mM MnCl2	['Mn2+', 'Mg2+']	branched RNA	m	y	k<sub>obs</sub> = 2.2 (min<sup>-1</sup>) at pH 7.5	>85	Deoxyribozymes that synthesize branched and lariat RNA.	Y Wang	S K Silverman		2003
7CX2	GTGAGAGCCATTGTGCATTGTGGTGCAACTGTACGCGCCT	40	40	UAAUACGACUCACUAUA		GGAAGAGAUGGCGACGG		[]	RNA ligation		["2',3'-cyclic phosphate"]	["5'-OH"]	3',5'	70 mM Tris pH 7.5, 150 mM NaCl, 2 mM KCl, 1 mM ZnCl2	['Zn2+']	native RNA	s	y			Controlling the direction of site-selectivity and regioselectivity in RNA ligation by Zn2+-dependent deoxyribozymes that use 2',3'-cyclic phosphate RNA substrates.	D M Kost	S K Silverman	J P Gerdt, P I Pradeepkumar	2008
7CX3	GTGAGAGCAGGTTTGGCACGCGTGCCACTAACCCGCGCCT	40	40	UAAUACGACUCACUAUA		GGAAGAGAUGGCGACGG		[]	RNA ligation		["2',3'-cyclic phosphate"]	["5'-OH"]	3',5'	70 mM Tris pH 7.5, 150 mM NaCl, 2 mM KCl, 1 mM ZnCl2	['Zn2+']	native RNA	s	y			Controlling the direction of site-selectivity and regioselectivity in RNA ligation by Zn2+-dependent deoxyribozymes that use 2',3'-cyclic phosphate RNA substrates.	D M Kost	S K Silverman	J P Gerdt, P I Pradeepkumar	2008
7CX4	GTGGGAGCCTGATGGAAGAATGGGAGAACAGCACGCGCCT	40	40	UAAUACGACUCACUAUA		GGAAGAGAUGGCGACGG		[]	RNA ligation		["2',3'-cyclic phosphate"]	["5'-OH"]	3',5'	70 mM Tris pH 7.5, 150 mM NaCl, 2 mM KCl, 1 mM ZnCl2	['Zn2+']	native RNA	m	y	k<sub>obs</sub> = 0.012 min<sup>-1</sup>	45-60	Controlling the direction of site-selectivity and regioselectivity in RNA ligation by Zn2+-dependent deoxyribozymes that use 2',3'-cyclic phosphate RNA substrates.	D M Kost	S K Silverman	J P Gerdt, P I Pradeepkumar	2008
7CX5	GGGAGAGCTAGGAGGCGCTGAGTCTCGGCTCCTCGCGCCT	40	40	UAAUACGACUCACUAUA		GGAAGAGAUGGCGACGG		[]	RNA ligation		["2',3'-cyclic phosphate"]	["5'-OH"]	3',5'	70 mM Tris pH 7.5, 150 mM NaCl, 2 mM KCl, 1 mM ZnCl2	['Zn2+']	native RNA	s	y			Controlling the direction of site-selectivity and regioselectivity in RNA ligation by Zn2+-dependent deoxyribozymes that use 2',3'-cyclic phosphate RNA substrates.	D M Kost	S K Silverman	J P Gerdt, P I Pradeepkumar	2008
7CX6	GTGAGAGCAAGCGAGGGATACATGAACCGAAACCGCGCCT	40	40	UAAUACGACUCACUAUA		GGAAGAGAUGGCGACGG		[]	RNA ligation		["2',3'-cyclic phosphate"]	["5'-OH"]	3',5'	70 mM Tris pH 7.5, 150 mM NaCl, 2 mM KCl, 1 mM ZnCl2	['Zn2+']	native RNA	m	y	k<sub>obs</sub> = 0.03 min<sup>-1</sup>	45-60	Controlling the direction of site-selectivity and regioselectivity in RNA ligation by Zn2+-dependent deoxyribozymes that use 2',3'-cyclic phosphate RNA substrates.	D M Kost	S K Silverman	J P Gerdt, P I Pradeepkumar	2008
7CX7	GTGAGAGCAGTAAACGGAAGGCCTCTTCCTGTCCGCGCCT	40	40	UAAUACGACUCACUAUA		GGAAGAGAUGGCGACGG		[]	RNA ligation		["2',3'-cyclic phosphate"]	["5'-OH"]	3',5'	70 mM Tris pH 7.5, 150 mM NaCl, 2 mM KCl, 1 mM ZnCl2	['Zn2+']	native RNA	s	y			Controlling the direction of site-selectivity and regioselectivity in RNA ligation by Zn2+-dependent deoxyribozymes that use 2',3'-cyclic phosphate RNA substrates.	D M Kost	S K Silverman	J P Gerdt, P I Pradeepkumar	2008
7CX8	GTGAGAGCATGTGGCACCCTGGCAGGAACCTAACGCGCCT	40	40	UAAUACGACUCACUAUA		GGAAGAGAUGGCGACGG		[]	RNA ligation		["2',3'-cyclic phosphate"]	["5'-OH"]	3',5'	70 mM Tris pH 7.5, 150 mM NaCl, 2 mM KCl, 1 mM ZnCl2	['Zn2+']	native RNA	m	y	k<sub>obs</sub> = 0.01 min<sup>-1</sup>	45-60	Controlling the direction of site-selectivity and regioselectivity in RNA ligation by Zn2+-dependent deoxyribozymes that use 2',3'-cyclic phosphate RNA substrates.	D M Kost	S K Silverman	J P Gerdt, P I Pradeepkumar	2008
7CX9	ACTGAGAGCCTCGATGAATGCCTAATTATATCGTCGCGCC	40	40	UAAUACGACUCACUAUA		GGAAGAGAUGGCGACGG		[]	RNA ligation		["2',3'-cyclic phosphate"]	["5'-OH"]	3',5'	70 mM Tris pH 7.5, 150 mM NaCl, 2 mM KCl, 1 mM ZnCl2	['Zn2+']	native RNA	s	y			Controlling the direction of site-selectivity and regioselectivity in RNA ligation by Zn2+-dependent deoxyribozymes that use 2',3'-cyclic phosphate RNA substrates.	D M Kost	S K Silverman	J P Gerdt, P I Pradeepkumar	2008
7CX10	GTGAGAGCAATACGTATGAAGATATTGAAGTTTCGCGCCT	40	40	UAAUACGACUCACUAUA		GGAAGAGAUGGCGACGG		[]	RNA ligation		["2',3'-cyclic phosphate"]	["5'-OH"]	3',5'	70 mM Tris pH 7.5, 150 mM NaCl, 2 mM KCl, 1 mM ZnCl2	['Zn2+']	native RNA	s	y			Controlling the direction of site-selectivity and regioselectivity in RNA ligation by Zn2+-dependent deoxyribozymes that use 2',3'-cyclic phosphate RNA substrates.	D M Kost	S K Silverman	J P Gerdt, P I Pradeepkumar	2008
7CX12	GTGAGAGCATCACTGTAACCGCCGTGCGGTGGACGCGCCT	40	40	UAAUACGACUCACUAUA		GGAAGAGAUGGCGACGG		[]	RNA ligation		["2',3'-cyclic phosphate"]	["5'-OH"]	3',5'	70 mM Tris pH 7.5, 150 mM NaCl, 2 mM KCl, 1 mM ZnCl2	['Zn2+']	native RNA	s	y			Controlling the direction of site-selectivity and regioselectivity in RNA ligation by Zn2+-dependent deoxyribozymes that use 2',3'-cyclic phosphate RNA substrates.	D M Kost	S K Silverman	J P Gerdt, P I Pradeepkumar	2008
7CX13	GGGAGAGCAGTTATGATGCATGAGCCATTGACCGCGCCT	39	40	UAAUACGACUCACUAUA		GGAAGAGAUGGCGACGG		[]	RNA ligation		["2',3'-cyclic phosphate"]	["5'-OH"]	3',5'	70 mM Tris pH 7.5, 150 mM NaCl, 2 mM KCl, 1 mM ZnCl2	['Zn2+']	native RNA	s	y			Controlling the direction of site-selectivity and regioselectivity in RNA ligation by Zn2+-dependent deoxyribozymes that use 2',3'-cyclic phosphate RNA substrates.	D M Kost	S K Silverman	J P Gerdt, P I Pradeepkumar	2008
7CX14	GGGAGAGCAGCGATGCAAGACATTGGGGCGGAGCCGCGCT	40	40	UAAUACGACUCACUAUA		GGAAGAGAUGGCGACGG		[]	RNA ligation		["2',3'-cyclic phosphate"]	["5'-OH"]	3',5'	70 mM Tris pH 7.5, 150 mM NaCl, 2 mM KCl, 1 mM ZnCl2	['Zn2+']	native RNA	s	y			Controlling the direction of site-selectivity and regioselectivity in RNA ligation by Zn2+-dependent deoxyribozymes that use 2',3'-cyclic phosphate RNA substrates.	D M Kost	S K Silverman	J P Gerdt, P I Pradeepkumar	2008
7CX21	TGAGAGCATTTCCGGCGGAGCTCTACGGGGGCCGCGCCT	39	40	UAAUACGACUCACUAUA		GGAAGAGAUGGCGACGG		[]	RNA ligation		["2',3'-cyclic phosphate"]	["5'-OH"]	3',5'	70 mM Tris pH 7.5, 150 mM NaCl, 2 mM KCl, 1 mM ZnCl2	['Zn2+']	native RNA	s	y			Controlling the direction of site-selectivity and regioselectivity in RNA ligation by Zn2+-dependent deoxyribozymes that use 2',3'-cyclic phosphate RNA substrates.	D M Kost	S K Silverman	J P Gerdt, P I Pradeepkumar	2008
7CX11	TTTAGTCAGGAGTAGACATCGATGATTGCTAATCGAACCT	40	40	UAAUACGACUCACUAUA		GGAAGAGAUGGCGACGG		[]	RNA ligation		["2',3'-cyclic phosphate"]	["5'-OH"]	2',5'	70 mM Tris pH 7.5, 150 mM NaCl, 2 mM KCl, 1 mM ZnCl2	['Zn2+']	non-native RNA	s	n			Controlling the direction of site-selectivity and regioselectivity in RNA ligation by Zn2+-dependent deoxyribozymes that use 2',3'-cyclic phosphate RNA substrates.	D M Kost	S K Silverman	J P Gerdt, P I Pradeepkumar	2008
8CW1	GTGAGAGAACCGCGGTGTAGACACAGATCGCGGCGCGCCT	40	40	UAAUACGACUCACUAUA		GGAAGAGAUGGCGACGG		[]	RNA ligation		["2',3'-cyclic phosphate"]	["5'-OH"]	3',5'	70 mM Tris pH 7.5, 150 mM NaCl, 2 mM KCl, 1 mM ZnCl2	['Zn2+']	native RNA	s	y			Controlling the direction of site-selectivity and regioselectivity in RNA ligation by Zn2+-dependent deoxyribozymes that use 2',3'-cyclic phosphate RNA substrates.	D M Kost	S K Silverman	J P Gerdt, P I Pradeepkumar	2008
8CW11	GGGAGAGCAGTTATGACGCATAAGCTATTGACCGCGCCT	39	40	UAAUACGACUCACUAUA		GGAAGAGAUGGCGACGG		[]	RNA ligation		["2',3'-cyclic phosphate"]	["5'-OH"]	3',5'	70 mM Tris pH 7.5, 150 mM NaCl, 2 mM KCl, 1 mM ZnCl2	['Zn2+']	native RNA	s	y			Controlling the direction of site-selectivity and regioselectivity in RNA ligation by Zn2+-dependent deoxyribozymes that use 2',3'-cyclic phosphate RNA substrates.	D M Kost	S K Silverman	J P Gerdt, P I Pradeepkumar	2008
8CW15	GTGAGAGCAATCACTTTGGGTAGGTACGGGTGAACGCGCT	40	40	UAAUACGACUCACUAUA		GGAAGAGAUGGCGACGG		[]	RNA ligation		["2',3'-cyclic phosphate"]	["5'-OH"]	3',5'	70 mM Tris pH 7.5, 150 mM NaCl, 2 mM KCl, 1 mM ZnCl2	['Zn2+']	native RNA	s	y			Controlling the direction of site-selectivity and regioselectivity in RNA ligation by Zn2+-dependent deoxyribozymes that use 2',3'-cyclic phosphate RNA substrates.	D M Kost	S K Silverman	J P Gerdt, P I Pradeepkumar	2008
8CW16	GTTAGAGCCAAACACGTTTGTGTCAGCGGGTTTCGCGCCT	40	40	UAAUACGACUCACUAUA		GGAAGAGAUGGCGACGG		[]	RNA ligation		["2',3'-cyclic phosphate"]	["5'-OH"]	3',5'	70 mM Tris pH 7.5, 150 mM NaCl, 2 mM KCl, 1 mM ZnCl2	['Zn2+']	native RNA	s	y			Controlling the direction of site-selectivity and regioselectivity in RNA ligation by Zn2+-dependent deoxyribozymes that use 2',3'-cyclic phosphate RNA substrates.	D M Kost	S K Silverman	J P Gerdt, P I Pradeepkumar	2008
8CW20	GGAAGAGCAATGTACTCCGACGTCAGAGGATATCGCGCCT	40	40	UAAUACGACUCACUAUA		GGAAGAGAUGGCGACGG		[]	RNA ligation		["2',3'-cyclic phosphate"]	["5'-OH"]	3',5'	70 mM Tris pH 7.5, 150 mM NaCl, 2 mM KCl, 1 mM ZnCl2	['Zn2+']	native RNA	s	y			Controlling the direction of site-selectivity and regioselectivity in RNA ligation by Zn2+-dependent deoxyribozymes that use 2',3'-cyclic phosphate RNA substrates.	D M Kost	S K Silverman	J P Gerdt, P I Pradeepkumar	2008
8CW3	ACGCCCACCATTTAAGAGCATCGCCGGAATAGCGGGGACT	40	40	UAAUACGACUCACUAUA		GGAAGAGAUGGCGACGG		[]	RNA ligation		["2',3'-cyclic phosphate"]	["5'-OH"]	2',5'	70 mM Tris pH 7.5, 150 mM NaCl, 2 mM KCl, 1 mM ZnCl2	['Zn2+']	non-native RNA	s	n			Controlling the direction of site-selectivity and regioselectivity in RNA ligation by Zn2+-dependent deoxyribozymes that use 2',3'-cyclic phosphate RNA substrates.	D M Kost	S K Silverman	J P Gerdt, P I Pradeepkumar	2008
12BB26	ACTATACCACCGAGATTCGAATTGGAGCAGTAGTGGCTTG	40	40	UAAUACGACUCACUAUA		GGAAGAGAUGGCGACGG		[]	RNA ligation		["2',3'-cyclic phosphate"]	["5'-OH"]	3',5'	70 mM Tris pH 7.5, 150 mM NaCl, 2 mM KCl, 1 mM ZnCl2	['Zn2+']	native RNA	s	n			Controlling the direction of site-selectivity and regioselectivity in RNA ligation by Zn2+-dependent deoxyribozymes that use 2',3'-cyclic phosphate RNA substrates.	D M Kost	S K Silverman	J P Gerdt, P I Pradeepkumar	2008
12BB36	ACCGGTCCCTGTCGGTCGAAGGAGTGGCACTGAGGAGAAT	40	40	UAAUACGACUCACUAUA		GGAAGAGAUGGCGACGG		[]	RNA ligation		["2',3'-cyclic phosphate"]	["5'-OH"]	3',5'	70 mM Tris pH 7.5, 150 mM NaCl, 2 mM KCl, 1 mM ZnCl2	['Zn2+']	native RNA	s	n			Controlling the direction of site-selectivity and regioselectivity in RNA ligation by Zn2+-dependent deoxyribozymes that use 2',3'-cyclic phosphate RNA substrates.	D M Kost	S K Silverman	J P Gerdt, P I Pradeepkumar	2008
8CW4	GCACGGCCGGATTGGGGGGCCCAATGACTTGATCATTGCT	40	40	UAAUACGACUCACUAUA		GGAAGAGAUGGCGACGG		[]	RNA ligation		["2',3'-cyclic phosphate"]	["5'-OH"]	2',5'	70 mM Tris pH 7.5, 150 mM NaCl, 2 mM KCl, 1 mM ZnCl2	['Zn2+']	non-native RNA	s	n			Controlling the direction of site-selectivity and regioselectivity in RNA ligation by Zn2+-dependent deoxyribozymes that use 2',3'-cyclic phosphate RNA substrates.	D M Kost	S K Silverman	J P Gerdt, P I Pradeepkumar	2008
12BB41	ACGCGAGGGGAGTTCAATCGCTTGTTCGGCAAGGTCGGGA	40	40	UAAUACGACUCACUAUA		GGAAGAGAUGGCGACGG		[]	RNA ligation		["2',3'-cyclic phosphate"]	["5'-OH"]	3',5'	70 mM Tris pH 7.5, 150 mM NaCl, 2 mM KCl, 1 mM ZnCl2	['Zn2+']	native RNA	s	n			Controlling the direction of site-selectivity and regioselectivity in RNA ligation by Zn2+-dependent deoxyribozymes that use 2',3'-cyclic phosphate RNA substrates.	D M Kost	S K Silverman	J P Gerdt, P I Pradeepkumar	2008
8CW9	ACACGCGTTACGGACTGAGCAGATTCAGGCCAAACTGCCT	40	40	UAAUACGACUCACUAUA		GGAAGAGAUGGCGACGG		[]	RNA ligation		["2',3'-cyclic phosphate"]	["5'-OH"]	2',5'	70 mM Tris pH 7.5, 150 mM NaCl, 2 mM KCl, 1 mM ZnCl2	['Zn2+']	non-native RNA	s	n			Controlling the direction of site-selectivity and regioselectivity in RNA ligation by Zn2+-dependent deoxyribozymes that use 2',3'-cyclic phosphate RNA substrates.	D M Kost	S K Silverman	J P Gerdt, P I Pradeepkumar	2008
9F7	AATGAGGCTTGGCAGGGATTTAGTATTTTAACACTCCCGG	40	40	UAAUACGACUCACUAUX	A, C, dA, dC	GGAAGAGAUGGCGACGG		[]	RNA ligation	LARIAT FORMATION	["internal 2'-OH"]	["5'-triphosphate"]	A15	50 mM HEPES pH 7.5, 20 mM MnCl2	['Mn2+', 'Mg2+']	branched RNA	m	y	k<sub>obs</sub> = 0.27 (min<sup>-1</sup>) at pH 7.5	>85	Deoxyribozymes that synthesize branched and lariat RNA.	Y Wang	S K Silverman		2003
12BB2	ACCGCGGGAGCTACGTTAGTGGTAACTGCTTGTAGGCGAG	40	40	UAAUACGACUCACUAUA		GGAAGAGAUGGCGACGG		[]	RNA ligation		["2',3'-cyclic phosphate"]	["5'-OH"]	2',5'	70 mM Tris pH 7.5, 150 mM NaCl, 2 mM KCl, 1 mM ZnCl2	['Zn2+']	non-native RNA	m	y	k<sub>obs</sub> = 0.077/0.060 min<sup>-1</sup> for R substrates with 5'-dG and G, respectively.	15/5 for R substrates with 5'-dG and G, respectively.	Zn2+-dependent deoxyribozymes that form natural and unnatural RNA linkages.	K A Hoadley	S K Silverman	W E Purtha, A C Wolf, A Flynn-Charlebois	2005
8CW12	ACATGTGCGGTAATGAGGCGTAGACAAATAGAGATACCT	39	40	UAAUACGACUCACUAUA		GGAAGAGAUGGCGACGG		[]	RNA ligation		["2',3'-cyclic phosphate"]	["5'-OH"]	2',5'	70 mM Tris pH 7.5, 150 mM NaCl, 2 mM KCl, 1 mM ZnCl2	['Zn2+']	non-native RNA	s	n			Controlling the direction of site-selectivity and regioselectivity in RNA ligation by Zn2+-dependent deoxyribozymes that use 2',3'-cyclic phosphate RNA substrates.	D M Kost	S K Silverman	J P Gerdt, P I Pradeepkumar	2008
12BB21	AAGGCAGCAGGCGGCATTTTTTGTCCGTACGTTCTCCTATA	41	40	UAAUACGACUCACUAUA		GGAAGAGAUGGCGACGG		[]	RNA ligation		["2',3'-cyclic phosphate"]	["5'-OH"]	2',5'	70 mM Tris pH 7.5, 150 mM NaCl, 2 mM KCl, 1 mM ZnCl2	['Zn2+']	non-native RNA	s	n			Controlling the direction of site-selectivity and regioselectivity in RNA ligation by Zn2+-dependent deoxyribozymes that use 2',3'-cyclic phosphate RNA substrates.	D M Kost	S K Silverman	J P Gerdt, P I Pradeepkumar	2008
12BB22	ACCGCGGGAGTTTCGTTAGTGGTGACTGCTTGTAGGCGAG	40	40	UAAUACGACUCACUAUA		GGAAGAGAUGGCGACGG		[]	RNA ligation		["2',3'-cyclic phosphate"]	["5'-OH"]	2',5'	70 mM Tris pH 7.5, 150 mM NaCl, 2 mM KCl, 1 mM ZnCl2	['Zn2+']	non-native RNA	s	n			Controlling the direction of site-selectivity and regioselectivity in RNA ligation by Zn2+-dependent deoxyribozymes that use 2',3'-cyclic phosphate RNA substrates.	D M Kost	S K Silverman	J P Gerdt, P I Pradeepkumar	2008
12BB25	GTAGAGTGGTTCCGGTTATCGCCTTAGATACCATTGCTGT	40	40	UAAUACGACUCACUAUA		GGAAGAGAUGGCGACGG		[]	RNA ligation		["2',3'-cyclic phosphate"]	["5'-OH"]	2',5'	70 mM Tris pH 7.5, 150 mM NaCl, 2 mM KCl, 1 mM ZnCl2	['Zn2+']	non-native RNA	s	n			Controlling the direction of site-selectivity and regioselectivity in RNA ligation by Zn2+-dependent deoxyribozymes that use 2',3'-cyclic phosphate RNA substrates.	D M Kost	S K Silverman	J P Gerdt, P I Pradeepkumar	2008
8CW14	GCGGGGTTAAGCCACGAATGCGGGGCAAAGCGTACCCCCT	40	40	UAAUACGACUCACUAUA		GGAAGAGAUGGCGACGG		[]	RNA ligation		["2',3'-cyclic phosphate"]	["5'-OH"]	2',5'	70 mM Tris pH 7.5, 150 mM NaCl, 2 mM KCl, 1 mM ZnCl2	['Zn2+']	non-native RNA	s	n			Controlling the direction of site-selectivity and regioselectivity in RNA ligation by Zn2+-dependent deoxyribozymes that use 2',3'-cyclic phosphate RNA substrates.	D M Kost	S K Silverman	J P Gerdt, P I Pradeepkumar	2008
12BB38	CCGCTGCGGAGGTTGTACGCGTCTGTGGCTTGTAGGCGAG	40	40	UAAUACGACUCACUAUA		GGAAGAGAUGGCGACGG		[]	RNA ligation		["2',3'-cyclic phosphate"]	["5'-OH"]	2',5'	70 mM Tris pH 7.5, 150 mM NaCl, 2 mM KCl, 1 mM ZnCl2	['Zn2+']	non-native RNA	s	n			Controlling the direction of site-selectivity and regioselectivity in RNA ligation by Zn2+-dependent deoxyribozymes that use 2',3'-cyclic phosphate RNA substrates.	D M Kost	S K Silverman	J P Gerdt, P I Pradeepkumar	2008
12BB6	TACACCTATTATGGTTTCGTGAGGGGTGTGGCTGGTGCTG	40	40	UAAUACGACUCACUAUA		GGAAGAGAUGGCGACGG		[]	RNA ligation	2',3'-branch or 2',2'-branch	["2',3'-cyclic phosphate"]	["5'-OH"]	*	70 mM Tris pH 7.5, 150 mM NaCl, 2 mM KCl, 1 mM ZnCl2	['Zn2+']	unnatural	m	y	k<sub>obs</sub> = 0.065/0.046 min<sup>-1</sup> for R substrates with 5'-dG and G, respectively.	35/40 for R substrates with 5'-dG and G, respectively.	Zn2+-dependent deoxyribozymes that form natural and unnatural RNA linkages.	K A Hoadley	S K Silverman	W E Purtha, A C Wolf, A Flynn-Charlebois	2005
12BB12	CAGAGCCCCTTACGTACAGCCTTTTTAGGTAACCGGGGAG	40	40	UAAUACGACUCACUAUA		GGAAGAGAUGGCGACGG		[]	RNA ligation		["2',3'-cyclic phosphate"]	["5'-OH"]	3',5'	70 mM Tris pH 7.5, 150 mM NaCl, 2 mM KCl, 1 mM ZnCl2	['Zn2+']	native RNA	m	y	k<sub>obs</sub> = 0.011/0.0039 min<sup>-1</sup> for R substrates with 5'-dG and G, respectively.	30/12 for R substrates with 5'-dG and G, respectively.	Zn2+-dependent deoxyribozymes that form natural and unnatural RNA linkages.	K A Hoadley	S K Silverman	W E Purtha, A C Wolf, A Flynn-Charlebois	2005
12BB24	CAGCGCGATTGGGGGCGTGATTGAAGCTCGGGGTTGGTTA	40	40	UAAUACGACUCACUAUA		GGAAGAGAUGGCGACGG		[]	RNA ligation		["2',3'-cyclic phosphate"]	["5'-OH"]	3',5'	70 mM Tris pH 7.5, 150 mM NaCl, 2 mM KCl, 1 mM ZnCl2	['Zn2+']	native RNA	s	n			Controlling the direction of site-selectivity and regioselectivity in RNA ligation by Zn2+-dependent deoxyribozymes that use 2',3'-cyclic phosphate RNA substrates.	D M Kost	S K Silverman	J P Gerdt, P I Pradeepkumar	2008
12BB23	TACACCTATAATGGTTTCGTGAGGGGTGTGGCTGATGCTG	40	40	UAAUACGACUCACUAUA		GGAAGAGAUGGCGACGG		[]	RNA ligation		["2',3'-cyclic phosphate"]	["5'-OH"]	*	70 mM Tris pH 7.5, 150 mM NaCl, 2 mM KCl, 1 mM ZnCl2	['Zn2+']	unnatural	m	n			Controlling the direction of site-selectivity and regioselectivity in RNA ligation by Zn2+-dependent deoxyribozymes that use 2',3'-cyclic phosphate RNA substrates.	D M Kost	S K Silverman	J P Gerdt, P I Pradeepkumar	2008
12BB30	CCTGTACTGCGCTGCTCAAATCAGCCGGGTGTGTGAACTC	40	40	UAAUACGACUCACUAUA		GGAAGAGAUGGCGACGG		[]	RNA ligation		["2',3'-cyclic phosphate"]	["5'-OH"]	*	70 mM Tris pH 7.5, 150 mM NaCl, 2 mM KCl, 1 mM ZnCl2	['Zn2+']	unnatural	m	n			Controlling the direction of site-selectivity and regioselectivity in RNA ligation by Zn2+-dependent deoxyribozymes that use 2',3'-cyclic phosphate RNA substrates.	D M Kost	S K Silverman	J P Gerdt, P I Pradeepkumar	2008
12BB32	TGTATGTGGGGGGTGTGTATCAGTCTACTGTGGCTTAAGC	40	40	UAAUACGACUCACUAUA		GGAAGAGAUGGCGACGG		[]	RNA ligation		["2',3'-cyclic phosphate"]	["5'-OH"]	*	70 mM Tris pH 7.5, 150 mM NaCl, 2 mM KCl, 1 mM ZnCl2	['Zn2+']	unnatural	m	n			Controlling the direction of site-selectivity and regioselectivity in RNA ligation by Zn2+-dependent deoxyribozymes that use 2',3'-cyclic phosphate RNA substrates.	D M Kost	S K Silverman	J P Gerdt, P I Pradeepkumar	2008
6J12	AGGGAGCGGTGTGGCACAGACAGGGTATTAACTCTGTGAG	40	40	UAAUACGACUCACUAUA		GGAAGAGAUGGCGACGG		[]	RNA ligation	3'-2' or 2'-2' linear junctions	["2',3'-cyclic phosphate"]	["5'-OH"]	*	70 mM Tris pH 7.9, 150 mM NaCl, 2 mM KCl, 1 mM ZnCl2	['Zn2+']	unnatural	m	y	k<sub>obs</sub> = 0.5 min<sup>-1</sup>	50	Zn2+-dependent deoxyribozymes that form natural and unnatural RNA linkages.	K A Hoadley	S K Silverman	W E Purtha, A C Wolf, A Flynn-Charlebois	2005
6J1	GTGGGAGGACGCGTCAGTAGTTATGACCTGCCTGAGTGCT	40	40	UAAUACGACUCACUAUA		GGAAGAGAUGGCGACGG		[]	RNA ligation	same as 6J12	["2',3'-cyclic phosphate"]	["5'-OH"]	*	70 mM Tris pH 7.9, 150 mM NaCl, 2 mM KCl, 1 mM ZnCl2	['Zn2+']	unnatural	m	y	k<sub>obs</sub> = 0.044 min<sup>-1</sup>	60	Zn2+-dependent deoxyribozymes that form natural and unnatural RNA linkages.	K A Hoadley	S K Silverman	W E Purtha, A C Wolf, A Flynn-Charlebois	2005
6J18	CGGGAGAGGAGTGGCAGAGATACTGTGAATGTAATCTGAG	40	40	UAAUACGACUCACUAUA		GGAAGAGAUGGCGACGG		[]	RNA ligation	same as 6J12	["2',3'-cyclic phosphate"]	["5'-OH"]	*	70 mM Tris pH 7.9, 150 mM NaCl, 2 mM KCl, 1 mM ZnCl2	['Zn2+']	unnatural	m	y	k<sub>obs</sub> = 0.061 min<sup>-1</sup>	45	Zn2+-dependent deoxyribozymes that form natural and unnatural RNA linkages.	K A Hoadley	S K Silverman	W E Purtha, A C Wolf, A Flynn-Charlebois	2005
7S11	CAGTGCAGGGCGTGAGGGCTCGGTTCCCGTATTATCT	37	37	UAAUACGACUCACUAUA		GGAAGAGAUGGCGACGG		[]	RNA ligation	LARIAT FORMATION	["internal 2'-OH"]	["5'-triphosphate"]	A8	50 mM CHES pH 9.0, 150 mM NaCl, 2 mM KCl, 40 mM MgCl2	['Mg2+']	branched RNA	m	y	k<sub>obs</sub> = 0.5 min<sup>-1</sup>	>90	A DNA enzyme that mimics the first step of RNA splicing.	R L Coppins	S K Silverman		2004
7S10	CAGCGCAGGGTGTGAGGGCTCGGTTCCCGTATTATTT	37	37	UAAUACGACUCACUAUA		GGAAGAGAUGGCGACGG		[]	RNA ligation	LARIAT FORMATION	["internal 2'-OH"]	["5'-triphosphate"]	A8	50 mM CHES pH 9.0, 150 mM NaCl, 2 mM KCl, 40 mM MgCl2	['Mg2+']	branched RNA	m	y			A DNA enzyme that mimics the first step of RNA splicing.	R L Coppins	S K Silverman		2004
6CE8	GGCACTCAGAGCGCACGGCG	20	20	GGAAGUCUCAUGUACUAUCG		GAAUGUUCUAGCGCGGA		[]	RNA ligation		["internal 2'-OH"]	["5'-triphosphate"]	U16	50 mM HEPES pH 7.5, 150 mM NaCl, 2 mM KCl, 20 mM MnCl2	['Mn2+']	branched RNA	m	y	k<sub>obs</sub> = 0.67 h<sup>-1</sup>	90	A deoxyribozyme that synthesizes 2',5'-branched RNA with any branch-site nucleotide.	E D Pratico	S K Silverman	Y Wang	2005
8AY1	CCCGACGATGGAATGGAAGGGCGGGAGAGCCGCGGTAG	38	38	UAAUACGACUCACUAUA		GGAAGAGAUGGCGACGG		[]	RNA ligation		["2',3'-diol"]	["5'-triphosphate"]	3',5'	50 mM CHES pH 9.0, 150 mM NaCl, 2 mM KCl, 40 mM MgCl2	['Mg2+']	native RNA	m	y			Rational modification of a selection strategy leads to deoxyribozymes that create native 3'-5' RNA linkages.	R L Coppins	S K Silverman		2004
8AY3	CAGCCTACGGGTAACAAGGTGCGAGAGATCAGCGGCAG	38	38	UAAUACGACUCACUAUA		GGAAGAGAUGGCGACGG		[]	RNA ligation		["2',3'-diol"]	["5'-triphosphate"]	3',5'	50 mM CHES pH 9.0, 150 mM NaCl, 2 mM KCl, 40 mM MgCl2	['Mg2+']	native RNA	m	y			Rational modification of a selection strategy leads to deoxyribozymes that create native 3'-5' RNA linkages.	R L Coppins	S K Silverman		2004
8AY9	CACGAGATGTTTACCACGCTGCGGGAGATTAGCGGTAG	38	38	UAAUACGACUCACUAUA		GGAAGAGAUGGCGACGG		[]	RNA ligation		["2',3'-diol"]	["5'-triphosphate"]	3',5'	50 mM CHES pH 9.0, 150 mM NaCl, 2 mM KCl, 40 mM MgCl2	['Mg2+']	native RNA	m	y			Rational modification of a selection strategy leads to deoxyribozymes that create native 3'-5' RNA linkages.	R L Coppins	S K Silverman		2004
8AY11	CACAAGGGAACAGGCTGCGTGTGAGAGAGTCGCGGTAA	38	38	UAAUACGACUCACUAUA		GGAAGAGAUGGCGACGG		[]	RNA ligation		["2',3'-diol"]	["5'-triphosphate"]	3',5'	50 mM CHES pH 9.0, 150 mM NaCl, 2 mM KCl, 40 mM MgCl2	['Mg2+']	native RNA	m	y			Rational modification of a selection strategy leads to deoxyribozymes that create native 3'-5' RNA linkages.	R L Coppins	S K Silverman		2004
8AY13	CAGGTCGTTAGGCGGGAGATAACAAGGTGAAGCGGTAG	38	38	UAAUACGACUCACUAUA		GGAAGAGAUGGCGACGG		[]	RNA ligation		["2',3'-diol"]	["5'-triphosphate"]	3',5'	50 mM CHES pH 9.0, 150 mM NaCl, 2 mM KCl, 40 mM MgCl2	['Mg2+']	native RNA	m	y	k<sub>obs</sub> = 0.0077 min<sup>-1</sup>	40	Rational modification of a selection strategy leads to deoxyribozymes that create native 3'-5' RNA linkages.	R L Coppins	S K Silverman		2004
8AY17	CACGGCAACAGCAACAGCAGTGCGAGAGAGACGCGGTAG	39	38	UAAUACGACUCACUAUA		GGAAGAGAUGGCGACGG		[]	RNA ligation		["2',3'-diol"]	["5'-triphosphate"]	3',5'	50 mM CHES pH 9.0, 150 mM NaCl, 2 mM KCl, 40 mM MgCl2	['Mg2+']	native RNA	m	y			Rational modification of a selection strategy leads to deoxyribozymes that create native 3'-5' RNA linkages.	R L Coppins	S K Silverman		2004
8LX3	CCCACCGGTAGGGCTACGGGCAAGGTCAACATGCCGCAAGTGAGGGGTCGA	51	*	GGAUAAUACGACUCACUGCG		GGAAGAGAUGGCGACGG		[]	RNA ligation	Pool N33-CGCAGTGAG-N7	["internal 2'-OH"]	["5'-triphosphate"]	A11	50 mM HEPES pH 7.5, 20 mM MnCl2, 150 mM NaCl, 2 mM KCl	['Mn2+']	branched RNA	m	n			Improved deoxyribozymes for synthesis of covalently branched DNA and RNA.	C S Lee	S K Silverman	T P Mui	2011
8LX5	CAGGCCATGGATTATTGGAGGAATGGGCCGTCAGCGCGTGAGGTGTGGA	49	*	GGAUAAUACGACUCACUGCG		GGAAGAGAUGGCGACGG		[]	RNA ligation	Pool N33-CGCAGTGAG-N7	["internal 2'-OH"]	["5'-triphosphate"]	A11	50 mM HEPES pH 7.5, 20 mM MnCl2, 150 mM NaCl, 2 mM KCl	['Mn2+']	branched RNA	m	n			Improved deoxyribozymes for synthesis of covalently branched DNA and RNA.	C S Lee	S K Silverman	T P Mui	2011
10DM24	CCGTAGGTGAAGGGCGTGAGGGTTCCATTCC	31	*	GGAUAAUACGUCUCAC		GGAAGAGAUGGCGACGG		[]	RNA ligation	Pool N15-GTGAG-N7	["internal 2'-OH"]	["5'-triphosphate"]	A8	50 mM CHES pH 9.0, 150 mM NaCl, 2 mM KCl, 40 mM MgCl2	['Mg2+']	branched RNA	m	y	k<sub>obs</sub> = 0.26 min<sup>-1</sup>	>85	Adenosine is inherently favored as the branch-site RNA nucleotide in a structural context that resembles natural RNA splicing.	E Zelin	Scott K Silverman	Yangming Wang	2006
10-5	CTCCTCATTATTCACGAATGATAGCACGAATAGTGTGAACGGGTTGATTATAGTGGCG	58	*	d(GAACTGACGAACTGATGCTCAC)-r(UAUA)		GAGACCGUAAUGAGUAG		[]	RNA ligation	evolved from R3C ribozyme N51, binding arms anotated together with the catalytic core	["2',3'-diol"]	["5'-triphosphate"]	2',5'	25 mM MgCl2, 25 mM EPPS pH 8.5	['Mg2+']	non-native RNA	m	n			Conversion of a ribozyme to a deoxyribozyme through in vitro evolution.	N Paul	G F Joyce	G Springsteen	2006
10-17	CTCCTCATTATTCTAGAATGATAGCACGAATAGTGTGAACGGGTTGATTATAGTGGCG	58	*	d(GAACTGACGAACTGATGCTCAC)-r(UAUA)		GAGACCGUAAUGAGUAG		[]	RNA ligation	evolved from R3C ribozyme N51, binding arms anotated together with the catalytic core	["2',3'-diol"]	["5'-triphosphate"]	2',5'	25 mM MgCl2, 25 mM EPPS pH 8.5	['Mg2+']	non-native RNA	m	n			Conversion of a ribozyme to a deoxyribozyme through in vitro evolution.	N Paul	G F Joyce	G Springsteen	2006
10-4	CAGCTCATTATTCACGAATGATGCACGAATAGTGTGAACGGGTTGATTATAGTGGG	56	*	d(GAACTGACGAACTGATGCTCAC)-r(UAUA)		GAGACCGUAAUGAGUAG		[]	RNA ligation	evolved from R3C ribozyme N51, binding arms anotated together with the catalytic core	["2',3'-diol"]	["5'-triphosphate"]	2',5'	25 mM MgCl2, 25 mM EPPS pH 8.5	['Mg2+']	non-native RNA	m	n			Conversion of a ribozyme to a deoxyribozyme through in vitro evolution.	N Paul	G F Joyce	G Springsteen	2006
10-12	AACCCTCATTATCCACCAATGATAGCACGAATAGTGTGAGCGGGTTGATTATAGTGAG	58	*	d(GAACTGACGAACTGATGCTCAC)-r(UAUA)		GAGACCGUAAUGAGUAG		[]	RNA ligation	evolved from R3C ribozyme N51, binding arms anotated together with the catalytic core	["2',3'-diol"]	["5'-triphosphate"]	2',5'	25 mM MgCl2, 25 mM EPPS pH 8.5	['Mg2+']	non-native RNA	m	n			Conversion of a ribozyme to a deoxyribozyme through in vitro evolution.	N Paul	G F Joyce	G Springsteen	2006
class 17_sel_b	TAGGCACCGTAGACGCATGACGTATCGGAAGTTTGAGAGGCGGGCTTACCCAAGAAGGGGTGGAAGATTGCAGG	74	74				GGGACGAATTCTAATACGACTCACTATrAGGAGCTCAGCCTTCACTGC	[]	RNA cleavage		["2'-OH of rA"]	['vicinal phosphate']	RNA phosphodiester	20 mM Histidine, 125 mM NaCl, 125 mM KCl, 50 mM Na2HPO4/NaH2PO4 pH 7.0, 0.5 mM Spermine, 20 µM EDTA	[]	specific cleavage at desired position	m	n			Characterization and divalent metal-ion dependence of in vitro selected deoxyribozymes which cleave DNA/RNA chimeric oligonucleotides.	D Faulhammer	M Famulok		1997
10-14	AGGACTCATTAAGCTCGATTGCTCGAACGAACGGTTGGCACGGGTTGATTATAGTG	56	*	d(GAACTGACGAACTGATGCTCAC)-r(UAUA)		GAGACCGUAAUGAGUAG		[]	RNA ligation	evolved from R3C ribozyme N51, binding arms anotated together with the catalytic core	["2',3'-diol"]	["5'-triphosphate"]	2',5'	25 mM MgCl2, 25 mM EPPS pH 8.5	['Mg2+']	non-native RNA	m	n			Conversion of a ribozyme to a deoxyribozyme through in vitro evolution.	N Paul	G F Joyce	G Springsteen	2006
10-8	CGCAGCATTATGCTCGCATGCCCGAACGAACGGTTGGCACGGGTTGATTATAGTGGG	57	*	d(GAACTGACGAACTGATGCTCAC)-r(UAUA)		GAGACCGUAAUGAGUAG		[]	RNA ligation	evolved from R3C ribozyme N51, binding arms anotated together with the catalytic core	["2',3'-diol"]	["5'-triphosphate"]	2',5'	25 mM MgCl2, 25 mM EPPS pH 8.5	['Mg2+']	non-native RNA	m	n			Conversion of a ribozyme to a deoxyribozyme through in vitro evolution.	N Paul	G F Joyce	G Springsteen	2006
10-2	CGACTGGTTTTGCTCGTTTCTTCGTAGGAACAGATGTAATGGGTTGATATAGTGGCG	57	*	d(GAACTGACGAACTGATGCTCAC)-r(UAUA)		GAGACCGUAAUGAGUAG		[]	RNA ligation	evolved from R3C ribozyme N51, binding arms anotated together with the catalytic core	["2',3'-diol"]	["5'-triphosphate"]	2',5'	25 mM MgCl2, 25 mM EPPS pH 8.5	['Mg2+']	non-native RNA	m	n			Conversion of a ribozyme to a deoxyribozyme through in vitro evolution.	N Paul	G F Joyce	G Springsteen	2006
10-10	CGACTGGCTCTGCTCGTTTCTTCGAATGAACAGATGTAGTGGGTTGATATAGCGCG	56	*	d(GAACTGACGAACTGATGCTCAC)-r(UAUA)		GAGACCGUAAUGAGUAG		[]	RNA ligation	evolved from R3C ribozyme N51, binding arms anotated together with the catalytic core	["2',3'-diol"]	["5'-triphosphate"]	2',5'	25 mM MgCl2, 25 mM EPPS pH 8.5	['Mg2+']	non-native RNA	m	n			Conversion of a ribozyme to a deoxyribozyme through in vitro evolution.	N Paul	G F Joyce	G Springsteen	2006
10-16	CGACTAATCATGCTCGAATGTTCGTAAGAACAGTCTGTGCGGGTGGAATATAGTGAG	57	*	d(GAACTGACGAACTGATGCTCAC)-r(UAUA)		GAGACCGUAAUGAGUAG		[]	RNA ligation	evolved from R3C ribozyme N51, binding arms anotated together with the catalytic core	["2',3'-diol"]	["5'-triphosphate"]	2',5'	25 mM MgCl2, 25 mM EPPS pH 8.5	['Mg2+']	non-native RNA	m	n			Conversion of a ribozyme to a deoxyribozyme through in vitro evolution.	N Paul	G F Joyce	G Springsteen	2006
ie7	ATCAGCGATTCACCCTTGTTTAGGGTTGCACCCATGTTA	39	40				TCACTATrAGGAAGAGATG	[]	RNA cleavage	evolved from E0	["2'-OH of rA"]	['vicinal phosphate']	RNA phosphodiester	1 M NaCl, 50 mM HEPES pH 7.0, 1 mM MgCl2	['Mg2+']	specific cleavage at desired position	m	n			A DNA enzyme with Mg(2+)-dependent RNA phosphoesterase activity.	R R Breaker	G F Joyce		1995
10-1	ACTGACTCATACTGCACGCTTGTCCCTAAGGTAGTTGCGCAGGTGGAATATAGTGGG	57	*	d(GAACTGACGAACTGATGCTCAC)-r(UAUA)		GAGACCGUAAUGAGUAG		[]	RNA ligation	evolved from R3C ribozyme N51, binding arms anotated together with the catalytic core	["2',3'-diol"]	["5'-triphosphate"]	2',5'	25 mM MgCl2, 25 mM EPPS pH 8.5	['Mg2+']	non-native RNA	m	n			Conversion of a ribozyme to a deoxyribozyme through in vitro evolution.	N Paul	G F Joyce	G Springsteen	2006
10-11	CTACGGGTTATGGTTGATTATACGTAAAAACAGTTAGGATGAGTTGTTGGTCGTGG	56	*	d(GAACTGACGAACTGATGCTCAC)-r(UAUA)		GAGACCGUAAUGAGUAG		[]	RNA ligation	evolved from R3C ribozyme N51, binding arms anotated together with the catalytic core	["2',3'-diol"]	["5'-triphosphate"]	2',5'	25 mM MgCl2, 25 mM EPPS pH 8.5	['Mg2+']	non-native RNA	m	n			Conversion of a ribozyme to a deoxyribozyme through in vitro evolution.	N Paul	G F Joyce	G Springsteen	2006
15HA9	CCGGCCACGGCGTCAGTGAGGCAAGACTTCC	31	*	TAATACGrACTCACTATA		GGAAGAGATGGCGACGG		[]	DNA ligation	Pool N15-GTGAG-N7	["internal 2'-OH"]	["5'-adenylate"]	A8	50 mM CHES pH 9.0, 150 mM NaCl, 2 mM KCl, 40 mM MgCl2	['Mg2+']	branched DNA	m	y	k<sub>obs</sub> = 0.056 h<sup>-1</sup> for branch-site nucleotide rU	>90	Convergent and general one-step DNA-catalyzed synthesis of multiply branched DNA.	T P Mui	S K Silverman		2008
10DM3	CGGTAAGGCCAGGGCGTGAGGGTCCGCTTCC	31	*	GGAUAAUACGUCUCAC		GGAAGAGAUGGCGACGG		[]	RNA ligation	Pool N15-GTGAG-N7	["internal 2'-OH"]	["5'-triphosphate"]	A8	50 mM CHES pH 9.0, 150 mM NaCl, 2 mM KCl, 40 mM MgCl2	['Mg2+']	branched RNA	m	y	k<sub>obs</sub> = 0.18 min<sup>-1</sup>	>80	Adenosine is inherently favored as the branch-site RNA nucleotide in a structural context that resembles natural RNA splicing.	E Zelin	Scott K Silverman	Yangming Wang	2006
10DM5	CATTATGCGAAGGGCGTGAGGGTTCCGTTCC	31	*	GGAUAAUACGUCUCAC		GGAAGAGAUGGCGACGG		[]	RNA ligation	Pool N15-GTGAG-N7	["internal 2'-OH"]	["5'-triphosphate"]	A8	50 mM CHES pH 9.0, 150 mM NaCl, 2 mM KCl, 40 mM MgCl2	['Mg2+']	branched RNA	m	y	k<sub>obs</sub> = 0.32 min<sup>-1</sup>	75	Adenosine is inherently favored as the branch-site RNA nucleotide in a structural context that resembles natural RNA splicing.	E Zelin	Scott K Silverman	Yangming Wang	2006
10DM19	CCTATGGCCCAGGGCGTGAGGGTGCGGTTCC	31	*	GGAUAAUACGUCUCAC		GGAAGAGAUGGCGACGG		[]	RNA ligation	Pool N15-GTGAG-N7	["internal 2'-OH"]	["5'-triphosphate"]	A8	50 mM CHES pH 9.0, 150 mM NaCl, 2 mM KCl, 40 mM MgCl2	['Mg2+']	branched RNA	m	y	k<sub>obs</sub> = 0.27 min<sup>-1</sup>	>80	Adenosine is inherently favored as the branch-site RNA nucleotide in a structural context that resembles natural RNA splicing.	E Zelin	Scott K Silverman	Yangming Wang	2006
10DM21	AGTGTGCTGCTAGGGCGTGAGGGTCCGCTTCC	32	*	GGAUAAUACGUCUCAC		GGAAGAGAUGGCGACGG		[]	RNA ligation	Pool N15-GTGAG-N7	["internal 2'-OH"]	["5'-triphosphate"]	A8	50 mM CHES pH 9.0, 150 mM NaCl, 2 mM KCl, 40 mM MgCl2	['Mg2+']	branched RNA	m	y	k<sub>obs</sub> = 0.19 min<sup>-1</sup>	90	Adenosine is inherently favored as the branch-site RNA nucleotide in a structural context that resembles natural RNA splicing.	E Zelin	Scott K Silverman	Yangming Wang	2006
7DM3	CCGGCAGGCAAGGGTGTGAGGGCTCGGTTCC	31	*	GGAUAAUACGUCUCAC		GGAAGAGAUGGCGACGG		[]	RNA ligation	Pool N15-GTGAG-N7	["internal 2'-OH"]	["5'-triphosphate"]	A8	50 mM CHES pH 9.0, 150 mM NaCl, 2 mM KCl, 40 mM MgCl2	['Mg2+']	branched RNA	m	y	k<sub>obs</sub> = 0.11 min<sup>-1</sup>	90	Adenosine is inherently favored as the branch-site RNA nucleotide in a structural context that resembles natural RNA splicing.	E Zelin	Scott K Silverman	Yangming Wang	2006
7DM11	CCGTAGGCAAAGGGCGTGAGGGCTCGGTTCC	31	*	GGAUAAUACGUCUCAC		GGAAGAGAUGGCGACGG		[]	RNA ligation	Pool N15-GTGAG-N7	["internal 2'-OH"]	["5'-triphosphate"]	A8	50 mM CHES pH 9.0, 150 mM NaCl, 2 mM KCl, 40 mM MgCl2	['Mg2+']	branched RNA	m	y	k<sub>obs</sub> = 0.13 min<sup>-1</sup>	90	Adenosine is inherently favored as the branch-site RNA nucleotide in a structural context that resembles natural RNA splicing.	E Zelin	Scott K Silverman	Yangming Wang	2006
8BG11	CTACAGGACCCGCGCAAAAGTGATTTCAGAGGTATGGGTG	40	40	UAAUACGACUCACUAUA		GGAAGAGAUGGCGACGG		[]	RNA ligation		["2',3'-cyclic phosphate"]	["5'-OH"]	2',5'	50 mM CHES pH 9.0, 40 mM MgCl2	['Mg2+']	non-native RNA	m	y	k<sub>obs</sub> = 0.2-0.3 h<sup>-1</sup>	25-35	Parallel selections in vitro reveal a preference for 2'-5' RNA ligation upon deoxyribozyme-mediated opening of a 2',3'-cyclic phosphate.	D R Semlow	S K Silverman		2005
8BG29	CTAACTGTCAGATTCATCTAAAGATGGGGGGTTGTTTGAC	40	40	UAAUACGACUCACUAUA		GGAAGAGAUGGCGACGG		[]	RNA ligation		["2',3'-cyclic phosphate"]	["5'-OH"]	2',5'	50 mM CHES pH 9.0, 40 mM MgCl2	['Mg2+']	non-native RNA	m	y	k<sub>obs</sub> = 0.2-0.3 h<sup>-1</sup>	25-35	Parallel selections in vitro reveal a preference for 2'-5' RNA ligation upon deoxyribozyme-mediated opening of a 2',3'-cyclic phosphate.	D R Semlow	S K Silverman		2005
8BH6	GGCGTTAAGGATTGGCGGAAACGGGTGGATCGCGGACC	38	40	UAAUACGACUCACUAUA		GGAAGAGAUGGCGACGG		[]	RNA ligation		["2',3'-cyclic phosphate"]	["5'-OH"]	2',5'	50 mM CHES pH 9.0, 40 mM MgCl2	['Mg2+']	non-native RNA	m	y	k<sub>obs</sub> = 0.2-0.3 h<sup>-1</sup>	25-35	Parallel selections in vitro reveal a preference for 2'-5' RNA ligation upon deoxyribozyme-mediated opening of a 2',3'-cyclic phosphate.	D R Semlow	S K Silverman		2005
12BK15	GGCCGCTCACCCGTAGAACGGGTTGGATCCTAGGGGAC	38	40	UAAUACGACUCACUAUA		GGAAGAGAUGGCGACGG		[]	RNA ligation		["2',3'-cyclic phosphate"]	["5'-OH"]	2',5'	50 mM CHES pH 9.0, 40 mM MgCl2	['Mg2+']	non-native RNA	m	y	k<sub>obs</sub> = 0.2-0.3 h<sup>-1</sup>	25-35	Parallel selections in vitro reveal a preference for 2'-5' RNA ligation upon deoxyribozyme-mediated opening of a 2',3'-cyclic phosphate.	D R Semlow	S K Silverman		2005
12BK21	GTCCAAGTGCAAAAGTCTTGAAGCCACTGCTAGGGCAC	38	40	UAAUACGACUCACUAUA		GGAAGAGAUGGCGACGG		[]	RNA ligation		["2',3'-cyclic phosphate"]	["5'-OH"]	2',5'	50 mM CHES pH 9.0, 40 mM MgCl2	['Mg2+']	non-native RNA	m	y	k<sub>obs</sub> = 0.2-0.3 h<sup>-1</sup>	25-35	Parallel selections in vitro reveal a preference for 2'-5' RNA ligation upon deoxyribozyme-mediated opening of a 2',3'-cyclic phosphate.	D R Semlow	S K Silverman		2005
12BK29	GGACAATGGCACACAGTGTGGTCAGGAACTAGGTGATA	38	40	UAAUACGACUCACUAUA		GGAAGAGAUGGCGACGG		[]	RNA ligation		["2',3'-cyclic phosphate"]	["5'-OH"]	2',5'	50 mM CHES pH 9.0, 40 mM MgCl2	['Mg2+']	non-native RNA	m	y	k<sub>obs</sub> = 0.2-0.3 h<sup>-1</sup>	25-35	Parallel selections in vitro reveal a preference for 2'-5' RNA ligation upon deoxyribozyme-mediated opening of a 2',3'-cyclic phosphate.	D R Semlow	S K Silverman		2005
G5_2	GGGGGGAACGCCGTAACAAGCTCTGAACTAGCGGTTGCGATATAGTCGTA	50	50				GGGACGAATTCTAATACGACTCACTATrAGGAAGAGATGGCGAC	[]	RNA cleavage	Cleave at single ribont embedded in the otherwise all-DNA substrate, name given by me in order to differentiate from other clones reported in the paper	["2'-OH of rA"]	['vicinal phosphate']	RNA phosphodiester	0.5 M NaCl, 0.5 M KCl, 50 mM MgCl2, 50 mM HEPES pH 7.0, 1 mM PbOAc	['Pb2+']	specific cleavage at desired position, likely resulting in 5' product with a terminal 2',3'-cyclic phosphate, and a 3' product with a 5'-OH	m	n			A DNA enzyme that cleaves RNA.	R R Breaker	G F Joyce		1994
class 6	TAGGAAGTAGGGACCTACAAGTTGTCATTGTAACTGAGTTCTGCCAGCTGsACGAAATAGTCAGGAGTTAG	71	74				GGGACGAATTCTAATACGACTCACTATrAGGAGCTCAGCCTTCACTGC	[]	RNA cleavage		["2'-OH of rA"]	['vicinal phosphate']	RNA phosphodiester	20 mM Histidine, 125 mM NaCl, 125 mM KCl, 50 mM Na2HPO4/NaH2PO4 pH 7.0, 0.5 mM MgCl2, 20 µM EDTA	['Mg2+']	specific cleavage at desired position	m	n			The Ca2+ Ion as a Cofactor for a Novel RNA‐Cleaving Deoxyribozyme	D Faulhammer	M Famulok		1996
G5_3	CGGGACTCCGTAGCCCATTGCTTTTTGCAGCGTCAACGAATAGCGTATTA	50	50				GGGACGAATTCTAATACGACTCACTATrAGGAAGAGATGGCGAC	[]	RNA cleavage	Cleave at single ribont embedded in the otherwise all-DNA substrate, name given by me in order to differentiate from other clones reported in the paper	["2'-OH of rA"]	['vicinal phosphate']	RNA phosphodiester	0.5 M NaCl, 0.5 M KCl, 50 mM MgCl2, 50 mM HEPES pH 7.0, 1 mM PbOAc	['Pb2+']	specific cleavage at desired position, likely resulting in 5' product with a terminal 2',3'-cyclic phosphate, and a 3' product with a 5'-OH	m	n			A DNA enzyme that cleaves RNA.	R R Breaker	G F Joyce		1994
G5_4	CCACCATGTCTTCTCGAGCCGAACCGATAGTTACGTCATACCTCCCGTAT	50	50				GGGACGAATTCTAATACGACTCACTATrAGGAAGAGATGGCGAC	[]	RNA cleavage	Cleave at single ribont embedded in the otherwise all-DNA substrate, name given by me in order to differentiate from other clones reported in the paper	["2'-OH of rA"]	['vicinal phosphate']	RNA phosphodiester	0.5 M NaCl, 0.5 M KCl, 50 mM MgCl2, 50 mM HEPES pH 7.0, 1 mM PbOAc	['Pb2+']	specific cleavage at desired position, likely resulting in 5' product with a terminal 2',3'-cyclic phosphate, and a 3' product with a 5'-OH	m	n			A DNA enzyme that cleaves RNA.	R R Breaker	G F Joyce		1994
G5_5	GCCAGATTGCTGCTACCAGCGGTACGAAATAGTGAAGTGTTCGTGACTAT	50	50				GGGACGAATTCTAATACGACTCACTATrAGGAAGAGATGGCGAC	[]	RNA cleavage	Cleave at single ribont embedded in the otherwise all-DNA substrate, name given by me in order to differentiate from other clones reported in the paper	["2'-OH of rA"]	['vicinal phosphate']	RNA phosphodiester	0.5 M NaCl, 0.5 M KCl, 50 mM MgCl2, 50 mM HEPES pH 7.0, 1 mM PbOAc	['Pb2+']	specific cleavage at desired position, likely resulting in 5' product with a terminal 2',3'-cyclic phosphate, and a 3' product with a 5'-OH	m	n			A DNA enzyme that cleaves RNA.	R R Breaker	G F Joyce		1994
G5_6	ATAGGCCATGCTTTGGCTAGCGGCACCGTATAGTGTACCTGCCCTTATCG	50	50				GGGACGAATTCTAATACGACTCACTATrAGGAAGAGATGGCGAC	[]	RNA cleavage	Cleave at single ribont embedded in the otherwise all-DNA substrate, name given by me in order to differentiate from other clones reported in the paper	["2'-OH of rA"]	['vicinal phosphate']	RNA phosphodiester	0.5 M NaCl, 0.5 M KCl, 50 mM MgCl2, 50 mM HEPES pH 7.0, 1 mM PbOAc	['Pb2+']	specific cleavage at desired position, likely resulting in 5' product with a terminal 2',3'-cyclic phosphate, and a 3' product with a 5'-OH	m	n			A DNA enzyme that cleaves RNA.	R R Breaker	G F Joyce		1994
G5_9	TTGCTAGCTCGGCTGAACTTCTGTAGCGCAACCGAAATAGTGAGGCTTGA	51	50				GGGACGAATTCTAATACGACTCACTATrAGGAAGAGATGGCGAC	[]	RNA cleavage	Cleave at single ribont embedded in the otherwise all-DNA substrate, name given by me in order to differentiate from other clones reported in the paper	["2'-OH of rA"]	['vicinal phosphate']	RNA phosphodiester	0.5 M NaCl, 0.5 M KCl, 50 mM MgCl2, 50 mM HEPES pH 7.0, 1 mM PbOAc	['Pb2+']	specific cleavage at desired position, likely resulting in 5' product with a terminal 2',3'-cyclic phosphate, and a 3' product with a 5'-OH	m	n			A DNA enzyme that cleaves RNA.	R R Breaker	G F Joyce		1994
G5_mini*	ACACATCTCTGAAGTAGCGCCGCCGTATAGTGACGCTA	38	50				TCACTATrAGGAAGAGATGG	[]	RNA cleavage	manually minimized from the most active clone	["2'-OH of rA"]	['vicinal phosphate']	RNA phosphodiester	0.5 M NaCl, 0.5 M KCl, 50 mM MgCl2, 50 mM HEPES pH 7.0, 1 mM PbOAc	['Pb2+']	specific cleavage at desired position, likely resulting in 5' product with a terminal 2',3'-cyclic phosphate, and a 3' product with a 5'-OH	m	y	k<sub>cat</sub> = 1 min<sup>-1</sup>	46	A DNA enzyme that cleaves RNA.	R R Breaker	G F Joyce		1994
E0	TTCAGCGATGCACGCTTGTTTTAATGTTGCACCCATGTTA	40	40				TCACTATrAGGAAGAGATG	[]	RNA cleavage	MOST ACTIVE CLONE IN THE PRESENCE OF MG2+, RE-SELECTION PERFORMED FROM THIS SEQUENCE (SEQUENCES NAMES IE_#)	["2'-OH of rA"]	['vicinal phosphate']	RNA phosphodiester	1 M NaCl, 50 mM HEPES pH 7.0, 1 mM MgCl2	['Mg2+']	specific cleavage at desired position	m	y	k<sub>obs</sub> = 0.002 min<sup>-1</sup>		A DNA enzyme with Mg(2+)-dependent RNA phosphoesterase activity.	R R Breaker	G F Joyce		1995
E1	TACAGCGATTAACGCTTATTTTAGCGTTACACCCATGTTA	40	40				TCACTATrAGGAAGAGATG	[]	RNA cleavage	ie2	["2'-OH of rA"]	['vicinal phosphate']	RNA phosphodiester	1 M NaCl, 50 mM HEPES pH 7.0, 1 mM MgCl2	['Mg2+']	specific cleavage at desired position	m	y	k<sub>obs</sub> = 0.02 min<sup>-1</sup>		A DNA enzyme with Mg(2+)-dependent RNA phosphoesterase activity.	R R Breaker	G F Joyce		1995
E2	TTCAGCGATTAACGCTTATTTTAGCGTTACACCCATGTTA	40	40				TCACTATrAGGAAGAGATG	[]	RNA cleavage	ie4	["2'-OH of rA"]	['vicinal phosphate']	RNA phosphodiester	1 M NaCl, 50 mM HEPES pH 7.0, 1 mM MgCl2	['Mg2+']	specific cleavage at desired position	m	y			A DNA enzyme with Mg(2+)-dependent RNA phosphoesterase activity.	R R Breaker	G F Joyce		1995
E5	TTCAGCGATTAACGGAACGTTACACCCATGTTA	33	40				TCACTATrAGGAAGAG	[]	RNA cleavage	truncated version of E2	["2'-OH of rA"]	['vicinal phosphate']	RNA phosphodiester	1 M NaCl, 50 mM HEPES pH 7.0, 1 mM MgCl2	['Mg2+']	specific cleavage at desired position	m	y			A DNA enzyme with Mg(2+)-dependent RNA phosphoesterase activity.	R R Breaker	G F Joyce		1995
E6	TTCAGCGATCCGGAACGGCACCCATGTTA	29	40				TCACTATrAGGAAGAG	[]	RNA cleavage	truncated version of E2	["2'-OH of rA"]	['vicinal phosphate']	RNA phosphodiester	1 M NaCl, 50 mM HEPES pH 7.0, 1 mM MgCl2	['Mg2+']	specific cleavage at desired position	m	y	k<sub>cat</sub> = 0.039 min<sup>-1</sup>		A DNA enzyme with Mg(2+)-dependent RNA phosphoesterase activity.	R R Breaker	G F Joyce		1995
ie1	ATCAGCGATTAACGCTTATTTTAGCATTACACCCATGTTA	40	40				TCACTATrAGGAAGAGATG	[]	RNA cleavage	evolved from E0	["2'-OH of rA"]	['vicinal phosphate']	RNA phosphodiester	1 M NaCl, 50 mM HEPES pH 7.0, 1 mM MgCl2	['Mg2+']	specific cleavage at desired position	m	n			A DNA enzyme with Mg(2+)-dependent RNA phosphoesterase activity.	R R Breaker	G F Joyce		1995
ie3	ATCAGCGATTAACGCTTATTTTAGCGTTACACCCATGTTA	40	40				TCACTATrAGGAAGAGATG	[]	RNA cleavage	evolved from E0	["2'-OH of rA"]	['vicinal phosphate']	RNA phosphodiester	1 M NaCl, 50 mM HEPES pH 7.0, 1 mM MgCl2	['Mg2+']	specific cleavage at desired position	m	n			A DNA enzyme with Mg(2+)-dependent RNA phosphoesterase activity.	R R Breaker	G F Joyce		1995
ie5	ATCAGCGATTAACGCTTGTTTCAATGTTACACCCATGTTA	40	40				TCACTATrAGGAAGAGATG	[]	RNA cleavage	evolved from E0	["2'-OH of rA"]	['vicinal phosphate']	RNA phosphodiester	1 M NaCl, 50 mM HEPES pH 7.0, 1 mM MgCl2	['Mg2+']	specific cleavage at desired position	m	n			A DNA enzyme with Mg(2+)-dependent RNA phosphoesterase activity.	R R Breaker	G F Joyce		1995
ie6	ATCAGCGATTAACGCTTGTTTTAGTGTTGCACCCATGTTA	40	40				TCACTATrAGGAAGAGATG	[]	RNA cleavage	evolved from E0	["2'-OH of rA"]	['vicinal phosphate']	RNA phosphodiester	1 M NaCl, 50 mM HEPES pH 7.0, 1 mM MgCl2	['Mg2+']	specific cleavage at desired position	m	n			A DNA enzyme with Mg(2+)-dependent RNA phosphoesterase activity.	R R Breaker	G F Joyce		1995
ie8	TACAGCGATTCACCCTTGTTTAAGGGTTACACCCATGTTA	40	40				TCACTATrAGGAAGAGATG	[]	RNA cleavage	evolved from E0	["2'-OH of rA"]	['vicinal phosphate']	RNA phosphodiester	1 M NaCl, 50 mM HEPES pH 7.0, 1 mM MgCl2	['Mg2+']	specific cleavage at desired position	m	n			A DNA enzyme with Mg(2+)-dependent RNA phosphoesterase activity.	R R Breaker	G F Joyce		1995
ie9	ATCAGCGATTCACCCTTGTTTTAAGGTTGCACCCATGTTA	40	40				TCACTATrAGGAAGAGATG	[]	RNA cleavage	evolved from E0	["2'-OH of rA"]	['vicinal phosphate']	RNA phosphodiester	1 M NaCl, 50 mM HEPES pH 7.0, 1 mM MgCl2	['Mg2+']	specific cleavage at desired position	m	n			A DNA enzyme with Mg(2+)-dependent RNA phosphoesterase activity.	R R Breaker	G F Joyce		1995
ie10	TTCAGCGATTCACCCTTGTTTTAAGGTTACACCCATGTTA	40	40				TCACTATrAGGAAGAGATG	[]	RNA cleavage	evolved from E0	["2'-OH of rA"]	['vicinal phosphate']	RNA phosphodiester	1 M NaCl, 50 mM HEPES pH 7.0, 1 mM MgCl2	['Mg2+']	specific cleavage at desired position	m	n			A DNA enzyme with Mg(2+)-dependent RNA phosphoesterase activity.	R R Breaker	G F Joyce		1995
ie11	TACAGCGATTCACGATTGTTTTAACGTGACACCCATGTTA	40	40				TCACTATrAGGAAGAGATG	[]	RNA cleavage	evolved from E0	["2'-OH of rA"]	['vicinal phosphate']	RNA phosphodiester	1 M NaCl, 50 mM HEPES pH 7.0, 1 mM MgCl2	['Mg2+']	specific cleavage at desired position	m	n			A DNA enzyme with Mg(2+)-dependent RNA phosphoesterase activity.	R R Breaker	G F Joyce		1995
ie12	TACAGCGATTCACGCCTGTTATATGCGTGCACCCATGTTA	40	40				TCACTATrAGGAAGAGATG	[]	RNA cleavage	evolved from E0	["2'-OH of rA"]	['vicinal phosphate']	RNA phosphodiester	1 M NaCl, 50 mM HEPES pH 7.0, 1 mM MgCl2	['Mg2+']	specific cleavage at desired position	m	n			A DNA enzyme with Mg(2+)-dependent RNA phosphoesterase activity.	R R Breaker	G F Joyce		1995
ie13	TACAGCGATAACGCCTATTTTAGCGTTACACCCATGTTG	39	40				TCACTATrAGGAAGAGATG	[]	RNA cleavage	evolved from E0	["2'-OH of rA"]	['vicinal phosphate']	RNA phosphodiester	1 M NaCl, 50 mM HEPES pH 7.0, 1 mM MgCl2	['Mg2+']	specific cleavage at desired position	m	n			A DNA enzyme with Mg(2+)-dependent RNA phosphoesterase activity.	R R Breaker	G F Joyce		1995
ie14	TACAGCGATCAACGCCTGTTATAATCGTGCACCCATGTTA	40	40				TCACTATrAGGAAGAGATG	[]	RNA cleavage	evolved from E0	["2'-OH of rA"]	['vicinal phosphate']	RNA phosphodiester	1 M NaCl, 50 mM HEPES pH 7.0, 1 mM MgCl2	['Mg2+']	specific cleavage at desired position	m	n			A DNA enzyme with Mg(2+)-dependent RNA phosphoesterase activity.	R R Breaker	G F Joyce		1995
ie15	ATCAGCGATCAACGCTTCTCTTAACGTTGCACCCATGTTA	40	40				TCACTATrAGGAAGAGATG	[]	RNA cleavage	evolved from E0	["2'-OH of rA"]	['vicinal phosphate']	RNA phosphodiester	1 M NaCl, 50 mM HEPES pH 7.0, 1 mM MgCl2	['Mg2+']	specific cleavage at desired position	m	n			A DNA enzyme with Mg(2+)-dependent RNA phosphoesterase activity.	R R Breaker	G F Joyce		1995
ie16	TACAGCGATCAACACTTGTTTCAATGTTGCACCCATGTTA	40	40				TCACTATrAGGAAGAGATG	[]	RNA cleavage	evolved from E0	["2'-OH of rA"]	['vicinal phosphate']	RNA phosphodiester	1 M NaCl, 50 mM HEPES pH 7.0, 1 mM MgCl2	['Mg2+']	specific cleavage at desired position	m	n			A DNA enzyme with Mg(2+)-dependent RNA phosphoesterase activity.	R R Breaker	G F Joyce		1995
ie17	ATCAGCGATCCACGCTTATTTAAACGTGGCACCCATGTTA	40	40				TCACTATrAGGAAGAGATG	[]	RNA cleavage	evolved from E0	["2'-OH of rA"]	['vicinal phosphate']	RNA phosphodiester	1 M NaCl, 50 mM HEPES pH 7.0, 1 mM MgCl2	['Mg2+']	specific cleavage at desired position	m	n			A DNA enzyme with Mg(2+)-dependent RNA phosphoesterase activity.	R R Breaker	G F Joyce		1995
ie18	TACAGCGATCCACGCTTGATTAAACGTGGCACCCATGTTA	40	40				TCACTATrAGGAAGAGATG	[]	RNA cleavage	evolved from E0	["2'-OH of rA"]	['vicinal phosphate']	RNA phosphodiester	1 M NaCl, 50 mM HEPES pH 7.0, 1 mM MgCl2	['Mg2+']	specific cleavage at desired position	m	n			A DNA enzyme with Mg(2+)-dependent RNA phosphoesterase activity.	R R Breaker	G F Joyce		1995
ie19	TATCAGCGATACACGTTTTTTTTAATGTGGCACCCATGTTA	41	40				TCACTATrAGGAAGAGATG	[]	RNA cleavage	evolved from E0	["2'-OH of rA"]	['vicinal phosphate']	RNA phosphodiester	1 M NaCl, 50 mM HEPES pH 7.0, 1 mM MgCl2	['Mg2+']	specific cleavage at desired position	m	n			A DNA enzyme with Mg(2+)-dependent RNA phosphoesterase activity.	R R Breaker	G F Joyce		1995
class 1	AAGCTCTCTCAGCGAGACGAAATAGGGAGTTAGCAGCACGAGGTTACACTTTTATCCTCTCCCAAAGTAGGGAC	74	74				GGGACGAATTCTAATACGACTCACTATrAGGAGCTCAGCCTTCACTGC	[]	RNA cleavage		["2'-OH of rA"]	['vicinal phosphate']	RNA phosphodiester	20 mM Histidine, 125 mM NaCl, 125 mM KCl, 50 mM Na2HPO4/NaH2PO4 pH 7.0, 0.5 mM MgCl2, 20 µM EDTA	['Mg2+']	specific cleavage at desired position	m	n			The Ca2+ Ion as a Cofactor for a Novel RNA‐Cleaving Deoxyribozyme	D Faulhammer	M Famulok		1996
class 3	GGCATGTACCCAAGAAGGGGTGGAGCCGGCAGTGACCCCTGCGAGTAGGGAAGCCCAAGAACGAAGAGTTAAGC	74	74				GGGACGAATTCTAATACGACTCACTATrAGGAGCTCAGCCTTCACTGC	[]	RNA cleavage		["2'-OH of rA"]	['vicinal phosphate']	RNA phosphodiester	20 mM Histidine, 125 mM NaCl, 125 mM KCl, 50 mM Na2HPO4/NaH2PO4 pH 7.0, 0.5 mM MgCl2, 20 µM EDTA	['Mg2+']	specific cleavage at desired position	m	n			The Ca2+ Ion as a Cofactor for a Novel RNA‐Cleaving Deoxyribozyme	D Faulhammer	M Famulok		1996
class 4	ATGCTGTTGCTCTGTCAGCGGACACGAAATAGTGGGTCGCGATGCTGAATAATCACGGCGAAAGTGGTTGCCTA	74	74				GGGACGAATTCTAATACGACTCACTATrAGGAGCTCAGCCTTCACTGC	[]	RNA cleavage		["2'-OH of rA"]	['vicinal phosphate']	RNA phosphodiester	20 mM Histidine, 125 mM NaCl, 125 mM KCl, 50 mM Na2HPO4/NaH2PO4 pH 7.0, 0.5 mM MgCl2, 20 µM EDTA	['Mg2+']	specific cleavage at desired position	m	n			The Ca2+ Ion as a Cofactor for a Novel RNA‐Cleaving Deoxyribozyme	D Faulhammer	M Famulok		1996
class 5	CAGATGTGAAGTTAGAGCTTTGCCAGCnTCGTTAGTAGAGTCAGCGCACAGGGGAAGATTGTATGTCTATAG	72	74				GGGACGAATTCTAATACGACTCACTATrAGGAGCTCAGCCTTCACTGC	[]	RNA cleavage		["2'-OH of rA"]	['vicinal phosphate']	RNA phosphodiester	20 mM Histidine, 125 mM NaCl, 125 mM KCl, 50 mM Na2HPO4/NaH2PO4 pH 7.0, 0.5 mM MgCl2, 20 µM EDTA	['Mg2+']	specific cleavage at desired position	m	n			The Ca2+ Ion as a Cofactor for a Novel RNA‐Cleaving Deoxyribozyme	D Faulhammer	M Famulok		1996
class 7	CGTCATGCGAAAAGAATGGTGAGATTTGCCAGCsGTCGAGTAGTAGTCCAGGGAACATTGCCCGGGGGATT	71	74				GGGACGAATTCTAATACGACTCACTATrAGGAGCTCAGCCTTCACTGC	[]	RNA cleavage		["2'-OH of rA"]	['vicinal phosphate']	RNA phosphodiester	20 mM Histidine, 125 mM NaCl, 125 mM KCl, 50 mM Na2HPO4/NaH2PO4 pH 7.0, 0.5 mM MgCl2, 20 µM EDTA	['Mg2+']	specific cleavage at desired position	m	n			The Ca2+ Ion as a Cofactor for a Novel RNA‐Cleaving Deoxyribozyme	D Faulhammer	M Famulok		1996
class 8	AGAACGGTAGAGTGCNGGGGGTGCAGTTGAGCTTTGTCAGCsACACGAATAAGAGTCTCGTAGGATTCACCAAG	74	74				GGGACGAATTCTAATACGACTCACTATrAGGAGCTCAGCCTTCACTGC	[]	RNA cleavage		["2'-OH of rA"]	['vicinal phosphate']	RNA phosphodiester	20 mM Histidine, 125 mM NaCl, 125 mM KCl, 50 mM Na2HPO4/NaH2PO4 pH 7.0, 0.5 mM MgCl2, 20 µM EDTA	['Mg2+']	specific cleavage at desired position	m	n			The Ca2+ Ion as a Cofactor for a Novel RNA‐Cleaving Deoxyribozyme	D Faulhammer	M Famulok		1996
class 9_sel_b	GAGCCTGTTAGGAAGAGCTTACCCAAGAAGGGGTGGAGCCGCGACGTTAGTGTCCGGCGGCATTGGTCAAAGC	73	74				GGGACGAATTCTAATACGACTCACTATrAGGAGCTCAGCCTTCACTGC	[]	RNA cleavage		["2'-OH of rA"]	['vicinal phosphate']	RNA phosphodiester	20 mM Histidine, 125 mM NaCl, 125 mM KCl, 50 mM Na2HPO4/NaH2PO4 pH 7.0, 0.5 mM Spermine, 20 µM EDTA	[]	specific cleavage at desired position	m	y	k<sub>obs</sub> = 48.5 x 10<sup>-5</sup> min<sup>-1</sup>		Characterization and divalent metal-ion dependence of in vitro selected deoxyribozymes which cleave DNA/RNA chimeric oligonucleotides.	D Faulhammer	M Famulok		1997
class 10_sel_b	GCAGAGTAAGGGAACCCTCTGACGGGCCTATCGCTGCAGTATGAGCTTACCCAAGAAGGTGTGGACAGCCTCC	73	74				GGGACGAATTCTAATACGACTCACTATrAGGAGCTCAGCCTTCACTGC	[]	RNA cleavage		["2'-OH of rA"]	['vicinal phosphate']	RNA phosphodiester	20 mM Histidine, 125 mM NaCl, 125 mM KCl, 50 mM Na2HPO4/NaH2PO4 pH 7.0, 0.5 mM Spermine, 20 µM EDTA	[]	specific cleavage at desired position	m	n			Characterization and divalent metal-ion dependence of in vitro selected deoxyribozymes which cleave DNA/RNA chimeric oligonucleotides.	D Faulhammer	M Famulok		1997
class 11_sel_b	TTGAAAGCAGTTGGACGAAGCTTACCCAAGAAGGTGTGGCAGACGGGCATAGAACCAACGTGACGAGTTCCAGA	74	74				GGGACGAATTCTAATACGACTCACTATrAGGAGCTCAGCCTTCACTGC	[]	RNA cleavage		["2'-OH of rA"]	['vicinal phosphate']	RNA phosphodiester	20 mM Histidine, 125 mM NaCl, 125 mM KCl, 50 mM Na2HPO4/NaH2PO4 pH 7.0, 0.5 mM Spermine, 20 µM EDTA	[]	specific cleavage at desired position	m	n			Characterization and divalent metal-ion dependence of in vitro selected deoxyribozymes which cleave DNA/RNA chimeric oligonucleotides.	D Faulhammer	M Famulok		1997
class 12_sel_b	TCGCTAGAACGCTGGGCTTACCCAAGAAGGGGTGGGTCGGACGCTAGTAATAGGTTCCCGCTACGGCAAAAAGT	74	74				GGGACGAATTCTAATACGACTCACTATrAGGAGCTCAGCCTTCACTGC	[]	RNA cleavage		["2'-OH of rA"]	['vicinal phosphate']	RNA phosphodiester	20 mM Histidine, 125 mM NaCl, 125 mM KCl, 50 mM Na2HPO4/NaH2PO4 pH 7.0, 0.5 mM Spermine, 20 µM EDTA	[]	specific cleavage at desired position	m	n			Characterization and divalent metal-ion dependence of in vitro selected deoxyribozymes which cleave DNA/RNA chimeric oligonucleotides.	D Faulhammer	M Famulok		1997
class 13_sel_b	AGGCsCGCTTACCCAAGAAGGTGGGGGTACGAACATGCGAATCACTCTTGAATGGGTCAGTGCCCGTTTCTTGG	74	74				GGGACGAATTCTAATACGACTCACTATrAGGAGCTCAGCCTTCACTGC	[]	RNA cleavage		["2'-OH of rA"]	['vicinal phosphate']	RNA phosphodiester	20 mM Histidine, 125 mM NaCl, 125 mM KCl, 50 mM Na2HPO4/NaH2PO4 pH 7.0, 0.5 mM Spermine, 20 µM EDTA	[]	specific cleavage at desired position	m	n			Characterization and divalent metal-ion dependence of in vitro selected deoxyribozymes which cleave DNA/RNA chimeric oligonucleotides.	D Faulhammer	M Famulok		1997
class 15_sel_b	ATTGAGCTTACCCAAGAAGGGGTGTsCCGTTACCGTCTAGGGGGTATCTACTCCTTGTCCTCCGATTAAGAGGG	74	74				GGGACGAATTCTAATACGACTCACTATrAGGAGCTCAGCCTTCACTGC	[]	RNA cleavage		["2'-OH of rA"]	['vicinal phosphate']	RNA phosphodiester	20 mM Histidine, 125 mM NaCl, 125 mM KCl, 50 mM Na2HPO4/NaH2PO4 pH 7.0, 0.5 mM Spermine, 20 µM EDTA	[]	specific cleavage at desired position	m	n			Characterization and divalent metal-ion dependence of in vitro selected deoxyribozymes which cleave DNA/RNA chimeric oligonucleotides.	D Faulhammer	M Famulok		1997
class 16_sel_b	CGTCAATTTGTATTCAAGCGGCGACTGAAGGTTAAAGCTTACCCAAGAAGGTGCGGAACTGCCCGGCCATCTCA	74	74				GGGACGAATTCTAATACGACTCACTATrAGGAGCTCAGCCTTCACTGC	[]	RNA cleavage		["2'-OH of rA"]	['vicinal phosphate']	RNA phosphodiester	20 mM Histidine, 125 mM NaCl, 125 mM KCl, 50 mM Na2HPO4/NaH2PO4 pH 7.0, 0.5 mM Spermine, 20 µM EDTA	[]	specific cleavage at desired position	m	y	k<sub>obs</sub> = 10.7 x 10<sup>-5</sup> min<sup>-1</sup>		Characterization and divalent metal-ion dependence of in vitro selected deoxyribozymes which cleave DNA/RNA chimeric oligonucleotides.	D Faulhammer	M Famulok		1997
class 18_sel_b	CTTGAGGGGTAGGTATGGCCTACTGCTCCAAATCCTCACGATCGGTGCAGGCATGAGATTACCCAAGAAGGTGT	74	74				GGGACGAATTCTAATACGACTCACTATrAGGAGCTCAGCCTTCACTGC	[]	RNA cleavage		["2'-OH of rA"]	['vicinal phosphate']	RNA phosphodiester	20 mM Histidine, 125 mM NaCl, 125 mM KCl, 50 mM Na2HPO4/NaH2PO4 pH 7.0, 0.5 mM Spermine, 20 µM EDTA	[]	specific cleavage at desired position	m	n			Characterization and divalent metal-ion dependence of in vitro selected deoxyribozymes which cleave DNA/RNA chimeric oligonucleotides.	D Faulhammer	M Famulok		1997
class 20_sel_c	GGAATCATAGTGTTGGACAAACATGCGCCATGTCCAGGCGGACGTTACCCAAGAAGGTGTGGCATCGAGTCGAG	74	74				GGGACGAATTCTAATACGACTCACTATrAGGAGCTCAGCCTTCACTGC	[]	RNA cleavage		["2'-OH of rA"]	['vicinal phosphate']	RNA phosphodiester	20 mM Histidine, 125 mM NaCl, 125 mM KCl, 50 mM Na2HPO4/NaH2PO4 pH 7.0, 20 µM EDTA	[]	specific cleavage at desired position	m	n			Characterization and divalent metal-ion dependence of in vitro selected deoxyribozymes which cleave DNA/RNA chimeric oligonucleotides.	D Faulhammer	M Famulok		1997
class 21_sel_c	TGCCGTGGGCAGCGGACGTTACCCAAGAAGGTGTGGGACGACACTATACCATATAGAATACCGCTTGCCGT	71	74				GGGACGAATTCTAATACGACTCACTATrAGGAGCTCAGCCTTCACTGC	[]	RNA cleavage		["2'-OH of rA"]	['vicinal phosphate']	RNA phosphodiester	20 mM Histidine, 125 mM NaCl, 125 mM KCl, 50 mM Na2HPO4/NaH2PO4 pH 7.0, 20 µM EDTA	[]	specific cleavage at desired position	m	n			Characterization and divalent metal-ion dependence of in vitro selected deoxyribozymes which cleave DNA/RNA chimeric oligonucleotides.	D Faulhammer	M Famulok		1997
class 22_sel_c	GTGTACCAATACCGTCACTGAGCTTACCCAAGAAGGGGTGGATACAGCCTAAGCGAATTCCCAGTACCAGCGGG	74	74				GGGACGAATTCTAATACGACTCACTATrAGGAGCTCAGCCTTCACTGC	[]	RNA cleavage		["2'-OH of rA"]	['vicinal phosphate']	RNA phosphodiester	20 mM Histidine, 125 mM NaCl, 125 mM KCl, 50 mM Na2HPO4/NaH2PO4 pH 7.0, 20 µM EDTA	[]	specific cleavage at desired position	m	n			Characterization and divalent metal-ion dependence of in vitro selected deoxyribozymes which cleave DNA/RNA chimeric oligonucleotides.	D Faulhammer	M Famulok		1997
class 23_sel_c	ATAGTCACTAATTGGCTACTAAACCAGGCCGAGCTTACCCAAGAAGGGGGGGGTTCGACCAAACAGGTTGCCCC	74	74				GGGACGAATTCTAATACGACTCACTATrAGGAGCTCAGCCTTCACTGC	[]	RNA cleavage		["2'-OH of rA"]	['vicinal phosphate']	RNA phosphodiester	20 mM Histidine, 125 mM NaCl, 125 mM KCl, 50 mM Na2HPO4/NaH2PO4 pH 7.0, 20 µM EDTA	[]	specific cleavage at desired position	m	n			Characterization and divalent metal-ion dependence of in vitro selected deoxyribozymes which cleave DNA/RNA chimeric oligonucleotides.	D Faulhammer	M Famulok		1997
class 24_sel_c	CGTGGCAGCGGACGTTACCCAAGAAGGTGTGGGATGACACTATACCATATAGAATAGCCGCTTGCCGGA	69	74				GGGACGAATTCTAATACGACTCACTATrAGGAGCTCAGCCTTCACTGC	[]	RNA cleavage		["2'-OH of rA"]	['vicinal phosphate']	RNA phosphodiester	20 mM Histidine, 125 mM NaCl, 125 mM KCl, 50 mM Na2HPO4/NaH2PO4 pH 7.0, 20 µM EDTA	[]	specific cleavage at desired position	m	n			Characterization and divalent metal-ion dependence of in vitro selected deoxyribozymes which cleave DNA/RNA chimeric oligonucleotides.	D Faulhammer	M Famulok		1997
class 25_sel_c	CGCTACAGTTAAGGGAACCAAGGCGGGTGTCCGGTAGAGCTTACCCAAGCAGGGGCGTGACGTCTTGTGGTGT	73	74				GGGACGAATTCTAATACGACTCACTATrAGGAGCTCAGCCTTCACTGC	[]	RNA cleavage		["2'-OH of rA"]	['vicinal phosphate']	RNA phosphodiester	20 mM Histidine, 125 mM NaCl, 125 mM KCl, 50 mM Na2HPO4/NaH2PO4 pH 7.0, 20 µM EDTA	[]	specific cleavage at desired position	m	y	k<sub>obs</sub> = 14.1 x 10<sup>-5</sup> min<sup>-1</sup>		Characterization and divalent metal-ion dependence of in vitro selected deoxyribozymes which cleave DNA/RNA chimeric oligonucleotides.	D Faulhammer	M Famulok		1997
class 1	TTTTGTCAGCGACTCGAAATAGTGTGTTGAAGCAGCTCTA	40	40				ACTCACTATrAGGAAGAGATG	[]	RNA cleavage	USED FOR RE-SELECTION	["2'-OH of rA"]	['vicinal phosphate']	RNA phosphodiester	1 mM ZnCl2, 500 mM NaCl and 50 mM HEPES pH 7.0	['Zn2+']	specific cleavage at desired position	m	y	k<sub>obs</sub> = 0.1-0.2 min<sup>-1</sup>		In vitro selection and characterization of a highly efficient Zn(II)-dependent RNA-cleaving deoxyribozyme.	J Li	Y Lu	W Zheng, A H Kwon	2000
class 2	TAGTTCTACCAGCGGTTCGAAATAGTGAAGTGTTCGTGA	39	40				ACTCACTATrAGGAAGAGATG	[]	RNA cleavage		["2'-OH of rA"]	['vicinal phosphate']	RNA phosphodiester	1 mM ZnCl2, 500 mM NaCl and 50 mM HEPES pH 7.0	['Zn2+']	specific cleavage at desired position	m	y	k<sub>obs</sub> = 0.1-0.2 min<sup>-1</sup>		In vitro selection and characterization of a highly efficient Zn(II)-dependent RNA-cleaving deoxyribozyme.	J Li	Y Lu	W Zheng, A H Kwon	2000
class 3	CAAAGATGCCAGCATGCTATTCTCCGAGCCGGTCGAAATA	40	40				ACTCACTATrAGGAAGAGATG	[]	RNA cleavage		["2'-OH of rA"]	['vicinal phosphate']	RNA phosphodiester	1 mM ZnCl2, 500 mM NaCl and 50 mM HEPES pH 7.0	['Zn2+']	specific cleavage at desired position	m	y	k<sub>obs</sub> = 0.02 min<sup>-1</sup>		In vitro selection and characterization of a highly efficient Zn(II)-dependent RNA-cleaving deoxyribozyme.	J Li	Y Lu	W Zheng, A H Kwon	2000
unclassified 1	GTCTCCGAGCCGGTCGAAATAGTCAGGTGTTTCTATTCGG	40	40				ACTCACTATrAGGAAGAGATG	[]	RNA cleavage		["2'-OH of rA"]	['vicinal phosphate']	RNA phosphodiester	1 mM ZnCl2, 500 mM NaCl and 50 mM HEPES pH 7.0	['Zn2+']	specific cleavage at desired position	m	n			In vitro selection and characterization of a highly efficient Zn(II)-dependent RNA-cleaving deoxyribozyme.	J Li	Y Lu	W Zheng, A H Kwon	2000
unclassified 2	CTTCTCCGAGCCGGTCGAAATAGTAGTTTTTAGTATATCT	40	40				ACTCACTATrAGGAAGAGATG	[]	RNA cleavage		["2'-OH of rA"]	['vicinal phosphate']	RNA phosphodiester	1 mM ZnCl2, 500 mM NaCl and 50 mM HEPES pH 7.0	['Zn2+']	specific cleavage at desired position	m	n			In vitro selection and characterization of a highly efficient Zn(II)-dependent RNA-cleaving deoxyribozyme.	J Li	Y Lu	W Zheng, A H Kwon	2000
unclassified 3	AGGTGTTGGCTGCTCTCGCGGTGGCGAGAGGTAGGGTGAT	40	40				ACTCACTATrAGGAAGAGATG	[]	RNA cleavage		["2'-OH of rA"]	['vicinal phosphate']	RNA phosphodiester	1 mM ZnCl2, 500 mM NaCl and 50 mM HEPES pH 7.0	['Zn2+']	specific cleavage at desired position	m	n			In vitro selection and characterization of a highly efficient Zn(II)-dependent RNA-cleaving deoxyribozyme.	J Li	Y Lu	W Zheng, A H Kwon	2000
8-17	TCCGAGCCGGACGA	14	50				NNNNNNNAGNNNNNN	['5XMA', '5XM9', '5XM8']	RNA cleavage	Obtained after re-selection	["2'-OH of A8"]	['vicinal phosphate']	RNA phosphodiester	2 mM MgCl2, 150 mM NaCl, and 50 mM Tris⋅HCl pH 7.5	['Mg2+', 'Zn2+', 'Pb2+', 'Ca2+']	specific cleavage at desired position	m	y			A general purpose RNA-cleaving DNA enzyme.	S W Santoro	G F Joyce		1997
G1	TTTACCCAAGAAGGGGTGCGTACTTTACTTGCGAT	35	40				*cleavage in cis, look up reference	[]	RNA cleavage		["2'-OH"]	['vicinal phosphate']	RNA phosphodiester	1 M NaCI, 50 mM HEPES pH 7.0	[]	cleavage of single internal ribonucleotide phosphodiester	m	n			Evidence for the metal-cofactor independence of an RNA phosphodiester-cleaving DNA enzyme.	C R Geyer	D Sen		1997
G2	TTTACCCAAGAAGGGGTGCGTACTTACTTGC	31	40				*cleavage in cis, look up reference	[]	RNA cleavage		["2'-OH"]	['vicinal phosphate']	RNA phosphodiester	1 M NaCI, 50 mM HEPES pH 7.0	[]	cleavage of single internal ribonucleotide phosphodiester	m	n			Evidence for the metal-cofactor independence of an RNA phosphodiester-cleaving DNA enzyme.	C R Geyer	D Sen		1997
G3	TTTACCCAAGAAGGGGTGCGTACTATGCTACCTTATTAACG	41	40				*cleavage in cis, look up reference	[]	RNA cleavage		["2'-OH"]	['vicinal phosphate']	RNA phosphodiester	1 M NaCI, 50 mM HEPES pH 7.0	[]	cleavage of single internal ribonucleotide phosphodiester	m	y	k<sub>obs</sub> = 0.003 min<sup>-1</sup>	45-50	Evidence for the metal-cofactor independence of an RNA phosphodiester-cleaving DNA enzyme.	C R Geyer	D Sen		1997
G4	TTTACCCAAGAAGGGGTGCGTACTATGCTACCTTATGAC	39	40				*cleavage in cis, look up reference	[]	RNA cleavage		["2'-OH"]	['vicinal phosphate']	RNA phosphodiester	1 M NaCI, 50 mM HEPES pH 7.0	[]	cleavage of single internal ribonucleotide phosphodiester	m	n			Evidence for the metal-cofactor independence of an RNA phosphodiester-cleaving DNA enzyme.	C R Geyer	D Sen		1997
G5	TTTACCCAAGAAGGGGTGCGTACTATGCTACCTTATGACGT	41	40				*cleavage in cis, look up reference	[]	RNA cleavage		["2'-OH"]	['vicinal phosphate']	RNA phosphodiester	1 M NaCI, 50 mM HEPES pH 7.0	[]	cleavage of single internal ribonucleotide phosphodiester	m	n			Evidence for the metal-cofactor independence of an RNA phosphodiester-cleaving DNA enzyme.	C R Geyer	D Sen		1997
G6	TTTACCCAAGAAGGGGTGCGTACTATACTACTC	33	40				*cleavage in cis, look up reference	[]	RNA cleavage		["2'-OH"]	['vicinal phosphate']	RNA phosphodiester	1 M NaCI, 50 mM HEPES pH 7.0	[]	cleavage of single internal ribonucleotide phosphodiester	m	n			Evidence for the metal-cofactor independence of an RNA phosphodiester-cleaving DNA enzyme.	C R Geyer	D Sen		1997
G7	TTTACCCAAGAAGGGGTGGCATGAGCGCTACCCAGCACA	39	40				*cleavage in cis, look up reference	[]	RNA cleavage		["2'-OH"]	['vicinal phosphate']	RNA phosphodiester	1 M NaCI, 50 mM HEPES pH 7.0	[]	cleavage of single internal ribonucleotide phosphodiester	m	n			Evidence for the metal-cofactor independence of an RNA phosphodiester-cleaving DNA enzyme.	C R Geyer	D Sen		1997
G8	TTTACCCAAGAAGGGGTGGCTAGAGCGCTACCCAGCAGA	39	40				*cleavage in cis, look up reference	[]	RNA cleavage		["2'-OH"]	['vicinal phosphate']	RNA phosphodiester	1 M NaCI, 50 mM HEPES pH 7.0	[]	cleavage of single internal ribonucleotide phosphodiester	m	n			Evidence for the metal-cofactor independence of an RNA phosphodiester-cleaving DNA enzyme.	C R Geyer	D Sen		1997
C1	CCCCAACTTGAATCCGGTTCGCAAAGTTGCTTACATCTC	39	40				*cleavage in cis, look up reference	[]	RNA cleavage		["2'-OH"]	['vicinal phosphate']	RNA phosphodiester	1 M NaCI, 50 mM HEPES pH 7.0	[]	cleavage of single internal ribonucleotide phosphodiester	m	n			Evidence for the metal-cofactor independence of an RNA phosphodiester-cleaving DNA enzyme.	C R Geyer	D Sen		1997
T1	CCTGCGCACTCCGGTTCGTTCCGGCACTATTTATTCAAG	39	40				*cleavage in cis, look up reference	[]	RNA cleavage		["2'-OH"]	['vicinal phosphate']	RNA phosphodiester	1 M NaCI, 50 mM HEPES pH 7.0	[]	cleavage of single internal ribonucleotide phosphodiester	m	n			Evidence for the metal-cofactor independence of an RNA phosphodiester-cleaving DNA enzyme.	C R Geyer	D Sen		1997
8VA2	GAACGTGGTGCGTGCTAACA	20	20				TAATACGACTCACTATCGAAGAGATGGCGACGGA	[]	DNA cleavage	consult reference to see deglycosylation site	[]	[]		70 mM HEPES pH 7.5, 1 mM ZnCl2, 20 mM MnCl2, 40 mM MgCl2, 150 mM NaCl	['Mn2+', 'Mg2+', 'Zn2+']	deglycosylated DNA	s	y	k<sub>obs</sub> = 0.12 h<sup>-1</sup>	35-45	Systematic evaluation of the dependence of deoxyribozyme catalysis on random region length.	T E Velez	S K Silverman	J Singh, Y Xiao, E C Allen, O Y Wong, M Chandra, S C Kwon	2012
T2	CCTGCGCACTCCGGTTCGTTCCGGCACTATTTATTCATC	39	40				*cleavage in cis, look up reference	[]	RNA cleavage		["2'-OH"]	['vicinal phosphate']	RNA phosphodiester	1 M NaCI, 50 mM HEPES pH 7.0	[]	cleavage of single internal ribonucleotide phosphodiester	m	n			Evidence for the metal-cofactor independence of an RNA phosphodiester-cleaving DNA enzyme.	C R Geyer	D Sen		1997
T3	CCTGCGCACTCCGGTTCGTTCCGGCACTATTTATTCAT	38	40				*cleavage in cis, look up reference	[]	RNA cleavage		["2'-OH"]	['vicinal phosphate']	RNA phosphodiester	1 M NaCI, 50 mM HEPES pH 7.0	[]	cleavage of single internal ribonucleotide phosphodiester	m	n			Evidence for the metal-cofactor independence of an RNA phosphodiester-cleaving DNA enzyme.	C R Geyer	D Sen		1997
8VA5	CACCAACCGCGCGATGGATC	20	20				TAATACGACTCACTATCGAAGAGATGGCGACGGA	[]	DNA cleavage	hydrolysis site TAT^CGAA, phosphate after hydrolysis on 5'	[]	[]	DNA phosphodiester	70 mM HEPES pH 7.5, 1 mM ZnCl2, 20 mM MnCl2, 40 mM MgCl2, 150 mM NaCl	['Mn2+', 'Mg2+', 'Zn2+']	hydrolyzed DNA	s	y	k<sub>obs</sub> = 0.011 h<sup>-1</sup>	40-50	Systematic evaluation of the dependence of deoxyribozyme catalysis on random region length.	T E Velez	S K Silverman	J Singh, Y Xiao, E C Allen, O Y Wong, M Chandra, S C Kwon	2012
T4	CCTGCTTCTCCGGTTCGTTACCGACATCATTCATT	35	40				*cleavage in cis, look up reference	[]	RNA cleavage		["2'-OH"]	['vicinal phosphate']	RNA phosphodiester	1 M NaCI, 50 mM HEPES pH 7.0	[]	cleavage of single internal ribonucleotide phosphodiester	m	n			Evidence for the metal-cofactor independence of an RNA phosphodiester-cleaving DNA enzyme.	C R Geyer	D Sen		1997
8VA6	TAGACGTAAACTGGAGTTG	19	20				TAATACGACTCACTATCGAAGAGATGGCGACGGA	[]	DNA cleavage	hydrolysis site TATC^GAA, phosphate after hydrolysis on 3'	[]	[]	DNA phosphodiester	70 mM HEPES pH 7.5, 1 mM ZnCl2, 20 mM MnCl2, 40 mM MgCl2, 150 mM NaCl	['Mn2+', 'Mg2+', 'Zn2+']	hydrolyzed DNA	s	y	k<sub>obs</sub> = 0.19 h<sup>-1</sup>	60-70	Systematic evaluation of the dependence of deoxyribozyme catalysis on random region length.	T E Velez	S K Silverman	J Singh, Y Xiao, E C Allen, O Y Wong, M Chandra, S C Kwon	2012
Na2	TTTACCCAAGAAGGGGTGCCTACTtTGCCACCATATT	37	40				*cleavage in cis, look up reference	[]	RNA cleavage	sequence isolated after re-selection with randomized sequence of G3	["2'-OH"]	['vicinal phosphate']	RNA phosphodiester	0.5 M NaCI, 50 mM HEPES pH 7.0	[]	cleavage of single internal ribonucleotide phosphodiester	m	n			Evidence for the metal-cofactor independence of an RNA phosphodiester-cleaving DNA enzyme.	C R Geyer	D Sen		1997
8VA10	CGAATGTGGTGCGTGCTAAA	20	20				TAATACGACTCACTATCGAAGAGATGGCGACGGA	[]	DNA cleavage	consult reference to see deglycosylation site	[]	[]		70 mM HEPES pH 7.5, 1 mM ZnCl2, 20 mM MnCl2, 40 mM MgCl2, 150 mM NaCl	['Mn2+', 'Mg2+', 'Zn2+']	deglycosylated DNA	s	y	k<sub>obs</sub> = 0.22 h<sup>-1</sup>	60-70	Systematic evaluation of the dependence of deoxyribozyme catalysis on random region length.	T E Velez	S K Silverman	J Singh, Y Xiao, E C Allen, O Y Wong, M Chandra, S C Kwon	2012
Na3	TTTACCCAAGAAGGGGTGCGTTCAATGCTACCTTATTAAC	40	40				*cleavage in cis, look up reference	[]	RNA cleavage	sequence isolated after re-selection with randomized sequence of G3	["2'-OH"]	['vicinal phosphate']	RNA phosphodiester	0.5 M NaCI, 50 mM HEPES pH 7.0	[]	cleavage of single internal ribonucleotide phosphodiester	m	n			Evidence for the metal-cofactor independence of an RNA phosphodiester-cleaving DNA enzyme.	C R Geyer	D Sen		1997
10-23	RGGCTAGCTACAACGA	16	50				NNNNNNNRYNNNNNN	['1BR3', '1EGK']	RNA cleavage	Obtained after re-selection	["2'-OH of R8"]	['vicinal phosphate']	RNA phosphodiester	2 mM MgCl2, 150 mM NaCl, and 50 mM Tris⋅HCl pH 7.5	['Mg2+']	specific cleavage at desired position	m	y	k<sub>cat</sub> = 3.4 min<sup>-1</sup>		A general purpose RNA-cleaving DNA enzyme.	S W Santoro	G F Joyce		1997
Na4	TTTACCCAAGAAGGGGTGGACTGAGCGCCTACCCAGCAGAG	41	40				*cleavage in cis, look up reference	[]	RNA cleavage	sequence isolated after re-selection with randomized sequence of G3	["2'-OH"]	['vicinal phosphate']	RNA phosphodiester	0.5 M NaCI, 50 mM HEPES pH 7.0	[]	cleavage of single internal ribonucleotide phosphodiester	m	n			Evidence for the metal-cofactor independence of an RNA phosphodiester-cleaving DNA enzyme.	C R Geyer	D Sen		1997
8VA23	AGGGGCGTGAGGGGTTCTTC	20	20				TAATACGACTCACTATCGAAGAGATGGCGACGGA	[]	DNA cleavage	consult reference to see deglycosylation site	[]	[]		70 mM HEPES pH 7.5, 1 mM ZnCl2, 20 mM MnCl2, 40 mM MgCl2, 150 mM NaCl	['Mn2+', 'Mg2+', 'Zn2+']	deglycosylated DNA	s	y	k<sub>obs</sub> = 0.051 h<sup>-1</sup>	50-60	Systematic evaluation of the dependence of deoxyribozyme catalysis on random region length.	T E Velez	S K Silverman	J Singh, Y Xiao, E C Allen, O Y Wong, M Chandra, S C Kwon	2012
Na6	TTTACCCAAGAAGGGGTGCTACTATGTTACCTTATTACG	39	40				*cleavage in cis, look up reference	[]	RNA cleavage	sequence isolated after re-selection with randomized sequence of G3	["2'-OH"]	['vicinal phosphate']	RNA phosphodiester	0.5 M NaCI, 50 mM HEPES pH 7.0	[]	cleavage of single internal ribonucleotide phosphodiester	m	n			Evidence for the metal-cofactor independence of an RNA phosphodiester-cleaving DNA enzyme.	C R Geyer	D Sen		1997
8VA25	TTAGGGAGGGCCACCAGCTT	20	20				TAATACGACTCACTATCGAAGAGATGGCGACGGA	[]	DNA cleavage	consult reference to see deglycosylation site	[]	[]		70 mM HEPES pH 7.5, 1 mM ZnCl2, 20 mM MnCl2, 40 mM MgCl2, 150 mM NaCl	['Mn2+', 'Mg2+', 'Zn2+']	deglycosylated DNA	s	y	k<sub>obs</sub> = 0.15 h<sup>-1</sup>	35-45	Systematic evaluation of the dependence of deoxyribozyme catalysis on random region length.	T E Velez	S K Silverman	J Singh, Y Xiao, E C Allen, O Y Wong, M Chandra, S C Kwon	2012
Na9	TTTACCCAAGAAGGGGTGCTTCACTATGCTACGTAATTAAC	41	40				*cleavage in cis, look up reference	[]	RNA cleavage	sequence isolated after re-selection with randomized sequence of G3	["2'-OH"]	['vicinal phosphate']	RNA phosphodiester	0.5 M NaCI, 50 mM HEPES pH 7.0	[]	cleavage of single internal ribonucleotide phosphodiester	m	n			Evidence for the metal-cofactor independence of an RNA phosphodiester-cleaving DNA enzyme.	C R Geyer	D Sen		1997
Na10	TTTACCCAAGAAGGGGTGCGTACTATAGCGACCGTATTAAC	41	40				*cleavage in cis, look up reference	[]	RNA cleavage	sequence isolated after re-selection with randomized sequence of G3	["2'-OH"]	['vicinal phosphate']	RNA phosphodiester	0.5 M NaCI, 50 mM HEPES pH 7.0	[]	cleavage of single internal ribonucleotide phosphodiester	m	n			Evidence for the metal-cofactor independence of an RNA phosphodiester-cleaving DNA enzyme.	C R Geyer	D Sen		1997
7ZG5	GGATCATGGCGGTCTGGTTT	20	20				GGATAATACGACTCACTATCGGAAGAGATGGCGACTTCG	[]	DNA cleavage	hydrolysis site TATC^GGAA, phosphate after hydrolysis on 5'	[]	[]	DNA phosphodiester	70 mM HEPES pH 7.5, 1 mM ZnCl2, 150 mM NaCl	['Zn2+']	hydrolyzed DNA	s	y	k<sub>obs</sub> = 0.30 h<sup>-1</sup>	60-70	Systematic evaluation of the dependence of deoxyribozyme catalysis on random region length.	T E Velez	S K Silverman	J Singh, Y Xiao, E C Allen, O Y Wong, M Chandra, S C Kwon	2012
Na13	TTTACCCAAGAAGGGGTGCGCACTAGACTACCTTATAACT	40	40				*cleavage in cis, look up reference	[]	RNA cleavage	sequence isolated after re-selection with randomized sequence of G3	["2'-OH"]	['vicinal phosphate']	RNA phosphodiester	0.5 M NaCI, 50 mM HEPES pH 7.0	[]	cleavage of single internal ribonucleotide phosphodiester	m	n			Evidence for the metal-cofactor independence of an RNA phosphodiester-cleaving DNA enzyme.	C R Geyer	D Sen		1997
9ZH5	GCCCGGGAATGAGTCTTAGC	20	20				GGATAATACGACTCACTATCGGAAGAGATGGCGACTTCG	[]	DNA cleavage	hydrolysis site TATC^GGAA, phosphate after hydrolysis on 5'	[]	[]	DNA phosphodiester	70 mM HEPES pH 7.5, 1 mM ZnCl2, 20 mM MnCl2, 150 mM NaCl	['Mn2+', 'Zn2+']	hydrolyzed DNA	s	y	k<sub>obs</sub> = 0.063 h<sup>-1</sup>	15-25	Systematic evaluation of the dependence of deoxyribozyme catalysis on random region length.	T E Velez	S K Silverman	J Singh, Y Xiao, E C Allen, O Y Wong, M Chandra, S C Kwon	2012
Na15	TTTACCCAAGAAGGGGTGCGGACTTGGCTTCATTATTAATTGA	43	40				*cleavage in cis, look up reference	[]	RNA cleavage	sequence isolated after re-selection with randomized sequence of G3	["2'-OH"]	['vicinal phosphate']	RNA phosphodiester	0.5 M NaCI, 50 mM HEPES pH 7.0	[]	cleavage of single internal ribonucleotide phosphodiester	m	n			Evidence for the metal-cofactor independence of an RNA phosphodiester-cleaving DNA enzyme.	C R Geyer	D Sen		1997
8VB1	ATGGGGCACAGTTCTCTCATACCCCTGGAA	30	30				TAATACGACTCACTATCGAAGAGATGGCGACGGA	[]	DNA cleavage	consult reference to see deglycosylation site	[]	[]		70 mM HEPES pH 7.5, 1 mM ZnCl2, 20 mM MnCl2, 40 mM MgCl2, 150 mM NaCl	['Mn2+', 'Mg2+', 'Zn2+']	deglycosylated DNA	s	y	k<sub>obs</sub> = 0.052 h<sup>-1</sup>	40-50	Systematic evaluation of the dependence of deoxyribozyme catalysis on random region length.	T E Velez	S K Silverman	J Singh, Y Xiao, E C Allen, O Y Wong, M Chandra, S C Kwon	2012
Na19	TTTACCCAAGAAGGGGTGCTACTAAGCCTACTTTATTACC	40	40				*cleavage in cis, look up reference	[]	RNA cleavage	sequence isolated after re-selection with randomized sequence of G3	["2'-OH"]	['vicinal phosphate']	RNA phosphodiester	0.5 M NaCI, 50 mM HEPES pH 7.0	[]	cleavage of single internal ribonucleotide phosphodiester	m	n			Evidence for the metal-cofactor independence of an RNA phosphodiester-cleaving DNA enzyme.	C R Geyer	D Sen		1997
8VB2	TGGTTCGCACTTTCCAGGACAGGTAACCAC	30	30				TAATACGACTCACTATCGAAGAGATGGCGACGGA	[]	DNA cleavage	consult reference to see deglycosylation site	[]	[]		70 mM HEPES pH 7.5, 1 mM ZnCl2, 20 mM MnCl2, 40 mM MgCl2, 150 mM NaCl	['Mn2+', 'Mg2+', 'Zn2+']	deglycosylated DNA	s	y	k<sub>obs</sub> = 0.41 h<sup>-1</sup>	55-65	Systematic evaluation of the dependence of deoxyribozyme catalysis on random region length.	T E Velez	S K Silverman	J Singh, Y Xiao, E C Allen, O Y Wong, M Chandra, S C Kwon	2012
8VB4	CGGACCCGGGCTCGACCTCGTGCTGAGCAT	30	30				TAATACGACTCACTATCGAAGAGATGGCGACGGA	[]	DNA cleavage	hydrolysis site T^ATCGAA, phosphate after hydrolysis on 3'	[]	[]	DNA phosphodiester	70 mM HEPES pH 7.5, 1 mM ZnCl2, 20 mM MnCl2, 40 mM MgCl2, 150 mM NaCl	['Mn2+', 'Mg2+', 'Zn2+']	hydrolyzed DNA	s	y	k<sub>obs</sub> = 0.18 h<sup>-1</sup>	65-75	Systematic evaluation of the dependence of deoxyribozyme catalysis on random region length.	T E Velez	S K Silverman	J Singh, Y Xiao, E C Allen, O Y Wong, M Chandra, S C Kwon	2012
Na14	TTTACCCAAGAAGGGGTGCTACATGTACTTATAACTTCGA	40	40				*cleavage in cis, look up reference	[]	RNA cleavage	sequence isolated after re-selection with randomized sequence of G3	["2'-OH"]	['vicinal phosphate']	RNA phosphodiester	0.5 M NaCI, 50 mM HEPES pH 7.0	[]	cleavage of single internal ribonucleotide phosphodiester	m	n			Evidence for the metal-cofactor independence of an RNA phosphodiester-cleaving DNA enzyme.	C R Geyer	D Sen		1997
Na16	CCCAAGAAGGGGTGCGTAAACTGCTACCCTATTAACCTA	39	40				*cleavage in cis, look up reference	[]	RNA cleavage	sequence isolated after re-selection with randomized sequence of G3	["2'-OH"]	['vicinal phosphate']	RNA phosphodiester	0.5 M NaCI, 50 mM HEPES pH 7.0	[]	cleavage of single internal ribonucleotide phosphodiester	m	n			Evidence for the metal-cofactor independence of an RNA phosphodiester-cleaving DNA enzyme.	C R Geyer	D Sen		1997
Na1	TTTGTACCCAAGAAGGGGTGATACTAGGCTACCGTGTTAACG	42	40				*cleavage in cis, look up reference	[]	RNA cleavage	sequence isolated after re-selection with randomized sequence of G3	["2'-OH"]	['vicinal phosphate']	RNA phosphodiester	0.5 M NaCI, 50 mM HEPES pH 7.0	[]	cleavage of single internal ribonucleotide phosphodiester	m	n			Evidence for the metal-cofactor independence of an RNA phosphodiester-cleaving DNA enzyme.	C R Geyer	D Sen		1997
Na18	TTTGACCCAAGAAGGGGTGCATACTTAGCTGACCTTATTCAAC	43	40				*cleavage in cis, look up reference	[]	RNA cleavage	sequence isolated after re-selection with randomized sequence of G3	["2'-OH"]	['vicinal phosphate']	RNA phosphodiester	0.5 M NaCI, 50 mM HEPES pH 7.0	[]	cleavage of single internal ribonucleotide phosphodiester	m	n			Evidence for the metal-cofactor independence of an RNA phosphodiester-cleaving DNA enzyme.	C R Geyer	D Sen		1997
Na22	TTTACCCAAGAAGGGGTGCCTACAATGCTACCTGTTCACG	40	40				*cleavage in cis, look up reference	[]	RNA cleavage	sequence isolated after re-selection with randomized sequence of G3	["2'-OH"]	['vicinal phosphate']	RNA phosphodiester	0.5 M NaCI, 50 mM HEPES pH 7.0	[]	cleavage of single internal ribonucleotide phosphodiester	m	n			Evidence for the metal-cofactor independence of an RNA phosphodiester-cleaving DNA enzyme.	C R Geyer	D Sen		1997
Na23	TTTACCCAATAAGGGGTGCCTACTCTGCTACGTTATTTAACG	42	40				*cleavage in cis, look up reference	[]	RNA cleavage	sequence isolated after re-selection with randomized sequence of G3	["2'-OH"]	['vicinal phosphate']	RNA phosphodiester	0.5 M NaCI, 50 mM HEPES pH 7.0	[]	cleavage of single internal ribonucleotide phosphodiester	m	n			Evidence for the metal-cofactor independence of an RNA phosphodiester-cleaving DNA enzyme.	C R Geyer	D Sen		1997
Na17	TTACCCAAGAAGGGGTGCCTAATTGCTACTCACAAAC	37	40				*cleavage in cis, look up reference	[]	RNA cleavage	sequence isolated after re-selection with randomized sequence of G3	["2'-OH"]	['vicinal phosphate']	RNA phosphodiester	0.5 M NaCI, 50 mM HEPES pH 7.0	[]	cleavage of single internal ribonucleotide phosphodiester	m	n			Evidence for the metal-cofactor independence of an RNA phosphodiester-cleaving DNA enzyme.	C R Geyer	D Sen		1997
Na8	TTGACCCAAGAAGGGGTGACTACTTTGCTACGTTATTCCAC	41	40				*cleavage in cis, look up reference	[]	RNA cleavage	sequence isolated after re-selection with randomized sequence of G3	["2'-OH"]	['vicinal phosphate']	RNA phosphodiester	0.5 M NaCI, 50 mM HEPES pH 7.0	[]	cleavage of single internal ribonucleotide phosphodiester	m	y	k<sub>obs</sub> = 0.007 min<sup>-1</sup>	50-60	Evidence for the metal-cofactor independence of an RNA phosphodiester-cleaving DNA enzyme.	C R Geyer	D Sen		1997
8VB5	TACAGCACAGGAGTTACGTCCGGGTAAGTG	30	30				TAATACGACTCACTATCGAAGAGATGGCGACGGA	[]	DNA cleavage	consult reference to see deglycosylation site	[]	[]		70 mM HEPES pH 7.5, 1 mM ZnCl2, 20 mM MnCl2, 40 mM MgCl2, 150 mM NaCl	['Mn2+', 'Mg2+', 'Zn2+']	deglycosylated DNA	s	y	k<sub>obs</sub> = 0.52 h<sup>-1</sup>	55-65	Systematic evaluation of the dependence of deoxyribozyme catalysis on random region length.	T E Velez	S K Silverman	J Singh, Y Xiao, E C Allen, O Y Wong, M Chandra, S C Kwon	2012
8VB7	CCTTGGTGAGAACGCACCTCACGGACGTGG	30	30				TAATACGACTCACTATCGAAGAGATGGCGACGGA	[]	DNA cleavage	consult reference to see deglycosylation site	[]	[]		70 mM HEPES pH 7.5, 1 mM ZnCl2, 20 mM MnCl2, 40 mM MgCl2, 150 mM NaCl	['Mn2+', 'Mg2+', 'Zn2+']	deglycosylated DNA	s	y	k<sub>obs</sub> = 0.14 h<sup>-1</sup>	25-35	Systematic evaluation of the dependence of deoxyribozyme catalysis on random region length.	T E Velez	S K Silverman	J Singh, Y Xiao, E C Allen, O Y Wong, M Chandra, S C Kwon	2012
8VB12	ACCGCGCGGAAGGCCTTTCTCGAAGGGCGA	30	30				TAATACGACTCACTATCGAAGAGATGGCGACGGA	[]	DNA cleavage	consult reference to see deglycosylation site	[]	[]		70 mM HEPES pH 7.5, 1 mM ZnCl2, 20 mM MnCl2, 40 mM MgCl2, 150 mM NaCl	['Mn2+', 'Mg2+', 'Zn2+']	deglycosylated DNA	s	y	k<sub>obs</sub> = 0.17 h<sup>-1</sup>	50-60	Systematic evaluation of the dependence of deoxyribozyme catalysis on random region length.	T E Velez	S K Silverman	J Singh, Y Xiao, E C Allen, O Y Wong, M Chandra, S C Kwon	2012
8VB16	CCACTCCGTGCTCCTCTTGATGAGTAGGGC	30	30				TAATACGACTCACTATCGAAGAGATGGCGACGGA	[]	DNA cleavage	consult reference to see deglycosylation site	[]	[]		70 mM HEPES pH 7.5, 1 mM ZnCl2, 20 mM MnCl2, 40 mM MgCl2, 150 mM NaCl	['Mn2+', 'Mg2+', 'Zn2+']	deglycosylated DNA	s	y	k<sub>obs</sub> = 0.22 h<sup>-1</sup>	60-70	Systematic evaluation of the dependence of deoxyribozyme catalysis on random region length.	T E Velez	S K Silverman	J Singh, Y Xiao, E C Allen, O Y Wong, M Chandra, S C Kwon	2012
8VB18	TACACTCATGGCGGTGTGATTCGATGCCGA	30	30				TAATACGACTCACTATCGAAGAGATGGCGACGGA	[]	DNA cleavage	consult reference to see deglycosylation site	[]	[]		70 mM HEPES pH 7.5, 1 mM ZnCl2, 20 mM MnCl2, 40 mM MgCl2, 150 mM NaCl	['Mn2+', 'Mg2+', 'Zn2+']	deglycosylated DNA	s	y	k<sub>obs</sub> = 0.23 h<sup>-1</sup>	35-45	Systematic evaluation of the dependence of deoxyribozyme catalysis on random region length.	T E Velez	S K Silverman	J Singh, Y Xiao, E C Allen, O Y Wong, M Chandra, S C Kwon	2012
8VB21	ATCGGGTATTACGCGGACGGTTGCCCACCA	30	30				TAATACGACTCACTATCGAAGAGATGGCGACGGA	[]	DNA cleavage	hydrolysis site TAT^CGAA, phosphate after hydrolysis on 3'	[]	[]	DNA phosphodiester	70 mM HEPES pH 7.5, 1 mM ZnCl2, 20 mM MnCl2, 40 mM MgCl2, 150 mM NaCl	['Mn2+', 'Mg2+', 'Zn2+']	hydrolyzed DNA	s	y	k<sub>obs</sub> = 0.094 h<sup>-1</sup>	60-70	Systematic evaluation of the dependence of deoxyribozyme catalysis on random region length.	T E Velez	S K Silverman	J Singh, Y Xiao, E C Allen, O Y Wong, M Chandra, S C Kwon	2012
8VB22	CCGGCAGTGTGCTTGGGACAGCTTTGCTGG	30	30				TAATACGACTCACTATCGAAGAGATGGCGACGGA	[]	DNA cleavage	consult reference to see deglycosylation site	[]	[]		70 mM HEPES pH 7.5, 1 mM ZnCl2, 20 mM MnCl2, 40 mM MgCl2, 150 mM NaCl	['Mn2+', 'Mg2+', 'Zn2+']	deglycosylated DNA	s	y	k<sub>obs</sub> = 0.080 h<sup>-1</sup>	30-40	Systematic evaluation of the dependence of deoxyribozyme catalysis on random region length.	T E Velez	S K Silverman	J Singh, Y Xiao, E C Allen, O Y Wong, M Chandra, S C Kwon	2012
8VB25	CAGGGGCGGTAGGCGTTACACTCAAATTGA	30	30				TAATACGACTCACTATCGAAGAGATGGCGACGGA	[]	DNA cleavage	consult reference to see deglycosylation site	[]	[]		70 mM HEPES pH 7.5, 1 mM ZnCl2, 20 mM MnCl2, 40 mM MgCl2, 150 mM NaCl	['Mn2+', 'Mg2+', 'Zn2+']	deglycosylated DNA	s	y	k<sub>obs</sub> = 0.086 h<sup>-1</sup>	40-50	Systematic evaluation of the dependence of deoxyribozyme catalysis on random region length.	T E Velez	S K Silverman	J Singh, Y Xiao, E C Allen, O Y Wong, M Chandra, S C Kwon	2012
7ZJ7	GGATCATGGCGGTTTGGTTACGCTTTGCGT	30	30				GGATAATACGACTCACTATCGGAAGAGATGGCGACTTCG	[]	DNA cleavage	hydrolysis site TATC^GGAA, phosphate after hydrolysis on 5'	[]	[]	DNA phosphodiester	70 mM HEPES pH 7.5, 1 mM ZnCl2, 150 mM NaCl	['Zn2+']	hydrolyzed DNA	s	y	k<sub>obs</sub> = 0.19 h<sup>-1</sup>	60-70	Systematic evaluation of the dependence of deoxyribozyme catalysis on random region length.	T E Velez	S K Silverman	J Singh, Y Xiao, E C Allen, O Y Wong, M Chandra, S C Kwon	2012
15MZ36	CAAGGAGAGTTGTACAAGCTCGGGTCGTGTTCAAAGGGATC	41	40	DNA-C<sub>3</sub>-CSA tripeptide		GGAAGAGAUGGCGACGG		[]	Covalent Modification of Amino Acid Side Chains	Strong activity with DNA-C<sub>3</sub>-CYA, DNA-HEG-CYA and free CYA substrates	['Ser']	["5'-triphosphate"]	Ser-RNA	50 mM HEPES pH 7.5, 150 mM, NaCl, 2 mM KCl, 40 mM MgCl2, 20 mM MnCl2	['Mn2+', 'Mg2+']	nucleopeptide linkage	m	y	k<sub>obs</sub> = 0.50 h<sup>-1</sup>	65	DNA-catalyzed covalent modification of amino acid side chains in tethered and free peptide substrates.	O Y Wong	S K Silverman	P I Pradeepkumar	2011
VMA15	AAAGGGCGGGCAAACTCTGG	20	20		m<sup>6</sup>A		AUAGACUGAAUGAAGGXCUUCCGUAACU	[]	RNA cleavage		["2'-OH"]	['vicinal phosphate']	RNA phosphodiester	50 mM Tris-HCl pH 7.5, 150 mM NaCl, 5 mM MgCl2	['Mg2+']	cleavage after G16	m	y	k<sub>obs</sub> = 0.60 h<sup>-1</sup>	80	N -Methyladenosine-Sensitive RNA-Cleaving Deoxyribozymes.	M V Sednev	C Höbartner	Volodymyr Mykhailiuk, Priyanka Choudhury, Julia Halang, Katherine E Sloan, Markus T Bohnsack	2018
9ZL1	GTGTGCTGGTAACATTAAAAAAGCTGGCTTCGGGGTTAGG	40	40				GGATAATACGACTCACTATCGGAAGAGATGGCGACTTCG	[]	DNA cleavage	hydrolysis site TATC^GGAA, phosphate after hydrolysis on 5'	["2'-OH"]	['vicinal phosphate']	DNA phosphodiester	70 mM HEPES pH 7.5, 1 mM ZnCl2,150 mM NaCl	['Zn2+']	hydrolyzed DNA	s	y	k<sub>obs</sub> = 0.52 h<sup>-1</sup>	75-85	Systematic evaluation of the dependence of deoxyribozyme catalysis on random region length.	T E Velez	S K Silverman	J Singh, Y Xiao, E C Allen, O Y Wong, M Chandra, S C Kwon	2012
8TM3	GCGCTGGGAGGCACATGCTGGGTTGCACCG	30	30	GGATAATACGACTCACTATX	HEG-Cys-Tyr-Ala	GGAAGAGAUGGCGACGG		[]	Covalent Modification of Amino Acid Side Chains		['Tyr']	["5'-triphosphate"]	Tyr-RNA	50 mM HEPES pH 7.5, 20 mM MnCl2, 40 mM MgCl2, 150 mM NaCl, 2 mM KCl	['Mn2+', 'Mg2+']	nucleopeptide linkage	s	y	k<sub>obs</sub> = 0.15 h<sup>-1</sup>	45-55	Systematic evaluation of the dependence of deoxyribozyme catalysis on random region length.	T E Velez	S K Silverman	J Singh, Y Xiao, E C Allen, O Y Wong, M Chandra, S C Kwon	2012
8TM8	GCGCTGGGAGGCATGAAAGGGTCTGCACCG	30	30	GGATAATACGACTCACTATX	HEG-Cys-Tyr-Ala	GGAAGAGAUGGCGACGG		[]	Covalent Modification of Amino Acid Side Chains		['Tyr']	["5'-triphosphate"]	Tyr-RNA	50 mM HEPES pH 7.5, 20 mM MnCl2, 40 mM MgCl2, 150 mM NaCl, 2 mM KCl	['Mn2+', 'Mg2+']	nucleopeptide linkage	s	n			Systematic evaluation of the dependence of deoxyribozyme catalysis on random region length.	T E Velez	S K Silverman	J Singh, Y Xiao, E C Allen, O Y Wong, M Chandra, S C Kwon	2012
8TM12	GCGCTGGGAGGCTAGTGCGGGGTTGCACCG	30	30	GGATAATACGACTCACTATX	HEG-Cys-Tyr-Ala	GGAAGAGAUGGCGACGG		[]	Covalent Modification of Amino Acid Side Chains		['Tyr']	["5'-triphosphate"]	Tyr-RNA	50 mM HEPES pH 7.5, 20 mM MnCl2, 40 mM MgCl2, 150 mM NaCl, 2 mM KCl	['Mn2+', 'Mg2+']	nucleopeptide linkage	s	n			Systematic evaluation of the dependence of deoxyribozyme catalysis on random region length.	T E Velez	S K Silverman	J Singh, Y Xiao, E C Allen, O Y Wong, M Chandra, S C Kwon	2012
7TQ20	CAAGGAGAGCTGTACAAGCTCGGGTCGTGTTCAAAGGGATCATAGTGAGTACAAAACGG	59	60	GGATAATACGACTCACTATX	HEG-Cys-Tyr-Ala	GGAAGAGAUGGCGACGG		[]	Covalent Modification of Amino Acid Side Chains		['Tyr']	["5'-triphosphate"]	Tyr-RNA	50 mM HEPES pH 7.5, 20 mM MnCl2, 40 mM MgCl2, 150 mM NaCl, 2 mM KCl	['Mn2+', 'Mg2+']	nucleopeptide linkage	s	y	k<sub>obs</sub> = 0.073 h<sup>-1</sup>	10-20	Systematic evaluation of the dependence of deoxyribozyme catalysis on random region length.	T E Velez	S K Silverman	J Singh, Y Xiao, E C Allen, O Y Wong, M Chandra, S C Kwon	2012
7TQ2	CAAGGAGAGTTGTACAAGCTCGGGTCGTGTTCAAAGGGATCATAGTGAGTAGAAGGTCC	59	60	GGATAATACGACTCACTATX	HEG-Cys-Tyr-Ala	GGAAGAGAUGGCGACGG		[]	Covalent Modification of Amino Acid Side Chains		['Tyr']	["5'-triphosphate"]	Tyr-RNA	50 mM HEPES pH 7.5, 20 mM MnCl2, 40 mM MgCl2, 150 mM NaCl, 2 mM KCl	['Mn2+', 'Mg2+']	nucleopeptide linkage	s	n			Systematic evaluation of the dependence of deoxyribozyme catalysis on random region length.	T E Velez	S K Silverman	J Singh, Y Xiao, E C Allen, O Y Wong, M Chandra, S C Kwon	2012
7TQ3	CAAGGAGAGTTGTACAAGCTCGGGTCGTGTTCAAAGGGATCATAGTGAGTAGGGAGC	57	60	GGATAATACGACTCACTATX	HEG-Cys-Tyr-Ala	GGAAGAGAUGGCGACGG		[]	Covalent Modification of Amino Acid Side Chains		['Tyr']	["5'-triphosphate"]	Tyr-RNA	50 mM HEPES pH 7.5, 20 mM MnCl2, 40 mM MgCl2, 150 mM NaCl, 2 mM KCl	['Mn2+', 'Mg2+']	nucleopeptide linkage	s	n			Systematic evaluation of the dependence of deoxyribozyme catalysis on random region length.	T E Velez	S K Silverman	J Singh, Y Xiao, E C Allen, O Y Wong, M Chandra, S C Kwon	2012
7TQ11	CAAGGAGAGTTGTACAAGCTCGGGTCGTGTTCAAAGGTATCATAGTGAGGTAGTTAG	57	60	GGATAATACGACTCACTATX	HEG-Cys-Tyr-Ala	GGAAGAGAUGGCGACGG		[]	Covalent Modification of Amino Acid Side Chains		['Tyr']	["5'-triphosphate"]	Tyr-RNA	50 mM HEPES pH 7.5, 20 mM MnCl2, 40 mM MgCl2, 150 mM NaCl, 2 mM KCl	['Mn2+', 'Mg2+']	nucleopeptide linkage	s	n			Systematic evaluation of the dependence of deoxyribozyme catalysis on random region length.	T E Velez	S K Silverman	J Singh, Y Xiao, E C Allen, O Y Wong, M Chandra, S C Kwon	2012
7TQ16	CAAGGAGAGTTGTACAAGCTCGGGTCGTGTTCAAAGGGATCATAGTGAGTAGATAACCT	59	60	GGATAATACGACTCACTATX	HEG-Cys-Tyr-Ala	GGAAGAGAUGGCGACGG		[]	Covalent Modification of Amino Acid Side Chains		['Tyr']	["5'-triphosphate"]	Tyr-RNA	50 mM HEPES pH 7.5, 20 mM MnCl2, 40 mM MgCl2, 150 mM NaCl, 2 mM KCl	['Mn2+', 'Mg2+']	nucleopeptide linkage	s	n			Systematic evaluation of the dependence of deoxyribozyme catalysis on random region length.	T E Velez	S K Silverman	J Singh, Y Xiao, E C Allen, O Y Wong, M Chandra, S C Kwon	2012
7TQ53	CAAGGAGAGTTGTACAAGCTCGGGTCGTGTTCAAAGGTATCATAGTGAGTCGTGTCCAGT	60	60	GGATAATACGACTCACTATX	HEG-Cys-Tyr-Ala	GGAAGAGAUGGCGACGG		[]	Covalent Modification of Amino Acid Side Chains		['Tyr']	["5'-triphosphate"]	Tyr-RNA	50 mM HEPES pH 7.5, 20 mM MnCl2, 40 mM MgCl2, 150 mM NaCl, 2 mM KCl	['Mn2+', 'Mg2+']	nucleopeptide linkage	s	n			Systematic evaluation of the dependence of deoxyribozyme catalysis on random region length.	T E Velez	S K Silverman	J Singh, Y Xiao, E C Allen, O Y Wong, M Chandra, S C Kwon	2012
7TQ46	CAAGGAGTGATCGTAGATCATGGGTCGTTCTGAAAGGCAGATAGTGAGTCATAAAACCACGG	62	60	GGATAATACGACTCACTATX	HEG-Cys-Tyr-Ala	GGAAGAGAUGGCGACGG		[]	Covalent Modification of Amino Acid Side Chains		['Tyr']	["5'-triphosphate"]	Tyr-RNA	50 mM HEPES pH 7.5, 20 mM MnCl2, 40 mM MgCl2, 150 mM NaCl, 2 mM KCl	['Mn2+', 'Mg2+']	nucleopeptide linkage	s	n			Systematic evaluation of the dependence of deoxyribozyme catalysis on random region length.	T E Velez	S K Silverman	J Singh, Y Xiao, E C Allen, O Y Wong, M Chandra, S C Kwon	2012
10KC3	CAAGGAGCGTTGGACAAGCGCGGGTCGTTCCAAAAGTAGG	40	40	DNA anchor-C<sub>3</sub>-CXA tripeptide	Tyrosine or Serine	GGAAGAGAUGGCGACGG		[]	Covalent Modification of Amino Acid Side Chains		['Tyr']	["5'-triphosphate"]	Tyr-RNA	50 mM HEPES pH 7.5, 150 mM, NaCl, 2 mM KCl, 40 mM MgCl2, 20 mM MnCl2	['Mn2+', 'Mg2+']	nucleopeptide linkage	m	y	k<sub>obs</sub> = 0.28 h<sup>-1</sup>	70	DNA-catalyzed covalent modification of amino acid side chains in tethered and free peptide substrates.	O Y Wong	S K Silverman	P I Pradeepkumar	2011
9NG14	CAAGGAGTGCTGGAGAGGCACGGGTCGTGGCAAAAGTGTC	40	40	DNA-C<sub>3</sub>-CYA tripeptide		GGAAGAGAUGGCGACGG		[]	Covalent Modification of Amino Acid Side Chains	Evolved from 10KC3	['Tyr']	["5'-triphosphate"]	Tyr-RNA	50 mM HEPES pH 7.5, 150 mM, NaCl, 2 mM KCl, 40 mM MgCl2, 20 mM MnCl2	['Mn2+', 'Mg2+']	nucleopeptide linkage	m	y	k<sub>obs</sub> = 5.6 h<sup>-1</sup>	77	DNA-catalyzed covalent modification of amino acid side chains in tethered and free peptide substrates.	O Y Wong	S K Silverman	P I Pradeepkumar	2011
Clone24	ATTCATCGCGCGTTACGCGACTTCAAACGTAGGGAGGCGGCTGGTAGTT	49	50					[]	RNA cleavage		["2'-OH of rA"]	['vicinal phosphate']	RNA phosphodiester	50 mM MES pH 5.5, 250 mM NaNO3, 0.1 mM UO22+	['UO22+']	specific cleavage at desired position	s	n			A catalytic beacon sensor for uranium with parts-per-trillion sensitivity and millionfold selectivity.	J Liu	Y Lu	A K Brown, X Meng, D M Cropek, J D Istok, D B Watson	2007
9NG2	CAAGGAGTGATCGTCGATCATGGGTCGTTCTGAAAGGCAG	40	40	DNA-C<sub>3</sub>-CYA tripeptide		GGAAGAGAUGGCGACGG		[]	Covalent Modification of Amino Acid Side Chains	Evolved from 10KC3	['Tyr']	["5'-triphosphate"]	Tyr-RNA	50 mM HEPES pH 7.5, 150 mM, NaCl, 2 mM KCl, 40 mM MgCl2, 20 mM MnCl2	['Mn2+', 'Mg2+']	nucleopeptide linkage	m	y			DNA-catalyzed covalent modification of amino acid side chains in tethered and free peptide substrates.	O Y Wong	S K Silverman	P I Pradeepkumar	2011
9NG3	CAAGGAGCGATGAACAAGCGCGGGTCGTTCCGAAAGCTGG	40	40	DNA-C<sub>3</sub>-CYA tripeptide		GGAAGAGAUGGCGACGG		[]	Covalent Modification of Amino Acid Side Chains	Evolved from 10KC3	['Tyr']	["5'-triphosphate"]	Tyr-RNA	50 mM HEPES pH 7.5, 150 mM, NaCl, 2 mM KCl, 40 mM MgCl2, 20 mM MnCl2	['Mn2+', 'Mg2+']	nucleopeptide linkage	m	y			DNA-catalyzed covalent modification of amino acid side chains in tethered and free peptide substrates.	O Y Wong	S K Silverman	P I Pradeepkumar	2011
9NG5	CAAGGAGAGTGGGAAAAGCTCGGGTCGTTCTCAAAGGGAG	40	40	DNA-C<sub>3</sub>-CYA tripeptide		GGAAGAGAUGGCGACGG		[]	Covalent Modification of Amino Acid Side Chains	Evolved from 10KC3	['Tyr']	["5'-triphosphate"]	Tyr-RNA	50 mM HEPES pH 7.5, 150 mM, NaCl, 2 mM KCl, 40 mM MgCl2, 20 mM MnCl2	['Mn2+', 'Mg2+']	nucleopeptide linkage	m	n			DNA-catalyzed covalent modification of amino acid side chains in tethered and free peptide substrates.	O Y Wong	S K Silverman	P I Pradeepkumar	2011
9NG6	CAAGGAACGTTGCACAAACGTGGGTCGTGGCCAAAAGGTC	40	40	DNA-C<sub>3</sub>-CYA tripeptide		GGAAGAGAUGGCGACGG		[]	Covalent Modification of Amino Acid Side Chains	Evolved from 10KC3	['Tyr']	["5'-triphosphate"]	Tyr-RNA	50 mM HEPES pH 7.5, 150 mM, NaCl, 2 mM KCl, 40 mM MgCl2, 20 mM MnCl2	['Mn2+', 'Mg2+']	nucleopeptide linkage	m	y			DNA-catalyzed covalent modification of amino acid side chains in tethered and free peptide substrates.	O Y Wong	S K Silverman	P I Pradeepkumar	2011
9NG15	CAAGGAGCGGTGGCCTACCGTGGGTCGTGTTCAAACGGATC	41	40	DNA-C<sub>3</sub>-CYA tripeptide		GGAAGAGAUGGCGACGG		[]	Covalent Modification of Amino Acid Side Chains	Evolved from 10KC3	['Tyr']	["5'-triphosphate"]	Tyr-RNA	50 mM HEPES pH 7.5, 150 mM, NaCl, 2 mM KCl, 40 mM MgCl2, 20 mM MnCl2	['Mn2+', 'Mg2+']	nucleopeptide linkage	m	n			DNA-catalyzed covalent modification of amino acid side chains in tethered and free peptide substrates.	O Y Wong	S K Silverman	P I Pradeepkumar	2011
11MN5	CAAGGAGGCACCTCGATAAGTGCCGGGTCGTTCCGAAAGCTGG	43	40	DNA-HEG-CYA tripeptide		GGAAGAGAUGGCGACGG		[]	Covalent Modification of Amino Acid Side Chains		['Tyr']	["5'-triphosphate"]	Tyr-RNA	50 mM HEPES pH 7.5, 150 mM, NaCl, 2 mM KCl, 40 mM MgCl2, 20 mM MnCl2	['Mn2+', 'Mg2+']	nucleopeptide linkage	m	y			DNA-catalyzed covalent modification of amino acid side chains in tethered and free peptide substrates.	O Y Wong	S K Silverman	P I Pradeepkumar	2011
11MN10	CAAGGAGCGAAGGTCAAGAGCGGGTCGTGGCAAAAGTGCA	40	40	DNA-HEG-CYA tripeptide		GGAAGAGAUGGCGACGG		[]	Covalent Modification of Amino Acid Side Chains		['Tyr']	["5'-triphosphate"]	Tyr-RNA	50 mM HEPES pH 7.5, 150 mM, NaCl, 2 mM KCl, 40 mM MgCl2, 20 mM MnCl2	['Mn2+', 'Mg2+']	nucleopeptide linkage	m	y			DNA-catalyzed covalent modification of amino acid side chains in tethered and free peptide substrates.	O Y Wong	S K Silverman	P I Pradeepkumar	2011
11MN19	CAAGGAGAGGTTGAGAATCTCGGGTCGTTTCCAAAGGGGA	40	40	DNA-HEG-CYA tripeptide		GGAAGAGAUGGCGACGG		[]	Covalent Modification of Amino Acid Side Chains		['Tyr']	["5'-triphosphate"]	Tyr-RNA	50 mM HEPES pH 7.5, 150 mM, NaCl, 2 mM KCl, 40 mM MgCl2, 20 mM MnCl2	['Mn2+', 'Mg2+']	nucleopeptide linkage	m	y			DNA-catalyzed covalent modification of amino acid side chains in tethered and free peptide substrates.	O Y Wong	S K Silverman	P I Pradeepkumar	2011
15MZ30	CAAGGAGCCCGGGACTAGGGCGGGTCGTGGCAAAAGTGTC	40	40	DNA-C<sub>3</sub>-CSA tripeptide		GGAAGAGAUGGCGACGG		[]	Covalent Modification of Amino Acid Side Chains	Strong activity with DNA-C<sub>3</sub>-CYA and DNA-HEG-CYA substrates	['Ser']	["5'-triphosphate"]	Ser-RNA	50 mM HEPES pH 7.5, 150 mM, NaCl, 2 mM KCl, 40 mM MgCl2, 20 mM MnCl2	['Mn2+', 'Mg2+']	nucleopeptide linkage	m	y			DNA-catalyzed covalent modification of amino acid side chains in tethered and free peptide substrates.	O Y Wong	S K Silverman	P I Pradeepkumar	2011
15MZ49	CAAGGAGTGTTGGATAAACGCGGGTCGTGTTCAAAGGGATC	41	40	DNA-C<sub>3</sub>-CSA tripeptide		GGAAGAGAUGGCGACGG		[]	Covalent Modification of Amino Acid Side Chains	Strong activity with DNA-C<sub>3</sub>-CYA and DNA-HEG-CYA substrates	['Ser']	["5'-triphosphate"]	Ser-RNA	50 mM HEPES pH 7.5, 150 mM, NaCl, 2 mM KCl, 40 mM MgCl2, 20 mM MnCl2	['Mn2+', 'Mg2+']	nucleopeptide linkage	m	y			DNA-catalyzed covalent modification of amino acid side chains in tethered and free peptide substrates.	O Y Wong	S K Silverman	P I Pradeepkumar	2011
6QG6	CAAGGAGACTTGTATAAAGTCGGGTCGTCTTCAAAGGGATG	41	40	DNA-C<sub>3</sub>-CSA tripeptide		GGAAGAGAUGGCGACGG		[]	Covalent Modification of Amino Acid Side Chains	Obtained after reselection starting with 15MZ36	['Ser']	["5'-triphosphate"]	Ser-RNA	50 mM HEPES pH 7.5, 150 mM, NaCl, 2 mM KCl, 40 mM MgCl2, 20 mM MnCl2	['Mn2+', 'Mg2+']	nucleopeptide linkage	m	y			DNA-catalyzed covalent modification of amino acid side chains in tethered and free peptide substrates.	O Y Wong	S K Silverman	P I Pradeepkumar	2011
6QG18	CAAGGAGGGTTGTAGCAGCCCGGGTCGTGTTGAAAGGCATC	41	40	DNA-C<sub>3</sub>-CSA tripeptide		GGAAGAGAUGGCGACGG		[]	Covalent Modification of Amino Acid Side Chains	Obtained after reselection starting with 15MZ36	['Ser']	["5'-triphosphate"]	Ser-RNA	50 mM HEPES pH 7.5, 150 mM, NaCl, 2 mM KCl, 40 mM MgCl2, 20 mM MnCl2	['Mn2+', 'Mg2+']	nucleopeptide linkage	m	y			DNA-catalyzed covalent modification of amino acid side chains in tethered and free peptide substrates.	O Y Wong	S K Silverman	P I Pradeepkumar	2011
15NZ11	CAAGGAGCGTGGGACAAGAGCGGGTCGTGTTCAAAGGGATC	41	40	DNA-C<sub>3</sub>-CYA tripeptide		GGAAGAGAUGGCGACGG		[]	Covalent Modification of Amino Acid Side Chains	Obtained after reselection starting with 15MZ36	['Tyr']	["5'-triphosphate"]	Tyr-RNA	50 mM HEPES pH 7.5, 150 mM, NaCl, 2 mM KCl, 40 mM MgCl2, 20 mM MnCl2	['Mn2+', 'Mg2+']	nucleopeptide linkage	m	y			DNA-catalyzed covalent modification of amino acid side chains in tethered and free peptide substrates.	O Y Wong	S K Silverman	P I Pradeepkumar	2011
15NZ16	CAAGGAGCGATAGTCATACGCGGGTCGTGGCAAAAGTGTC	40	40	DNA-C<sub>3</sub>-CYA tripeptide		GGAAGAGAUGGCGACGG		[]	Covalent Modification of Amino Acid Side Chains	Obtained after reselection starting with 15MZ36	['Tyr']	["5'-triphosphate"]	Tyr-RNA	50 mM HEPES pH 7.5, 150 mM, NaCl, 2 mM KCl, 40 mM MgCl2, 20 mM MnCl2	['Mn2+', 'Mg2+']	nucleopeptide linkage	m	y			DNA-catalyzed covalent modification of amino acid side chains in tethered and free peptide substrates.	O Y Wong	S K Silverman	P I Pradeepkumar	2011
Tyr1	CACGACAGCTAGAAAGAGGTCTAAAAAGTACTCCGCAGTGAGCGACGCG	49	*	GGATAATACGXTTCACTGCG	Tyr	GGAAGAGAUGGCGACGG		[]	Covalent Modification of Amino Acid Side Chains	Pool N33-CGCAGTGAG-N7, the deoxyribozyme's sequence is anotated with the 9-nt linker between the two initially randomized regions	['Tyr']	["5'-triphosphate"]	Tyr-RNA	50 mm CHES pH 9.0, 150 mM NaCl, 2 mM KCl, 40 mM MgCl2	['Mn2+', 'Mg2+']	nucleopeptide linkage	m	y	k<sub>obs</sub> = 0.06 min<sup>-1</sup>	72	DNA-catalyzed formation of nucleopeptide linkages.	P I Pradeepkumar	Scott K Silverman	Claudia Höbartner, Dana A Baum	2008
Ser7	AAACGCAGGAAAAGCAACTCTTTTCTGGATGTGCGCAGTGAGCGACGCG	49	*	GGATAATACGXTTCACTGCG	Ser	GGAAGAGAUGGCGACGG		[]	Covalent Modification of Amino Acid Side Chains	Pool N33-CGCAGTGAG-N7, the deoxyribozyme's sequence is anotated with the 9-nt linker between the two initially randomized regions	['Ser']	["5'-triphosphate"]	Ser-RNA	50 mm CHES pH 9.0, 150 mM NaCl, 2 mM KCl, 40 mM MgCl2	['Mg2+']	nucleopeptide linkage	m	y			DNA-catalyzed formation of nucleopeptide linkages.	P I Pradeepkumar	Scott K Silverman	Claudia Höbartner, Dana A Baum	2008
VMA8	AGTCGGCCCCAGCTGGTTCGC	21	20		m<sup>6</sup>A		AUAGACUGAAUGAAGGXCUUCCGUAACU	[]	RNA cleavage		["2'-OH"]	['vicinal phosphate']	RNA phosphodiester	50 mM Tris-HCl pH 7.5, 150 mM NaCl, 5 mM MgCl2	['Mg2+']	cleavage after G15	m	y	k<sub>obs</sub> = 0.27 h<sup>-1</sup>	65	N -Methyladenosine-Sensitive RNA-Cleaving Deoxyribozymes.	M V Sednev	C Höbartner	Volodymyr Mykhailiuk, Priyanka Choudhury, Julia Halang, Katherine E Sloan, Markus T Bohnsack	2018
VMA11	GAGGGTTTCTAGGGGACGTG	20	20		m<sup>6</sup>A		AUAGACUGAAUGAAGGXCUUCCGUAACU	[]	RNA cleavage		["2'-OH"]	['vicinal phosphate']	RNA phosphodiester	50 mM Tris-HCl pH 7.5, 150 mM NaCl, 5 mM MgCl2	['Mg2+']	cleavage after G15	s	n			N -Methyladenosine-Sensitive RNA-Cleaving Deoxyribozymes.	M V Sednev	C Höbartner	Volodymyr Mykhailiuk, Priyanka Choudhury, Julia Halang, Katherine E Sloan, Markus T Bohnsack	2018
VMA14	GGTCTAGTGGGTTCCTGGCTC	21	20		m<sup>6</sup>A		AUAGACUGAAUGAAGGXCUUCCGUAACU	[]	RNA cleavage		["2'-OH"]	['vicinal phosphate']	RNA phosphodiester	50 mM Tris-HCl pH 7.5, 150 mM NaCl, 5 mM MgCl2	['Mg2+']	cleavage after G16	s	n			N -Methyladenosine-Sensitive RNA-Cleaving Deoxyribozymes.	M V Sednev	C Höbartner	Volodymyr Mykhailiuk, Priyanka Choudhury, Julia Halang, Katherine E Sloan, Markus T Bohnsack	2018
VMA1	AAGGATTGCCGGAACTGGGG	20	20		m<sup>6</sup>A		AUAGACUGAAUGAAGGXCUUCCGUAACU	[]	RNA cleavage		["2'-OH"]	['vicinal phosphate']	RNA phosphodiester	50 mM Tris-HCl pH 7.5, 150 mM NaCl, 5 mM MgCl2	['Mg2+']	cleavage after G16	s	n			N -Methyladenosine-Sensitive RNA-Cleaving Deoxyribozymes.	M V Sednev	C Höbartner	Volodymyr Mykhailiuk, Priyanka Choudhury, Julia Halang, Katherine E Sloan, Markus T Bohnsack	2018
VMA2	TTGCGTAGCGCCTGGGCACC	20	20		m<sup>6</sup>A		AUAGACUGAAUGAAGGXCUUCCGUAACU	[]	RNA cleavage		["2'-OH"]	['vicinal phosphate']	RNA phosphodiester	50 mM Tris-HCl pH 7.5, 150 mM NaCl, 5 mM MgCl2	['Mg2+']	cleavage after C18	s	n			N -Methyladenosine-Sensitive RNA-Cleaving Deoxyribozymes.	M V Sednev	C Höbartner	Volodymyr Mykhailiuk, Priyanka Choudhury, Julia Halang, Katherine E Sloan, Markus T Bohnsack	2018
VMA5	GGGGTATCGGGGGGTGTAC	19	20		m<sup>6</sup>A		AUAGACUGAAUGAAGGXCUUCCGUAACU	[]	RNA cleavage		["2'-OH"]	['vicinal phosphate']	RNA phosphodiester	50 mM Tris-HCl pH 7.5, 150 mM NaCl, 5 mM MgCl2	['Mg2+']	cleavage after A17	s	n			N -Methyladenosine-Sensitive RNA-Cleaving Deoxyribozymes.	M V Sednev	C Höbartner	Volodymyr Mykhailiuk, Priyanka Choudhury, Julia Halang, Katherine E Sloan, Markus T Bohnsack	2018
VMB1	GGTCTCGCGGGGCCTGGCTC	20	20		m<sup>6</sup>A		AUAGACUGAAUGAAGGXCUUCCGUAACU	[]	RNA cleavage		["2'-OH"]	['vicinal phosphate']	RNA phosphodiester	50 mM Tris-HCl pH 7.5, 150 mM NaCl, 5 mM MgCl2	['Mg2+']	cleavage after G16	s	n			N -Methyladenosine-Sensitive RNA-Cleaving Deoxyribozymes.	M V Sednev	C Höbartner	Volodymyr Mykhailiuk, Priyanka Choudhury, Julia Halang, Katherine E Sloan, Markus T Bohnsack	2018
VMB39	GGTCTTGCGGGTCCTGGCTC	20	20		m<sup>6</sup>A		AUAGACUGAAUGAAGGXCUUCCGUAACU	[]	RNA cleavage		["2'-OH"]	['vicinal phosphate']	RNA phosphodiester	50 mM Tris-HCl pH 7.5, 150 mM NaCl, 5 mM MgCl2	['Mg2+']	cleavage after G16	s	n			N -Methyladenosine-Sensitive RNA-Cleaving Deoxyribozymes.	M V Sednev	C Höbartner	Volodymyr Mykhailiuk, Priyanka Choudhury, Julia Halang, Katherine E Sloan, Markus T Bohnsack	2018
VMB15	AAGGATCCGAGCAACTTCGGC	21	20		m<sup>6</sup>A		AUAGACUGAAUGAAGGXCUUCCGUAACU	[]	RNA cleavage		["2'-OH"]	['vicinal phosphate']	RNA phosphodiester	50 mM Tris-HCl pH 7.5, 150 mM NaCl, 5 mM MgCl2	['Mg2+']	cleavage after G16	s	n			N -Methyladenosine-Sensitive RNA-Cleaving Deoxyribozymes.	M V Sednev	C Höbartner	Volodymyr Mykhailiuk, Priyanka Choudhury, Julia Halang, Katherine E Sloan, Markus T Bohnsack	2018
VMB10	GATTCCAGGGCTTGAGGAGG	20	20		m<sup>6</sup>A		AUAGACUGAAUGAAGGXCUUCCGUAACU	[]	RNA cleavage		["2'-OH"]	['vicinal phosphate']	RNA phosphodiester	50 mM Tris-HCl pH 7.5, 150 mM NaCl, 5 mM MgCl2	['Mg2+']	n.d.	s	n			N -Methyladenosine-Sensitive RNA-Cleaving Deoxyribozymes.	M V Sednev	C Höbartner	Volodymyr Mykhailiuk, Priyanka Choudhury, Julia Halang, Katherine E Sloan, Markus T Bohnsack	2018
VMB33	GGAGCGCAGTCTGTTGGGGG	20	20		m<sup>6</sup>A		AUAGACUGAAUGAAGGXCUUCCGUAACU	[]	RNA cleavage		["2'-OH"]	['vicinal phosphate']	RNA phosphodiester	50 mM Tris-HCl pH 7.5, 150 mM NaCl, 5 mM MgCl2	['Mg2+']	n.d.	s	n			N -Methyladenosine-Sensitive RNA-Cleaving Deoxyribozymes.	M V Sednev	C Höbartner	Volodymyr Mykhailiuk, Priyanka Choudhury, Julia Halang, Katherine E Sloan, Markus T Bohnsack	2018
VMC10	GGGTCTCCAGCTGGACGTTA	20	20				AUAGACUGAAUGAAGGACUUCCGUAACU	[]	RNA cleavage		["2'-OH"]	['vicinal phosphate']	RNA phosphodiester	50 mM Tris-HCl pH 7.5, 150 mM NaCl, 5 mM MgCl2	['Mg2+']	cleavage after G16	m	y	k<sub>obs</sub> = 0.26 h<sup>-1</sup>	65	N -Methyladenosine-Sensitive RNA-Cleaving Deoxyribozymes.	M V Sednev	C Höbartner	Volodymyr Mykhailiuk, Priyanka Choudhury, Julia Halang, Katherine E Sloan, Markus T Bohnsack	2018
VMC6	GGTCTCGCGGGTCCTGGCTC	20	20				AUAGACUGAAUGAAGGACUUCCGUAACU	[]	RNA cleavage		["2'-OH"]	['vicinal phosphate']	RNA phosphodiester	50 mM Tris-HCl pH 7.5, 150 mM NaCl, 5 mM MgCl2	['Mg2+']	cleavage after G16	s	n			N -Methyladenosine-Sensitive RNA-Cleaving Deoxyribozymes.	M V Sednev	C Höbartner	Volodymyr Mykhailiuk, Priyanka Choudhury, Julia Halang, Katherine E Sloan, Markus T Bohnsack	2018
VMC17	GGTTCGGTTGAGTGGGGCGA	20	20				AUAGACUGAAUGAAGGACUUCCGUAACU	[]	RNA cleavage		["2'-OH"]	['vicinal phosphate']	RNA phosphodiester	50 mM Tris-HCl pH 7.5, 150 mM NaCl, 5 mM MgCl2	['Mg2+']	cleavage after G15	s	n			N -Methyladenosine-Sensitive RNA-Cleaving Deoxyribozymes.	M V Sednev	C Höbartner	Volodymyr Mykhailiuk, Priyanka Choudhury, Julia Halang, Katherine E Sloan, Markus T Bohnsack	2018
VMC1	GCGTGGCGTGGGACCGATGG	20	20				AUAGACUGAAUGAAGGACUUCCGUAACU	[]	RNA cleavage		["2'-OH"]	['vicinal phosphate']	RNA phosphodiester	50 mM Tris-HCl pH 7.5, 150 mM NaCl, 5 mM MgCl2	['Mg2+']	n.d.	s	n			N -Methyladenosine-Sensitive RNA-Cleaving Deoxyribozymes.	M V Sednev	C Höbartner	Volodymyr Mykhailiuk, Priyanka Choudhury, Julia Halang, Katherine E Sloan, Markus T Bohnsack	2018
VMC4	AGATCGGTGACGTCGTTGTG	20	20				AUAGACUGAAUGAAGGACUUCCGUAACU	[]	RNA cleavage		["2'-OH"]	['vicinal phosphate']	RNA phosphodiester	50 mM Tris-HCl pH 7.5, 150 mM NaCl, 5 mM MgCl2	['Mg2+']	n.d.	s	n			N -Methyladenosine-Sensitive RNA-Cleaving Deoxyribozymes.	M V Sednev	C Höbartner	Volodymyr Mykhailiuk, Priyanka Choudhury, Julia Halang, Katherine E Sloan, Markus T Bohnsack	2018
VMD1	CAGGACCCGAGCAACTTCGGC	21	20				AUAGACUGAAUGAAGGACUUCCGUAACU	[]	RNA cleavage		["2'-OH"]	['vicinal phosphate']	RNA phosphodiester	50 mM Tris-HCl pH 7.5, 150 mM NaCl, 5 mM MgCl2	['Mg2+']	cleavage at G16	s	n			N -Methyladenosine-Sensitive RNA-Cleaving Deoxyribozymes.	M V Sednev	C Höbartner	Volodymyr Mykhailiuk, Priyanka Choudhury, Julia Halang, Katherine E Sloan, Markus T Bohnsack	2018
VMD35	GGGATTCCAGCTGGACGTTG	20	20				AUAGACUGAAUGAAGGACUUCCGUAACU	[]	RNA cleavage		["2'-OH"]	['vicinal phosphate']	RNA phosphodiester	50 mM Tris-HCl pH 7.5, 150 mM NaCl, 5 mM MgCl2	['Mg2+']	cleavage at G16	s	n			N -Methyladenosine-Sensitive RNA-Cleaving Deoxyribozymes.	M V Sednev	C Höbartner	Volodymyr Mykhailiuk, Priyanka Choudhury, Julia Halang, Katherine E Sloan, Markus T Bohnsack	2018
VMD3	CGGCAGGGTCGGCACACGCG	20	20				AUAGACUGAAUGAAGGACUUCCGUAACU	[]	RNA cleavage		["2'-OH"]	['vicinal phosphate']	RNA phosphodiester	50 mM Tris-HCl pH 7.5, 150 mM NaCl, 5 mM MgCl2	['Mg2+']	n.d.	s	n			N -Methyladenosine-Sensitive RNA-Cleaving Deoxyribozymes.	M V Sednev	C Höbartner	Volodymyr Mykhailiuk, Priyanka Choudhury, Julia Halang, Katherine E Sloan, Markus T Bohnsack	2018
VMD13	ACAGGAGCGGGTGGCCATGG	20	20				AUAGACUGAAUGAAGGACUUCCGUAACU	[]	RNA cleavage		["2'-OH"]	['vicinal phosphate']	RNA phosphodiester	50 mM Tris-HCl pH 7.5, 150 mM NaCl, 5 mM MgCl2	['Mg2+']	n.d.	s	n			N -Methyladenosine-Sensitive RNA-Cleaving Deoxyribozymes.	M V Sednev	C Höbartner	Volodymyr Mykhailiuk, Priyanka Choudhury, Julia Halang, Katherine E Sloan, Markus T Bohnsack	2018
VMD32	GGCGGTGTGATCCAGGCAG	19	20				AUAGACUGAAUGAAGGACUUCCGUAACU	[]	RNA cleavage		["2'-OH"]	['vicinal phosphate']	RNA phosphodiester	50 mM Tris-HCl pH 7.5, 150 mM NaCl, 5 mM MgCl2	['Mg2+']	n.d.	s	n			N -Methyladenosine-Sensitive RNA-Cleaving Deoxyribozymes.	M V Sednev	C Höbartner	Volodymyr Mykhailiuk, Priyanka Choudhury, Julia Halang, Katherine E Sloan, Markus T Bohnsack	2018
VMD43	GGAGCCAGTCTAGTGGGGGG	20	20				AUAGACUGAAUGAAGGACUUCCGUAACU	[]	RNA cleavage		["2'-OH"]	['vicinal phosphate']	RNA phosphodiester	50 mM Tris-HCl pH 7.5, 150 mM NaCl, 5 mM MgCl2	['Mg2+']	n.d.	s	n			N -Methyladenosine-Sensitive RNA-Cleaving Deoxyribozymes.	M V Sednev	C Höbartner	Volodymyr Mykhailiuk, Priyanka Choudhury, Julia Halang, Katherine E Sloan, Markus T Bohnsack	2018
Seq01	TATGTGTCGATTGTGTTCTTTCGCTAGACCATGTGAGACTTATGCTTCGAATTGTCGAGTTTTTGACTGTTTGCTTGGCCGGCTGGTGGTCGTGCATGGTGAGATGATTACCCTA	115	116	AAGCATCTCAAGC		GGAACACTATCCG		[]	DNA ligation	R is the 5' pool's constant region, therefore connected to the N116	["3'-phosphorimidazolide"]	["5'-OH"]	phosphodiester	30 mM HEPES pH 7.4, 600 mM KCl, 50 mM MgCl2, 1 mM ZnCl2	['Zn2+']	activated substrate ligated to the ss DNA pool	m	n			A DNA metalloenzyme with DNA ligase activity.	B Cuenoud	J W Szostak		1995
Seq02	TATGTGTCGATTGTGTTCTTTCGCTAGACCATGTGGGACTTATGCTTCGAATTGTCGAGTTTTTGACTGTTTGCTTGGCTGGCTGGTGGCCGCGCATGGTGAGATGATTATCCCT	115	116	AAGCATCTCAAGC		GGAACACTATCCG		[]	DNA ligation	R is the 5' pool's constant region, therefore connected to the N116	["3'-phosphorimidazolide"]	["5'-OH"]	phosphodiester	30 mM HEPES pH 7.4, 600 mM KCl, 50 mM MgCl2, 1 mM ZnCl2	['Zn2+']	activated substrate ligated to the ss DNA pool	m	n			A DNA metalloenzyme with DNA ligase activity.	B Cuenoud	J W Szostak		1995
Seq03	TATGTGTCGATTGTGTTCTTTCGCTAGACCATGTGAGACTTATGCTTCGAATTGTCGAGTTTTTGACTGTTTGCTTGGCCGGCTGGTGGTCGCGCATGGTGAGATGATTATCCCTA	116	116	AAGCATCTCAAGC		GGAACACTATCCG		[]	DNA ligation	R is the 5' pool's constant region, therefore connected to the N116	["3'-phosphorimidazolide"]	["5'-OH"]	phosphodiester	30 mM HEPES pH 7.4, 600 mM KCl, 50 mM MgCl2, 1 mM ZnCl2	['Zn2+']	activated substrate ligated to the ss DNA pool	m	n			A DNA metalloenzyme with DNA ligase activity.	B Cuenoud	J W Szostak		1995
Seq04	TATGTGTCGATTGTGTTCTTCCGCTAGACCATGTGAGACTTATGCTTCGAATTGTCGAGTTTTTGACTGTTTGCTTGGCCGGCTGGTGGTCGCGCATGGTGAGATGATTATTCCCTG	117	116	AAGCATCTCAAGC		GGAACACTATCCG		[]	DNA ligation	R is the 5' pool's constant region, therefore connected to the N116	["3'-phosphorimidazolide"]	["5'-OH"]	phosphodiester	30 mM HEPES pH 7.4, 600 mM KCl, 50 mM MgCl2, 1 mM ZnCl2	['Zn2+']	activated substrate ligated to the ss DNA pool	m	n			A DNA metalloenzyme with DNA ligase activity.	B Cuenoud	J W Szostak		1995
Seq05	TATAGTCAGGCTGGTAGGGTTCTTTCGCAGAGTGCGATGTGTTTTGATTTGAACTTATTTATGAGGTCTGTTGAAGCCCATTGCGACTGAGTGCTTGCTGCTTGTTACTTTCCCTT	116	116	AAGCATCTCAAGC		GGAACACTATCCG		[]	DNA ligation	R is the 5' pool's constant region, therefore connected to the N116	["3'-phosphorimidazolide"]	["5'-OH"]	phosphodiester	30 mM HEPES pH 7.4, 600 mM KCl, 50 mM MgCl2, 1 mM ZnCl2	['Zn2+']	activated substrate ligated to the ss DNA pool	m	n			A DNA metalloenzyme with DNA ligase activity.	B Cuenoud	J W Szostak		1995
Seq06	TATAGTCAGGCTGGTAGGGTTCTTTCGCAGAGTGCGATGTGTTTTGATTTGAACTTATTTATGAGGTCTGTTGAAGCCCATTGCGACTGAGTGCTTGCTGCTTGTTACTTTCCCAT	116	116	AAGCATCTCAAGC		GGAACACTATCCG		[]	DNA ligation	R is the 5' pool's constant region, therefore connected to the N116	["3'-phosphorimidazolide"]	["5'-OH"]	phosphodiester	30 mM HEPES pH 7.4, 600 mM KCl, 50 mM MgCl2, 1 mM ZnCl2	['Zn2+']	activated substrate ligated to the ss DNA pool	m	n			A DNA metalloenzyme with DNA ligase activity.	B Cuenoud	J W Szostak		1995
Seq07	TATAGTCAGGCTGGTAGGGTTCTTTCGCAGAGTGCGATGTGTTTTGATTTGAACTTATTTATGAGGTCTGTTGAAGCCCATTGCGACTGAGTGCTTGCGGCTTGTTACTTTCCCAT	116	116	AAGCATCTCAAGC		GGAACACTATCCG		[]	DNA ligation	R is the 5' pool's constant region, therefore connected to the N116	["3'-phosphorimidazolide"]	["5'-OH"]	phosphodiester	30 mM HEPES pH 7.4, 600 mM KCl, 50 mM MgCl2, 1 mM ZnCl2	['Zn2+']	activated substrate ligated to the ss DNA pool	m	n			A DNA metalloenzyme with DNA ligase activity.	B Cuenoud	J W Szostak		1995
Seq09	CGTTTCGTTTTGGAAGGCCTGTTGGTCCTTGTGTTCTCTCGCAGACCACTTTTTCGTACACGGAAGTGGATTAAGTGGTGAGTTGCTTTCTAGTATGCGCTTTGAGGTATTCTATG	116	116	AAGCATCTCAAGC		GGAACACTATCCG		[]	DNA ligation	R is the 5' pool's constant region, therefore connected to the N116	["3'-phosphorimidazolide"]	["5'-OH"]	phosphodiester	30 mM HEPES pH 7.4, 600 mM KCl, 50 mM MgCl2, 1 mM ZnCl2	['Zn2+']	activated substrate ligated to the ss DNA pool	m	n			A DNA metalloenzyme with DNA ligase activity.	B Cuenoud	J W Szostak		1995
Seq10	CGTTTCGATTTGGAAGGCCTGTTGGTCCTTGTGTTCTCTCGCAGACCACTTTTTCGTTCACGGAAGTGGAATAAGTGGTGAGTTGCTTTCTAGTGTGCGCTTTGAGGTATTCTATG	116	116	AAGCATCTCAAGC		GGAACACTATCCG		[]	DNA ligation	R is the 5' pool's constant region, therefore connected to the N116	["3'-phosphorimidazolide"]	["5'-OH"]	phosphodiester	30 mM HEPES pH 7.4, 600 mM KCl, 50 mM MgCl2, 1 mM ZnCl2	['Zn2+']	activated substrate ligated to the ss DNA pool	m	n			A DNA metalloenzyme with DNA ligase activity.	B Cuenoud	J W Szostak		1995
Seq11	CGTTTCGTTTTGGAAGGCCTGTTGGTCCTTGTGTTCTCTCGCAGACCACTTTTTCGTTCACGGAAGTGGATTAAGTGGTGAGTTGCTTTCTAGTGTGCGCTTTGAGGAATTCTATG	116	116	AAGCATCTCAAGC		GGAACACTATCCG		[]	DNA ligation	R is the 5' pool's constant region, therefore connected to the N116	["3'-phosphorimidazolide"]	["5'-OH"]	phosphodiester	30 mM HEPES pH 7.4, 600 mM KCl, 50 mM MgCl2, 1 mM ZnCl2	['Zn2+']	activated substrate ligated to the ss DNA pool	m	n			A DNA metalloenzyme with DNA ligase activity.	B Cuenoud	J W Szostak		1995
Seq13	CACGTACTTCTTGTAGACGTGTGGCTTTGATAGGATGTGGTCTTTCGCTAGAGTTAATTAGCTGTGGACCCTTAAGGTGTCTTAACTGAGATGCTTTCATTTTGTCTTTCTGATT	115	116	AAGCATCTCAAGC		GGAACACTATCCG		[]	DNA ligation	R is the 5' pool's constant region, therefore connected to the N116	["3'-phosphorimidazolide"]	["5'-OH"]	phosphodiester	30 mM HEPES pH 7.4, 600 mM KCl, 50 mM MgCl2, 1 mM ZnCl2	['Zn2+']	activated substrate ligated to the ss DNA pool	m	n			A DNA metalloenzyme with DNA ligase activity.	B Cuenoud	J W Szostak		1995
Seq15	GTTTTTGTGTTTGACGAATACGTGTTCTTTCGCAGACCTTGTGCATCTTTGTTGTCGCAAGGTGAGATGCTTGTGTTGTTTGCTTTTTCATGTTTGCTTGTCCTTGTTTTTAAAC	115	116	AAGCATCTCAAGC		GGAACACTATCCG		[]	DNA ligation	R is the 5' pool's constant region, therefore connected to the N116	["3'-phosphorimidazolide"]	["5'-OH"]	phosphodiester	30 mM HEPES pH 7.4, 600 mM KCl, 50 mM MgCl2, 1 mM ZnCl2	['Zn2+']	activated substrate ligated to the ss DNA pool	m	n			A DNA metalloenzyme with DNA ligase activity.	B Cuenoud	J W Szostak		1995
Seq16	TTGTGGTTGTGACCGGTTAGGATAGTGTTATTTCGCAGACCACATCACCGTATTTTGGTGAGTGGTGAGATGCTGCTATTTTGTGGTGTTGCACCCGCTTAAATACTTCGAGGTTT	116	116	AAGCATCTCAAGC		GGAACACTATCCG		[]	DNA ligation	R is the 5' pool's constant region, therefore connected to the N116	["3'-phosphorimidazolide"]	["5'-OH"]	phosphodiester	30 mM HEPES pH 7.4, 600 mM KCl, 50 mM MgCl2, 1 mM ZnCl2	['Zn2+']	activated substrate ligated to the ss DNA pool	m	n			A DNA metalloenzyme with DNA ligase activity.	B Cuenoud	J W Szostak		1995
Seq17	TTTGGTTTCGCAGTTGGTGTGTTCGTTCGCAGACCCTTTGGGTGAGATTGCTTTTGCGGCTTTGAGTGATCCTGCCTTGTGGTATTGTTGTGCATGTGATAGCTTGTTCTGCTCAT	116	116	AAGCATCTCAAGC		GGAACACTATCCG		[]	DNA ligation	R is the 5' pool's constant region, therefore connected to the N116	["3'-phosphorimidazolide"]	["5'-OH"]	phosphodiester	30 mM HEPES pH 7.4, 600 mM KCl, 50 mM MgCl2, 1 mM ZnCl2	['Zn2+']	activated substrate ligated to the ss DNA pool	m	n			A DNA metalloenzyme with DNA ligase activity.	B Cuenoud	J W Szostak		1995
Seq18	TGGGGATCGCGGTATTAGTGTGTGCGTACTTTGGCTGACGGTGGCCGTCGTGGTATGTCTGTTCTGTCGCATGATCCAATCTTCCCGGTTGGATGAGATGCTTGATTATGCTTA	114	116	AAGCATCTCAAGC		GGAACACTATCCG		[]	DNA ligation	R is the 5' pool's constant region, therefore connected to the N116	["3'-phosphorimidazolide"]	["5'-OH"]	phosphodiester	30 mM HEPES pH 7.4, 600 mM KCl, 50 mM MgCl2, 1 mM ZnCl2	['Zn2+']	activated substrate ligated to the ss DNA pool	m	n			A DNA metalloenzyme with DNA ligase activity.	B Cuenoud	J W Szostak		1995
Seq19	TTTCTTGGGCTTAAGCTCGGTTATTGTTCTTTCGCTAGATCCATGTCTATATTATGGTTGGGCCGACTGGTTTTTTACTTATACTATTGTTTTTGTGGCGTGGATGAGATGCTGTTT	117	116	AAGCATCTCAAGC		GGAACACTATCCG		[]	DNA ligation	R is the 5' pool's constant region, therefore connected to the N116	["3'-phosphorimidazolide"]	["5'-OH"]	phosphodiester	30 mM HEPES pH 7.4, 600 mM KCl, 50 mM MgCl2, 1 mM ZnCl2	['Zn2+']	activated substrate ligated to the ss DNA pool	m	n			A DNA metalloenzyme with DNA ligase activity.	B Cuenoud	J W Szostak		1995
Seq20	TCAGGTGTTTTTGTTTTTCTGAGCAGGGAGTCGGTGTGTTCTTTCGCAGACACGAGTTTTTTGTGTGAGATTGCTTAGTGTTCTTTGTTCAATCACTAGATTTCTTGATGGGTGTG	116	116	AAGCATCTCAAGC		GGAACACTATCCG		[]	DNA ligation	R is the 5' pool's constant region, therefore connected to the N116	["3'-phosphorimidazolide"]	["5'-OH"]	phosphodiester	30 mM HEPES pH 7.4, 600 mM KCl, 50 mM MgCl2, 1 mM ZnCl2	['Zn2+']	activated substrate ligated to the ss DNA pool	m	n			A DNA metalloenzyme with DNA ligase activity.	B Cuenoud	J W Szostak		1995
Seq21	GTCGGTTCATGTTGTTCTTTCGCCAGATGATCGCGGCGTTTTAGTTTACGTCACTCGACGTATTTTCTACGGGGTTTAGGCTTTGTCGATCATGAGTTGCTTAGATTGATTTTTT	115	116	AAGCATCTCAAGC		GGAACACTATCCG		[]	DNA ligation	R is the 5' pool's constant region, therefore connected to the N116	["3'-phosphorimidazolide"]	["5'-OH"]	phosphodiester	30 mM HEPES pH 7.4, 600 mM KCl, 50 mM MgCl2, 1 mM ZnCl2	['Zn2+']	activated substrate ligated to the ss DNA pool	m	n			A DNA metalloenzyme with DNA ligase activity.	B Cuenoud	J W Szostak		1995
E47	CGGATAGTGTTCTTTCGCTAGACCATGTGACGCATGGTGAGATGCTT	47	*	AAGCATCTCAAGC		GGAACACTATCCG		[]	DNA ligation	Designed based on the consensus sequence from clones Seq1 to Seq 21	["3'-phosphorimidazolide"]	["5'-OH"]	phosphodiester	30 mM HEPES pH 7.4, 600 mM KCl, 50 mM MgCl2, 1 mM ZnCl2	['Zn2+', 'Cu2+']	activated substrate L ligated to 5'-hydroxyl substrate R	m	y	k<sub>obs</sub> = 3.4 h<sup>-1</sup>		A DNA metalloenzyme with DNA ligase activity.	B Cuenoud	J W Szostak		1995
class I	GTTGGGTCACGGTATGGGGTCACTCGACGAAAATGCCGG	39	40				CGACTCACTATrAGGAAGAGATG	[]	RNA cleavage	The substrate is part of a biotin-modified DNA, designed to be immobilized on a streptavidin-derivatized column matrix in the in vitro selection.	["2'-OH"]	['vicinal phosphate']		50 mM L-Histidine (pH 7.5), 0.5 M NaCl, 0.5 M KCl, 0.5 mM EDTA	[]	cleavage of single ribonucleotide phosphodiester	m	n			An amino acid as a cofactor for a catalytic polynucleotide.	A Roth	R R Breaker		1998
class II	AGGATTGGTTCTGGGTGGGTAGGAAGTTAGTGTGAGCCG	39	40				CGACTCACTATrAGGAAGAGATG	[]	RNA cleavage	The substrate is part of a biotin-modified DNA, designed to be immobilized on a streptavidin-derivatized column matrix in the in vitro selection.	["2'-OH"]	['vicinal phosphate']		50 mM L-Histidine (pH 7.5), 0.5 M NaCl, 0.5 M KCl, 0.5 mM EDTA	['Histidine']	cleavage of single ribonucleotide phosphodiester	m	y	k<sub>obs</sub> = 0.0015 min<sup>-1</sup>		An amino acid as a cofactor for a catalytic polynucleotide.	A Roth	R R Breaker		1998
class III	CGGGTCGAGGTGGGGAAAACAGGCAAGGCTGTTCAGGATG	40	40				CGACTCACTATrAGGAAGAGATG	[]	RNA cleavage	The substrate is part of a biotin-modified DNA, designed to be immobilized on a streptavidin-derivatized column matrix in the in vitro selection.	["2'-OH"]	['vicinal phosphate']		50 mM L-Histidine (pH 7.5), 0.5 M NaCl, 0.5 M KCl, 0.5 mM EDTA	[]	cleavage of single ribonucleotide phosphodiester	m	n			An amino acid as a cofactor for a catalytic polynucleotide.	A Roth	R R Breaker		1998
class IV	AGGATTAAGCCGAATTCCAGCACACTGGCGGCCGCTTCAC	40	40				CGACTCACTATrAGGAAGAGATG	[]	RNA cleavage	The substrate is part of a biotin-modified DNA, designed to be immobilized on a streptavidin-derivatized column matrix in the in vitro selection.	["2'-OH"]	['vicinal phosphate']		50 mM L-Histidine (pH 7.5), 0.5 M NaCl, 0.5 M KCl, 0.5 mM EDTA	[]	cleavage of single ribonucleotide phosphodiester	m	n			An amino acid as a cofactor for a catalytic polynucleotide.	A Roth	R R Breaker		1998
HD1	GCAGTTGGGTCTGGTTGGGTAGGAAGTTAATGTGAGACG	39	39				CGACTCACTATrAGGAAGAGATG	[]	RNA cleavage	Reselected from a mutagenized pool based on class II	["2'-OH"]	['vicinal phosphate']		50 mM L-Histidine (pH 7.5), 0.5 M NaCl, 0.5 M KCl, 0.5 mM EDTA	['Histidine']	cleavage of single ribonucleotide phosphodiester	m	y			An amino acid as a cofactor for a catalytic polynucleotide.	A Roth	R R Breaker		1998
HD2	TTGATCGGGGCTGTGCGGGTAGGAAGTAATAGTGAG	36	39				CGACTCACTATrAGGAAGAGATG	[]	RNA cleavage	Reselected from a mutagenized pool based on class II	["2'-OH"]	['vicinal phosphate']		5 mM L-Histidine (pH 7.5), 0.5 M NaCl, 0.5 M KCl, 0.5 mM EDTA	['Histidine']	cleavage of single ribonucleotide phosphodiester	m	y	k<sub>obs</sub> = 0.2 min<sup>-1</sup>		An amino acid as a cofactor for a catalytic polynucleotide.	A Roth	R R Breaker		1998
HD3	TTAACGGGGCTGTGCGGCTAGGAAGTAATAGTGAG	35	39				CGACTCACTATrAGGAAGAGATG	[]	RNA cleavage	Reselected from a mutagenized pool based on HD2	["2'-OH"]	['vicinal phosphate']		5 mM L-Histidine (pH 7.5), 0.5 M NaCl, 0.5 M KCl, 0.5 mM EDTA	['Histidine']	cleavage of single ribonucleotide phosphodiester	m	y			An amino acid as a cofactor for a catalytic polynucleotide.	A Roth	R R Breaker		1998
Cu1	TCTTTGCACTGTGGTATCGGGCGAGCGCTGGTCCGGAAGAGGTCTATGGGGTATCTAGAAGGACGTTGG	69	70				GGAAGAGATGGCGAC-N<sub>70</sub>-AGCTGATCCTGATGG	[]	DNA phosphorylation		['GTP']	["5'-OH"]		50 mM HEPES pH 7.0, 400 mM NaCl, 100 mM KCl, 15 mM MgCl2, 50 μM CuCl2, 1 mM ATP, 1 mM GTP	['Cu2+']	5'-self phosphorylated DNA	m	n			Sequence diversity, metal specificity, and catalytic proficiency of metal-dependent phosphorylating DNA enzymes.	W Wang	Y Li	L P Billen	2002
Cu2	CCGCGGGGAGGGGGAACCAAGTGGAGCTCAGGGATGTGCACTGTGGTAGCAGGGTTCTATGCTCAGATG	69	70				GGAAGAGATGGCGAC-N<sub>70</sub>-AGCTGATCCTGATGG	[]	DNA phosphorylation		['GTP']	["5'-OH"]		50 mM HEPES pH 7.0, 400 mM NaCl, 100 mM KCl, 15 mM MgCl2, 50 μM CuCl2, 1 mM ATP, 1 mM GTP	['Cu2+']	5'-self phosphorylated DNA	m	n			Sequence diversity, metal specificity, and catalytic proficiency of metal-dependent phosphorylating DNA enzymes.	W Wang	Y Li	L P Billen	2002
Cu3	TGGAGGGCAGAGGCGTTGAGGTGCCCAGCGATAAAGTTATAGCGCGAGGTGGGATGAAGGTAAGCGTGC	69	70				GGAAGAGATGGCGAC-N<sub>70</sub>-AGCTGATCCTGATGG	[]	DNA phosphorylation		['GTP']	["5'-OH"]		50 mM HEPES pH 7.0, 400 mM NaCl, 100 mM KCl, 15 mM MgCl2, 50 μM CuCl2, 1 mM ATP, 1 mM GTP	['Cu2+']	5'-self phosphorylated DNA	m	n			Sequence diversity, metal specificity, and catalytic proficiency of metal-dependent phosphorylating DNA enzymes.	W Wang	Y Li	L P Billen	2002
Cu4	AGTATACTGGTAGGCTGGCGAACGAAGTGATGAATAGAGGTGCACTGTGGTAGTAGGGATCATTGTGGCC	70	70				GGAAGAGATGGCGAC-N<sub>70</sub>-AGCTGATCCTGATGG	[]	DNA phosphorylation		['GTP']	["5'-OH"]		50 mM HEPES pH 7.0, 400 mM NaCl, 100 mM KCl, 15 mM MgCl2, 50 μM CuCl2, 1 mM ATP, 1 mM GTP	['Cu2+']	5'-self phosphorylated DNA	m	n			Sequence diversity, metal specificity, and catalytic proficiency of metal-dependent phosphorylating DNA enzymes.	W Wang	Y Li	L P Billen	2002
Cu5	GGGTGGATTGTAGGGGGTATCCTCAAGGGCCATGGGTATGATTTGCACTGTGGTGTGGGGAGAGGTCGG	69	70				GGAAGAGATGGCGAT-N<sub>70</sub>-AGCTGATCCTGATGG	[]	DNA phosphorylation		['GTP']	["5'-OH"]		50 mM HEPES pH 7.0, 400 mM NaCl, 100 mM KCl, 15 mM MgCl2, 50 μM CuCl2, 1 mM ATP, 1 mM GTP	['Cu2+']	5'-self phosphorylated DNA	m	n			Sequence diversity, metal specificity, and catalytic proficiency of metal-dependent phosphorylating DNA enzymes.	W Wang	Y Li	L P Billen	2002
Cu6	GCCAACGAGGTGCACAGTGGTGTCAGGTGAAAGGTGTGGTAAGGAGGCCCTTGTGGGATTGTACGTTAGG	70	70				GGAAGAGATGGCGAC-N<sub>70</sub>-AGCTGATCCTGATGG	[]	DNA phosphorylation		['GTP']	["5'-OH"]		50 mM HEPES pH 7.0, 400 mM NaCl, 100 mM KCl, 15 mM MgCl2, 50 μM CuCl2, 1 mM ATP, 1 mM GTP	['Cu2+']	5'-self phosphorylated DNA	m	n			Sequence diversity, metal specificity, and catalytic proficiency of metal-dependent phosphorylating DNA enzymes.	W Wang	Y Li	L P Billen	2002
Cu7	GTAGACTATAAGCCGTCGAGGTGAACTGTGGTGTCGGGAGTCGGCGATGTCAGGTATAATCCGGCGGGG	69	70				GGAAGAGATGGCGAC-N<sub>70</sub>-AGCTGATCCTGATGG	[]	DNA phosphorylation		['GTP']	["5'-OH"]		50 mM HEPES pH 7.0, 400 mM NaCl, 100 mM KCl, 15 mM MgCl2, 50 μM CuCl2, 1 mM ATP, 1 mM GTP	['Cu2+']	5'-self phosphorylated DNA	m	n			Sequence diversity, metal specificity, and catalytic proficiency of metal-dependent phosphorylating DNA enzymes.	W Wang	Y Li	L P Billen	2002
Cu8	GATTTGCACAGTGGTGTCAGGAGCTAGTAATTGTTCGCTAGACGGGCGCTGTCCGCGTGATTCGATAGG	69	70				GGAAGAGATGGTGAC-N<sub>70</sub>-AGCTGATCCTGATGG	[]	DNA phosphorylation		['GTP']	["5'-OH"]		50 mM HEPES pH 7.0, 400 mM NaCl, 100 mM KCl, 15 mM MgCl2, 50 μM CuCl2, 1 mM ATP, 1 mM GTP	['Cu2+']	5'-self phosphorylated DNA	m	n			Sequence diversity, metal specificity, and catalytic proficiency of metal-dependent phosphorylating DNA enzymes.	W Wang	Y Li	L P Billen	2002
Cu9	TGGTGAGCTTCAGCCCACCCGATCCAACTCTCTGCACTGTGGTGGCGAGGGTGAGGTCACAGGGCTGTG	69	70				GGAAGAGATGGCGAC-N<sub>70</sub>-AGCTGATCCTGATGG	[]	DNA phosphorylation		['GTP']	["5'-OH"]		50 mM HEPES pH 7.0, 400 mM NaCl, 100 mM KCl, 15 mM MgCl2, 50 μM CuCl2, 1 mM ATP, 1 mM GTP	['Cu2+']	5'-self phosphorylated DNA	m	n			Sequence diversity, metal specificity, and catalytic proficiency of metal-dependent phosphorylating DNA enzymes.	W Wang	Y Li	L P Billen	2002
Cu10	GGAGTCTCCGTCGGACAGTGAAGGGTTAGTATGGCGTGACGGGGATGGTCGGGTTGAGAGGGAACAGTTG	70	70				GGAGAGATGGCGAC-N<sub>70</sub>-AGCTGATCCTGATGG	[]	DNA phosphorylation	Identical to Mg2	['GTP']	["5'-OH"]		50 mM HEPES pH 7.0, 400 mM NaCl, 100 mM KCl, 15 mM MgCl2, 50 μM CuCl2, 1 mM ATP, 1 mM GTP	['Cu2+']	5'-self phosphorylated DNA	m	n			Sequence diversity, metal specificity, and catalytic proficiency of metal-dependent phosphorylating DNA enzymes.	W Wang	Y Li	L P Billen	2002
Cu11	CTATGGGTAACGGTCGAGGCGCACTGTGGTGTAAGGAGATGCGATCGGCGAGGGAAAGTGGGGAGCGGGG	70	70				GGAAGAGATGGCGAC-N<sub>70</sub>-AGCTGATCCTGATGG	[]	DNA phosphorylation		['GTP']	["5'-OH"]		50 mM HEPES pH 7.0, 400 mM NaCl, 100 mM KCl, 15 mM MgCl2, 50 μM CuCl2, 1 mM ATP, 1 mM GTP	['Cu2+']	5'-self phosphorylated DNA	m	n			Sequence diversity, metal specificity, and catalytic proficiency of metal-dependent phosphorylating DNA enzymes.	W Wang	Y Li	L P Billen	2002
Cu12	GTGCAGACTTTGTCGAGGTTGCTTGCGATCGTCATAGAGGTGCACTGTGGTTGGCAGGACCAGGAGGTG	69	70				GGAAGAGATGGCGAC-N<sub>70</sub>-AGCTGATCCTGATGG	[]	DNA phosphorylation		['GTP']	["5'-OH"]		50 mM HEPES pH 7.0, 400 mM NaCl, 100 mM KCl, 15 mM MgCl2, 50 μM CuCl2, 1 mM ATP, 1 mM GTP	['Cu2+']	5'-self phosphorylated DNA	m	n			Sequence diversity, metal specificity, and catalytic proficiency of metal-dependent phosphorylating DNA enzymes.	W Wang	Y Li	L P Billen	2002
Cu13	TGACAGTGCGTATTGGCACTCGGGGTTGCAGGAAGTTTGCGCTGTGGCGGCGGGATGGTGCTAGACG	67	70				GGAAGAGATGGCGAC-N<sub>70</sub>-AGCTGATCCTGATGG	[]	DNA phosphorylation		['GTP']	["5'-OH"]		50 mM HEPES pH 7.0, 400 mM NaCl, 100 mM KCl, 15 mM MgCl2, 50 μM CuCl2, 1 mM ATP, 1 mM GTP	['Cu2+']	5'-self phosphorylated DNA	m	n			Sequence diversity, metal specificity, and catalytic proficiency of metal-dependent phosphorylating DNA enzymes.	W Wang	Y Li	L P Billen	2002
Cu15	GATGGTCATCGCGGGACACGCGCTTGTCGGTTTGGGCGCTCAGGGATTAGTGTCGAAGCGCACTGTGTA	69	70				GGAGAGATGGCGAC-N<sub>70</sub>-AGCTGATCCTGATGG	[]	DNA phosphorylation		['GTP']	["5'-OH"]		50 mM HEPES pH 7.0, 400 mM NaCl, 100 mM KCl, 15 mM MgCl2, 50 μM CuCl2, 1 mM ATP, 1 mM GTP	['Cu2+']	5'-self phosphorylated DNA	m	n			Sequence diversity, metal specificity, and catalytic proficiency of metal-dependent phosphorylating DNA enzymes.	W Wang	Y Li	L P Billen	2002
Cu16	ACGTGGAGTCTAATGGCTGTGCGCTGTGGCATTTGGGACAGGTCCGGATGGCCTTATGCTCTACGGG	67	70				GGAAGAGATGGCGAC-N<sub>70</sub>-AGCTGATCCTGATGG	[]	DNA phosphorylation		['GTP']	["5'-OH"]		50 mM HEPES pH 7.0, 400 mM NaCl, 100 mM KCl, 15 mM MgCl2, 50 μM CuCl2, 1 mM ATP, 1 mM GTP	['Cu2+']	5'-self phosphorylated DNA	m	n			Sequence diversity, metal specificity, and catalytic proficiency of metal-dependent phosphorylating DNA enzymes.	W Wang	Y Li	L P Billen	2002
Cu17	AATCGAGGTGCGCTGTGGCGTGGGATGAGCGCGTGGCGGCTACAAGTTGAAGAATTGTGGTGTTGAACG	69	70				GGAAGAGATGGCGAC-N<sub>70</sub>-AGCTGATCCTGATGG	[]	DNA phosphorylation		['GTP']	["5'-OH"]		50 mM HEPES pH 7.0, 400 mM NaCl, 100 mM KCl, 15 mM MgCl2, 50 μM CuCl2, 1 mM ATP, 1 mM GTP	['Cu2+']	5'-self phosphorylated DNA	m	n			Sequence diversity, metal specificity, and catalytic proficiency of metal-dependent phosphorylating DNA enzymes.	W Wang	Y Li	L P Billen	2002
Cu18	GGGAGGGACGTAGACGGAAACCGGTTATTTCGTGGCGGTAGCGAGGTGCACTGTGGTATAAGGATCTAG	69	70				GGAAGAGATGGCGAC-N<sub>70</sub>-AGCTGATCCTGATGG	[]	DNA phosphorylation		['GTP']	["5'-OH"]		50 mM HEPES pH 7.0, 400 mM NaCl, 100 mM KCl, 15 mM MgCl2, 50 μM CuCl2, 1 mM ATP, 1 mM GTP	['Cu2+']	5'-self phosphorylated DNA	m	n			Sequence diversity, metal specificity, and catalytic proficiency of metal-dependent phosphorylating DNA enzymes.	W Wang	Y Li	L P Billen	2002
Cu19	AGGTACCCTGGAGCCGGCGAGGTGCACTGTGGTAGTTGGATTAGGGGAAGGCAGGCAGAGAGGAGCTTGG	70	70				GGAAGAGATGGCGAC-N<sub>70</sub>-AGCTGATCCTGATGG	[]	DNA phosphorylation		['GTP']	["5'-OH"]		50 mM HEPES pH 7.0, 400 mM NaCl, 100 mM KCl, 15 mM MgCl2, 50 μM CuCl2, 1 mM ATP, 1 mM GTP	['Cu2+']	5'-self phosphorylated DNA	m	n			Sequence diversity, metal specificity, and catalytic proficiency of metal-dependent phosphorylating DNA enzymes.	W Wang	Y Li	L P Billen	2002
Cu20	TCGCACTTGTGGTAGAAGGTAACGATTTGCCTTCGGGGCCAGAGGGTTAGGAGTGAGCGGGACGTATGGG	70	70				GGAAGAGATGGCGAC-N<sub>70</sub>-AGCTGATCCTGATGG	[]	DNA phosphorylation		['GTP']	["5'-OH"]		50 mM HEPES pH 7.0, 400 mM NaCl, 100 mM KCl, 15 mM MgCl2, 50 μM CuCl2, 1 mM ATP, 1 mM GTP	['Cu2+']	5'-self phosphorylated DNA	m	n			Sequence diversity, metal specificity, and catalytic proficiency of metal-dependent phosphorylating DNA enzymes.	W Wang	Y Li	L P Billen	2002
Cu21	TCATTCGTAGTTAGCTACGGGTTGTAAGAGGCGACAAGCTTTGCGCTGTGGCGGCAGGGTGAAGGCGGGG	70	70				GGAAGAGATGGCGAC-N<sub>70</sub>-AGCTGATCCTGATGG	[]	DNA phosphorylation		['GTP']	["5'-OH"]		50 mM HEPES pH 7.0, 400 mM NaCl, 100 mM KCl, 15 mM MgCl2, 50 μM CuCl2, 1 mM ATP, 1 mM GTP	['Cu2+']	5'-self phosphorylated DNA	m	n			Sequence diversity, metal specificity, and catalytic proficiency of metal-dependent phosphorylating DNA enzymes.	W Wang	Y Li	L P Billen	2002
Cu22	GGTGGTCATCGCGGGACACGCGCTGTCGGTTTGGGCGCTCAGGGATTAGTGTCGAAGCGTACTGTGTAG	69	70				GGAAGAGATGGCGAT-N<sub>70</sub>-AGCTGATCCTGATGG	[]	DNA phosphorylation		['GTP']	["5'-OH"]		50 mM HEPES pH 7.0, 400 mM NaCl, 100 mM KCl, 15 mM MgCl2, 50 μM CuCl2, 1 mM ATP, 1 mM GTP	['Cu2+']	5'-self phosphorylated DNA	m	n			Sequence diversity, metal specificity, and catalytic proficiency of metal-dependent phosphorylating DNA enzymes.	W Wang	Y Li	L P Billen	2002
Mn1	TATCTGCAGGGATTTGGGAAGCAGGCTTAACTGGGGGAGGTTCAGAAACTAGGCGGCGTAGGGACGTAC	69	70				GGAAGAGATGCGAC-N<sub>70</sub>-AGCTGATCCTGATGG	[]	DNA phosphorylation		['GTP']	["5'-OH"]		50 mM HEPES pH 7.0, 400 mM NaCl, 100 mM KCl, 15 mM MnCl2, 1 mM ATP, 1 mM GTP	['Mn2+']	5'-self phosphorylated DNA	m	n			Sequence diversity, metal specificity, and catalytic proficiency of metal-dependent phosphorylating DNA enzymes.	W Wang	Y Li	L P Billen	2002
Mn2	ACCCGCGGGGGCGTGGAGCAATCGATTGGGAGGGCGAGCGGGGGAAAGCGGTGAACAGAAGTGACGGCTT	70	70				GGAGAGATGGCGAC-N<sub>70</sub>-AGCTGATCCTGATGG	[]	DNA phosphorylation		['GTP, ATP']	["5'-OH"]		50 mM HEPES pH 7.0, 400 mM NaCl, 100 mM KCl, 15 mM MnCl2, 1 mM ATP, 1 mM GTP	['Mn2+']	5'-self phosphorylated DNA	m	n			Sequence diversity, metal specificity, and catalytic proficiency of metal-dependent phosphorylating DNA enzymes.	W Wang	Y Li	L P Billen	2002
Mn3	GTTGGTGATAAAGACTGCGCTAGGGTCTGCAAGGGAGGTGGTAGAGTATTTAGGATCGCATGGGCGGCG	69	70				GGAAGAGTGGCGAC-N<sub>70</sub>-AGCTGATCCTGATGG	[]	DNA phosphorylation		['GTP, ATP']	["5'-OH"]		50 mM HEPES pH 7.0, 400 mM NaCl, 100 mM KCl, 15 mM MnCl2, 1 mM ATP, 1 mM GTP	['Mn2+']	5'-self phosphorylated DNA	m	n			Sequence diversity, metal specificity, and catalytic proficiency of metal-dependent phosphorylating DNA enzymes.	W Wang	Y Li	L P Billen	2002
Mn4	GGGGGGCAGACATCGCATCGGAATGTTGTGGGGAACCCGGGTTGGAGGGGTAGGAGCAAGGGTATTGA	68	70				GGAAGAGATGGCGAC-N<sub>70</sub>-AGCTGATCCTGATGG	[]	DNA phosphorylation		['ATP']	["5'-OH"]		50 mM HEPES pH 7.0, 400 mM NaCl, 100 mM KCl, 15 mM MnCl2, 1 mM ATP, 1 mM GTP	['Mn2+']	5'-self phosphorylated DNA	m	n			Sequence diversity, metal specificity, and catalytic proficiency of metal-dependent phosphorylating DNA enzymes.	W Wang	Y Li	L P Billen	2002
Mn5	ACGTGCATATCCAAGTTGCATGTGAGGAGTGGGGTGACTTAGTCAGTAGCGGGGAGTTGGCCAAGGAGG	69	70				GGAGAGATGGCGAC-N<sub>70</sub>-AGCTGATCCTGATGG	[]	DNA phosphorylation		['GTP, ATP']	["5'-OH"]		50 mM HEPES pH 7.0, 400 mM NaCl, 100 mM KCl, 15 mM MnCl2, 1 mM ATP, 1 mM GTP	['Mn2+']	5'-self phosphorylated DNA	m	n			Sequence diversity, metal specificity, and catalytic proficiency of metal-dependent phosphorylating DNA enzymes.	W Wang	Y Li	L P Billen	2002
Mn7	GGCGTAGCCGAGGAGGGGAGCTTGAGGGAGATACGCTGCGCGGGGCGTCCTGGGGAGTTGGCCATACATG	70	70				GGAGAGATGGCGAC-N<sub>70</sub>-AGCTGATCCTGATGG	[]	DNA phosphorylation		['ATP']	["5'-OH"]		50 mM HEPES pH 7.0, 400 mM NaCl, 100 mM KCl, 15 mM MnCl2, 1 mM ATP, 1 mM GTP	['Mn2+']	5'-self phosphorylated DNA	m	n			Sequence diversity, metal specificity, and catalytic proficiency of metal-dependent phosphorylating DNA enzymes.	W Wang	Y Li	L P Billen	2002
Mn8	GTACGTGTATGCGAAGCTAGGGTACGAGGAACGTTAAGGGGGAGATGGCCATACGTCAAGGGAGGGTGA	69	70				GGAGAGATGGCGAC-N<sub>70</sub>-AGCTGATCCTGATGG	[]	DNA phosphorylation		['GTP, ATP']	["5'-OH"]		50 mM HEPES pH 7.0, 400 mM NaCl, 100 mM KCl, 15 mM MnCl2, 1 mM ATP, 1 mM GTP	['Mn2+']	5'-self phosphorylated DNA	m	n			Sequence diversity, metal specificity, and catalytic proficiency of metal-dependent phosphorylating DNA enzymes.	W Wang	Y Li	L P Billen	2002
Mn9	TCAGCCGAGGGAGAGGAGATTGCGGGTTACCGTGATGGGAGAGGAAGGACGTATGTGTACGGGTAGGTGG	70	70				GGAAGAGATGGCGAC-N<sub>70</sub>-AGCTGATCCTGATGG	[]	DNA phosphorylation		['GTP, ATP']	["5'-OH"]		50 mM HEPES pH 7.0, 400 mM NaCl, 100 mM KCl, 15 mM MnCl2, 1 mM ATP, 1 mM GTP	['Mn2+']	5'-self phosphorylated DNA	m	n			Sequence diversity, metal specificity, and catalytic proficiency of metal-dependent phosphorylating DNA enzymes.	W Wang	Y Li	L P Billen	2002
Mn10	CTTACAGTCAGAGAGGGAGGAGGTGGGAGGACTGGTCGGATATGGGGCCGTTTGGAGGACATATCTTAG	69	70				GGAAGGATGGCAC-N<sub>70</sub>-AGCTGATCCTGATGG	[]	DNA phosphorylation		['GTP, ATP']	["5'-OH"]		50 mM HEPES pH 7.0, 400 mM NaCl, 100 mM KCl, 15 mM MnCl2, 1 mM ATP, 1 mM GTP	['Mn2+']	5'-self phosphorylated DNA	m	n			Sequence diversity, metal specificity, and catalytic proficiency of metal-dependent phosphorylating DNA enzymes.	W Wang	Y Li	L P Billen	2002
Mn11	GTTGGGGTGTTAAAAGGGTATGGAATGATAGGGCTATGGGCGAGGAAACGTTTTCAGTTTCCAGAATGGT	70	70				GGAAAGATGGAC-N<sub>70</sub>-AGCTGATCCTGATGG	[]	DNA phosphorylation	Identical to Ca1	['GTP, ATP']	["5'-OH"]		50 mM HEPES pH 7.0, 400 mM NaCl, 100 mM KCl, 15 mM MnCl2, 1 mM ATP, 1 mM GTP	['Mn2+']	5'-self phosphorylated DNA	m	n			Sequence diversity, metal specificity, and catalytic proficiency of metal-dependent phosphorylating DNA enzymes.	W Wang	Y Li	L P Billen	2002
Mn12	GAATAGATCCGAGAGAGGAATCAGTAGTGAGTGCAGGGAAAGATCCGATTGAGTTTAAGGGTGCACTTCT	70	70				GGAGAGATGGCGAC-N<sub>70</sub>-AGCTGATCCTGATGG	[]	DNA phosphorylation		['GTP, ATP']	["5'-OH"]		50 mM HEPES pH 7.0, 400 mM NaCl, 100 mM KCl, 15 mM MnCl2, 1 mM ATP, 1 mM GTP	['Mn2+']	5'-self phosphorylated DNA	m	n			Sequence diversity, metal specificity, and catalytic proficiency of metal-dependent phosphorylating DNA enzymes.	W Wang	Y Li	L P Billen	2002
Mn13	AGTTCCTCGGATAGGGTCTGGCATCGGCGGGAGGAAGCGGTGGGGGTGAGGATGGGCAAACCATGGTG	68	70				GGAAGATGGCGAC-N<sub>70</sub>-AGCTGATCCTGATGG	[]	DNA phosphorylation		['GTP, ATP']	["5'-OH"]		50 mM HEPES pH 7.0, 400 mM NaCl, 100 mM KCl, 15 mM MnCl2, 1 mM ATP, 1 mM GTP	['Mn2+']	5'-self phosphorylated DNA	m	n			Sequence diversity, metal specificity, and catalytic proficiency of metal-dependent phosphorylating DNA enzymes.	W Wang	Y Li	L P Billen	2002
Mn14	GTGAAAGGCGCGGTGGGTACAGGGGAGGGGGACGCTCGCCGCGCGCCACGCTGGGATAATCAAATA	66	70				GGAGAGTGGCGAC-N<sub>70</sub>-AGCTGATCCTGATGG	[]	DNA phosphorylation		['GTP, ATP']	["5'-OH"]		50 mM HEPES pH 7.0, 400 mM NaCl, 100 mM KCl, 15 mM MnCl2, 1 mM ATP, 1 mM GTP	['Mn2+']	5'-self phosphorylated DNA	m	n			Sequence diversity, metal specificity, and catalytic proficiency of metal-dependent phosphorylating DNA enzymes.	W Wang	Y Li	L P Billen	2002
Mn15	CGTATGGCGGGAGGCTCGTTAGATAGGGTGGAAGAGCTAAGGTGGGGGAAAGCTGGATAAGGTCCTCGCG	70	70				GGAAGAGATGGCGAC-N<sub>70</sub>-AGCTGATCCTGATGG	[]	DNA phosphorylation		['GTP, ATP']	["5'-OH"]		50 mM HEPES pH 7.0, 400 mM NaCl, 100 mM KCl, 15 mM MnCl2, 1 mM ATP, 1 mM GTP	['Mn2+']	5'-self phosphorylated DNA	m	n			Sequence diversity, metal specificity, and catalytic proficiency of metal-dependent phosphorylating DNA enzymes.	W Wang	Y Li	L P Billen	2002
Mn16	GATGTTAAGAGATACCAGGGGTAGCCCGGGAGTGGAGGGCAGGGTGCAGGCAGAGGCGTGTTTTAGGG	68	70				GGAAGAGATGGCGAT-N<sub>70</sub>-AGCTGATCCTGATGG	[]	DNA phosphorylation		['GTP, ATP']	["5'-OH"]		50 mM HEPES pH 7.0, 400 mM NaCl, 100 mM KCl, 15 mM MnCl2, 1 mM ATP, 1 mM GTP	['Mn2+']	5'-self phosphorylated DNA	m	n			Sequence diversity, metal specificity, and catalytic proficiency of metal-dependent phosphorylating DNA enzymes.	W Wang	Y Li	L P Billen	2002
Mn17	CGTATGGCGGGAGGCTCGTTAGATAGGGTGGAAGAGCTAAGGTGGGGGAAAGCTGGATAAGGTCCTCGC	69	70				GGAAGAGATGGCGAC-N<sub>70</sub>-AGCTGATCCTGATGG	[]	DNA phosphorylation		['GTP, ATP']	["5'-OH"]		50 mM HEPES pH 7.0, 400 mM NaCl, 100 mM KCl, 15 mM MnCl2, 1 mM ATP, 1 mM GTP	['Mn2+']	5'-self phosphorylated DNA	m	n			Sequence diversity, metal specificity, and catalytic proficiency of metal-dependent phosphorylating DNA enzymes.	W Wang	Y Li	L P Billen	2002
Mn18	GTGGCGATGAATGTAAAGGGTCGGGAAACGAACCTTGTTGGCAATGAAGGGCCCTGGGAACTGCTGGAAT	70	70				GGAAGAATGGCGAC-N<sub>70</sub>-AGCTGATCCTGATGG	[]	DNA phosphorylation		['GTP, ATP']	["5'-OH"]		50 mM HEPES pH 7.0, 400 mM NaCl, 100 mM KCl, 15 mM MnCl2, 1 mM ATP, 1 mM GTP	['Mn2+']	5'-self phosphorylated DNA	m	n			Sequence diversity, metal specificity, and catalytic proficiency of metal-dependent phosphorylating DNA enzymes.	W Wang	Y Li	L P Billen	2002
Mg1	TAGCCAGGGATCGGGAAGAGGGCGGGGGTCAAGGAGGATCTATCTAGAGACTGGGTGGAGCAGGGGAAGG	70	70				GGAAGAGATGGCGAC-N<sub>70</sub>-AGCTGATCCTGATGG	[]	DNA phosphorylation		['GTP, ATP']	["5'-OH"]		50 mM HEPES pH 7.0, 400 mM NaCl, 100 mM KCl, 15 mM MgCl2, 1 mM ATP, 1 mM GTP	['Mn2+', 'Mg2+']	5'-self phosphorylated DNA	m	n			Sequence diversity, metal specificity, and catalytic proficiency of metal-dependent phosphorylating DNA enzymes.	W Wang	Y Li	L P Billen	2002
Mg2	GGAGCCTCCGTCGGACAGTGAAGGGTTAGTATGGCGTGACGGGGATGGTCGGGTTGAGCGGGAACAGTTG	70	70				GGAGAGATGGCGAC-N<sub>70</sub>-AGCTGATCCTGATGG	[]	DNA phosphorylation	Identical to Cu10	['GTP']	["5'-OH"]		50 mM HEPES pH 7.0, 400 mM NaCl, 100 mM KCl, 15 mM MgCl2, 1 mM ATP, 1 mM GTP	['Mn2+', 'Mg2+', 'Ca2+']	5'-self phosphorylated DNA	m	n			Sequence diversity, metal specificity, and catalytic proficiency of metal-dependent phosphorylating DNA enzymes.	W Wang	Y Li	L P Billen	2002
Mg3	TTAGTAAGCCTATAGCCATCGCTGGGGCTTAAGAGCAGGGGGGCGGATGGGACCGAAGGTTGGCGTTGTA	70	70				GGAGAGATGGCGAT-N<sub>70</sub>-AGCTGATCCTGATGG	[]	DNA phosphorylation		['GTP']	["5'-OH"]		50 mM HEPES pH 7.0, 400 mM NaCl, 100 mM KCl, 15 mM MgCl2, 1 mM ATP, 1 mM GTP	['Mn2+', 'Mg2+', 'Ca2+']	5'-self phosphorylated DNA	m	n			Sequence diversity, metal specificity, and catalytic proficiency of metal-dependent phosphorylating DNA enzymes.	W Wang	Y Li	L P Billen	2002
Ca1	GTTGGGGTGTTAAAAGGGTATGGAATGATAGGGCTATGGGCGAGGAAACGTTTTCAGTTTCCAGAATGGT	70	70				GGAAAGATGGAC-N<sub>70</sub>-AGCTGATCCTGATGG	[]	DNA phosphorylation	Identical to Mn11	['GTP, ATP']	["5'-OH"]		50 mM HEPES pH 7.0, 400 mM NaCl, 100 mM KCl, 15 mM CaCl2, 1 mM ATP, 1 mM GTP	['Mn2+', 'Ca2+']	5'-self phosphorylated DNA	m	n			Sequence diversity, metal specificity, and catalytic proficiency of metal-dependent phosphorylating DNA enzymes.	W Wang	Y Li	L P Billen	2002
Dk2	ACCGGGTGTATACTACCGGTATGGACAGTGTTGTTGGATGGTAGTATCACTTTCCCCGCGCGGTGCCAGC	70	70				GGAGAGGTAACGAC-N<sub>70</sub>-AGCTGATCCTGATGG	[]	DNA phosphorylation		['GTP']	["5'-OH"]		50 mM HEPES pH 7.0, 400 mM NaCl, 100 mM KCl, 5 mM MgCl2, 5 mM CaCl2, 5 mM MnCl2, 50 μM CuCl2, 1 mM ATP, 1 mM GTP	['Mn2+']	5'-self phosphorylated DNA	m	y	k<sub>cat</sub> = 0.8 min<sup>-1</sup>		Sequence diversity, metal specificity, and catalytic proficiency of metal-dependent phosphorylating DNA enzymes.	W Wang	Y Li	L P Billen	2002
pH3DZ2	TGGTATAAGGGAGGCTAGAGAGGGTGTGGAAGAGCGGACAAAGGGTGGATTGTTAGGTATATTATTTG	68	70		F = fluorescein-dT, Q = DABCYL-dT		GATGTGTCCGTGCFrAQGGTTCGA	[]	RNA cleavage	Evolved from a population initially selected at pH 4.0	["2'-OH"]	['vicinal phosphate']		400 mM NaCl, 100 mM KCl, 8.5 mM MgCl2, 5 mM MnCl2, 1.25 mM CdCl2, 0.25 mM NiCl2, citrate pH 3.0	[]	cleavage of single ribonucleotide phosphodiester	s	n			Assemblage of signaling DNA enzymes with intriguing metal-ion specificities and pH dependences.	Z Liu	Y Li	S H J Mei, J D Brennan	2003
Dk1	GTTGGTGATAAAGACCGCGCTAGGGTCTGCAAGGGAGGAGATAGAGTATTTAGGATCGTATGGGCGGTG	69	70				GGAAGAGTGGTGAC-N<sub>70</sub>-AGCTGATCCTGATGG	[]	DNA phosphorylation		['ATP']	["5'-OH"]		50 mM HEPES pH 7.0, 400 mM NaCl, 100 mM KCl, 5 mM MgCl2, 5 mM CaCl2, 5 mM MnCl2, 50 μM CuCl2, 1 mM ATP, 1 mM GTP	['Mn2+']	5'-self phosphorylated DNA	m	y	k<sub>cat</sub> = 2.8 min<sup>-1</sup>		Sequence diversity, metal specificity, and catalytic proficiency of metal-dependent phosphorylating DNA enzymes.	W Wang	Y Li	L P Billen	2002
pH3DZ4	TTGGGAGGAGGAGACTGATATTTGGTCCTTTTTAGCCGGTGCCGTTTTAGGTTGTGGGGTGGGTGGTA	68	70		F = fluorescein-dT, Q = DABCYL-dT		GATGTGTCCGTGCFrAQGGTTCGA	[]	RNA cleavage	Evolved from a population initially selected at pH 4.0	["2'-OH"]	['vicinal phosphate']		400 mM NaCl, 100 mM KCl, 8.5 mM MgCl2, 5 mM MnCl2, 1.25 mM CdCl2, 0.25 mM NiCl2, citrate pH 3.0	[]	cleavage of single ribonucleotide phosphodiester	s	n			Assemblage of signaling DNA enzymes with intriguing metal-ion specificities and pH dependences.	Z Liu	Y Li	S H J Mei, J D Brennan	2003
pH3DZ5	TGGTGGAGGAAAGAAATAGCTTCGTCTTCCAtCGTGATGAGTGGGGAGGGAAAATGAGTAGGGGTCTGTA	70	70		F = fluorescein-dT, Q = DABCYL-dT		GATGTGTCCGTGCFrAQGGTTCGA	[]	RNA cleavage	Evolved from a population initially selected at pH 4.0	["2'-OH"]	['vicinal phosphate']		400 mM NaCl, 100 mM KCl, 8.5 mM MgCl2, 5 mM MnCl2, 1.25 mM CdCl2, 0.25 mM NiCl2, citrate pH 3.0	[]	cleavage of single ribonucleotide phosphodiester	s	n			Assemblage of signaling DNA enzymes with intriguing metal-ion specificities and pH dependences.	Z Liu	Y Li	S H J Mei, J D Brennan	2003
pH3DZ6	CTAGAGTAGCTTTGTGCTGTAAGGCTAGTTTTGGTAAAGATAGGGCTCTATGGTACCGGTTTGGCTAT	68	70		F = fluorescein-dT, Q = DABCYL-dT		GATGTGTCCGTGCFrAQGGTTCGA	[]	RNA cleavage	Evolved from a population initially selected at pH 4.0	["2'-OH"]	['vicinal phosphate']		400 mM NaCl, 100 mM KCl, 8.5 mM MgCl2, 5 mM MnCl2, 1.25 mM CdCl2, 0.25 mM NiCl2, citrate pH 3.0	[]	cleavage of single ribonucleotide phosphodiester	s	n			Assemblage of signaling DNA enzymes with intriguing metal-ion specificities and pH dependences.	Z Liu	Y Li	S H J Mei, J D Brennan	2003
pH3DZ7	GTGGTGTGTGATAGGGAGCCAACGAGTGACGAGATAGGTAGCCACGGTTAGGATTGGAAGGATTGTAC	68	70		F = fluorescein-dT, Q = DABCYL-dT		GATGTGTCCGTGCFrAQGGTTCGA	[]	RNA cleavage	Evolved from a population initially selected at pH 4.0	["2'-OH"]	['vicinal phosphate']		400 mM NaCl, 100 mM KCl, 8.5 mM MgCl2, 5 mM MnCl2, 1.25 mM CdCl2, 0.25 mM NiCl2, citrate pH 3.0	[]	cleavage of single ribonucleotide phosphodiester	s	n			Assemblage of signaling DNA enzymes with intriguing metal-ion specificities and pH dependences.	Z Liu	Y Li	S H J Mei, J D Brennan	2003
pH3DZ8	GGCAAAAGGAAACGCAGTTTGGGTGGAAACAGGTGGAAGGGTGTCACGAGTTAGTGGAGTCGACCCCGTG	70	70		F = fluorescein-dT, Q = DABCYL-dT		GATGTGTCCGTGCFrAQGGTTCGA	[]	RNA cleavage	Evolved from a population initially selected at pH 4.0	["2'-OH"]	['vicinal phosphate']		400 mM NaCl, 100 mM KCl, 8.5 mM MgCl2, 5 mM MnCl2, 1.25 mM CdCl2, 0.25 mM NiCl2, citrate pH 3.0	[]	cleavage of single ribonucleotide phosphodiester	s	n			Assemblage of signaling DNA enzymes with intriguing metal-ion specificities and pH dependences.	Z Liu	Y Li	S H J Mei, J D Brennan	2003
pH3DZ9	GGAAGTTGGAGGGTTCGTATTGCTACGTTGCCTTAGAGAGGTTGTGGAAGAGCGGCACATCATTGTTGGG	70	70		F = fluorescein-dT, Q = DABCYL-dT		GATGTGTCCGTGCFrAQGGTTCGA	[]	RNA cleavage	Evolved from a population initially selected at pH 4.0. Also seen in pH4 pool as pH4DZ8	["2'-OH"]	['vicinal phosphate']		400 mM NaCl, 100 mM KCl, 8.5 mM MgCl2, 5 mM MnCl2, 1.25 mM CdCl2, 0.25 mM NiCl2, citrate pH 3.0	[]	cleavage of single ribonucleotide phosphodiester	s	n			Assemblage of signaling DNA enzymes with intriguing metal-ion specificities and pH dependences.	Z Liu	Y Li	S H J Mei, J D Brennan	2003
pH3DZ11	GAAGTGGGGGTCGGGGGAAGGGAGGCACGCGTAAAGGTAGGTGTGAGGGCGGGTGAGAGTTGGACAAT	68	70		F = fluorescein-dT, Q = DABCYL-dT		GATGTGTCCGTGCFrAQGGTTCGA	[]	RNA cleavage	Evolved from a population initially selected at pH 4.0. Also appeared in pH4, pH5, pH6 pools as pH4DZ7, pH5DZ5 and pH6DZ3	["2'-OH"]	['vicinal phosphate']		400 mM NaCl, 100 mM KCl, 8.5 mM MgCl2, 5 mM MnCl2, 1.25 mM CdCl2, 0.25 mM NiCl2, citrate pH 3.0	[]	cleavage of single ribonucleotide phosphodiester	s	n			Assemblage of signaling DNA enzymes with intriguing metal-ion specificities and pH dependences.	Z Liu	Y Li	S H J Mei, J D Brennan	2003
pH4DZ1	TGTATGCTAGCTCGGGGAGAAACATCTTTGCGGGATAAGGCCGCCGATAGAGCGGAAGCGACTTGGTTGT	70	70		F = fluorescein-dT, Q = DABCYL-dT		GATGTGTCCGTGCFrAQGGTTCGA	[]	RNA cleavage	Evolved from a population initially selected at pH 4.0	["2'-OH"]	['vicinal phosphate']		400 mM NaCl, 100 mM KCl, 8.5 mM MgCl2, 5 mM MnCl2, 1.25 mM CdCl2, 0.25 mM NiCl2, citrate pH 4.0	['Mn2+']	cleavage of single ribonucleotide phosphodiester	m	y	k<sub>obs</sub> = 1.1 min<sup>-1</sup>		Assemblage of signaling DNA enzymes with intriguing metal-ion specificities and pH dependences.	Z Liu	Y Li	S H J Mei, J D Brennan	2003
pH4DZ2	TGAATAGGGTCCTAGGCATAAATTACGAAAACGGCTTTAATCTTTTAGTGGAAAGGTCCGATAACGAGTG	70	70		F = fluorescein-dT, Q = DABCYL-dT		GATGTGTCCGTGCFrAQGGTTCGA	[]	RNA cleavage	Evolved from a population initially selected at pH 4.0. Also appeared in pH3, pH5 pools as pH3DZ10 and pH5DZ1	["2'-OH"]	['vicinal phosphate']		400 mM NaCl, 100 mM KCl, 8.5 mM MgCl2, 5 mM MnCl2, 1.25 mM CdCl2, 0.25 mM NiCl2, citrate pH 4.0	[]	cleavage of single ribonucleotide phosphodiester	s	n			Assemblage of signaling DNA enzymes with intriguing metal-ion specificities and pH dependences.	Z Liu	Y Li	S H J Mei, J D Brennan	2003
pH4DZ3	TGGGTAAAAGGAAAAGATGGCGGAGCGAGTTGATGGCGTGATTAGGAGGAGGACTTAAAGGTGGTGGTTG	70	70		F = fluorescein-dT, Q = DABCYL-dT		GATGTGTCCGTGCFrAQGGTTCGA	[]	RNA cleavage	Evolved from a population initially selected at pH 4.0	["2'-OH"]	['vicinal phosphate']		400 mM NaCl, 100 mM KCl, 8.5 mM MgCl2, 5 mM MnCl2, 1.25 mM CdCl2, 0.25 mM NiCl2, citrate pH 4.0	[]	cleavage of single ribonucleotide phosphodiester	s	n			Assemblage of signaling DNA enzymes with intriguing metal-ion specificities and pH dependences.	Z Liu	Y Li	S H J Mei, J D Brennan	2003
pH4DZ4	TGTACGGTAGGGAGGGTGCAAGGTGAATCGGATTAGTTTACGGAAGAGTGTGATTGAGTCCGATAGCT	68	70		F = fluorescein-dT, Q = DABCYL-dT		GATGTGTCCGTGCFrAQGGTTCGA	[]	RNA cleavage	Evolved from a population initially selected at pH 4.0	["2'-OH"]	['vicinal phosphate']		400 mM NaCl, 100 mM KCl, 8.5 mM MgCl2, 5 mM MnCl2, 1.25 mM CdCl2, 0.25 mM NiCl2, citrate pH 4.0	[]	cleavage of single ribonucleotide phosphodiester	s	n			Assemblage of signaling DNA enzymes with intriguing metal-ion specificities and pH dependences.	Z Liu	Y Li	S H J Mei, J D Brennan	2003
pH4DZ5	CAGTAGGGCAATTTGGTTGGGTTTAATGTGATACGAAGAACCATATTTGCGGAGTTCTAGCCGGCCGAT	69	70		F = fluorescein-dT, Q = DABCYL-dT		GATGTGTCCGTGCFrAQGGTTCGA	[]	RNA cleavage	Evolved from a population initially selected at pH 4.0	["2'-OH"]	['vicinal phosphate']		400 mM NaCl, 100 mM KCl, 8.5 mM MgCl2, 5 mM MnCl2, 1.25 mM CdCl2, 0.25 mM NiCl2, citrate pH 4.0	[]	cleavage of single ribonucleotide phosphodiester	s	n			Assemblage of signaling DNA enzymes with intriguing metal-ion specificities and pH dependences.	Z Liu	Y Li	S H J Mei, J D Brennan	2003
UV1C	GGAGAACGCGAGGCAAGGCTGGGAGAAATGTGGATCACGATT	42	*		T=T is a thymine dimer		AGGATCTACATGTAT=TGTGTGCGTACGAGTATATG	[]	Thymine dimer repair	fragment of UV1A, trans-acting	["2'-OH"]	['vicinal phosphate']		20 mM Sodium phosphate pH 7.0, 240 mM NaCl	['light', 'Na+', 'K+']	repaired sequences	m	y	k<sub>cat</sub> = 4.5 min<sup>-1</sup>		A deoxyribozyme that harnesses light to repair thymine dimers in DNA.	D J-F Chinnapen	D Sen		2004
pH4DZ6	GAGGTGGGGGTCGGGGGAAGGGAGGCACGCGTAAAGGTAGGTGTGAGGGCGCATGAGGGAATTGGACGAT	70	70		F = fluorescein-dT, Q = DABCYL-dT		GATGTGTCCGTGCFrAQGGTTCGA	[]	RNA cleavage	Evolved from a population initially selected at pH 4.0	["2'-OH"]	['vicinal phosphate']		400 mM NaCl, 100 mM KCl, 8.5 mM MgCl2, 5 mM MnCl2, 1.25 mM CdCl2, 0.25 mM NiCl2, citrate pH 4.0	[]	cleavage of single ribonucleotide phosphodiester	s	n			Assemblage of signaling DNA enzymes with intriguing metal-ion specificities and pH dependences.	Z Liu	Y Li	S H J Mei, J D Brennan	2003
pH4DZ7	GAGGTGGGGGTCGGGGGAAGGGAGGCACGCGTAAAGGTAGGTGTGAGGGCGCATGAGGGAATTGGACGAT	70	70		F = fluorescein-dT, Q = DABCYL-dT		GATGTGTCCGTGCFrAQGGTTCGA	[]	RNA cleavage	Evolved from a population initially selected at pH 4.0. Also appeared in pH3, pH5, pH6 pools as pH3DZ11, pH5DZ5 and pH6DZ3	["2'-OH"]	['vicinal phosphate']		400 mM NaCl, 100 mM KCl, 8.5 mM MgCl2, 5 mM MnCl2, 1.25 mM CdCl2, 0.25 mM NiCl2, citrate pH 4.0	[]	cleavage of single ribonucleotide phosphodiester	s	n			Assemblage of signaling DNA enzymes with intriguing metal-ion specificities and pH dependences.	Z Liu	Y Li	S H J Mei, J D Brennan	2003
pH4DZ8	GGGAGTTGGAGGATCCGTACTGTTACGTTGTCTTAGAGAGGGTGTGGAAGAGCGGCACATTACTGTTGGG	70	70		F = fluorescein-dT, Q = DABCYL-dT		GATGTGTCCGTGCFrAQGGTTCGA	[]	RNA cleavage	Evolved from a population initially selected at pH 4.0. Also appeared in pH3 pool as pH3DZ9	["2'-OH"]	['vicinal phosphate']		400 mM NaCl, 100 mM KCl, 8.5 mM MgCl2, 5 mM MnCl2, 1.25 mM CdCl2, 0.25 mM NiCl2, citrate pH 4.0	[]	cleavage of single ribonucleotide phosphodiester	s	n			Assemblage of signaling DNA enzymes with intriguing metal-ion specificities and pH dependences.	Z Liu	Y Li	S H J Mei, J D Brennan	2003
pH5DZ1	TGAATAGGGTCTCGGGCATAAATTACGGAAACGGTTTTAATTTTCTAGTGGAAAGGTCCGATAACGAGGT	70	70		F = fluorescein-dT, Q = DABCYL-dT		GATGTGTCCGTGCFrAQGGTTCGA	[]	RNA cleavage	Evolved from a population initially selected at pH 4.0. Also appeared in pH3 and pH4 pools as pH3DZ10 and pH4DZ2	["2'-OH"]	['vicinal phosphate']		400 mM NaCl, 100 mM KCl, 8.5 mM MgCl2, 5 mM MnCl2, 1.25 mM CdCl2, 0.25 mM NiCl2, citrate pH 5.0	['Mn2+']	cleavage of single ribonucleotide phosphodiester	m	y	k<sub>obs</sub> = 0.72 min<sup>-1</sup>		Assemblage of signaling DNA enzymes with intriguing metal-ion specificities and pH dependences.	Z Liu	Y Li	S H J Mei, J D Brennan	2003
pH5DZ2	CTGTGGGAGGCTAAGAGAGGTTGTGGAAGAGCGGTAAACTAATATCAGTGTTATGACAGTGGTGATTGC	69	70		F = fluorescein-dT, Q = DABCYL-dT		GATGTGTCCGTGCFrAQGGTTCGA	[]	RNA cleavage	Evolved from a population initially selected at pH 4.0	["2'-OH"]	['vicinal phosphate']		400 mM NaCl, 100 mM KCl, 8.5 mM MgCl2, 5 mM MnCl2, 1.25 mM CdCl2, 0.25 mM NiCl2, citrate pH 5.0	[]	cleavage of single ribonucleotide phosphodiester	s	n			Assemblage of signaling DNA enzymes with intriguing metal-ion specificities and pH dependences.	Z Liu	Y Li	S H J Mei, J D Brennan	2003
pH5DZ3	CGGAGTAGGGGGGGAAGGTTGGGTAAAGGAATTTTTATGCTGTTAGCAGGTCTAACGGCGGTGCAGGGG	69	70		F = fluorescein-dT, Q = DABCYL-dT		GATGTGTCCGTGCFrAQGGTTCGA	[]	RNA cleavage	Evolved from a population initially selected at pH 4.0	["2'-OH"]	['vicinal phosphate']		400 mM NaCl, 100 mM KCl, 8.5 mM MgCl2, 5 mM MnCl2, 1.25 mM CdCl2, 0.25 mM NiCl2, citrate pH 5.0	[]	cleavage of single ribonucleotide phosphodiester	s	n			Assemblage of signaling DNA enzymes with intriguing metal-ion specificities and pH dependences.	Z Liu	Y Li	S H J Mei, J D Brennan	2003
Clone91	TGCAGTCGGGTAGTTAAACCGACCTTCAGACATAGGCAGGCGTATATCT	49	50					[]	RNA cleavage		["2'-OH of rA"]	['vicinal phosphate']	RNA phosphodiester	50 mM MES pH 5.5, 250 mM NaNO3, 0.1 mM UO22+	['UO22+']	specific cleavage at desired position	s	n			A catalytic beacon sensor for uranium with parts-per-trillion sensitivity and millionfold selectivity.	J Liu	Y Lu	A K Brown, X Meng, D M Cropek, J D Istok, D B Watson	2007
pH5DZ4	GGCAGAGGAGGTGGGCGATGAGTAGTAGGGGGGGAAGGTTGGGTTCAGTTTAGTTGCGGTTGGTATAC	68	70		F = fluorescein-dT, Q = DABCYL-dT		GATGTGTCCGTGCFrAQGGTTCGA	[]	RNA cleavage	Evolved from a population initially selected at pH 4.0	["2'-OH"]	['vicinal phosphate']		400 mM NaCl, 100 mM KCl, 8.5 mM MgCl2, 5 mM MnCl2, 1.25 mM CdCl2, 0.25 mM NiCl2, citrate pH 5.0	[]	cleavage of single ribonucleotide phosphodiester	s	n			Assemblage of signaling DNA enzymes with intriguing metal-ion specificities and pH dependences.	Z Liu	Y Li	S H J Mei, J D Brennan	2003
pH5DZ5	GAAGTGGGGGTCGGGGGAAGGGAGGCACGTGTAAAGGTAGGTGTGAGGGTGTATGGAAGAGTTGGACAAC	70	70		F = fluorescein-dT, Q = DABCYL-dT		GATGTGTCCGTGCFrAQGGTTCGA	[]	RNA cleavage	Evolved from a population initially selected at pH 4.0. Also appeared in pH3, pH4, pH6 pools as pH3DZ11, pH4DZ7, and pH6DZ3	["2'-OH"]	['vicinal phosphate']		400 mM NaCl, 100 mM KCl, 8.5 mM MgCl2, 5 mM MnCl2, 1.25 mM CdCl2, 0.25 mM NiCl2, citrate pH 5.0	[]	cleavage of single ribonucleotide phosphodiester	s	n			Assemblage of signaling DNA enzymes with intriguing metal-ion specificities and pH dependences.	Z Liu	Y Li	S H J Mei, J D Brennan	2003
pH5DZ6	TCGTAGGGGGGGAAGGTTGGGTGGAAGGAGTTAGTAAGACGATTGTACTAGCGGTGAGGGCAGGGTGATG	70	70		F = fluorescein-dT, Q = DABCYL-dT		GATGTGTCCGTGCFrAQGGTTCGA	[]	RNA cleavage	Evolved from a population initially selected at pH 4.0. Also appeared in pH6 pool as pH6DZ2	["2'-OH"]	['vicinal phosphate']		400 mM NaCl, 100 mM KCl, 8.5 mM MgCl2, 5 mM MnCl2, 1.25 mM CdCl2, 0.25 mM NiCl2, citrate pH 5.0	[]	cleavage of single ribonucleotide phosphodiester	s	n			Assemblage of signaling DNA enzymes with intriguing metal-ion specificities and pH dependences.	Z Liu	Y Li	S H J Mei, J D Brennan	2003
pH6DZ1	ATCGGACAAGGGAGGCACTGGAGGTTGAGGTAGTGAGCGTTGGTTAACGCCGGACAAAGGGAAGCATGGT	70	70		F = fluorescein-dT, Q = DABCYL-dT		GATGTGTCCGTGCFrAQGGTTCGA	[]	RNA cleavage	Evolved from a population initially selected at pH 4.0. Also appeared in pH7 pool as pH7DZ2	["2'-OH"]	['vicinal phosphate']		400 mM NaCl, 100 mM KCl, 8.5 mM MgCl2, 5 mM MnCl2, 1.25 mM CdCl2, 0.25 mM NiCl2, MES pH 6.0	['Mn2+']	cleavage of single ribonucleotide phosphodiester	m	y	k<sub>obs</sub> = 0.25 min<sup>-1</sup>		Assemblage of signaling DNA enzymes with intriguing metal-ion specificities and pH dependences.	Z Liu	Y Li	S H J Mei, J D Brennan	2003
pH6DZ2	TCGTAAGGGGGGAAGGTTGGGTGGAGGGAGTCAGTAAGACGATTGTACTAGTGGTGAGGGCAGGATGATG	70	70		F = fluorescein-dT, Q = DABCYL-dT		GATGTGTCCGTGCFrAQGGTTCGA	[]	RNA cleavage	Evolved from a population initially selected at pH 4.0. Also appeared in pH5 pool as pH5DZ6	["2'-OH"]	['vicinal phosphate']		400 mM NaCl, 100 mM KCl, 8.5 mM MgCl2, 5 mM MnCl2, 1.25 mM CdCl2, 0.25 mM NiCl2, MES pH 6.0	[]	cleavage of single ribonucleotide phosphodiester	s	n			Assemblage of signaling DNA enzymes with intriguing metal-ion specificities and pH dependences.	Z Liu	Y Li	S H J Mei, J D Brennan	2003
pH7DZ1	GTGGAACCCATGATGAGCCGAGTTGGGGTGTGTCTCTCGTATATGGCGGAAGTGGGACAATAGTTGAGT	69	70		F = fluorescein-dT, Q = DABCYL-dT		GATGTGTCCGTGCFrAQGGTTCGA	[]	RNA cleavage	Evolved from a population initially selected at pH 4.0, trans-acting system designed based on pH7DZ1	["2'-OH"]	['vicinal phosphate']		400 mM NaCl, 100 mM KCl, 8.5 mM MgCl2, 5 mM MnCl2, 1.25 mM CdCl2, 0.25 mM NiCl2, HEPES pH 7.0	['Mn2+']	cleavage of single ribonucleotide phosphodiester	m	y	k<sub>obs</sub> = 1.3 min<sup>-1</sup>		Assemblage of signaling DNA enzymes with intriguing metal-ion specificities and pH dependences.	Z Liu	Y Li	S H J Mei, J D Brennan	2003
pH7DZ2	GTCGGACAAGGGAGGCACTGGGGATTGAGGTAGTGAGCGTTGGTTAACGCCGGACAAAGGGGAGCATGGT	70	70		F = fluorescein-dT, Q = DABCYL-dT		GATGTGTCCGTGCFrAQGGTTCGA	[]	RNA cleavage	Evolved from a population initially selected at pH 4.0. Also appeared in pH6 pool as pH6DZ1	["2'-OH"]	['vicinal phosphate']		400 mM NaCl, 100 mM KCl, 8.5 mM MgCl2, 5 mM MnCl2, 1.25 mM CdCl2, 0.25 mM NiCl2, HEPES pH 7.0	[]	cleavage of single ribonucleotide phosphodiester	s	n			Assemblage of signaling DNA enzymes with intriguing metal-ion specificities and pH dependences.	Z Liu	Y Li	S H J Mei, J D Brennan	2003
pH7DZ3	TAACTCATTATGAGGTGACGGAGTACCGGAAGAGGGAGAGATGAAGGGATGGGCGGTTGTGCTGTGTTGG	70	70		F = fluorescein-dT, Q = DABCYL-dT		GATGTGTCCGTGCFrAQGGTTCGA	[]	RNA cleavage	Evolved from a population initially selected at pH 4.0	["2'-OH"]	['vicinal phosphate']		400 mM NaCl, 100 mM KCl, 8.5 mM MgCl2, 5 mM MnCl2, 1.25 mM CdCl2, 0.25 mM NiCl2, HEPES pH 7.0	[]	cleavage of single ribonucleotide phosphodiester	s	n			Assemblage of signaling DNA enzymes with intriguing metal-ion specificities and pH dependences.	Z Liu	Y Li	S H J Mei, J D Brennan	2003
pH7DZ4	CCCATGATGAGAGTGCTACTCGGAAGAGGGACATGATAGGGGAGGGATTAGATGGTGTTTATTGTGTAC	69	70		F = fluorescein-dT, Q = DABCYL-dT		GATGTGTCCGTGCFrAQGGTTCGA	[]	RNA cleavage	Evolved from a population initially selected at pH 4.0	["2'-OH"]	['vicinal phosphate']		400 mM NaCl, 100 mM KCl, 8.5 mM MgCl2, 5 mM MnCl2, 1.25 mM CdCl2, 0.25 mM NiCl2, HEPES pH 7.0	[]	cleavage of single ribonucleotide phosphodiester	s	n			Assemblage of signaling DNA enzymes with intriguing metal-ion specificities and pH dependences.	Z Liu	Y Li	S H J Mei, J D Brennan	2003
UV1A	AGGATCTACATGTAT=TGTGTGCGTACGAGTATATGGAGAACGCGAGGCAAGGCTGGGAGAAATGTGGATCACGATTGTCTCAATCGGTCTGTATC	95	40		T=T is a thymine dimer		AGGATCTACATGTAT=TGTGTGCGTACGAGTATATG	[]	Thymine dimer repair		["2'-OH"]	['vicinal phosphate']		20 mM Sodium phosphate pH 7.0, 40 mM NaCl, 10 μM Serotonin	['light']	repaired sequences	m	n			A deoxyribozyme that harnesses light to repair thymine dimers in DNA.	D J-F Chinnapen	D Sen		2004
UV1B	GGAGAACGCGAGGCAAGGCTGGGAGAAATGTGGATCACGATTGTCTCAATCGGTCTGTATC	61	*		T=T is a thymine dimer		AGGATCTACATGTAT=TGTGTGCGTACGAGTATATG	[]	Thymine dimer repair	fragment of UV1A, trans-acting	["2'-OH"]	['vicinal phosphate']		20 mM Sodium phosphate pH 7.0, 240 mM NaCl	['light']	repaired sequences	m	n			A deoxyribozyme that harnesses light to repair thymine dimers in DNA.	D J-F Chinnapen	D Sen		2004
class 1	GGCGGGAGAAGGGGGGTTGGGGTCTCGAGAACATGAGGATATGGCGTAAAAGTACTTATGAGTAGGGT	68	70				GGAAGCATAGCGAC-N<sub>70</sub>-AGCTGATCCTGATGG	[]	DNA capping		["DNA 5'-PO<sub>4</sub><sup>-2</sup> oxygen"]	['ATP']		50 mM HEPES pH 7.0, 400 mM NaCl, 100 mM KCl, 10 mM MgCl2, 5 mM CaCl2, 1 mM MnCl2, and 50 µM CuCl2, 1mM ATP	[]	5',5'-AppDNA	m	y	k<sub>obs</sub> = 0.003 min<sup>-1</sup>		Capping DNA with DNA.	Y Li	R R Breaker	Y Liu	2000
class 2	AACAGAACTAACTGAAAACGGGGGAAGGCCGTGAGCGGTTATCTTGTTGGTGATGTCTATTGTTACCC	68	70				GGAAGAGATGCAT-N<sub>70</sub>-AGCTGATCCTGATGG	[]	DNA capping		["DNA 5'-PO<sub>4</sub><sup>-2</sup> oxygen"]	['ATP']		50 mM HEPES pH 7.0, 400 mM NaCl, 100 mM KCl, 10 mM MgCl2, 5 mM CaCl2, 1 mM MnCl2, and 50 µM CuCl2, 1mM ATP	[]	5',5'-AppDNA	m	n			Capping DNA with DNA.	Y Li	R R Breaker	Y Liu	2000
class 3	AATCTGGGAGTCGTTCCTGGGGTATTATGTCAGATGTTATGTAATAACGTAGTATACTGAACGCCCCC	68	70				GGAAGAATGGTAC-N<sub>70</sub>-AGCTGATCCTGATGG	[]	DNA capping		["DNA 5'-PO<sub>4</sub><sup>-2</sup> oxygen"]	['ATP']		50 mM HEPES pH 7.0, 400 mM NaCl, 100 mM KCl, 10 mM MgCl2, 5 mM CaCl2, 1 mM MnCl2, and 50 µM CuCl2, 1mM ATP	[]	5',5'-AppDNA	m	n			Capping DNA with DNA.	Y Li	R R Breaker	Y Liu	2000
class 4	ACTATAGGGACGGTTAGGGGAAGTAAAGTCTCTGTTGGAGTTTTGGTAGGCAGTATACGTCTATTCCCCC	70	70				GGAAGGGATGAC-N<sub>70</sub>-AGCTGATCCTGATGG	[]	DNA capping		["DNA 5'-PO<sub>4</sub><sup>-2</sup> oxygen"]	['ATP']		50 mM HEPES pH 7.0, 400 mM NaCl, 100 mM KCl, 10 mM MgCl2, 5 mM CaCl2, 1 mM MnCl2, and 50 µM CuCl2, 1mM ATP	[]	5',5'-AppDNA	m	n			Capping DNA with DNA.	Y Li	R R Breaker	Y Liu	2000
class 5	AGGTTGCCGAGAAGTTATTACAGGTCTGTTTTGGCTAAGATTCGGATGTGATTTATTGCATTACCCCC	68	70				GGAAGAGATCAAC-N<sub>70</sub>-AGCTGATCCTGATGG	[]	DNA capping		["DNA 5'-PO<sub>4</sub><sup>-2</sup> oxygen"]	['ATP']		50 mM HEPES pH 7.0, 400 mM NaCl, 100 mM KCl, 10 mM MgCl2, 5 mM CaCl2, 1 mM MnCl2, and 50 µM CuCl2, 1mM ATP	[]	5',5'-AppDNA	m	n			Capping DNA with DNA.	Y Li	R R Breaker	Y Liu	2000
class 6	AGTTAAAGGCGACTCGATGATTAGTTCCGGAAATGGTCGTGGTTGGGTAGCAAGTTCTCCCC	62	70				GGAAGAGAGATTGAC-N<sub>70</sub>-AGCTGATCCTGATGG	[]	DNA capping		["DNA 5'-PO<sub>4</sub><sup>-2</sup> oxygen"]	['ATP']		50 mM HEPES pH 7.0, 400 mM NaCl, 100 mM KCl, 10 mM MgCl2, 5 mM CaCl2, 1 mM MnCl2, and 50 µM CuCl2, 1mM ATP	[]	5',5'-AppDNA	m	n			Capping DNA with DNA.	Y Li	R R Breaker	Y Liu	2000
class 7	ATGTATGTCGGAAGAGACTCGTGCGGAGGTTGGGAAGTGGGGTAACAGGATGGGATTTTGGATGTAC	67	70				GGAAGAGATGGTGAC-N<sub>70</sub>-AGCTGATCCTGATGG	[]	DNA capping		["DNA 5'-PO<sub>4</sub><sup>-2</sup> oxygen"]	['ATP']		50 mM HEPES pH 7.0, 400 mM NaCl, 100 mM KCl, 10 mM MgCl2, 5 mM CaCl2, 1 mM MnCl2, and 50 µM CuCl2, 1mM ATP	[]	5',5'-AppDNA	m	n			Capping DNA with DNA.	Y Li	R R Breaker	Y Liu	2000
class 8	CCACTATGCTTCCAAATAATTATTTGTAGAATACAGGGGTAAGGTGCATGTTTAAGTCTCGGAGGTCCCT	70	70				GGAAGAGGTGGAC-N<sub>70</sub>-AGCTGATCCTGATGG	[]	DNA capping		["DNA 5'-PO<sub>4</sub><sup>-2</sup> oxygen"]	['ATP']		50 mM HEPES pH 7.0, 400 mM NaCl, 100 mM KCl, 10 mM MgCl2, 5 mM CaCl2, 1 mM MnCl2, and 50 µM CuCl2, 1mM ATP	[]	5',5'-AppDNA	m	n			Capping DNA with DNA.	Y Li	R R Breaker	Y Liu	2000
class 9	GGAAAAGCAGATGTCAGTTAGGTGTGGAGACTAGGAGGGTCCGTAGTCAAGTGCGAGGAAATGTTGGGGG	70	70				GGAAGAGATCGAC-N<sub>70</sub>-AGCTGATCCTGATGG	[]	DNA capping		["DNA 5'-PO<sub>4</sub><sup>-2</sup> oxygen"]	['ATP']		50 mM HEPES pH 7.0, 400 mM NaCl, 100 mM KCl, 10 mM MgCl2, 5 mM CaCl2, 1 mM MnCl2, and 50 µM CuCl2, 1mM ATP	[]	5',5'-AppDNA	m	n			Capping DNA with DNA.	Y Li	R R Breaker	Y Liu	2000
class 10	GTTGCCGGGTATTCAGTTGAGAACTCATAAGGAGTGCGGCTTTGAAACGGTTTGTAGATACCCCCC	66	70				GGAAGGATGCAC-N<sub>70</sub>-AGCTGATCCTGATGG	[]	DNA capping		["DNA 5'-PO<sub>4</sub><sup>-2</sup> oxygen"]	['ATP']		50 mM HEPES pH 7.0, 400 mM NaCl, 100 mM KCl, 10 mM MgCl2, 5 mM CaCl2, 1 mM MnCl2, and 50 µM CuCl2, 1mM ATP	[]	5',5'-AppDNA	m	n			Capping DNA with DNA.	Y Li	R R Breaker	Y Liu	2000
class 11	TAGAGTAAGCTGGGTGCATCTGGCTGTCGACCGGAGTACAGATAATAATATGCTGCCTTAACAGGGGG	68	70				GGAAGAGTGGGAC-N<sub>70</sub>-AGCTGATCCTGATGG	[]	DNA capping		["DNA 5'-PO<sub>4</sub><sup>-2</sup> oxygen"]	['ATP']		50 mM HEPES pH 7.0, 400 mM NaCl, 100 mM KCl, 10 mM MgCl2, 5 mM CaCl2, 1 mM MnCl2, and 50 µM CuCl2, 1mM ATP	[]	5',5'-AppDNA	m	n			Capping DNA with DNA.	Y Li	R R Breaker	Y Liu	2000
class 12	TTCCCACCTTTTACATAAGCAGATTTTGTGGATGGTAGGTGAGCTGGTGTTATCTACGGCCAC	63	70				GGAAGAGATCGAC-N<sub>70</sub>-AGCTGATCCTGATGG	[]	DNA capping		["DNA 5'-PO<sub>4</sub><sup>-2</sup> oxygen"]	['ATP']		50 mM HEPES pH 7.0, 400 mM NaCl, 100 mM KCl, 10 mM MgCl2, 5 mM CaCl2, 1 mM MnCl2, and 50 µM CuCl2, 1mM ATP	[]	5',5'-AppDNA	m	n			Capping DNA with DNA.	Y Li	R R Breaker	Y Liu	2000
Dz22_group1	CAACCCATTATCGACATTCTCTC	23	23				CTGCAGAATTCTAATACGACTCACTATrAGGAAGAGATGGCGACATCTC-E-GTGACGGTAAGCTTGGCAC	[]	RNA cleavage	Cleavage in cis. Substrate annotated as obtained by in vitro selection, i.e. constant region, catalytic cleavage site (rA), region randomized in the initial DNAzyme library , constant region.	["2'-OH of rA"]	['vicinal phosphate']	RNA phosphodiester	HEPES 50 mM, pH 7.0, NaCl 100 mM, CdCl2	[]	specific cleavage at desired position	s	n			Characterization of Highly Efficient RNA‐Cleaving DNAzymes that Function at Acidic pH with No Divalent Metal‐Ion Cofactors	A Kasprowicz	J Ciesiołka	K Stokowa‐Sołtys, M Jeżowska‐Bojczuk, J Wrzesiński	2016
Dz24_group2	GTCCCAACCCCAAACCCTTCTCA	23	23				CTGCAGAATTCTAATACGACTCACTATrAGGAAGAGATGGCGACATCTC-E-GTGGCGGTAAGCTTGGCAC	[]	RNA cleavage	Cleavage in cis. Substrate annotated as obtained by in vitro selection, i.e. constant region, catalytic cleavage site (rA), region randomized in the initial DNAzyme library , constant region.	["2'-OH of rA"]	['vicinal phosphate']	RNA phosphodiester	HEPES 50 mM, pH 7.0, NaCl 100 mM, CdCl2	[]	specific cleavage at desired position	s	n			Characterization of Highly Efficient RNA‐Cleaving DNAzymes that Function at Acidic pH with No Divalent Metal‐Ion Cofactors	A Kasprowicz	J Ciesiołka	K Stokowa‐Sołtys, M Jeżowska‐Bojczuk, J Wrzesiński	2016
Dz40_group3	TACCCAACCCCAAATCCTTCTCC	23	23				CTGCAGAATTCTAATACGACTCACTATrAGGAAGAGATGGCGACATCTC-E-GTGGCGGTAAGCTTGGCAC	[]	RNA cleavage	Cleavage in cis. Substrate annotated as obtained by in vitro selection, i.e. constant region, catalytic cleavage site (rA), region randomized in the initial DNAzyme library , constant region.	["2'-OH of rA"]	['vicinal phosphate']	RNA phosphodiester	HEPES 50 mM, pH 7.0, NaCl 100 mM, CdCl2	[]	specific cleavage at desired position	s	n			Characterization of Highly Efficient RNA‐Cleaving DNAzymes that Function at Acidic pH with No Divalent Metal‐Ion Cofactors	A Kasprowicz	J Ciesiołka	K Stokowa‐Sołtys, M Jeżowska‐Bojczuk, J Wrzesiński	2016
Dz15_group4	TTACAAACCCCAAACCTTCTCTT	23	23				CTGCAGAATTCTAATACGACTCACTATrAGGAAGAGATGGCGACATCTC-E-GTGACGGTAAGCTTGGCAC	[]	RNA cleavage	Cleavage in cis. Substrate annotated as obtained by in vitro selection, i.e. constant region, catalytic cleavage site (rA), region randomized in the initial DNAzyme library , constant region.	["2'-OH of rA"]	['vicinal phosphate']	RNA phosphodiester	HEPES 50 mM, pH 7.0, NaCl 100 mM, CdCl2	[]	specific cleavage at desired position	m	y	k<sub>obs</sub> = 0.012 min<sup>-1</sup>		Characterization of Highly Efficient RNA‐Cleaving DNAzymes that Function at Acidic pH with No Divalent Metal‐Ion Cofactors	A Kasprowicz	J Ciesiołka	K Stokowa‐Sołtys, M Jeżowska‐Bojczuk, J Wrzesiński	2016
CLICK-7	ATCGATAATGTTAAATGTTTCTCTAGTTCATCAGCAGA	38	40	5′-hexynyl-labeled pool during in vitro selection		Azide-PEG3-biotin		[]	Copper-mediated Azide-Alkyne Cycloaddition (CuAAC)		['Alkyne']	['Azide']		50 mM HEPES pH 7.4, 300 mM NaCl, 50 mM KCl, 20 mM MgCl2, 2.5 mM Azide-PEG3-biotin, 5 μM CuSO4, 2.5 mM Sodium Ascorbate	['Cu2+', 'Cu+']		s	n			CLICK-17, a DNA enzyme that harnesses ultra-low concentrations of either Cu+ or Cu2+ to catalyze the azide-alkyne 'click' reaction in water.	K Liu	D Sen	P K Lat, H Yu	2020
Dz42_unclassified	CCCAACCCCAAATCCTTCTCTCG	23	23				CTGCAGAATTCTAATACGACTCACTATrAGGAAGAGATGGCGACATCTT-E-GTGACGGTAAGCTTGGCAC	[]	RNA cleavage	Cleavage in cis. Substrate annotated as obtained by in vitro selection, i.e. constant region, catalytic cleavage site (rA), region randomized in the initial DNAzyme library , constant region.	["2'-OH of rA"]	['vicinal phosphate']	RNA phosphodiester	HEPES 50 mM, pH 7.0, NaCl 100 mM, CdCl2	[]	specific cleavage at desired position	s	n			Characterization of Highly Efficient RNA‐Cleaving DNAzymes that Function at Acidic pH with No Divalent Metal‐Ion Cofactors	A Kasprowicz	J Ciesiołka	K Stokowa‐Sołtys, M Jeżowska‐Bojczuk, J Wrzesiński	2016
Dz6_group1	CTACCCTCAAGCGACTTCTCTCG	23	23				CTGCAGAATTCTAATACGACTCACTATrAGGAAGAGATGGCGACATCTC-E-GTGACGGTAAGCTTGGCAC	[]	RNA cleavage	Cleavage in cis. Substrate annotated as obtained by in vitro selection, i.e. constant region, catalytic cleavage site (rA), region randomized in the initial DNAzyme library , constant region.	["2'-OH of rA"]	['vicinal phosphate']	RNA phosphodiester	HEPES 50 mM, pH 7.0, NaCl 100 mM, CdCl2	[]	specific cleavage at desired position	s	n			Characterization of Highly Efficient RNA‐Cleaving DNAzymes that Function at Acidic pH with No Divalent Metal‐Ion Cofactors	A Kasprowicz	J Ciesiołka	K Stokowa‐Sołtys, M Jeżowska‐Bojczuk, J Wrzesiński	2016
Dz7_group1	CTACCCTCAAGCGACTTCTCTCG	23	23				CTGCAGAATTCTAATACGACTCACTATrAGGAGAGATGGCGACATCTC-E-GTGGCGGTAAGCTTGGCAC	[]	RNA cleavage	Cleavage in cis. Substrate annotated as obtained by in vitro selection, i.e. constant region, catalytic cleavage site (rA), region randomized in the initial DNAzyme library , constant region.	["2'-OH of rA"]	['vicinal phosphate']	RNA phosphodiester	HEPES 50 mM, pH 7.0, NaCl 100 mM, CdCl2	[]	specific cleavage at desired position	s	n			Characterization of Highly Efficient RNA‐Cleaving DNAzymes that Function at Acidic pH with No Divalent Metal‐Ion Cofactors	A Kasprowicz	J Ciesiołka	K Stokowa‐Sołtys, M Jeżowska‐Bojczuk, J Wrzesiński	2016
Dz16_group1	CTACCCTCAAGCGACTTCTCTCG	23	23				CTGCAGAATTCTAATACGACTCACTATrAGGACGAGATGGCGACATCTC-E-GTGGCGGTAAGCTTGGCAC	[]	RNA cleavage	Cleavage in cis. Substrate annotated as obtained by in vitro selection, i.e. constant region, catalytic cleavage site (rA), region randomized in the initial DNAzyme library , constant region.	["2'-OH of rA"]	['vicinal phosphate']	RNA phosphodiester	HEPES 50 mM, pH 7.0, NaCl 100 mM, CdCl2	[]	specific cleavage at desired position	s	n			Characterization of Highly Efficient RNA‐Cleaving DNAzymes that Function at Acidic pH with No Divalent Metal‐Ion Cofactors	A Kasprowicz	J Ciesiołka	K Stokowa‐Sołtys, M Jeżowska‐Bojczuk, J Wrzesiński	2016
Dz39_group1	CTACCCTCAAGCGACTTCTCTCG	23	23				CTGCAGAATTCTAATACGACTCACTATrAGGAAGAGGTGGCGACATCTC-E-GTGGCGGTAAGCTTGGCAC	[]	RNA cleavage	Cleavage in cis. Substrate annotated as obtained by in vitro selection, i.e. constant region, catalytic cleavage site (rA), region randomized in the initial DNAzyme library , constant region.	["2'-OH of rA"]	['vicinal phosphate']	RNA phosphodiester	HEPES 50 mM, pH 7.0, NaCl 100 mM, CdCl2	[]	specific cleavage at desired position	s	n			Characterization of Highly Efficient RNA‐Cleaving DNAzymes that Function at Acidic pH with No Divalent Metal‐Ion Cofactors	A Kasprowicz	J Ciesiołka	K Stokowa‐Sołtys, M Jeżowska‐Bojczuk, J Wrzesiński	2016
CLICK-20	TTAGTATGCAACTCTATGCGTCCACTCTGTGAATGTGAT	39	40	5′-hexynyl-labeled pool during in vitro selection		Azide-PEG3-biotin		[]	Copper-mediated Azide-Alkyne Cycloaddition (CuAAC)		['Alkyne']	['Azide']		50 mM HEPES pH 7.4, 300 mM NaCl, 50 mM KCl, 20 mM MgCl2, 2.5 mM Azide-PEG3-biotin, 5 μM CuSO4, 2.5 mM Sodium Ascorbate	['Cu2+', 'Cu+']		s	n			CLICK-17, a DNA enzyme that harnesses ultra-low concentrations of either Cu+ or Cu2+ to catalyze the azide-alkyne 'click' reaction in water.	K Liu	D Sen	P K Lat, H Yu	2020
CLICK-16	AGTATGCAACTCTATGGGTCCACTCTGTGAATGTGAC	37	40	5′-hexynyl-labeled pool during in vitro selection		Azide-PEG3-biotin		[]	Copper-mediated Azide-Alkyne Cycloaddition (CuAAC)		['Alkyne']	['Azide']		50 mM HEPES pH 7.4, 300 mM NaCl, 50 mM KCl, 20 mM MgCl2, 2.5 mM Azide-PEG3-biotin, 5 μM CuSO4, 2.5 mM Sodium Ascorbate	['Cu2+', 'Cu+']		s	n			CLICK-17, a DNA enzyme that harnesses ultra-low concentrations of either Cu+ or Cu2+ to catalyze the azide-alkyne 'click' reaction in water.	K Liu	D Sen	P K Lat, H Yu	2020
Dz60_group1	CTACCCTCAAGCGACTTCTCTCC	23	23				CTCACTATrAGGAAGAGATGGCGACATCTC-E-GTGGCGGTAAGCTTGGCAC	[]	RNA cleavage	Cleavage in cis. Substrate annotated as obtained by in vitro selection, i.e. constant region, catalytic cleavage site (rA), region randomized in the initial DNAzyme library , constant region.	["2'-OH of rA"]	['vicinal phosphate']	RNA phosphodiester	HEPES 50 mM, pH 7.0, NaCl 100 mM, CdCl2	[]	specific cleavage at desired position	s	n			Characterization of Highly Efficient RNA‐Cleaving DNAzymes that Function at Acidic pH with No Divalent Metal‐Ion Cofactors	A Kasprowicz	J Ciesiołka	K Stokowa‐Sołtys, M Jeżowska‐Bojczuk, J Wrzesiński	2016
Dz52_group1	TTACCCTTAATCGACTTTCTCTT	23	23				CTGCAGAATTCTAATACGACTCACTATrAGGAAGAGATGGCGACGTCTC-E-GTGACGGTAAGCTTGGCAC	[]	RNA cleavage	Cleavage in cis. Substrate annotated as obtained by in vitro selection, i.e. constant region, catalytic cleavage site (rA), region randomized in the initial DNAzyme library , constant region.	["2'-OH of rA"]	['vicinal phosphate']	RNA phosphodiester	HEPES 50 mM, pH 7.0, NaCl 100 mM, CdCl2	[]	specific cleavage at desired position	s	n			Characterization of Highly Efficient RNA‐Cleaving DNAzymes that Function at Acidic pH with No Divalent Metal‐Ion Cofactors	A Kasprowicz	J Ciesiołka	K Stokowa‐Sołtys, M Jeżowska‐Bojczuk, J Wrzesiński	2016
T30695	GGGTGGGTGGGTGGGT	16	*				mesoporphyrin IX (MPIX)	[]	Porphyrin metalation	The reported buffer was used to study the Cu<sup>2+</sup> insertion kinetics into MPIX. The authors report that T30695 was not obtained from via SELEX, but was identified by screening a small set of DNA sequences. The related publication (by Yang H. et al, 2020) reports newly discovered properties of T30695, such as the insertion of Zn<sub>2+</sub> in other porphyrins, and the utilization of Pb<s…	[]	[]		100 mM Tris-HCl pH 7.5, 200 mM NaOAc, 25 mM KOAc, 10 mM Mg(OAc)2	['Pb2+']	Cu-MPIX or Zn-MPIX	m	y	k<sub>cat</sub> = 0.89 min<sup>-1</sup>		Efficient DNA-Catalyzed Porphyrin Metalation for Fluorescent Ratiometric Pb Detection.	D Peng	J Liu	Y Li, Z Huang, R Liang, J Qiu,	2019
Dz2_group1	CAACCCTTTATCGACATTCTCTC	23	23				CTGCAGAATTCTAATACGACTCACTATrAGGAAGAGATGGCGACATCTC-E-GTGACGGTAAGCTTGGCAC	[]	RNA cleavage	Cleavage in cis. Substrate annotated as obtained by in vitro selection, i.e. constant region, catalytic cleavage site (rA), region randomized in the initial DNAzyme library , constant region.	["2'-OH of rA"]	['vicinal phosphate']	RNA phosphodiester	HEPES 50 mM, pH 7.0, NaCl 100 mM, CdCl2	[]	specific cleavage at desired position	s	n			Characterization of Highly Efficient RNA‐Cleaving DNAzymes that Function at Acidic pH with No Divalent Metal‐Ion Cofactors	A Kasprowicz	J Ciesiołka	K Stokowa‐Sołtys, M Jeżowska‐Bojczuk, J Wrzesiński	2016
Dz18_group2	GTCCCAACCCCAAATCCTTCTCC	23	23				CTGCAGAATTCTAATACGACTCACTATrAGGAAGAGATGGCGACATCTC-E-GTGGCGGTAAGCTTGGCAC	[]	RNA cleavage	Cleavage in cis. Substrate annotated as obtained by in vitro selection, i.e. constant region, catalytic cleavage site (rA), region randomized in the initial DNAzyme library , constant region.	["2'-OH of rA"]	['vicinal phosphate']	RNA phosphodiester	HEPES 50 mM, pH 7.0, NaCl 100 mM, CdCl2	[]	specific cleavage at desired position	s	n			Characterization of Highly Efficient RNA‐Cleaving DNAzymes that Function at Acidic pH with No Divalent Metal‐Ion Cofactors	A Kasprowicz	J Ciesiołka	K Stokowa‐Sołtys, M Jeżowska‐Bojczuk, J Wrzesiński	2016
Dz43_group2	GTCCCAACCGCAAACCCTTCTCT	23	23				CTGCAGAATTCTAATACGACTCACTATrAGGAAGAGATGGCGACATCTC-E-GTGACGGTAAGCTTGGCAC	[]	RNA cleavage	Cleavage in cis. Substrate annotated as obtained by in vitro selection, i.e. constant region, catalytic cleavage site (rA), region randomized in the initial DNAzyme library , constant region.	["2'-OH of rA"]	['vicinal phosphate']	RNA phosphodiester	HEPES 50 mM, pH 7.0, NaCl 100 mM, CdCl2	[]	specific cleavage at desired position	s	n			Characterization of Highly Efficient RNA‐Cleaving DNAzymes that Function at Acidic pH with No Divalent Metal‐Ion Cofactors	A Kasprowicz	J Ciesiołka	K Stokowa‐Sołtys, M Jeżowska‐Bojczuk, J Wrzesiński	2016
Dz29_group3	TACCCAACCCCAAATCCTTCTCC	23	23				CTGCAGAATTCTAATACGACTCACTATrAGGAAGAGATGGCGACATCTC-E-GTGACGGTAAGCTTGGCAC	[]	RNA cleavage	Cleavage in cis. Substrate annotated as obtained by in vitro selection, i.e. constant region, catalytic cleavage site (rA), region randomized in the initial DNAzyme library , constant region.	["2'-OH of rA"]	['vicinal phosphate']	RNA phosphodiester	HEPES 50 mM, pH 7.0, NaCl 100 mM, CdCl2	[]	specific cleavage at desired position	s	n			Characterization of Highly Efficient RNA‐Cleaving DNAzymes that Function at Acidic pH with No Divalent Metal‐Ion Cofactors	A Kasprowicz	J Ciesiołka	K Stokowa‐Sołtys, M Jeżowska‐Bojczuk, J Wrzesiński	2016
Dz20_group3	TACCCAACCCCAAATCCTTCTCC	23	23				CTGCAGAATTCAATACGACTCACTATrAGGAAGAGATGGCGACATCTC-E-GTGGCGGTAAGCTTGGCAC	[]	RNA cleavage	Cleavage in cis. Substrate annotated as obtained by in vitro selection, i.e. constant region, catalytic cleavage site (rA), region randomized in the initial DNAzyme library , constant region.	["2'-OH of rA"]	['vicinal phosphate']	RNA phosphodiester	HEPES 50 mM, pH 7.0, NaCl 100 mM, CdCl2	[]	specific cleavage at desired position	s	n			Characterization of Highly Efficient RNA‐Cleaving DNAzymes that Function at Acidic pH with No Divalent Metal‐Ion Cofactors	A Kasprowicz	J Ciesiołka	K Stokowa‐Sołtys, M Jeżowska‐Bojczuk, J Wrzesiński	2016
Dz13_group3	TACCCAACCCCAAATCCTTCTCC	23	23				ATTCTAATACGACTCACTATrAGGAAGAGATGGCGACATCTC-E-GTGGCGGTAAGCTTGGCAC	[]	RNA cleavage	Cleavage in cis. Substrate annotated as obtained by in vitro selection, i.e. constant region, catalytic cleavage site (rA), region randomized in the initial DNAzyme library , constant region.	["2'-OH of rA"]	['vicinal phosphate']	RNA phosphodiester	HEPES 50 mM, pH 7.0, NaCl 100 mM, CdCl2	[]	specific cleavage at desired position	s	n			Characterization of Highly Efficient RNA‐Cleaving DNAzymes that Function at Acidic pH with No Divalent Metal‐Ion Cofactors	A Kasprowicz	J Ciesiołka	K Stokowa‐Sołtys, M Jeżowska‐Bojczuk, J Wrzesiński	2016
Dz12_group3	TACCCAACCCCAAACCTTTCTTT	23	23				CTGCAGAATTCTAATACGACTCACTATrAGGAAGAGATGGCGACATCTC-E-GTGACGGTAAGCTTGGCAC	[]	RNA cleavage	Cleavage in cis. Substrate annotated as obtained by in vitro selection, i.e. constant region, catalytic cleavage site (rA), region randomized in the initial DNAzyme library , constant region.	["2'-OH of rA"]	['vicinal phosphate']	RNA phosphodiester	HEPES 50 mM, pH 7.0, NaCl 100 mM, CdCl2	[]	specific cleavage at desired position	s	n			Characterization of Highly Efficient RNA‐Cleaving DNAzymes that Function at Acidic pH with No Divalent Metal‐Ion Cofactors	A Kasprowicz	J Ciesiołka	K Stokowa‐Sołtys, M Jeżowska‐Bojczuk, J Wrzesiński	2016
Dz30_group4	TACCCAACCCCAAACCTTCTCTT	23	23				CTGCAGAATTCTAATACGACTCACTATrAGGAAGAGATGGCGACATCTC-E-GTGACGGTAAGCTTGGCAC	[]	RNA cleavage	Cleavage in cis. Substrate annotated as obtained by in vitro selection, i.e. constant region, catalytic cleavage site (rA), region randomized in the initial DNAzyme library , constant region.	["2'-OH of rA"]	['vicinal phosphate']	RNA phosphodiester	HEPES 50 mM, pH 7.0, NaCl 100 mM, CdCl2	[]	specific cleavage at desired position	s	n			Characterization of Highly Efficient RNA‐Cleaving DNAzymes that Function at Acidic pH with No Divalent Metal‐Ion Cofactors	A Kasprowicz	J Ciesiołka	K Stokowa‐Sołtys, M Jeżowska‐Bojczuk, J Wrzesiński	2016
Dz38_group4	TTACAAACCCCAAACCTTCTCTT	23	23				CTGCAATACGACTCACTATrAGGAAGAGATGGCGACATCTC-E-GTGACGGTAAGCTTGGCAC	[]	RNA cleavage	Cleavage in cis. Substrate annotated as obtained by in vitro selection, i.e. constant region, catalytic cleavage site (rA), region randomized in the initial DNAzyme library , constant region.	["2'-OH of rA"]	['vicinal phosphate']	RNA phosphodiester	HEPES 50 mM, pH 7.0, NaCl 100 mM, CdCl2	[]	specific cleavage at desired position	s	n			Characterization of Highly Efficient RNA‐Cleaving DNAzymes that Function at Acidic pH with No Divalent Metal‐Ion Cofactors	A Kasprowicz	J Ciesiołka	K Stokowa‐Sołtys, M Jeżowska‐Bojczuk, J Wrzesiński	2016
Dz23_group4	TTACAAACCCCAAACCTTCTCTT	23	23				CTGCAGAATTCTAATACGACTCACTATrAGGAAGAGATGGCGACGTCTC-E-GTGGCGGTAAGCTTGGCAC	[]	RNA cleavage	Cleavage in cis. Substrate annotated as obtained by in vitro selection, i.e. constant region, catalytic cleavage site (rA), region randomized in the initial DNAzyme library , constant region.	["2'-OH of rA"]	['vicinal phosphate']	RNA phosphodiester	HEPES 50 mM, pH 7.0, NaCl 100 mM, CdCl2	[]	specific cleavage at desired position	s	n			Characterization of Highly Efficient RNA‐Cleaving DNAzymes that Function at Acidic pH with No Divalent Metal‐Ion Cofactors	A Kasprowicz	J Ciesiołka	K Stokowa‐Sołtys, M Jeżowska‐Bojczuk, J Wrzesiński	2016
CLICK-29	TGTTCTAGATTGTGCTCTTAGTATCCAAATAGGTGATT	38	40	5′-hexynyl-labeled pool during in vitro selection		Azide-PEG3-biotin		[]	Copper-mediated Azide-Alkyne Cycloaddition (CuAAC)		['Alkyne']	['Azide']		50 mM HEPES pH 7.4, 300 mM NaCl, 50 mM KCl, 20 mM MgCl2, 2.5 mM Azide-PEG3-biotin, 5 μM CuSO4, 2.5 mM Sodium Ascorbate	['Cu2+', 'Cu+']		s	n			CLICK-17, a DNA enzyme that harnesses ultra-low concentrations of either Cu+ or Cu2+ to catalyze the azide-alkyne 'click' reaction in water.	K Liu	D Sen	P K Lat, H Yu	2020
CLICK-18	AGAGTTAGATACTCTTAAATCACTTCAGTTCATCAGCAGA	40	40	5′-hexynyl-labeled pool during in vitro selection		Azide-PEG3-biotin		[]	Copper-mediated Azide-Alkyne Cycloaddition (CuAAC)		['Alkyne']	['Azide']		50 mM HEPES pH 7.4, 300 mM NaCl, 50 mM KCl, 20 mM MgCl2, 2.5 mM Azide-PEG3-biotin, 5 μM CuSO4, 2.5 mM Sodium Ascorbate	['Cu2+', 'Cu+']		s	n			CLICK-17, a DNA enzyme that harnesses ultra-low concentrations of either Cu+ or Cu2+ to catalyze the azide-alkyne 'click' reaction in water.	K Liu	D Sen	P K Lat, H Yu	2020
CLICK-5	GTTCTTAGATTGCTTCATTTGCACTCAGTTCATCAGTAGA	40	40	5′-hexynyl-labeled pool during in vitro selection		Azide-PEG3-biotin		[]	Copper-mediated Azide-Alkyne Cycloaddition (CuAAC)		['Alkyne']	['Azide']		50 mM HEPES pH 7.4, 300 mM NaCl, 50 mM KCl, 20 mM MgCl2, 2.5 mM Azide-PEG3-biotin, 5 μM CuSO4, 2.5 mM Sodium Ascorbate	['Cu2+', 'Cu+']		s	n			CLICK-17, a DNA enzyme that harnesses ultra-low concentrations of either Cu+ or Cu2+ to catalyze the azide-alkyne 'click' reaction in water.	K Liu	D Sen	P K Lat, H Yu	2020
CLICK-3	GCTTAAATTAGAGCTATCTAGGCCCTAGTTCATCAGCAGA	40	40	5′-hexynyl-labeled pool during in vitro selection		Azide-PEG3-biotin		[]	Copper-mediated Azide-Alkyne Cycloaddition (CuAAC)		['Alkyne']	['Azide']		50 mM HEPES pH 7.4, 300 mM NaCl, 50 mM KCl, 20 mM MgCl2, 2.5 mM Azide-PEG3-biotin, 5 μM CuSO4, 2.5 mM Sodium Ascorbate	['Cu2+', 'Cu+']		s	n			CLICK-17, a DNA enzyme that harnesses ultra-low concentrations of either Cu+ or Cu2+ to catalyze the azide-alkyne 'click' reaction in water.	K Liu	D Sen	P K Lat, H Yu	2020
PS5.K	GAAGATCGTGGGTCATTGTGGGTGGGTGTGGCT	33	*				mesoporphyrin IX (MPIX)	[]	Porphyrin metalation	derived from PS5.ST1, not characterized further. See PS5 (PS5.M). The reported buffer conditions were used in assays to determine the optimal sequence (derived from PS5.ST1) for catalysis.	[]	[]		100 mM Tris pH 7.1, 225 mM KOAc, 5% DMSO, 0.5% Triton X-100	[]	Cu-MPIX	m	n			Toward an efficient DNAzyme.	Y Li	D Sen		1997
PS5.L	GTGTCGAAGATCGTGGGTCATTGTGGGTGGGTGTGGCT	38	*				mesoporphyrin IX (MPIX)	[]	Porphyrin metalation	derived from PS5.ST1, not characterized further. See PS5 (PS5.M). The reported buffer conditions were used in assays to determine the optimal sequence (derived from PS5.ST1) for catalysis.	[]	[]		100 mM Tris pH 7.1, 225 mM KOAc, 5% DMSO, 0.5% Triton X-100	[]	Cu-MPIX	m	n			Toward an efficient DNAzyme.	Y Li	D Sen		1997
PS5.G	TCGTGGGTCATTGTGGGTGGGTGTGGCT	28	*				mesoporphyrin IX (MPIX)	[]	Porphyrin metalation	28-nt-long sequence from within PS5.ST1, not characterized further. See PS5 (PS5.M). The reported buffer conditions were used in assays to determine the optimal sequence (derived from PS5.ST1) for catalysis..	[]	[]		100 mM Tris pH 7.1, 225 mM KOAc, 5% DMSO, 0.5% Triton X-100	[]	Cu-MPIX	m	n			Toward an efficient DNAzyme.	Y Li	D Sen		1997
PS5 (PS5.M)	GTGGGTCATTGTGGGTGGGTGTGG	24	*				protoporphyrin IX (PPIX)/ mesoporphyrin IX (MPIX)	[]	Porphyrin metalation	24-nt-long sequence from within PS5.ST1. The reported buffer conditions were used in assays to determine the optimal sequence (derived from PS5.ST1) for catalysis. Further analyses were carried out on this DNAzyme, and optimized reaction conditions are reported in the publication.	[]	[]		100 mM Tris pH 7.1, 225 mM KOAc, 5% DMSO, 0.5% Triton X-100	[]	Cu-MPIX	m	y	k<sub>cat</sub> = 1.30 min<sup>-1</sup>		Toward an efficient DNAzyme.	Y Li	D Sen		1997
T30695-A<sub>3</sub>	GGGTGGGTGGGTGGGTAAA	19	*				mesoporphyrin IX (MPIX)	[]	Porphyrin metalation	The reported buffer was used to study the Cu<sup>2+</sup> insertion kinetics into MPIX. The authors report that T30695 was not obtained from via SELEX, but was identified by screening a small set of DNA sequences. The related publication (by Yang H. et al, 2020) reports newly discovered properties of T30695, such as the insertion of Zn<sub>2+</sub> in other porphyrins, and the utilization of Pb<s…	[]	[]		100 mM Tris-HCl pH 7.5, 200 mM NaOAc, 25 mM KOAc, 10 mM Mg(OAc)2	['Pb2+']	Cu-MPIX or Zn-MPIX	m	n			Efficient DNA-Catalyzed Porphyrin Metalation for Fluorescent Ratiometric Pb Detection.	D Peng	J Liu	Y Li, Z Huang, R Liang, J Qiu,	2019
T30695-T<sub>3</sub>	GGGTGGGTGGGTGGGTTTT	19	*				mesoporphyrin IX (MPIX)	[]	Porphyrin metalation	The reported buffer was used to study the Cu<sup>2+</sup> insertion kinetics into MPIX. The authors report that T30695 was not obtained from via SELEX, but was identified by screening a small set of DNA sequences. The related publication (by Yang H. et al, 2020) reports newly discovered properties of T30695, such as the insertion of Zn<sub>2+</sub> in other porphyrins, and the utilization of Pb<s…	[]	[]		100 mM Tris-HCl pH 7.5, 200 mM NaOAc, 25 mM KOAc, 10 mM Mg(OAc)2	['Pb2+']	Cu-MPIX or Zn-MPIX	m	n			Efficient DNA-Catalyzed Porphyrin Metalation for Fluorescent Ratiometric Pb Detection.	D Peng	J Liu	Y Li, Z Huang, R Liang, J Qiu,	2019
Sero1 (Sero1C)	TAAGTCGGATGGAGGGATCCGTTGGCACATGTAGTCACGT	40	40		T=T is a thymine dimer		AGGATCTACATGTAT=TGTGTGCGTACGAGTATATGG-N<sub>40</sub>-GTCTCAATCGGTCTGTATC	[]	Thymine dimer repair	Self repair of the Thymine dimer located on the 5'-end of the DNA library (primer binding region).	[]	[]		20 mM Sodium phosphate pH 7.0, 40 mM NaCl, 10 μM Serotonin	['light', 'Serotonin']	repaired sequences	m	y	k<sub>obs</sub> = 0.20 min<sup>-1</sup>		A deoxyribozyme, Sero1C, uses light and serotonin to repair diverse pyrimidine dimers in DNA.	R E Thorne	D Sen	D J-F Chinnapen, G S Sekhon	2009
Sero2	AGCACAGTCGCAAGACGATATGCAGGAACTTGGACAGCCG	40	40		T=T is a thymine dimer		AGGATCTACATGTAT=TGTGTGCGTACGAGTATATGG-N<sub>40</sub>-GTCTCAATCGGTCTGTATC	[]	Thymine dimer repair	Self repair of the Thymine dimer located on the 5'-end of the DNA library (primer binding region).	[]	[]		20 mM Sodium phosphate pH 7.0, 40 mM NaCl, 10 μM Serotonin	['light', 'Serotonin']	repaired sequences	m	n			A deoxyribozyme, Sero1C, uses light and serotonin to repair diverse pyrimidine dimers in DNA.	R E Thorne	D Sen	D J-F Chinnapen, G S Sekhon	2009
AA07	GGGTTCGGTGGAGCGGCGCGA	21	20				AUAGACUGAAUGAAGGACUUCCGUAACU	[]	RNA cleavage		["2'-OH of G15"]	['vicinal phosphate']	RNA phosphodiester	500 mM Tris-HCl, 1.5 M NaCl, 5mM MgCl2	['Mg2+']	cleavage at G15	m	y	k<sub>obs</sub> = 0.0011 min<sup>-1</sup>	42	N 6-isopentenyladenosine in RNA determines the cleavage site of endonuclease deoxyribozymes.	A Liaqat	C Höbartner	C Stiller, M Michel, M V Sednev	2020
AA14	TGGTCTCGCGGTTCCTGGTTA	21	20				AUAGACUGAAUGAAGGACUUCCGUAACU	[]	RNA cleavage		["2'-OH of G15"]	['vicinal phosphate']	RNA phosphodiester	500 mM Tris-HCl, 1.5 M NaCl, 5mM MgCl2	['Mg2+']	cleavage at G15	m	y	k<sub>obs</sub> = 0.0066 min<sup>-1</sup>	74	N 6-isopentenyladenosine in RNA determines the cleavage site of endonuclease deoxyribozymes.	A Liaqat	C Höbartner	C Stiller, M Michel, M V Sednev	2020
AA17	CCTGCAAGGAGGTTTACCGGG	21	20				AUAGACUGAAUGAAGGACUUCCGUAACU	[]	RNA cleavage		["2'-OH of G16"]	['vicinal phosphate']	RNA phosphodiester	500 mM Tris-HCl, 1.5 M NaCl, 5mM MgCl2	['Mg2+']	cleavage at G16	m	y	k<sub>obs</sub> = 0.0065 min<sup>-1</sup>	77	N 6-isopentenyladenosine in RNA determines the cleavage site of endonuclease deoxyribozymes.	A Liaqat	C Höbartner	C Stiller, M Michel, M V Sednev	2020
AB08	GGGAAGCCAGTGGTACGTT	19	20		i<sup>6</sup>A		AUAGACUGAAUGAAGGXCUUCCGUAACU	[]	RNA cleavage		["2'-OH of G16"]	['vicinal phosphate']	RNA phosphodiester	500 mM Tris-HCl, 1.5 M NaCl, 5mM MgCl2	['Mg2+']	cleavage at G16	m	y	k<sub>obs</sub> = 0.0086 min<sup>-1</sup>	75	N 6-isopentenyladenosine in RNA determines the cleavage site of endonuclease deoxyribozymes.	A Liaqat	C Höbartner	C Stiller, M Michel, M V Sednev	2020
CLICK-17	TTATTATGCAACTCTATGGGTCCACTCTGTGAATGTGAC	39	40	5′-hexynyl-labeled pool during in vitro selection		Azide-PEG3-biotin		[]	Copper-mediated Azide-Alkyne Cycloaddition (CuAAC)	Click-17 can catalyze the conjugation between a variety of alkyne and azide substrates, including small molecules, proteins and nucleic acids (in cis and in trans).	[]	[]		50 mM HEPES pH 7.4, 300 mM NaCl, 50 mM KCl, 20 mM MgCl2, 2.5 mM Azide-PEG3-biotin, 5 μM CuSO4, 2.5 mM Sodium Ascorbate	['Cu2+', 'Cu+']		m	y		>80	CLICK-17, a DNA enzyme that harnesses ultra-low concentrations of either Cu+ or Cu2+ to catalyze the azide-alkyne 'click' reaction in water.	K Liu	D Sen	P K Lat, H Yu	2020
BCLICK-1	ATAAGATAGAGTTGCATACATTAACACAGAGTGGACCGTT	40	40	5′-hexynyl-labeled pool during in vitro selection		Azide-PEG3-biotin		[]	Copper-mediated Azide-Alkyne Cycloaddition (CuAAC)		[]	[]		50 mM HEPES pH 7.4, 300 mM NaCl, 50 mM KCl, 20 mM MgCl2, 2.5 mM Azide-PEG3-biotin, 5 μM CuSO4, 2.5 mM Sodium Ascorbate	['Cu2+', 'Cu+']		s	n			CLICK-17, a DNA enzyme that harnesses ultra-low concentrations of either Cu+ or Cu2+ to catalyze the azide-alkyne 'click' reaction in water.	K Liu	D Sen	P K Lat, H Yu	2020
BCLICK-3	ACAAGATAGAGTTGCATACATTAACACAGAGTGGACCGTT	40	40	5′-hexynyl-labeled pool during in vitro selection		Azide-PEG3-biotin		[]	Copper-mediated Azide-Alkyne Cycloaddition (CuAAC)		['Alkyne']	['Azide']		50 mM HEPES pH 7.4, 300 mM NaCl, 50 mM KCl, 20 mM MgCl2, 2.5 mM Azide-PEG3-biotin, 5 μM CuSO4, 2.5 mM Sodium Ascorbate	['Cu2+', 'Cu+']		s	n			CLICK-17, a DNA enzyme that harnesses ultra-low concentrations of either Cu+ or Cu2+ to catalyze the azide-alkyne 'click' reaction in water.	K Liu	D Sen	P K Lat, H Yu	2020
CLICK-31	TTAAGATAGAGTTGCATACATTAACACAGAGTGGACCGTT	40	40	5′-hexynyl-labeled pool during in vitro selection		Azide-PEG3-biotin		[]	Copper-mediated Azide-Alkyne Cycloaddition (CuAAC)		['Alkyne']	['Azide']		50 mM HEPES pH 7.4, 300 mM NaCl, 50 mM KCl, 20 mM MgCl2, 2.5 mM Azide-PEG3-biotin, 5 μM CuSO4, 2.5 mM Sodium Ascorbate	['Cu2+', 'Cu+']		s	n			CLICK-17, a DNA enzyme that harnesses ultra-low concentrations of either Cu+ or Cu2+ to catalyze the azide-alkyne 'click' reaction in water.	K Liu	D Sen	P K Lat, H Yu	2020
CLICK-15	TTATGGACCCAGAGTTGCTACAGTCACATTCACAGTAAT	39	40	5′-hexynyl-labeled pool during in vitro selection		Azide-PEG3-biotin		[]	Copper-mediated Azide-Alkyne Cycloaddition (CuAAC)		['Alkyne']	['Azide']		50 mM HEPES pH 7.4, 300 mM NaCl, 50 mM KCl, 20 mM MgCl2, 2.5 mM Azide-PEG3-biotin, 5 μM CuSO4, 2.5 mM Sodium Ascorbate	['Cu2+', 'Cu+']		s	n			CLICK-17, a DNA enzyme that harnesses ultra-low concentrations of either Cu+ or Cu2+ to catalyze the azide-alkyne 'click' reaction in water.	K Liu	D Sen	P K Lat, H Yu	2020
CLICK-26	TTAAGGACCCAGAGTTGCTAAAGTCACATTCACAGAAAT	39	40	5′-hexynyl-labeled pool during in vitro selection		Azide-PEG3-biotin		[]	Copper-mediated Azide-Alkyne Cycloaddition (CuAAC)		['Alkyne']	['Azide']		50 mM HEPES pH 7.4, 300 mM NaCl, 50 mM KCl, 20 mM MgCl2, 2.5 mM Azide-PEG3-biotin, 5 μM CuSO4, 2.5 mM Sodium Ascorbate	['Cu2+', 'Cu+']		s	n			CLICK-17, a DNA enzyme that harnesses ultra-low concentrations of either Cu+ or Cu2+ to catalyze the azide-alkyne 'click' reaction in water.	K Liu	D Sen	P K Lat, H Yu	2020
CLICK-11	TGAGAGTCCATACCCGCTGATTTATGTTGCCTCTCTCGTT	40	40	5′-hexynyl-labeled pool during in vitro selection		Azide-PEG3-biotin		[]	Copper-mediated Azide-Alkyne Cycloaddition (CuAAC)		['Alkyne']	['Azide']		50 mM HEPES pH 7.4, 300 mM NaCl, 50 mM KCl, 20 mM MgCl2, 2.5 mM Azide-PEG3-biotin, 5 μM CuSO4, 2.5 mM Sodium Ascorbate	['Cu2+', 'Cu+']		s	n			CLICK-17, a DNA enzyme that harnesses ultra-low concentrations of either Cu+ or Cu2+ to catalyze the azide-alkyne 'click' reaction in water.	K Liu	D Sen	P K Lat, H Yu	2020
CLICK-21	TAAGAGTCCACAACCGCTGATTTATGTTGCCTCTTTCGTT	40	40	5′-hexynyl-labeled pool during in vitro selection		Azide-PEG3-biotin		[]	Copper-mediated Azide-Alkyne Cycloaddition (CuAAC)		['Alkyne']	['Azide']		50 mM HEPES pH 7.4, 300 mM NaCl, 50 mM KCl, 20 mM MgCl2, 2.5 mM Azide-PEG3-biotin, 5 μM CuSO4, 2.5 mM Sodium Ascorbate	['Cu2+', 'Cu+']		s	n			CLICK-17, a DNA enzyme that harnesses ultra-low concentrations of either Cu+ or Cu2+ to catalyze the azide-alkyne 'click' reaction in water.	K Liu	D Sen	P K Lat, H Yu	2020
CLICK-4	TCTGATTGCTACCACTCCCGCTGAATCTGTTGCCTCCCC	39	40	5′-hexynyl-labeled pool during in vitro selection		Azide-PEG3-biotin		[]	Copper-mediated Azide-Alkyne Cycloaddition (CuAAC)		['Alkyne']	['Azide']		50 mM HEPES pH 7.4, 300 mM NaCl, 50 mM KCl, 20 mM MgCl2, 2.5 mM Azide-PEG3-biotin, 5 μM CuSO4, 2.5 mM Sodium Ascorbate	['Cu2+', 'Cu+']		s	n			CLICK-17, a DNA enzyme that harnesses ultra-low concentrations of either Cu+ or Cu2+ to catalyze the azide-alkyne 'click' reaction in water.	K Liu	D Sen	P K Lat, H Yu	2020
CLICK-10	CCTGATTGCTACCACTCCCGCTGAATCTGTTGCCTCTTC	39	40	5′-hexynyl-labeled pool during in vitro selection		Azide-PEG3-biotin		[]	Copper-mediated Azide-Alkyne Cycloaddition (CuAAC)		['Alkyne']	['Azide']		50 mM HEPES pH 7.4, 300 mM NaCl, 50 mM KCl, 20 mM MgCl2, 2.5 mM Azide-PEG3-biotin, 5 μM CuSO4, 2.5 mM Sodium Ascorbate	['Cu2+', 'Cu+']		s	n			CLICK-17, a DNA enzyme that harnesses ultra-low concentrations of either Cu+ or Cu2+ to catalyze the azide-alkyne 'click' reaction in water.	K Liu	D Sen	P K Lat, H Yu	2020
CLICK-24	CCTGGTTGCTACCACTCCCGCTGAATCTGTTGCCTCTTC	39	40	5′-hexynyl-labeled pool during in vitro selection		Azide-PEG3-biotin		[]	Copper-mediated Azide-Alkyne Cycloaddition (CuAAC)		['Alkyne']	['Azide']		50 mM HEPES pH 7.4, 300 mM NaCl, 50 mM KCl, 20 mM MgCl2, 2.5 mM Azide-PEG3-biotin, 5 μM CuSO4, 2.5 mM Sodium Ascorbate	['Cu2+', 'Cu+']		s	n			CLICK-17, a DNA enzyme that harnesses ultra-low concentrations of either Cu+ or Cu2+ to catalyze the azide-alkyne 'click' reaction in water.	K Liu	D Sen	P K Lat, H Yu	2020
CLICK-6	GCTTAAATTAGGGCTATTTAGGTCTCAGTTCATCAGCAGA	40	40	5′-hexynyl-labeled pool during in vitro selection		Azide-PEG3-biotin		[]	Copper-mediated Azide-Alkyne Cycloaddition (CuAAC)		['Alkyne']	['Azide']		50 mM HEPES pH 7.4, 300 mM NaCl, 50 mM KCl, 20 mM MgCl2, 2.5 mM Azide-PEG3-biotin, 5 μM CuSO4, 2.5 mM Sodium Ascorbate	['Cu2+', 'Cu+']		s	n			CLICK-17, a DNA enzyme that harnesses ultra-low concentrations of either Cu+ or Cu2+ to catalyze the azide-alkyne 'click' reaction in water.	K Liu	D Sen	P K Lat, H Yu	2020
BCLICK-4	GCATATATTGTGTATTAACTGCACCTAGTTCATCAGCAGA	40	40	5′-hexynyl-labeled pool during in vitro selection		Azide-PEG3-biotin		[]	Copper-mediated Azide-Alkyne Cycloaddition (CuAAC)		['Alkyne']	['Azide']		50 mM HEPES pH 7.4, 300 mM NaCl, 50 mM KCl, 20 mM MgCl2, 2.5 mM Azide-PEG3-biotin, 5 μM CuSO4, 2.5 mM Sodium Ascorbate	['Cu2+', 'Cu+']		s	n			CLICK-17, a DNA enzyme that harnesses ultra-low concentrations of either Cu+ or Cu2+ to catalyze the azide-alkyne 'click' reaction in water.	K Liu	D Sen	P K Lat, H Yu	2020
6YF15	GTCGCAGCCCGACGGGGTCTACCGGAGTGCATGTGGCGGG	40	40				CTACCTTTATGCGTATCGAAGGAGGCTTTCGgga	[]	DNA cleavage		[]	[]		70 mM HEPES pH 7.5, 150 mM NaCl, 1 mM ZnCl2, 40 mM MgCl2	['Mg2+', 'Zn2+']	deglycosylated DNA	s	n			Lanthanide ions as required cofactors for DNA catalysts	V Dokukin	S K Silverman		2012
CLICK-19	ATGTGTTTATTTCTAATTATGCACCCAGTTCATCAGCAGA	40	40	5′-hexynyl-labeled pool during in vitro selection		Azide-PEG3-biotin		[]	Copper-mediated Azide-Alkyne Cycloaddition (CuAAC)		['Alkyne']	['Azide']		50 mM HEPES pH 7.4, 300 mM NaCl, 50 mM KCl, 20 mM MgCl2, 2.5 mM Azide-PEG3-biotin, 5 μM CuSO4, 2.5 mM Sodium Ascorbate	['Cu2+', 'Cu+']		s	n			CLICK-17, a DNA enzyme that harnesses ultra-low concentrations of either Cu+ or Cu2+ to catalyze the azide-alkyne 'click' reaction in water.	K Liu	D Sen	P K Lat, H Yu	2020
CLICK-14	AAAGTATCTTTATGTTCAATGCTCCAAGTTCATCAGCAGA	40	40	5′-hexynyl-labeled pool during in vitro selection		Azide-PEG3-biotin		[]	Copper-mediated Azide-Alkyne Cycloaddition (CuAAC)		['Alkyne']	['Azide']		50 mM HEPES pH 7.4, 300 mM NaCl, 50 mM KCl, 20 mM MgCl2, 2.5 mM Azide-PEG3-biotin, 5 μM CuSO4, 2.5 mM Sodium Ascorbate	['Cu2+', 'Cu+']		s	n			CLICK-17, a DNA enzyme that harnesses ultra-low concentrations of either Cu+ or Cu2+ to catalyze the azide-alkyne 'click' reaction in water.	K Liu	D Sen	P K Lat, H Yu	2020
CLICK-2	AAAGTATCTTTATGTTTAATGCTCTCAATTCATCAGCAGA	40	40	5′-hexynyl-labeled pool during in vitro selection		Azide-PEG3-biotin		[]	Copper-mediated Azide-Alkyne Cycloaddition (CuAAC)		['Alkyne']	['Azide']		50 mM HEPES pH 7.4, 300 mM NaCl, 50 mM KCl, 20 mM MgCl2, 2.5 mM Azide-PEG3-biotin, 5 μM CuSO4, 2.5 mM Sodium Ascorbate	['Cu2+', 'Cu+']		s	n			CLICK-17, a DNA enzyme that harnesses ultra-low concentrations of either Cu+ or Cu2+ to catalyze the azide-alkyne 'click' reaction in water.	K Liu	D Sen	P K Lat, H Yu	2020
CLICK-13	GTATCCTTATGTTTAATGCTCCCAATTCATCAGCAGAG	38	40	5′-hexynyl-labeled pool during in vitro selection		Azide-PEG3-biotin		[]	Copper-mediated Azide-Alkyne Cycloaddition (CuAAC)		['Alkyne']	['Azide']		50 mM HEPES pH 7.4, 300 mM NaCl, 50 mM KCl, 20 mM MgCl2, 2.5 mM Azide-PEG3-biotin, 5 μM CuSO4, 2.5 mM Sodium Ascorbate	['Cu2+', 'Cu+']		s	n			CLICK-17, a DNA enzyme that harnesses ultra-low concentrations of either Cu+ or Cu2+ to catalyze the azide-alkyne 'click' reaction in water.	K Liu	D Sen	P K Lat, H Yu	2020
14WM9	CGCAGCGAAATCGGTCTTTATAGGGGCTGTCCTCCGACGG	40	40		Y<sup>P</sup> = phosphotyrosine or S<sup>P</sup> = phosphoserine		AAAXAA	[]	Dephosphorylation	The substrate hexapeptide is connected to a DNA anchor oligonucleotide	['H<sub>2</sub>O']	['phosphate']	phosphomonoester	70 mM Hepes pH 7.5, 1 mM ZnCl2, 20 mM MnCl2, 40 mM MgCl2, 150 mM NaCl	['Zn2+']	Dephosphorylated DNA-anchored hexapeptide	m	y	k<sub>obs</sub> = 0.79 h<sup>-1</sup>		Catalytic DNA with phosphatase activity.	J Chandrasekar	S K Silverman		2013
14WM13	GCCCGACGCGAATCCCCCCAGCTTGGGGCTGTCCACCGAC	40	40		Y<sup>P</sup> = phosphotyrosine		AAAXAA	[]	Dephosphorylation	The substrate hexapeptide is connected to a DNA anchor oligonucleotide	['H<sub>2</sub>O']	['phosphate']	phosphomonoester	70 mM Hepes pH 7.5, 1 mM ZnCl2, 20 mM MnCl2, 40 mM MgCl2, 150 mM NaCl	['Zn2+']	Dephosphorylated DNA-anchored hexapeptide	s	n			Catalytic DNA with phosphatase activity.	J Chandrasekar	S K Silverman		2013
14WM16	CAAAACACGCGACCTTAACTAATGGGGCATGTCCTCCGAC	40	40		Y<sup>P</sup> = phosphotyrosine		AAAXAA	[]	Dephosphorylation	The substrate hexapeptide is connected to a DNA anchor oligonucleotide	['H<sub>2</sub>O']	['phosphate']	phosphomonoester	70 mM Hepes pH 7.5, 1 mM ZnCl2, 20 mM MnCl2, 40 mM MgCl2, 150 mM NaCl	['Zn2+']	Dephosphorylated DNA-anchored hexapeptide	s	n			Catalytic DNA with phosphatase activity.	J Chandrasekar	S K Silverman		2013
14WM23	AGCCTGAAGGAGTTGCCTTCATGGGGGTGTTACTCCCAAT	40	40		Y<sup>P</sup> = phosphotyrosine		AAAXAA	[]	Dephosphorylation	The substrate hexapeptide is connected to a DNA anchor oligonucleotide	['H<sub>2</sub>O']	['phosphate']	phosphomonoester	70 mM Hepes pH 7.5, 1 mM ZnCl2, 20 mM MnCl2, 40 mM MgCl2, 150 mM NaCl	['Zn2+']	Dephosphorylated DNA-anchored hexapeptide	s	n			Catalytic DNA with phosphatase activity.	J Chandrasekar	S K Silverman		2013
14WM27	GAGAAGCTGTCCTTGTCACTGGTGGGGCAGTCCTCCGACA	40	40		Y<sup>P</sup> = phosphotyrosine		AAAXAA	[]	Dephosphorylation	The substrate hexapeptide is connected to a DNA anchor oligonucleotide	['H<sub>2</sub>O']	['phosphate']	phosphomonoester	70 mM Hepes pH 7.5, 1 mM ZnCl2, 20 mM MnCl2, 40 mM MgCl2, 150 mM NaCl	['Zn2+']	Dephosphorylated DNA-anchored hexapeptide	s	n			Catalytic DNA with phosphatase activity.	J Chandrasekar	S K Silverman		2013
10ZA8	CACACGAGCGAAAGATTAGGCTGAGCTCCTGGGGACCTGC	40	40				Ester	[]	Ester hydrolysis	The ester substrate is covalently attached to a DNA anchor oligonucleotide.	['H<sub>2</sub>O']	[]	ester	70 mM HEPES pH 7.5, 1 mM ZnCl2, 20 mM MnCl2, 40 mM MgCl2, 150 mM NaCl	['Zn2+']	Carboxylic acid	m	y	k<sub>obs</sub> = 0.54 h<sup>-1</sup>	>80	DNA-catalyzed hydrolysis of esters and aromatic amides.	B M Brandsen	S K Silverman	A R Hesser, M A Castner, M Chandra	2013
10ZA5	GCCGATAAGCAAAGCATCAGGAGTACGAACAGGTCCAAAT	40	40				Ester	[]	Ester hydrolysis	The ester substrate is covalently attached to a DNA anchor oligonucleotide.	['H<sub>2</sub>O']	[]	ester	70 mM HEPES pH 7.5, 1 mM ZnCl2, 20 mM MnCl2, 40 mM MgCl2, 150 mM NaCl	['Mn2+', 'Mg2+', 'Zn2+']	Carboxylic acid	s	y	k<sub>obs</sub> = 0.51 h<sup>-1</sup>	>80	DNA-catalyzed hydrolysis of esters and aromatic amides.	B M Brandsen	S K Silverman	A R Hesser, M A Castner, M Chandra	2013
10ZA7	CCCGCATAAGGAGGGGTCTTCGAGAGGGATCCATGCATCT	40	40				Ester	[]	Ester hydrolysis	The ester substrate is covalently attached to a DNA anchor oligonucleotide.	['H<sub>2</sub>O']	[]	ester	70 mM HEPES pH 7.5, 1 mM ZnCl2, 20 mM MnCl2, 40 mM MgCl2, 150 mM NaCl	['Mn2+', 'Zn2+']	Carboxylic acid	s	y	k<sub>obs</sub> = 0.33 h<sup>-1</sup>	>80	DNA-catalyzed hydrolysis of esters and aromatic amides.	B M Brandsen	S K Silverman	A R Hesser, M A Castner, M Chandra	2013
10ZA13	ACACACAGGGTGGAATTATTATGCCTCAGGGTGCCGCCTC	40	40				Ester	[]	Ester hydrolysis	The ester substrate is covalently attached to a DNA anchor oligonucleotide.	['H<sub>2</sub>O']	[]	ester	70 mM HEPES pH 7.5, 1 mM ZnCl2, 20 mM MnCl2, 40 mM MgCl2, 150 mM NaCl	['Mn2+', 'Zn2+']	Carboxylic acid	s	y	k<sub>obs</sub> = 0.18 h<sup>-1</sup>	80	DNA-catalyzed hydrolysis of esters and aromatic amides.	B M Brandsen	S K Silverman	A R Hesser, M A Castner, M Chandra	2013
10ZA15	CCCCACGCACGCTGACAAAGGTCGAGGTAATCAGGGGTAG	40	40				Ester	[]	Ester hydrolysis	The ester substrate is covalently attached to a DNA anchor oligonucleotide.	['H<sub>2</sub>O']	[]	ester	70 mM HEPES pH 7.5, 1 mM ZnCl2, 20 mM MnCl2, 40 mM MgCl2, 150 mM NaCl	['Mn2+', 'Zn2+']	Carboxylic acid	s	y	k<sub>obs</sub> = 0.40 h<sup>-1</sup>	>80	DNA-catalyzed hydrolysis of esters and aromatic amides.	B M Brandsen	S K Silverman	A R Hesser, M A Castner, M Chandra	2013
10ZA19	GGGCCGGCAGGGAGTTAGGGGGTCGGATTCCTGGGCCGAT	40	40				Ester	[]	Ester hydrolysis	The ester substrate is covalently attached to a DNA anchor oligonucleotide.	['H<sub>2</sub>O']	[]	ester	70 mM HEPES pH 7.5, 1 mM ZnCl2, 20 mM MnCl2, 40 mM MgCl2, 150 mM NaCl	['Mn2+', 'Zn2+']	Carboxylic acid	s	y	k<sub>obs</sub> = 0.48 h<sup>-1</sup>	70-80	DNA-catalyzed hydrolysis of esters and aromatic amides.	B M Brandsen	S K Silverman	A R Hesser, M A Castner, M Chandra	2013
10ZA20	TCCCGGGTTGCACGAGCTATAATCGAGGACTTCGAAGTCA	40	40				Ester	[]	Ester hydrolysis	The ester substrate is covalently attached to a DNA anchor oligonucleotide.	['H<sub>2</sub>O']	[]	ester	70 mM HEPES pH 7.5, 1 mM ZnCl2, 20 mM MnCl2, 40 mM MgCl2, 150 mM NaCl	['Zn2+']	Carboxylic acid	s	y	k<sub>obs</sub> = 0.11 h<sup>-1</sup>	80	DNA-catalyzed hydrolysis of esters and aromatic amides.	B M Brandsen	S K Silverman	A R Hesser, M A Castner, M Chandra	2013
10ZA22	AAAGGGCGGTTTACAAACAAGTTTCACGAGTGAAGGACCC	40	40				Ester	[]	Ester hydrolysis	The ester substrate is covalently attached to a DNA anchor oligonucleotide.	['H<sub>2</sub>O']	[]	ester	70 mM HEPES pH 7.5, 1 mM ZnCl2, 20 mM MnCl2, 40 mM MgCl2, 150 mM NaCl	['Mn2+', 'Zn2+']	Carboxylic acid	m	y	k<sub>obs</sub> = 0.15 h<sup>-1</sup>	>80	DNA-catalyzed hydrolysis of esters and aromatic amides.	B M Brandsen	S K Silverman	A R Hesser, M A Castner, M Chandra	2013
10ZA23	CACGGCCCCAACACAGCAACGGAGGACTTTACGGGGGGCA	40	40				Ester	[]	Ester hydrolysis	The ester substrate is covalently attached to a DNA anchor oligonucleotide.	['H<sub>2</sub>O']	[]	ester	70 mM HEPES pH 7.5, 1 mM ZnCl2, 20 mM MnCl2, 40 mM MgCl2, 150 mM NaCl	['Mn2+', 'Zn2+']	Carboxylic acid	s	y	k<sub>obs</sub> = 0.57 h<sup>-1</sup>	>80	DNA-catalyzed hydrolysis of esters and aromatic amides.	B M Brandsen	S K Silverman	A R Hesser, M A Castner, M Chandra	2013
13ZB38	GGGCGGCGAACAGGATGGGAGGAGGGACCTGGCAATACCG	40	40				Ester	[]	Ester hydrolysis	The ester substrate is covalently attached to a DNA anchor oligonucleotide.	['H<sub>2</sub>O']	[]	ester	50 mM CHES pH 9.0, 40 mM MgCl2,150 mM NaCl	['Mg2+']	Carboxylic acid	m	y	k<sub>obs</sub> = 3.1 h<sup>-1</sup>	80	DNA-catalyzed hydrolysis of esters and aromatic amides.	B M Brandsen	S K Silverman	A R Hesser, M A Castner, M Chandra	2013
13ZB44	GGGGGCGCGTCATCATCGAAAGGGGGTCCTGCATTACGCC	40	40				Ester	[]	Ester hydrolysis	The ester substrate is covalently attached to a DNA anchor oligonucleotide.	['H<sub>2</sub>O']	[]	ester	50 mM CHES pH 9.0, 40 mM MgCl2,150 mM NaCl	['Mg2+']	Carboxylic acid	m	y	k<sub>obs</sub> = 1.7 h<sup>-1</sup>	70-80	DNA-catalyzed hydrolysis of esters and aromatic amides.	B M Brandsen	S K Silverman	A R Hesser, M A Castner, M Chandra	2013
8ZC9	ACAGGTCGGGAAGTTACATGCATGTCAATGTAACGGGTAC	40	40				Anilide (aromatic amide)	[]	Amide hydrolysis	The amide substrate is covalently attached to a DNA anchor oligonucleotide.	['H<sub>2</sub>O']	[]	C-N bond	70 mM HEPES pH 7.5, 1 mM ZnCl2, 20 mM MnCl2, 40 mM MgCl2, 150 mM NaCl	['Mn2+', 'Mg2+', 'Zn2+']	Carboxylic acid	m	y	k<sub>obs</sub> = 0.13 h<sup>-1</sup>	70-80	DNA-catalyzed hydrolysis of esters and aromatic amides.	B M Brandsen	S K Silverman	A R Hesser, M A Castner, M Chandra	2013
8ZC4	CACCGGTCGGAAAAACGAGGATTAAGCACGATATTGGTCG	40	40				Anilide (aromatic amide)	[]	Amide hydrolysis	The amide substrate is covalently attached to a DNA anchor oligonucleotide.	['H<sub>2</sub>O']	[]	C-N bond	70 mM HEPES pH 7.5, 1 mM ZnCl2, 20 mM MnCl2, 40 mM MgCl2, 150 mM NaCl	['Mn2+', 'Zn2+']	Carboxylic acid	m	y	k<sub>obs</sub> = 0.18 h<sup>-1</sup>	60-70	DNA-catalyzed hydrolysis of esters and aromatic amides.	B M Brandsen	S K Silverman	A R Hesser, M A Castner, M Chandra	2013
8ZC8	ACGGGACGGGAAGCGTCACGAAAAGTCTAGACGCGGGTAA	40	40				Anilide (aromatic amide)	[]	Amide hydrolysis	The amide substrate is covalently attached to a DNA anchor oligonucleotide.	['H<sub>2</sub>O']	[]	C-N bond	70 mM HEPES pH 7.5, 1 mM ZnCl2, 20 mM MnCl2, 40 mM MgCl2, 150 mM NaCl	['Mn2+', 'Mg2+', 'Zn2+']	Carboxylic acid	m	y	k<sub>obs</sub> = 0.028 h<sup>-1</sup>	30-40	DNA-catalyzed hydrolysis of esters and aromatic amides.	B M Brandsen	S K Silverman	A R Hesser, M A Castner, M Chandra	2013
8ZC41	ACGGGCCGGGAAGCGAGTCAAAAGCGTTTGAATGCGGGTAT	41	40				Anilide (aromatic amide)	[]	Amide hydrolysis	The amide substrate is covalently attached to a DNA anchor oligonucleotide.	['H<sub>2</sub>O']	[]	C-N bond	70 mM HEPES pH 7.5, 1 mM ZnCl2, 20 mM MnCl2, 40 mM MgCl2, 150 mM NaCl	['Mn2+', 'Zn2+']	Carboxylic acid	m	y	k<sub>obs</sub> = 0.18 h<sup>-1</sup>	40-50	DNA-catalyzed hydrolysis of esters and aromatic amides.	B M Brandsen	S K Silverman	A R Hesser, M A Castner, M Chandra	2013
6AP102	ACGGGCCGGGAAGAAACAAGCTATACGAAGTTTCGGGTCA	40	40				Anilide (aromatic amide)	[]	Amide hydrolysis	The AP1 selection is the a reselection of the 8ZC9 deoxyribozyme.	['H<sub>2</sub>O']	[]	C-N bond	70 mM HEPES pH 7.5, 1 mM ZnCl2, 20 mM MnCl2, 40 mM MgCl2, 150 mM NaCl	['Mn2+', 'Mg2+', 'Zn2+']	Carboxylic acid	s	n			DNA-catalyzed hydrolysis of esters and aromatic amides.	B M Brandsen	S K Silverman	A R Hesser, M A Castner, M Chandra	2013
6AP103	ACAGGCCGGGAAGTGACGAGCAAGACGAGGAAACGGGTTC	40	40				Anilide (aromatic amide)	[]	Amide hydrolysis	The AP1 selection is the a reselection of the 8ZC9 deoxyribozyme	['H<sub>2</sub>O']	[]	C-N bond	70 mM HEPES pH 7.5, 1 mM ZnCl2, 20 mM MnCl2, 40 mM MgCl2, 150 mM NaCl	['Mn2+', 'Mg2+', 'Zn2+']	Carboxylic acid	s	n			DNA-catalyzed hydrolysis of esters and aromatic amides.	B M Brandsen	S K Silverman	A R Hesser, M A Castner, M Chandra	2013
6AP108	ACAGGCCGGGAAGTGAGGAGCAAGACAACGAAACGGGTCC	40	40				Anilide (aromatic amide)	[]	Amide hydrolysis	The AP1 selection is the a reselection of the 8ZC9 deoxyribozyme	['H<sub>2</sub>O']	[]	C-N bond	70 mM HEPES pH 7.5, 1 mM ZnCl2, 20 mM MnCl2, 40 mM MgCl2, 150 mM NaCl	['Mn2+', 'Mg2+', 'Zn2+']	Carboxylic acid	s	n			DNA-catalyzed hydrolysis of esters and aromatic amides.	B M Brandsen	S K Silverman	A R Hesser, M A Castner, M Chandra	2013
6AP112	ACGGGCCGGGAAGCAGTCAAAAGCGTTTGAATGCGGGTAT	40	40				Anilide (aromatic amide)	[]	Amide hydrolysis	The AP1 selection is the a reselection of the 8ZC9 deoxyribozyme	['H<sub>2</sub>O']	[]	C-N bond	70 mM HEPES pH 7.5, 1 mM ZnCl2, 20 mM MnCl2, 40 mM MgCl2, 150 mM NaCl	['Mn2+', 'Mg2+', 'Zn2+']	Carboxylic acid	s	n			DNA-catalyzed hydrolysis of esters and aromatic amides.	B M Brandsen	S K Silverman	A R Hesser, M A Castner, M Chandra	2013
6AP122	ACAGGCCGGGAAGGAACAAGCAAGACTTAGTTCCGGGTGC	40	40				Anilide (aromatic amide)	[]	Amide hydrolysis	The AP1 selection is the a reselection of the 8ZC9 deoxyribozyme	['H<sub>2</sub>O']	[]	C-N bond	70 mM HEPES pH 7.5, 1 mM ZnCl2, 20 mM MnCl2, 40 mM MgCl2, 150 mM NaCl	['Mn2+', 'Mg2+', 'Zn2+']	Carboxylic acid	s	n			DNA-catalyzed hydrolysis of esters and aromatic amides.	B M Brandsen	S K Silverman	A R Hesser, M A Castner, M Chandra	2013
6AP134	ACGGGCCGGGAAGGAACAAGTCACAACGAGAGACGGGTAA	40	40				Anilide (aromatic amide)	[]	Amide hydrolysis	The AP1 selection is the a reselection of the 8ZC9 deoxyribozyme	['H<sub>2</sub>O']	[]	C-N bond	70 mM HEPES pH 7.5, 1 mM ZnCl2, 20 mM MnCl2, 40 mM MgCl2, 150 mM NaCl	['Mn2+', 'Mg2+', 'Zn2+']	Carboxylic acid	s	n			DNA-catalyzed hydrolysis of esters and aromatic amides.	B M Brandsen	S K Silverman	A R Hesser, M A Castner, M Chandra	2013
6AP136	ACAGGACGGGAAGGAGCAAGTAACACAACGCGACGGGTAC	40	40				Anilide (aromatic amide)	[]	Amide hydrolysis	The AP1 selection is the a reselection of the 8ZC9 deoxyribozyme	['H<sub>2</sub>O']	[]	C-N bond	70 mM HEPES pH 7.5, 1 mM ZnCl2, 20 mM MnCl2, 40 mM MgCl2, 150 mM NaCl	['Mn2+', 'Mg2+', 'Zn2+']	Carboxylic acid	s	n			DNA-catalyzed hydrolysis of esters and aromatic amides.	B M Brandsen	S K Silverman	A R Hesser, M A Castner, M Chandra	2013
6AP138	ACAGGTCGGGAAGAGACAAGCAAAGCACAAACTCGGGTCC	40	40				Anilide (aromatic amide)	[]	Amide hydrolysis	The AP1 selection is the a reselection of the 8ZC9 deoxyribozyme	['H<sub>2</sub>O']	[]	C-N bond	70 mM HEPES pH 7.5, 1 mM ZnCl2, 20 mM MnCl2, 40 mM MgCl2, 150 mM NaCl	['Mn2+', 'Mg2+', 'Zn2+']	Carboxylic acid	s	n			DNA-catalyzed hydrolysis of esters and aromatic amides.	B M Brandsen	S K Silverman	A R Hesser, M A Castner, M Chandra	2013
6AP139	ACAGGACGGGAAGCAACGAGCAAGACGAGGAAGCGGGTGC	40	40				Anilide (aromatic amide)	[]	Amide hydrolysis	The AP1 selection is the a reselection of the 8ZC9 deoxyribozyme	['H<sub>2</sub>O']	[]	C-N bond	70 mM HEPES pH 7.5, 1 mM ZnCl2, 20 mM MnCl2, 40 mM MgCl2, 150 mM NaCl	['Mn2+', 'Mg2+', 'Zn2+']	Carboxylic acid	s	n			DNA-catalyzed hydrolysis of esters and aromatic amides.	B M Brandsen	S K Silverman	A R Hesser, M A Castner, M Chandra	2013
6AP143	ACAGGTCGGGAAGATTCATGCTAGACATAGAATCGGGTCG	40	40				Anilide (aromatic amide)	[]	Amide hydrolysis	The AP1 selection is the a reselection of the 8ZC9 deoxyribozyme	['H<sub>2</sub>O']	[]	C-N bond	70 mM HEPES pH 7.5, 1 mM ZnCl2, 20 mM MnCl2, 40 mM MgCl2, 150 mM NaCl	['Mn2+', 'Mg2+', 'Zn2+']	Carboxylic acid	s	n			DNA-catalyzed hydrolysis of esters and aromatic amides.	B M Brandsen	S K Silverman	A R Hesser, M A Castner, M Chandra	2013
6AP144	ACAGGACGGGAAGATTCTAGCTTGCCAAAGAATCGGGTAC	40	40				Anilide (aromatic amide)	[]	Amide hydrolysis	The AP1 selection is the a reselection of the 8ZC9 deoxyribozyme	['H<sub>2</sub>O']	[]	C-N bond	70 mM HEPES pH 7.5, 1 mM ZnCl2, 20 mM MnCl2, 40 mM MgCl2, 150 mM NaCl	['Mn2+', 'Mg2+', 'Zn2+']	Carboxylic acid	s	n			DNA-catalyzed hydrolysis of esters and aromatic amides.	B M Brandsen	S K Silverman	A R Hesser, M A Castner, M Chandra	2013
6AP145	ACGGGCCGGGAAGATACAAGCAAGACATTGTATCGGGTAC	40	40				Anilide (aromatic amide)	[]	Amide hydrolysis	The AP1 selection is the a reselection of the 8ZC9 deoxyribozyme	['H<sub>2</sub>O']	[]	C-N bond	70 mM HEPES pH 7.5, 1 mM ZnCl2, 20 mM MnCl2, 40 mM MgCl2, 150 mM NaCl	['Mn2+', 'Mg2+', 'Zn2+']	Carboxylic acid	s	n			DNA-catalyzed hydrolysis of esters and aromatic amides.	B M Brandsen	S K Silverman	A R Hesser, M A Castner, M Chandra	2013
6AP146	ACAGGTCGGGAAGAAACTAGCTAGACACAGTTTCGGGTAC	40	40				Anilide (aromatic amide)	[]	Amide hydrolysis	The AP1 selection is the a reselection of the 8ZC9 deoxyribozyme	['H<sub>2</sub>O']	[]	C-N bond	70 mM HEPES pH 7.5, 1 mM ZnCl2, 20 mM MnCl2, 40 mM MgCl2, 150 mM NaCl	['Mn2+', 'Mg2+', 'Zn2+']	Carboxylic acid	s	n			DNA-catalyzed hydrolysis of esters and aromatic amides.	B M Brandsen	S K Silverman	A R Hesser, M A Castner, M Chandra	2013
9BN101	GCAGTGCGGACCAGGGCGGA	20	20				Anilide (aromatic amide)	[]	Amide hydrolysis	The amide substrate is covalently attached to a DNA anchor oligonucleotide.	['H<sub>2</sub>O']	[]	C-N bond	70 mM HEPES pH 7.5, 1 mM ZnCl2, 20 mM MnCl2, 40 mM MgCl2, 150 mM NaCl	['Zn2+']	Carboxylic acid	s	n			DNA-catalyzed hydrolysis of esters and aromatic amides.	B M Brandsen	S K Silverman	A R Hesser, M A Castner, M Chandra	2013
9BN102	CAAAGGCGGACTAGGGCGGA	20	20				Anilide (aromatic amide)	[]	Amide hydrolysis	The amide substrate is covalently attached to a DNA anchor oligonucleotide.	['H<sub>2</sub>O']	[]	C-N bond	70 mM HEPES pH 7.5, 1 mM ZnCl2, 20 mM MnCl2, 40 mM MgCl2, 150 mM NaCl	['Zn2+']	Carboxylic acid	s	n			DNA-catalyzed hydrolysis of esters and aromatic amides.	B M Brandsen	S K Silverman	A R Hesser, M A Castner, M Chandra	2013
9BN105	GCAAGGCGGACTAGGGCGGA	20	20				Anilide (aromatic amide)	[]	Amide hydrolysis	The amide substrate is covalently attached to a DNA anchor oligonucleotide.	['H<sub>2</sub>O']	[]	C-N bond	70 mM HEPES pH 7.5, 1 mM ZnCl2, 20 mM MnCl2, 40 mM MgCl2, 150 mM NaCl	['Zn2+']	Carboxylic acid	s	n			DNA-catalyzed hydrolysis of esters and aromatic amides.	B M Brandsen	S K Silverman	A R Hesser, M A Castner, M Chandra	2013
9BN107	CGAGTGCGGACCAGGGCGGA	20	20				Anilide (aromatic amide)	[]	Amide hydrolysis	The amide substrate is covalently attached to a DNA anchor oligonucleotide.	['H<sub>2</sub>O']	[]	C-N bond	70 mM HEPES pH 7.5, 1 mM ZnCl2, 20 mM MnCl2, 40 mM MgCl2, 150 mM NaCl	['Zn2+']	Carboxylic acid	s	n			DNA-catalyzed hydrolysis of esters and aromatic amides.	B M Brandsen	S K Silverman	A R Hesser, M A Castner, M Chandra	2013
9BN112	GGAAGGCGGACTAGGGCGGA	20	20				Anilide (aromatic amide)	[]	Amide hydrolysis	The amide substrate is covalently attached to a DNA anchor oligonucleotide.	['H<sub>2</sub>O']	[]	C-N bond	70 mM HEPES pH 7.5, 1 mM ZnCl2, 20 mM MnCl2, 40 mM MgCl2, 150 mM NaCl	['Zn2+']	Carboxylic acid	s	n			DNA-catalyzed hydrolysis of esters and aromatic amides.	B M Brandsen	S K Silverman	A R Hesser, M A Castner, M Chandra	2013
9BN113	ACAGTGCGGACCAGGGCGGA	20	20				Anilide (aromatic amide)	[]	Amide hydrolysis	The amide substrate is covalently attached to a DNA anchor oligonucleotide.	['H<sub>2</sub>O']	[]	C-N bond	70 mM HEPES pH 7.5, 1 mM ZnCl2, 20 mM MnCl2, 40 mM MgCl2, 150 mM NaCl	['Zn2+']	Carboxylic acid	s	n			DNA-catalyzed hydrolysis of esters and aromatic amides.	B M Brandsen	S K Silverman	A R Hesser, M A Castner, M Chandra	2013
9BN119	GAAAGGCGGACTAGGGCGGA	20	20				Anilide (aromatic amide)	[]	Amide hydrolysis	The amide substrate is covalently attached to a DNA anchor oligonucleotide.	['H<sub>2</sub>O']	[]	C-N bond	70 mM HEPES pH 7.5, 1 mM ZnCl2, 20 mM MnCl2, 40 mM MgCl2, 150 mM NaCl	['Zn2+']	Carboxylic acid	s	n			DNA-catalyzed hydrolysis of esters and aromatic amides.	B M Brandsen	S K Silverman	A R Hesser, M A Castner, M Chandra	2013
9BN121	GCAATGCGGACTAGGGCGGA	20	20				Anilide (aromatic amide)	[]	Amide hydrolysis	The amide substrate is covalently attached to a DNA anchor oligonucleotide.	['H<sub>2</sub>O']	[]	C-N bond	70 mM HEPES pH 7.5, 1 mM ZnCl2, 20 mM MnCl2, 40 mM MgCl2, 150 mM NaCl	['Zn2+']	Carboxylic acid	s	n			DNA-catalyzed hydrolysis of esters and aromatic amides.	B M Brandsen	S K Silverman	A R Hesser, M A Castner, M Chandra	2013
8BQ102	ACGGGTCGGGAAGAATACATATTCGGGTTA	30	30				Anilide (aromatic amide)	[]	Amide hydrolysis	The amide substrate is covalently attached to a DNA anchor oligonucleotide.	['H<sub>2</sub>O']	[]	C-N bond	70 mM HEPES pH 7.5, 1 mM ZnCl2, 20 mM MnCl2, 40 mM MgCl2, 150 mM NaCl	['Mn2+', 'Zn2+']	Carboxylic acid	s	n			DNA-catalyzed hydrolysis of esters and aromatic amides.	B M Brandsen	S K Silverman	A R Hesser, M A Castner, M Chandra	2013
8BQ103	ACAGGCCGGGAAGCAGGAACATGCGGGTCC	30	30				Anilide (aromatic amide)	[]	Amide hydrolysis	The amide substrate is covalently attached to a DNA anchor oligonucleotide.	['H<sub>2</sub>O']	[]	C-N bond	70 mM HEPES pH 7.5, 1 mM ZnCl2, 20 mM MnCl2, 40 mM MgCl2, 150 mM NaCl	['Mn2+', 'Zn2+']	Carboxylic acid	s	n			DNA-catalyzed hydrolysis of esters and aromatic amides.	B M Brandsen	S K Silverman	A R Hesser, M A Castner, M Chandra	2013
8BQ117	ACAGGTCGGGAAATCTGACAAGATGGGTCA	30	30				Anilide (aromatic amide)	[]	Amide hydrolysis	The amide substrate is covalently attached to a DNA anchor oligonucleotide.	['H<sub>2</sub>O']	[]	C-N bond	70 mM HEPES pH 7.5, 1 mM ZnCl2, 20 mM MnCl2, 40 mM MgCl2, 150 mM NaCl	['Mn2+', 'Zn2+']	Carboxylic acid	s	n			DNA-catalyzed hydrolysis of esters and aromatic amides.	B M Brandsen	S K Silverman	A R Hesser, M A Castner, M Chandra	2013
8BQ118	ACGGGCCGGGAAGCATCTCGGATGCGGGTA	30	30				Anilide (aromatic amide)	[]	Amide hydrolysis	The amide substrate is covalently attached to a DNA anchor oligonucleotide.	['H<sub>2</sub>O']	[]	C-N bond	70 mM HEPES pH 7.5, 1 mM ZnCl2, 20 mM MnCl2, 40 mM MgCl2, 150 mM NaCl	['Mn2+', 'Zn2+']	Carboxylic acid	s	n			DNA-catalyzed hydrolysis of esters and aromatic amides.	B M Brandsen	S K Silverman	A R Hesser, M A Castner, M Chandra	2013
8BQ119	CGGGTCGGGAAGGACTACAAGGACGGGTCA	30	30				Anilide (aromatic amide)	[]	Amide hydrolysis	The amide substrate is covalently attached to a DNA anchor oligonucleotide.	['H<sub>2</sub>O']	[]	C-N bond	70 mM HEPES pH 7.5, 1 mM ZnCl2, 20 mM MnCl2, 40 mM MgCl2, 150 mM NaCl	['Mn2+', 'Zn2+']	Carboxylic acid	s	n			DNA-catalyzed hydrolysis of esters and aromatic amides.	B M Brandsen	S K Silverman	A R Hesser, M A Castner, M Chandra	2013
8BQ128	ACAGGCCGGGAAAGGCGACAGCCTGGGTAA	30	30				Anilide (aromatic amide)	[]	Amide hydrolysis	The amide substrate is covalently attached to a DNA anchor oligonucleotide.	['H<sub>2</sub>O']	[]	C-N bond	70 mM HEPES pH 7.5, 1 mM ZnCl2, 20 mM MnCl2, 40 mM MgCl2, 150 mM NaCl	['Mn2+', 'Zn2+']	Carboxylic acid	s	n			DNA-catalyzed hydrolysis of esters and aromatic amides.	B M Brandsen	S K Silverman	A R Hesser, M A Castner, M Chandra	2013
8BQ131	CGGGCCGGACACCCAAAAAGGGATGGTGTT	30	30				Anilide (aromatic amide)	[]	Amide hydrolysis	The amide substrate is covalently attached to a DNA anchor oligonucleotide.	['H<sub>2</sub>O']	[]	C-N bond	70 mM HEPES pH 7.5, 1 mM ZnCl2, 20 mM MnCl2, 40 mM MgCl2, 150 mM NaCl	['Mn2+', 'Zn2+']	Carboxylic acid	s	n			DNA-catalyzed hydrolysis of esters and aromatic amides.	B M Brandsen	S K Silverman	A R Hesser, M A Castner, M Chandra	2013
8BQ136	ACAGGTCGGGAAGAGTGAAGACTCGGGTTA	30	30				Anilide (aromatic amide)	[]	Amide hydrolysis	The amide substrate is covalently attached to a DNA anchor oligonucleotide.	['H<sub>2</sub>O']	[]	C-N bond	70 mM HEPES pH 7.5, 1 mM ZnCl2, 20 mM MnCl2, 40 mM MgCl2, 150 mM NaCl	['Mn2+', 'Zn2+']	Carboxylic acid	s	n			DNA-catalyzed hydrolysis of esters and aromatic amides.	B M Brandsen	S K Silverman	A R Hesser, M A Castner, M Chandra	2013
17PA19	TAAGGTGCCTCCATTTTCCGTTTAGGAACTGCCCGGTGTG	40	40				TAATACGACTCACTATTGGAAGAGATGGCGACgga	[]	DNA cleavage	Both Zn<sup>2+</sup> and Mn<sup>2+</sup> were included during all selections and activity assays of the DNAzymes reported in this publication, the detailed metal ion and pH dependencies for individual DNAzymes were not assessed.	[]	[]		70 mM HEPES pH 7.5, 1 mM ZnCl2, 20 mM MnCl2, 40 mM MgCl2 and 150 mM NaCl	['Mn2+', 'Zn2+']	deglycosylated DNA	s	n			Establishing broad generality of DNA catalysts for site-specific hydrolysis of single-stranded DNA.	Y Xiao	S K Silverman	R J Wehrmann, N A Ibrahim	2012
10MD4	AGTGCACACGTCAGTCTTTTGTGATATTTTCAGCGTATCA	40	40				*	[]	DNA cleavage	The selection aimed at the isolation of DNAzymes catalyzing the hydrolysis of amide bonds, available within the tripeptide substrate (the substrate was held between two DNA anchor oligonucleotides complementary to the DNAzyme's "binding arms"). However, the selection isolated DNAzymes that catalyzed the hydrolysis of phosphodiester bonds at four different sites.	['H<sub>2</sub>O']	[]	DNA phosphodiester	70 mM Tris pH 7.5, 40 mM MgCl2, 20 mM MnCl2,1 mM ZnCl2, 150 mM NaCl	['metal ion dependency not reported']	hydrolyzed DNA	s	n			DNA-catalyzed sequence-specific hydrolysis of DNA	M Chandra	S K Silverman	A Sachdeva	2009
10MD9	CCCACTCGAGCTCACGGGTTAGACGACCGTCTTTTCCGC	39	40				*	[]	DNA cleavage	The selection aimed at the isolation of DNAzymes catalyzing the hydrolysis of amide bonds, available within the tripeptide substrate (the substrate was held between two DNA anchor oligonucleotides complementary to the DNAzyme's "binding arms"). However, the selection isolated DNAzymes that catalyzed the hydrolysis of phosphodiester bonds at four different sites.	['H<sub>2</sub>O']	[]	DNA phosphodiester	70 mM Tris pH 7.5, 40 mM MgCl2, 20 mM MnCl2,1 mM ZnCl2, 150 mM NaCl	['Mn2+', 'Zn2+']	hydrolyzed DNA	s	y			DNA-catalyzed sequence-specific hydrolysis of DNA	M Chandra	S K Silverman	A Sachdeva	2009
10MD13	TAAGCGTTCGGGGGAACATTCCCTTTGTGATATTGTTCCG	40	40				*	[]	DNA cleavage	The selection aimed at the isolation of DNAzymes catalyzing the hydrolysis of amide bonds, available within the tripeptide substrate (the substrate was held between two DNA anchor oligonucleotides complementary to the DNAzyme's "binding arms"). However, the selection isolated DNAzymes that catalyzed the hydrolysis of phosphodiester bonds at four different sites.	['H<sub>2</sub>O']	[]	DNA phosphodiester	70 mM Tris pH 7.5, 40 mM MgCl2, 20 mM MnCl2,1 mM ZnCl2, 150 mM NaCl	['metal ion dependency not reported']	hydrolyzed DNA	s	n			DNA-catalyzed sequence-specific hydrolysis of DNA	M Chandra	S K Silverman	A Sachdeva	2009
10MD30	GTGGTTGCGTTCGGTCTGGTAAGAACGGTATGGCCCGAT	39	40				*	[]	DNA cleavage	The selection aimed at the isolation of DNAzymes catalyzing the hydrolysis of amide bonds, available within the tripeptide substrate (the substrate was held between two DNA anchor oligonucleotides complementary to the DNAzyme's "binding arms"). However, the selection isolated DNAzymes that catalyzed the hydrolysis of phosphodiester bonds at four different sites.	['H<sub>2</sub>O']	[]	DNA phosphodiester	70 mM Tris pH 7.5, 40 mM MgCl2, 20 mM MnCl2,1 mM ZnCl2, 150 mM NaCl	['metal ion dependency not reported']	hydrolyzed DNA	s	n			DNA-catalyzed sequence-specific hydrolysis of DNA	M Chandra	S K Silverman	A Sachdeva	2009
G8_14	TGATAGGCGGGCTAACCTGCCTTCGGGTTATGGTTAGTTAGAA	43	50				GAATTCTAATACGACTCACTATAGGAAGAGATGGCGAC-N<sub>50</sub>-GGTTGGTGTGGTTG	[]	DNA cleavage	*Different cleavage products. The G8 in vitro selection pool was Cu<sup>2+</sup> dependent	[]	[]	DNA phosphodiester	50 mM HEPES pH 7.0, 0.5M NaCI, 0.5M KCI, 10 µM CuCl2, 10 µM ascorbate	['metal ion dependency not reported']	*	m	n			In vitro selection of self-cleaving DNAs.	N Carmi	R R Breaker	L A Shultz,	1996
10MD36	GTGGTTGCGTTCAAATGTTGGAGGAACATTTAGGCCCGAT	40	40				*	[]	DNA cleavage	The selection aimed at the isolation of DNAzymes catalyzing the hydrolysis of amide bonds, available within the tripeptide substrate (the substrate was held between two DNA anchor oligonucleotides complementary to the DNAzyme's "binding arms"). However, the selection isolated DNAzymes that catalyzed the hydrolysis of phosphodiester bonds at four different sites.	['H<sub>2</sub>O']	[]	DNA phosphodiester	70 mM Tris pH 7.5, 40 mM MgCl2, 20 mM MnCl2,1 mM ZnCl2, 150 mM NaCl	['metal ion dependency not reported']	hydrolyzed DNA	s	n			DNA-catalyzed sequence-specific hydrolysis of DNA	M Chandra	S K Silverman	A Sachdeva	2009
10MD41	GTGGTTGGTTGGCTCATATTAGATGCCTTACGGGCCCGAT	40	40				*	[]	DNA cleavage	The selection aimed at the isolation of DNAzymes catalyzing the hydrolysis of amide bonds, available within the tripeptide substrate (the substrate was held between two DNA anchor oligonucleotides complementary to the DNAzyme's "binding arms"). However, the selection isolated DNAzymes that catalyzed the hydrolysis of phosphodiester bonds at four different sites.	['H<sub>2</sub>O']	[]	DNA phosphodiester	70 mM Tris pH 7.5, 40 mM MgCl2, 20 mM MnCl2,1 mM ZnCl2, 150 mM NaCl	['metal ion dependency not reported']	hydrolyzed DNA	s	n			DNA-catalyzed sequence-specific hydrolysis of DNA	M Chandra	S K Silverman	A Sachdeva	2009
13PB2	TATGACACTTATTATAAATATGCTAGTAACGGATAGGTTG	40	40				TAATACGACTCACTATTCGGAAGAGATGGCGACgga	[]	DNA cleavage	Both Zn<sup>2+</sup> and Mn<sup>2+</sup> were included during all selections and activity assays of the DNAzymes reported in this publication, the detailed metal ion and pH dependencies for individual DNAzymes were not assessed.	['H<sub>2</sub>O']	[]	DNA phosphodiester	70 mM HEPES pH 7.5, 1 mM ZnCl2, 20 mM MnCl2, 40 mM MgCl2 and 150 mM NaCl	['Mn2+', 'Zn2+']	hydrolyzed DNA	m	y	k<sub>obs</sub> = 0.41 h<sup>-1</sup>	70-80	Establishing broad generality of DNA catalysts for site-specific hydrolysis of single-stranded DNA.	Y Xiao	S K Silverman	R J Wehrmann, N A Ibrahim	2012
7VH6	ACTTAGGAAGCCACGTCTATAACCGCGGGGGTGTGGGACG	40	40				TAATACGACTCACTATTCGGAAGAGATGGCGACgga	[]	DNA cleavage	Both Zn<sup>2+</sup> and Mn<sup>2+</sup> were included during all selections and activity assays of the DNAzymes reported in this publication, the detailed metal ion and pH dependencies for individual DNAzymes were not assessed.	['H<sub>2</sub>O']	[]	DNA phosphodiester	70 mM HEPES pH 7.5, 1 mM ZnCl2, 20 mM MnCl2, 40 mM MgCl2 and 150 mM NaCl	['Mn2+', 'Zn2+']	hydrolyzed DNA	m	y	k<sub>obs</sub> = 0.20 h<sup>-1</sup>	60-70	Establishing broad generality of DNA catalysts for site-specific hydrolysis of single-stranded DNA.	Y Xiao	S K Silverman	R J Wehrmann, N A Ibrahim	2012
8VJ17	CCCCATGAGCCATTGTGGGTTCTACTTATGCTGTACTGAA	40	40				TAATACGACTCACTATTTGGAAGAGATGGCGACgga	[]	DNA cleavage	Both Zn<sup>2+</sup> and Mn<sup>2+</sup> were included during all selections and activity assays of the DNAzymes reported in this publication, the detailed metal ion and pH dependencies for individual DNAzymes were not assessed.	['H<sub>2</sub>O']	[]	DNA phosphodiester	70 mM HEPES pH 7.5, 1 mM ZnCl2, 20 mM MnCl2, 40 mM MgCl2 and 150 mM NaCl	['Mn2+', 'Zn2+']	hydrolyzed DNA	m	n			Establishing broad generality of DNA catalysts for site-specific hydrolysis of single-stranded DNA.	Y Xiao	S K Silverman	R J Wehrmann, N A Ibrahim	2012
6YR11	CCCCCTGCGCCAGTGAGGGCTCTACTTATGCTGTACGCAA	40	40				TAATACGACTCACTATTTGGAAGAGATGGCGACgga	[]	DNA cleavage	Isolated after 6 rounds of selection that started from a partially randomized 8VJ17. Both Zn<sup>2+</sup> and Mn<sup>2+</sup> were included during all selections and activity assays of the DNAzymes reported in this publication, the detailed metal ion and pH dependencies for individual DNAzymes were not assessed.	['H<sub>2</sub>O']	[]	DNA phosphodiester	70 mM HEPES pH 7.5, 1 mM ZnCl2, 20 mM MnCl2, 40 mM MgCl2 and 150 mM NaCl	['Mn2+', 'Zn2+']	hydrolyzed DNA	m	n			Establishing broad generality of DNA catalysts for site-specific hydrolysis of single-stranded DNA.	Y Xiao	S K Silverman	R J Wehrmann, N A Ibrahim	2012
6YR25	CCCCCAGACCCATTGAGGGTTTTACTTACGCTGTTCCGAA	40	40				TAATACGACTCACTATTTGGAAGAGATGGCGACgga	[]	DNA cleavage	Isolated after 6 rounds of selection that started from a partially randomized 8VJ17. Both Zn<sup>2+</sup> and Mn<sup>2+</sup> were included during all selections and activity assays of the DNAzymes reported in this publication, the detailed metal ion and pH dependencies for individual DNAzymes were not assessed.	['H<sub>2</sub>O']	[]	DNA phosphodiester	70 mM HEPES pH 7.5, 1 mM ZnCl2, 20 mM MnCl2, 40 mM MgCl2 and 150 mM NaCl	['Mn2+', 'Zn2+']	hydrolyzed DNA	m	y	k<sub>obs</sub> = 1.0 h<sup>-1</sup>	70-80	Establishing broad generality of DNA catalysts for site-specific hydrolysis of single-stranded DNA.	Y Xiao	S K Silverman	R J Wehrmann, N A Ibrahim	2012
7VK55	CCCACCTCTGCCGCTGAGGTCCGTTAAATGTACTATCGCG	40	40				TAATACGACTCACTATTAGGAAGAGATGGCGACgga	[]	DNA cleavage	Both Zn<sup>2+</sup> and Mn<sup>2+</sup> were included during all selections and activity assays of the DNAzymes reported in this publication, the detailed metal ion and pH dependencies for individual DNAzymes were not assessed.	['H<sub>2</sub>O']	[]	DNA phosphodiester	70 mM HEPES pH 7.5, 1 mM ZnCl2, 20 mM MnCl2, 40 mM MgCl2 and 150 mM NaCl	['Mn2+', 'Zn2+']	hydrolyzed DNA	m	y	k<sub>obs</sub> = 0.13 h<sup>-1</sup>	50-60	Establishing broad generality of DNA catalysts for site-specific hydrolysis of single-stranded DNA.	Y Xiao	S K Silverman	R J Wehrmann, N A Ibrahim	2012
8VL51	TGCCAGGCTAGTTTGAATCAGGAAAAAGAACACAATTCTC	40	40				TAATACGACTCACTATTGGGAAGAGATGGCGACgga	[]	DNA cleavage	Both Zn<sup>2+</sup> and Mn<sup>2+</sup> were included during all selections and activity assays of the DNAzymes reported in this publication, the detailed metal ion and pH dependencies for individual DNAzymes were not assessed.	['H<sub>2</sub>O']	[]	DNA phosphodiester	70 mM HEPES pH 7.5, 1 mM ZnCl2, 20 mM MnCl2, 40 mM MgCl2 and 150 mM NaCl	['Mn2+', 'Zn2+']	hydrolyzed DNA	m	y	k<sub>obs</sub> = 0.26 h<sup>-1</sup>	50-61	Establishing broad generality of DNA catalysts for site-specific hydrolysis of single-stranded DNA.	Y Xiao	S K Silverman	R J Wehrmann, N A Ibrahim	2012
17PA1	TAGTGCTTGTATTCAGAACGCAATTCTTCTGAGCCGCCTA	40	40				TAATACGACTCACTATTGGAAGAGATGGCGACgga	[]	DNA cleavage	Both Zn<sup>2+</sup> and Mn<sup>2+</sup> were included during all selections and activity assays of the DNAzymes reported in this publication, the detailed metal ion and pH dependencies for individual DNAzymes were not assessed.	[]	[]		70 mM HEPES pH 7.5, 1 mM ZnCl2, 20 mM MnCl2, 40 mM MgCl2 and 150 mM NaCl	['Mn2+', 'Zn2+']	deglycosylated DNA	s	n			Establishing broad generality of DNA catalysts for site-specific hydrolysis of single-stranded DNA.	Y Xiao	S K Silverman	R J Wehrmann, N A Ibrahim	2012
G8_2	TTATATAGTCGAGTCCATTCGAGGTAGGCGGGAACGGTACTGGTAGAAG	49	50				GAATTCTAATACGACTCACTATAGGAAGAGATGGCGAC-N<sub>50</sub>-GGTTGGTGTGGTTG	[]	DNA cleavage	*Different cleavage products. The G8 in vitro selection pool was Cu<sup>2+</sup> dependent	[]	[]	DNA phosphodiester	50 mM HEPES pH 7.0, 0.5M NaCI, 0.5M KCI, 10 µM CuCl2, 10 µM ascorbate	['metal ion dependency not reported']	*	m	n			In vitro selection of self-cleaving DNAs.	N Carmi	R R Breaker	L A Shultz,	1996
11PC1	CAGCGTCGCCAATTCGTACCTTCGATATTGAATCTCTCTG	40	40				TAATACGACTCACTATTGATGGAAGAGATGGCGACgga	[]	DNA cleavage	Both Zn<sup>2+</sup> and Mn<sup>2+</sup> were included during all selections and activity assays of the DNAzymes reported in this publication, the detailed metal ion and pH dependencies for individual DNAzymes were not assessed.	['H<sub>2</sub>O']	[]	DNA phosphodiester	70 mM HEPES pH 7.5, 1 mM ZnCl2, 20 mM MnCl2, 40 mM MgCl2 and 150 mM NaCl	['Mn2+', 'Zn2+']	hydrolyzed DNA	s	y	k<sub>obs</sub> = 0.11 h<sup>-1</sup>	70-80	Establishing broad generality of DNA catalysts for site-specific hydrolysis of single-stranded DNA.	Y Xiao	S K Silverman	R J Wehrmann, N A Ibrahim	2012
G8_5	GCCAGAACCTCCGTAGGCGGAAATGAGTAAACATTGTAGAAGAGGGGG	48	50				GAATTCTAATACGACTCACTATAGGAAGAGATGGCGAC-N<sub>50</sub>-GGTTGGTGTGGTTG	[]	DNA cleavage	*Different cleavage products. The G8 in vitro selection pool was Cu<sup>2+</sup> dependent	[]	[]	DNA phosphodiester	50 mM HEPES pH 7.0, 0.5M NaCI, 0.5M KCI, 10 µM CuCl2, 10 µM ascorbate	['metal ion dependency not reported']	*	m	n			In vitro selection of self-cleaving DNAs.	N Carmi	R R Breaker	L A Shultz,	1996
G8_7	GTTTGAGGGAGACAGATGTGGAAGGCGGGGAGATTGATTCTCTAGAAGGT	50	50				GAATTCTAATACGACTCACTATAGGAAGAGATGGCGAC-N<sub>50</sub>-GGTTGGTGTGGTTG	[]	DNA cleavage	*Different cleavage products. The G8 in vitro selection pool was Cu<sup>2+</sup> dependent	[]	[]	DNA phosphodiester	50 mM HEPES pH 7.0, 0.5M NaCI, 0.5M KCI, 10 µM CuCl2, 10 µM ascorbate	['metal ion dependency not reported']	*	m	n			In vitro selection of self-cleaving DNAs.	N Carmi	R R Breaker	L A Shultz,	1996
13PD1	TATACCGGGCAACTATTGCCTCGTCATCGCTATTTTCTGCG	41	40				TAATACGACTCACTATTACTGCTGGAAGAGATGGCGACgga	[]	DNA cleavage	Both Zn<sup>2+</sup> and Mn<sup>2+</sup> were included during all selections and activity assays of the DNAzymes reported in this publication, the detailed metal ion and pH dependencies for individual DNAzymes were not assessed.	['H<sub>2</sub>O']	[]	DNA phosphodiester	70 mM HEPES pH 7.5, 1 mM ZnCl2, 20 mM MnCl2, 40 mM MgCl2 and 150 mM NaCl	['Mn2+', 'Zn2+']	hydrolyzed DNA	s	y	k<sub>obs</sub> = 1.2 min<sup>-1</sup>	90	Establishing broad generality of DNA catalysts for site-specific hydrolysis of single-stranded DNA.	Y Xiao	S K Silverman	R J Wehrmann, N A Ibrahim	2012
G8_9	AGGTAGGCGGGGAATACTAACGCTGTTCAGTATTATAGAA	40	50				GAATTCTAATACGACTCACTATAGGAAGAGATGGCGAC-N<sub>50</sub>-GGTTGGTGTGGTTG	[]	DNA cleavage	*Different cleavage products. The G8 in vitro selection pool was Cu<sup>2+</sup> dependent	[]	[]	DNA phosphodiester	50 mM HEPES pH 7.0, 0.5M NaCI, 0.5M KCI, 10 µM CuCl2, 10 µM ascorbate	['metal ion dependency not reported']	*	m	n			In vitro selection of self-cleaving DNAs.	N Carmi	R R Breaker	L A Shultz,	1996
G8_11	AGCAATTCTAGGATAGGCGGGAAAGTGGAATATGCGTTTCAGTTGTAGAA	50	50				GAATTCTAATACGACTCACTATAGGAAGAGATGGCGAC-N<sub>50</sub>-GGTTGGTGTGGTTG	[]	DNA cleavage	*Different cleavage products. The G8 in vitro selection pool was Cu<sup>2+</sup> dependent	[]	[]	DNA phosphodiester	50 mM HEPES pH 7.0, 0.5M NaCI, 0.5M KCI, 10 µM CuCl2, 10 µM ascorbate	['metal ion dependency not reported']	*	m	n			In vitro selection of self-cleaving DNAs.	N Carmi	R R Breaker	L A Shultz,	1996
13PD34	TAACCCGGATCATATCTCGTCATGGTCATCTATTTTTGCC	40	40				TAATACGACTCACTATTACTGCTGGAAGAGATGGCGACgga	[]	DNA cleavage	Both Zn<sup>2+</sup> and Mn<sup>2+</sup> were included during all selections and activity assays of the DNAzymes reported in this publication, the detailed metal ion and pH dependencies for individual DNAzymes were not assessed.	['H<sub>2</sub>O']	[]	DNA phosphodiester	70 mM HEPES pH 7.5, 1 mM ZnCl2, 20 mM MnCl2, 40 mM MgCl2 and 150 mM NaCl	['Mn2+', 'Zn2+']	hydrolyzed DNA	s	y	k<sub>obs</sub> = 0.28 min<sup>-1</sup>	90	Establishing broad generality of DNA catalysts for site-specific hydrolysis of single-stranded DNA.	Y Xiao	S K Silverman	R J Wehrmann, N A Ibrahim	2012
G8_12	ATTATGGAAGACAGATGAGGGCAGGCGGGAATATACACATATTAAGAA	48	50				GAATTCTAATACGACTCACTATAGGAAGAGATGGCGAC-N<sub>50</sub>-GGTTGGTGTGGTTG	[]	DNA cleavage	*Different cleavage products. The G8 in vitro selection pool was Cu<sup>2+</sup> dependent	[]	[]	DNA phosphodiester	50 mM HEPES pH 7.0, 0.5M NaCI, 0.5M KCI, 10 µM CuCl2, 10 µM ascorbate	['metal ion dependency not reported']	*	m	n			In vitro selection of self-cleaving DNAs.	N Carmi	R R Breaker	L A Shultz,	1996
G8_15	GTATAGTGATCTCGGGTCTCTGTCTATGAAGAACTGTAGCCATAAT	46	50				GAATTCTAATACGACTCACTATAGGAAGAGATGGCGAC-N<sub>50</sub>-GGTTGGTGTGGTTG	[]	DNA cleavage	*Different cleavage products. The G8 in vitro selection pool was Cu<sup>2+</sup> dependent	[]	[]	DNA phosphodiester	50 mM HEPES pH 7.0, 0.5M NaCI, 0.5M KCI, 10 µM CuCl2, 10 µM ascorbate	['metal ion dependency not reported']	*	m	n			In vitro selection of self-cleaving DNAs.	N Carmi	R R Breaker	L A Shultz,	1996
CA2 (G8_17)	GTAAGGGTGTCTGGGTCTCTTCTGGGGAAGAACTAGAGAATGCTGTTGGC	50	50				GAATTCTAATACGACTCACTATAGGAAGAGATGGCGAC-N<sub>50</sub>-GGTTGGTGTGGTTG	[]	DNA cleavage	*Different cleavage products. The G8 in vitro selection pool was Cu<sup>2+</sup> dependent	[]	[]	DNA phosphodiester	50 mM HEPES pH 7.0, 0.5M NaCI, 0.5M KCI, 10 µM CuCl2, 10 µM ascorbate	['metal ion dependency not reported']	*	m	n			In vitro selection of self-cleaving DNAs.	N Carmi	R R Breaker	L A Shultz,	1996
G8_18	CTGAGTGATATAGGTGTCTGGGTCTCTTATGACGAATGTAATTAAGAAC	49	50				GAATTCTAATACGACTCACTATAGGAAGAGATGGCGAC-N<sub>50</sub>-GGTTGGTGTGGTTG	[]	DNA cleavage	*Different cleavage products. The G8 in vitro selection pool was Cu<sup>2+</sup> dependent	[]	[]	DNA phosphodiester	50 mM HEPES pH 7.0, 0.5M NaCI, 0.5M KCI, 10 µM CuCl2, 10 µM ascorbate	['metal ion dependency not reported']	*	m	n			In vitro selection of self-cleaving DNAs.	N Carmi	R R Breaker	L A Shultz,	1996
G8_22	GTGAGAAGTTTCAATTGGACGTGAGTCTGGGTCTCTTTGCGTGAAGAAC	49	50				GAATTCTAATACGACTCACTATAGGAAGAGATGGCGAC-N<sub>50</sub>-GGTTGGTGTGGTTG	[]	DNA cleavage	*Different cleavage products. The G8 in vitro selection pool was Cu<sup>2+</sup> dependent	[]	[]	DNA phosphodiester	50 mM HEPES pH 7.0, 0.5M NaCI, 0.5M KCI, 10 µM CuCl2, 10 µM ascorbate	['metal ion dependency not reported']	*	m	n			In vitro selection of self-cleaving DNAs.	N Carmi	R R Breaker	L A Shultz,	1996
CA1 (G8_8)	ATAGTTAAGAGCGCGTGGTAGGCGGGAACAAATGTTTACGTTGTGTAGAA	50	50				GAATTCTAATACGACTCACTATAGGAAGAGATGGCGAC-N<sub>50</sub>-GGTTGGTGTGGTTG	[]	DNA cleavage	*Different cleavage products. Subjected to reselection.	[]	[]	DNA phosphodiester	50 mM HEPES pH 7.0, 0.5M NaCI, 0.5M KCI, 10 µM CuCl2, 10 µM ascorbate	['Cu2+', 'Ascorbate']	*	m	y	k<sub>obs</sub> = 0.018 min<sup>-1</sup>		In vitro selection of self-cleaving DNAs.	N Carmi	R R Breaker	L A Shultz,	1996
G8_4	AGAGCTGTGGATCTGGAGCAAGGAAATCTCGGTAGGCGGGTTTACTAGAA	50	50				GAATTCTAATACGACTCACTATAGGAAGAGATGGCGAC-N<sub>50</sub>-GGTTGGTGTGGTTG	[]	DNA cleavage	*Different cleavage products. The G8 in vitro selection pool was Cu<sup>2+</sup> dependent	[]	[]	DNA phosphodiester	50 mM HEPES pH 7.0, 0.5M NaCI, 0.5M KCI, 10 µM CuCl2, 10 µM ascorbate	['metal ion dependency not reported']	*	m	n			In vitro selection of self-cleaving DNAs.	N Carmi	R R Breaker	L A Shultz,	1996
G8_20	TGTTTAGAGGCAGGCTCTTAATGCTTCTGGGCCTCTTTTTTAAGAAC	47	50				GAATTCTAATACGACTCACTATAGGAAGAGATGGCGAC-N<sub>50</sub>-GGTTGGTGTGGTTG	[]	DNA cleavage	*Different cleavage products. The G8 in vitro selection pool was Cu<sup>2+</sup> dependent	[]	[]	DNA phosphodiester	50 mM HEPES pH 7.0, 0.5M NaCI, 0.5M KCI, 10 µM CuCl2, 10 µM ascorbate	['metal ion dependency not reported']	*	m	n			In vitro selection of self-cleaving DNAs.	N Carmi	R R Breaker	L A Shultz,	1996
CA3 (G8_21)	TGTTTAGAAGCAGGCTCTTACTTATGCTTCTGGGCCTCTTTTTTAAGAAC	50	50				GAATTCTAATACGACTCACTATAGGAAGAGATGGCGAC-N<sub>50</sub>-GGTTGGTGTGGTTG	[]	DNA cleavage	*Different cleavage products. Subjected to reselection.	[]	[]	DNA phosphodiester	50 mM HEPES pH 7.0, 0.5M NaCI, 0.5M KCI, 10 µM CuCl2, 10 µM ascorbate	['Cu2+']	*	m	y	k<sub>obs</sub> = 0.14 min<sup>-1</sup>		In vitro selection of self-cleaving DNAs.	N Carmi	R R Breaker	L A Shultz,	1996
CA3_1	TGTTTAGAAGCAGGCTCTTTCTTATGCGTCTGGGCCTCTTTTTAAGAAC	49	50				GAATTCTAATACGACTCACTATAGGAAGAGATGGCGAC-N<sub>50</sub>-GGTTGGTGTGGTTG	[]	DNA cleavage	*Different cleavage products. Variants of the DNAzyme CA3 obtained after reselection.	[]	[]	DNA phosphodiester	50 mM HEPES pH 7.0, 0.5M NaCI, 0.5M KCI, 10 µM CuCl2, 10 µM ascorbate	['Cu2+']	*	m	y	k<sub>obs</sub> = 0.052 min<sup>-1</sup>, k<sub>obs</sub> = 1.5 min<sup>-1</sup> in the presence of H<sub>2</sub>O<sub>2</sub>		In vitro selection of self-cleaving DNAs.	N Carmi	R R Breaker	L A Shultz,	1996
CA3_2	TGTATAGAACCAGACTCTTCCTTATGCGTCTGGGCCTCTTTCTAAGAAC	49	50				GAATTCTAATACGACTCACTATAGGAAGAGATGGCGAC-N<sub>50</sub>-GGTTGGTGTGGTTG	[]	DNA cleavage	*Different cleavage products. Variants of the DNAzyme CA3 obtained after reselection.	[]	[]	DNA phosphodiester	50 mM HEPES pH 7.0, 0.5M NaCI, 0.5M KCI, 10 µM CuCl2, 10 µM ascorbate	['Cu2+']	*	m	y	k<sub>obs</sub> = 0.033 min<sup>-1</sup>, k<sub>obs</sub> = 1.5 min<sup>-1</sup> in the presence of H<sub>2</sub>O<sub>2</sub>		In vitro selection of self-cleaving DNAs.	N Carmi	R R Breaker	L A Shultz,	1996
8NLJ4	CGCCAGATAAGTGGGGGCCTTTGCCATAGTTGTCCCTCAG	40	40				AAAGTCTCATGTACTTATATGTTCTAGCGCgga	[]	DNA cleavage	Partially randomized catalytic region based on 10MD5 sequence	['H<sub>2</sub>O']	[]	DNA phosphodiester	70 mM HEPES (Varying pH: 7.2, 7.5 or 7.8), 20 mM MnCl2, 1 mM ZnCl2, 150 mM NaCl	['Mn2+', 'Zn2+']	hydrolyzed DNA	m	n			Functional compromises among pH tolerance, site specificity, and sequence tolerance for a DNA-hydrolyzing deoxyribozyme.	Y Xiao	S K Silverman	M Chandra	2010
8NLJ9	CGCTAGATAAGTGGAAGCTTTTGCCATAGTTGTCCTTCAA	40	40				AAAGTCTCATGTACTTATATGTTCTAGCGCgga	[]	DNA cleavage	Partially randomized catalytic region based on 10MD5 sequence	['H<sub>2</sub>O']	[]	DNA phosphodiester	70 mM HEPES (Varying pH: 7.2, 7.5 or 7.8), 20 mM MnCl2, 1 mM ZnCl2, 150 mM NaCl	['Mn2+', 'Zn2+']	hydrolyzed DNA	m	n			Functional compromises among pH tolerance, site specificity, and sequence tolerance for a DNA-hydrolyzing deoxyribozyme.	Y Xiao	S K Silverman	M Chandra	2010
8NLJ11	CGATAGATAAGTGGGAGCCTTTGCTATAGTTGTCCCTCAA	40	40				AAAGTCTCATGTACTTATATGTTCTAGCGCgga	[]	DNA cleavage	Partially randomized catalytic region based on 10MD5 sequence	['H<sub>2</sub>O']	[]	DNA phosphodiester	70 mM HEPES (Varying pH: 7.2, 7.5 or 7.8), 20 mM MnCl2, 1 mM ZnCl2, 150 mM NaCl	['Mn2+', 'Zn2+']	hydrolyzed DNA	m	n			Functional compromises among pH tolerance, site specificity, and sequence tolerance for a DNA-hydrolyzing deoxyribozyme.	Y Xiao	S K Silverman	M Chandra	2010
8NLJ13	CGCTAGATAAGTGGGGGTTTTTGCCATAGTTGTCCCTCAA	40	40				AAAGTCTCATGTACTTATATGTTCTAGCGCgga	[]	DNA cleavage	Partially randomized catalytic region based on 10MD5 sequence	['H<sub>2</sub>O']	[]	DNA phosphodiester	70 mM HEPES (Varying pH: 7.2, 7.5 or 7.8), 20 mM MnCl2, 1 mM ZnCl2, 150 mM NaCl	['Mn2+', 'Zn2+']	hydrolyzed DNA	m	n			Functional compromises among pH tolerance, site specificity, and sequence tolerance for a DNA-hydrolyzing deoxyribozyme.	Y Xiao	S K Silverman	M Chandra	2010
8NLJ14	CGCTAGATAAGTGGGGGCTTTTGCTGTAGTTGTCCTCCAA	40	40				AAAGTCTCATGTACTTATATGTTCTAGCGCgga	[]	DNA cleavage	Partially randomized catalytic region based on 10MD5 sequence	['H<sub>2</sub>O']	[]	DNA phosphodiester	70 mM HEPES (Varying pH: 7.2, 7.5 or 7.8), 20 mM MnCl2, 1 mM ZnCl2, 150 mM NaCl	['Mn2+', 'Zn2+']	hydrolyzed DNA	m	n			Functional compromises among pH tolerance, site specificity, and sequence tolerance for a DNA-hydrolyzing deoxyribozyme.	Y Xiao	S K Silverman	M Chandra	2010
8NLJ15	CGATAGATAAGTGGGGGCCTTTGCTATAGTTGTCCTTCTA	40	40				AAAGTCTCATGTACTTATATGTTCTAGCGCgga	[]	DNA cleavage	Partially randomized catalytic region based on 10MD5 sequence	['H<sub>2</sub>O']	[]	DNA phosphodiester	70 mM HEPES (Varying pH: 7.2, 7.5 or 7.8), 20 mM MnCl2, 1 mM ZnCl2, 150 mM NaCl	['Mn2+', 'Zn2+']	hydrolyzed DNA	m	n			Functional compromises among pH tolerance, site specificity, and sequence tolerance for a DNA-hydrolyzing deoxyribozyme.	Y Xiao	S K Silverman	M Chandra	2010
9NL2	CGATAGATAAGTGGGGGCCTTTGCTGTAGCTGTCCCTCGA	40	40				AAAGTCTCATGTACTTATATGTTCTAGCGCgga	[]	DNA cleavage	Partially randomized catalytic region based on 10MD5 sequence	['H<sub>2</sub>O']	[]	DNA phosphodiester	70 mM HEPES (Varying pH: 7.2, 7.5 or 7.8), 20 mM MnCl2, 1 mM ZnCl2, 150 mM NaCl	['Mn2+', 'Zn2+']	hydrolyzed DNA	m	n			Functional compromises among pH tolerance, site specificity, and sequence tolerance for a DNA-hydrolyzing deoxyribozyme.	Y Xiao	S K Silverman	M Chandra	2010
9NL5	CGATAGATAAGTGGGAGCCTTTGCTATAGTTGTCCCTCGA	40	40				AAAGTCTCATGTACTTATATGTTCTAGCGCgga	[]	DNA cleavage	Partially randomized catalytic region based on 10MD5 sequence	['H<sub>2</sub>O']	[]	DNA phosphodiester	70 mM HEPES (Varying pH: 7.2, 7.5 or 7.8), 20 mM MnCl2, 1 mM ZnCl2, 150 mM NaCl	['Mn2+', 'Zn2+']	hydrolyzed DNA	m	n			Functional compromises among pH tolerance, site specificity, and sequence tolerance for a DNA-hydrolyzing deoxyribozyme.	Y Xiao	S K Silverman	M Chandra	2010
9NL8	CGCCAGATAAGTGGGAGCCTTTGCTAAAGTTGTCCCTCAA	40	40				AAAGTCTCATGTACTTATATGTTCTAGCGCgga	[]	DNA cleavage	Partially randomized catalytic region based on 10MD5 sequence	['H<sub>2</sub>O']	[]	DNA phosphodiester	70 mM HEPES (Varying pH: 7.2, 7.5 or 7.8), 20 mM MnCl2, 1 mM ZnCl2, 150 mM NaCl	['Mn2+', 'Zn2+']	hydrolyzed DNA	m	n			Functional compromises among pH tolerance, site specificity, and sequence tolerance for a DNA-hydrolyzing deoxyribozyme.	Y Xiao	S K Silverman	M Chandra	2010
9NL10	CGATAGATAAGTGGGCGCGTTTGCTATAGTTGTCCTACGA	40	40				AAAGTCTCATGTACTTATATGTTCTAGCGCgga	[]	DNA cleavage	Partially randomized catalytic region based on 10MD5 sequence	['H<sub>2</sub>O']	[]	DNA phosphodiester	70 mM HEPES (Varying pH: 7.2, 7.5 or 7.8), 20 mM MnCl2, 1 mM ZnCl2, 150 mM NaCl	['Mn2+', 'Zn2+']	hydrolyzed DNA	m	n			Functional compromises among pH tolerance, site specificity, and sequence tolerance for a DNA-hydrolyzing deoxyribozyme.	Y Xiao	S K Silverman	M Chandra	2010
9NL17	CGACAGATAAGTGGGAGCCTTTGCTGTAGTTGTCCCTCAA	40	40				AAAGTCTCATGTACTTATATGTTCTAGCGCgga	[]	DNA cleavage	Partially randomized catalytic region based on 10MD5 sequence	['H<sub>2</sub>O']	[]	DNA phosphodiester	70 mM HEPES (Varying pH: 7.2, 7.5 or 7.8), 20 mM MnCl2, 1 mM ZnCl2, 150 mM NaCl	['Mn2+', 'Zn2+']	hydrolyzed DNA	m	n			Functional compromises among pH tolerance, site specificity, and sequence tolerance for a DNA-hydrolyzing deoxyribozyme.	Y Xiao	S K Silverman	M Chandra	2010
9NL19	CGCAAGATAAGTGGGAGCCTTTGCTATAGTTGTCCCTCAA	40	40				AAAGTCTCATGTACTTATATGTTCTAGCGCgga	[]	DNA cleavage	Partially randomized catalytic region based on 10MD5 sequence	['H<sub>2</sub>O']	[]	DNA phosphodiester	70 mM HEPES (Varying pH: 7.2, 7.5 or 7.8), 20 mM MnCl2, 1 mM ZnCl2, 150 mM NaCl	['Mn2+', 'Zn2+']	hydrolyzed DNA	m	n			Functional compromises among pH tolerance, site specificity, and sequence tolerance for a DNA-hydrolyzing deoxyribozyme.	Y Xiao	S K Silverman	M Chandra	2010
9NL20	CGCTAGATAAGTGGGAGCTTTTGCTATAGTTGTCCCTCAA	40	40				AAAGTCTCATGTACTTATATGTTCTAGCGCgga	[]	DNA cleavage	Partially randomized catalytic region based on 10MD5 sequence	['H<sub>2</sub>O']	[]	DNA phosphodiester	70 mM HEPES (Varying pH: 7.2, 7.5 or 7.8), 20 mM MnCl2, 1 mM ZnCl2, 150 mM NaCl	['Mn2+', 'Zn2+']	hydrolyzed DNA	m	n			Functional compromises among pH tolerance, site specificity, and sequence tolerance for a DNA-hydrolyzing deoxyribozyme.	Y Xiao	S K Silverman	M Chandra	2010
9NL26	CGATAGATAAGTGGGAGCTTTTGCCATAGTTGTCCCTCAA	40	40				AAAGTCTCATGTACTTATATGTTCTAGCGCgga	[]	DNA cleavage	Partially randomized catalytic region based on 10MD5 sequence	['H<sub>2</sub>O']	[]	DNA phosphodiester	70 mM HEPES (Varying pH: 7.2, 7.5 or 7.8), 20 mM MnCl2, 1 mM ZnCl2, 150 mM NaCl	['Mn2+', 'Zn2+']	hydrolyzed DNA	m	n			Functional compromises among pH tolerance, site specificity, and sequence tolerance for a DNA-hydrolyzing deoxyribozyme.	Y Xiao	S K Silverman	M Chandra	2010
9NL27	CGATAGATAAGTGGGAGCCTTTGCCATAGTTGTCCCTCAA	40	40				AAAGTCTCATGTACTTATATGTTCTAGCGCgga	[]	DNA cleavage	Partially randomized catalytic region based on 10MD5 sequence	['H<sub>2</sub>O']	[]	DNA phosphodiester	70 mM HEPES (Varying pH: 7.2, 7.5 or 7.8), 20 mM MnCl2, 1 mM ZnCl2, 150 mM NaCl	['Mn2+', 'Zn2+']	hydrolyzed DNA	m	y	k<sub>obs</sub> = 1.43 h<sup>-1</sup>	>75	Functional compromises among pH tolerance, site specificity, and sequence tolerance for a DNA-hydrolyzing deoxyribozyme.	Y Xiao	S K Silverman	M Chandra	2010
9NL29	CGCCAGATAAGTGGGAGATTTTGCCATAGTTGTCCCTCAA	40	40				AAAGTCTCATGTACTTATATGTTCTAGCGCgga	[]	DNA cleavage	Partially randomized catalytic region based on 10MD5 sequence	['H<sub>2</sub>O']	[]	DNA phosphodiester	70 mM HEPES (Varying pH: 7.2, 7.5 or 7.8), 20 mM MnCl2, 1 mM ZnCl2, 150 mM NaCl	['Mn2+', 'Zn2+']	hydrolyzed DNA	m	n			Functional compromises among pH tolerance, site specificity, and sequence tolerance for a DNA-hydrolyzing deoxyribozyme.	Y Xiao	S K Silverman	M Chandra	2010
9NL33	CGATAGATAAGTGGGAGCCTTTGCTATAGTTGTCCCTCGA	40	40				AAAGTCTCATGTACTTATATGTTCTAGCGCgga	[]	DNA cleavage	Partially randomized catalytic region based on 10MD5 sequence	['H<sub>2</sub>O']	[]	DNA phosphodiester	70 mM HEPES (Varying pH: 7.2, 7.5 or 7.8), 20 mM MnCl2, 1 mM ZnCl2, 150 mM NaCl	['Mn2+', 'Zn2+']	hydrolyzed DNA	m	n			Functional compromises among pH tolerance, site specificity, and sequence tolerance for a DNA-hydrolyzing deoxyribozyme.	Y Xiao	S K Silverman	M Chandra	2010
8NLE1	CCTTAGATAAGTGGAACCTTTTGCTATAGCTGTCCTTAA	39	40				AAAGTCTCATGTACTTATATGTTCTAGCGCgga	[]	DNA cleavage	Partially randomized catalytic region based on 10MD5 sequence	['H<sub>2</sub>O']	[]	DNA phosphodiester	70 mM HEPES pH: 7.5, 20 mM MnCl2, 1 mM ZnCl2, 150 mM NaCl	['Mn2+', 'Zn2+']	hydrolyzed DNA	m	n			Functional compromises among pH tolerance, site specificity, and sequence tolerance for a DNA-hydrolyzing deoxyribozyme.	Y Xiao	S K Silverman	M Chandra	2010
8NLE2	CGCCAGATAAGTGGAGGCTTTTGCTATAGCTGTCCTTCAA	40	40				AAAGTCTCATGTACTTATATGTTCTAGCGCgga	[]	DNA cleavage	Partially randomized catalytic region based on 10MD5 sequence	['H<sub>2</sub>O']	[]	DNA phosphodiester	70 mM HEPES pH: 7.5, 20 mM MnCl2, 1 mM ZnCl2, 150 mM NaCl	['Mn2+', 'Zn2+']	hydrolyzed DNA	m	n			Functional compromises among pH tolerance, site specificity, and sequence tolerance for a DNA-hydrolyzing deoxyribozyme.	Y Xiao	S K Silverman	M Chandra	2010
8NLE3	CGCTAGATAAGTGGGCGCGTTTGCTATAGCTGTCCTACGA	40	40				AAAGTCTCATGTACTTATATGTTCTAGCGCgga	[]	DNA cleavage	Partially randomized catalytic region based on 10MD5 sequence	['H<sub>2</sub>O']	[]	DNA phosphodiester	70 mM HEPES pH: 7.5, 20 mM MnCl2, 1 mM ZnCl2, 150 mM NaCl	['Mn2+', 'Zn2+']	hydrolyzed DNA	m	n			Functional compromises among pH tolerance, site specificity, and sequence tolerance for a DNA-hydrolyzing deoxyribozyme.	Y Xiao	S K Silverman	M Chandra	2010
8NLE4	CGACAGATAAGTGGAAGCTTTTGCCATAGTTGTCCTTCAC	40	40				AAAGTCTCATGTACTTATATGTTCTAGCGCgga	[]	DNA cleavage	Partially randomized catalytic region based on 10MD5 sequence	['H<sub>2</sub>O']	[]	DNA phosphodiester	70 mM HEPES pH: 7.5, 20 mM MnCl2, 1 mM ZnCl2, 150 mM NaCl	['Mn2+', 'Zn2+']	hydrolyzed DNA	m	n			Functional compromises among pH tolerance, site specificity, and sequence tolerance for a DNA-hydrolyzing deoxyribozyme.	Y Xiao	S K Silverman	M Chandra	2010
8NLE5	CGCTAGATAAGTGGGGGCTTTTGCTATAGCTGTCCCTCAT	40	40				AAAGTCTCATGTACTTATATGTTCTAGCGCgga	[]	DNA cleavage	Partially randomized catalytic region based on 10MD5 sequence	['H<sub>2</sub>O']	[]	DNA phosphodiester	70 mM HEPES pH: 7.5, 20 mM MnCl2, 1 mM ZnCl2, 150 mM NaCl	['Mn2+', 'Zn2+']	hydrolyzed DNA	m	n			Functional compromises among pH tolerance, site specificity, and sequence tolerance for a DNA-hydrolyzing deoxyribozyme.	Y Xiao	S K Silverman	M Chandra	2010
8NLE6	CGATAGATAAGTGGGAGCCTTTGCTATAGCTGTCCCTCAA	40	40				AAAGTCTCATGTACTTATATGTTCTAGCGCgga	[]	DNA cleavage	Partially randomized catalytic region based on 10MD5 sequence	['H<sub>2</sub>O']	[]	DNA phosphodiester	70 mM HEPES pH: 7.5, 20 mM MnCl2, 1 mM ZnCl2, 150 mM NaCl	['Mn2+', 'Zn2+']	hydrolyzed DNA	m	n			Functional compromises among pH tolerance, site specificity, and sequence tolerance for a DNA-hydrolyzing deoxyribozyme.	Y Xiao	S K Silverman	M Chandra	2010
8NLE7	CGCCAGATAAGTGGGGGTTTTTGCTAGAGCTGTCACCCAT	40	40				AAAGTCTCATGTACTTATATGTTCTAGCGCgga	[]	DNA cleavage	Partially randomized catalytic region based on 10MD5 sequence	['H<sub>2</sub>O']	[]	DNA phosphodiester	70 mM HEPES pH: 7.5, 20 mM MnCl2, 1 mM ZnCl2, 150 mM NaCl	['Mn2+', 'Zn2+']	hydrolyzed DNA	m	n			Functional compromises among pH tolerance, site specificity, and sequence tolerance for a DNA-hydrolyzing deoxyribozyme.	Y Xiao	S K Silverman	M Chandra	2010
8NLE8	CGATAGATGAGTGGAGGCTTTTGCTATAGCTGTCCTCTAA	40	40				AAAGTCTCATGTACTTATATGTTCTAGCGCgga	[]	DNA cleavage	Partially randomized catalytic region based on 10MD5 sequence	['H<sub>2</sub>O']	[]	DNA phosphodiester	70 mM HEPES pH: 7.5, 20 mM MnCl2, 1 mM ZnCl2, 150 mM NaCl	['Mn2+', 'Zn2+']	hydrolyzed DNA	m	n			Functional compromises among pH tolerance, site specificity, and sequence tolerance for a DNA-hydrolyzing deoxyribozyme.	Y Xiao	S K Silverman	M Chandra	2010
8NLE9	CGATAGATAAGTGGGAGACTTTGCTATAGCTGTCCCTCGA	40	40				AAAGTCTCATGTACTTATATGTTCTAGCGCgga	[]	DNA cleavage	Partially randomized catalytic region based on 10MD5 sequence	['H<sub>2</sub>O']	[]	DNA phosphodiester	70 mM HEPES pH: 7.5, 20 mM MnCl2, 1 mM ZnCl2, 150 mM NaCl	['Mn2+', 'Zn2+']	hydrolyzed DNA	m	n			Functional compromises among pH tolerance, site specificity, and sequence tolerance for a DNA-hydrolyzing deoxyribozyme.	Y Xiao	S K Silverman	M Chandra	2010
8NLE10	CGATAGATAAGTGGGCGCGTTTGCTATAGCTGTCCTACGA	40	40				AAAGTCTCATGTACTTATATGTTCTAGCGCgga	[]	DNA cleavage	Partially randomized catalytic region based on 10MD5 sequence	['H<sub>2</sub>O']	[]	DNA phosphodiester	70 mM HEPES pH: 7.5, 20 mM MnCl2, 1 mM ZnCl2, 150 mM NaCl	['Mn2+', 'Zn2+']	hydrolyzed DNA	m	n			Functional compromises among pH tolerance, site specificity, and sequence tolerance for a DNA-hydrolyzing deoxyribozyme.	Y Xiao	S K Silverman	M Chandra	2010
8NLE11	CGCCAGATAAGTGGATGTGTTTGCCATAGCTGTCCTACAA	40	40				AAAGTCTCATGTACTTATATGTTCTAGCGCgga	[]	DNA cleavage	Partially randomized catalytic region based on 10MD5 sequence	['H<sub>2</sub>O']	[]	DNA phosphodiester	70 mM HEPES pH: 7.5, 20 mM MnCl2, 1 mM ZnCl2, 150 mM NaCl	['Mn2+', 'Zn2+']	hydrolyzed DNA	m	n			Functional compromises among pH tolerance, site specificity, and sequence tolerance for a DNA-hydrolyzing deoxyribozyme.	Y Xiao	S K Silverman	M Chandra	2010
8NLE12	CGCGAGATTAGTGGAGCCTTTTGCTATAGCTGTCCTCCAA	40	40				AAAGTCTCATGTACTTATATGTTCTAGCGCgga	[]	DNA cleavage	Partially randomized catalytic region based on 10MD5 sequence	['H<sub>2</sub>O']	[]	DNA phosphodiester	70 mM HEPES pH: 7.5, 20 mM MnCl2, 1 mM ZnCl2, 150 mM NaCl	['Mn2+', 'Zn2+']	hydrolyzed DNA	m	n			Functional compromises among pH tolerance, site specificity, and sequence tolerance for a DNA-hydrolyzing deoxyribozyme.	Y Xiao	S K Silverman	M Chandra	2010
8NLE16	CGATAGATAAGTGGGTGCGTTTGCTATAGCTGTCCCTCAG	40	40				AAAGTCTCATGTACTTATATGTTCTAGCGCgga	[]	DNA cleavage	Partially randomized catalytic region based on 10MD5 sequence	['H<sub>2</sub>O']	[]	DNA phosphodiester	70 mM HEPES pH: 7.5, 20 mM MnCl2, 1 mM ZnCl2, 150 mM NaCl	['Mn2+', 'Zn2+']	hydrolyzed DNA	m	n			Functional compromises among pH tolerance, site specificity, and sequence tolerance for a DNA-hydrolyzing deoxyribozyme.	Y Xiao	S K Silverman	M Chandra	2010
8NLE17	CGAAAGATAAGTGGAAGATTTTGCTACAGCTGTCCTTTAA	40	40				AAAGTCTCATGTACTTATATGTTCTAGCGCgga	[]	DNA cleavage	Partially randomized catalytic region based on 10MD5 sequence	['H<sub>2</sub>O']	[]	DNA phosphodiester	70 mM HEPES pH: 7.5, 20 mM MnCl2, 1 mM ZnCl2, 150 mM NaCl	['Mn2+', 'Zn2+']	hydrolyzed DNA	m	n			Functional compromises among pH tolerance, site specificity, and sequence tolerance for a DNA-hydrolyzing deoxyribozyme.	Y Xiao	S K Silverman	M Chandra	2010
8NLE18	CGCGAGATAAGTGGAGGCTTTTGCTATAGCTGTCCTTTAA	40	40				AAAGTCTCATGTACTTATATGTTCTAGCGCgga	[]	DNA cleavage	Partially randomized catalytic region based on 10MD5 sequence	['H<sub>2</sub>O']	[]	DNA phosphodiester	70 mM HEPES pH: 7.5, 20 mM MnCl2, 1 mM ZnCl2, 150 mM NaCl	['Mn2+', 'Zn2+']	hydrolyzed DNA	m	n			Functional compromises among pH tolerance, site specificity, and sequence tolerance for a DNA-hydrolyzing deoxyribozyme.	Y Xiao	S K Silverman	M Chandra	2010
8NLE20	CGCCAGATAAGTGGGGGTCTTCGCCATAGTTGTCCCACCA	40	40				AAAGTCTCATGTACTTATATGTTCTAGCGCgga	[]	DNA cleavage	Partially randomized catalytic region based on 10MD5 sequence	['H<sub>2</sub>O']	[]	DNA phosphodiester	70 mM HEPES pH: 7.5, 20 mM MnCl2, 1 mM ZnCl2, 150 mM NaCl	['Mn2+', 'Zn2+']	hydrolyzed DNA	m	n			Functional compromises among pH tolerance, site specificity, and sequence tolerance for a DNA-hydrolyzing deoxyribozyme.	Y Xiao	S K Silverman	M Chandra	2010
8NLE21	CGCTAGATAAGTGGGGGTTTTTGCTATAGCTGTCACCCAC	40	40				AAAGTCTCATGTACTTATATGTTCTAGCGCgga	[]	DNA cleavage	Partially randomized catalytic region based on 10MD5 sequence	['H<sub>2</sub>O']	[]	DNA phosphodiester	70 mM HEPES pH: 7.5, 20 mM MnCl2, 1 mM ZnCl2, 150 mM NaCl	['Mn2+', 'Zn2+']	hydrolyzed DNA	m	n			Functional compromises among pH tolerance, site specificity, and sequence tolerance for a DNA-hydrolyzing deoxyribozyme.	Y Xiao	S K Silverman	M Chandra	2010
8NLE22	CGCTAGATAAGTGGATGAGTTTGCTATAGCTGTCCTACAA	40	40				AAAGTCTCATGTACTTATATGTTCTAGCGCgga	[]	DNA cleavage	Partially randomized catalytic region based on 10MD5 sequence	['H<sub>2</sub>O']	[]	DNA phosphodiester	70 mM HEPES pH: 7.5, 20 mM MnCl2, 1 mM ZnCl2, 150 mM NaCl	['Mn2+', 'Zn2+']	hydrolyzed DNA	m	n			Functional compromises among pH tolerance, site specificity, and sequence tolerance for a DNA-hydrolyzing deoxyribozyme.	Y Xiao	S K Silverman	M Chandra	2010
8NLE23	CGTTAGATAAGTGGAGCCTTTTGCCATAGCTGTCCTTCCA	40	40				AAAGTCTCATGTACTTATATGTTCTAGCGCgga	[]	DNA cleavage	Partially randomized catalytic region based on 10MD5 sequence	['H<sub>2</sub>O']	[]	DNA phosphodiester	70 mM HEPES pH: 7.5, 20 mM MnCl2, 1 mM ZnCl2, 150 mM NaCl	['Mn2+', 'Zn2+']	hydrolyzed DNA	m	n			Functional compromises among pH tolerance, site specificity, and sequence tolerance for a DNA-hydrolyzing deoxyribozyme.	Y Xiao	S K Silverman	M Chandra	2010
6YF27	CCCAGATCGGCAACGGGTCGTTCACGATGCCTACGAGGGT	40	40				CTACCTTTATGCGTATCGAAGGAGGCTTTCGgga	[]	DNA cleavage		[]	[]		70 mM HEPES pH 7.5, 150 mM NaCl, 1 mM ZnCl2, 40 mM MgCl2	['Mg2+', 'Zn2+']	deglycosylated DNA	s	n			Lanthanide ions as required cofactors for DNA catalysts	V Dokukin	S K Silverman		2012
8YG1	CTCCCCGACCAACGAGCCTAGGGGTACATTCTTAGGTGGC	40	40				CTACCTTTATGCGTATCGAAGGAGGCTTTCGgga	[]	DNA cleavage		[]	[]		70 mM HEPES pH 7.5, 150 mM NaCl, 1 mM ZnCl2, 40 mM CaCl2	['Zn2+', 'Ca2+']	deglycosylated DNA	s	n			Lanthanide ions as required cofactors for DNA catalysts	V Dokukin	S K Silverman		2012
8NLE25	CGATAGATAAGTGGATGTGTTTGCTAAAGCTGTCCTACAA	40	40				AAAGTCTCATGTACTTATATGTTCTAGCGCgga	[]	DNA cleavage	Partially randomized catalytic region based on 10MD5 sequence	['H<sub>2</sub>O']	[]	DNA phosphodiester	70 mM HEPES pH: 7.5, 20 mM MnCl2, 1 mM ZnCl2, 150 mM NaCl	['Mn2+', 'Zn2+']	hydrolyzed DNA	m	n			Functional compromises among pH tolerance, site specificity, and sequence tolerance for a DNA-hydrolyzing deoxyribozyme.	Y Xiao	S K Silverman	M Chandra	2010
8NLE27	CGACAGATAAGTGGGAGCCTTTGCTAAAGCTGTCCCTCAA	40	40				AAAGTCTCATGTACTTATATGTTCTAGCGCgga	[]	DNA cleavage	Partially randomized catalytic region based on 10MD5 sequence	['H<sub>2</sub>O']	[]	DNA phosphodiester	70 mM HEPES pH: 7.5, 20 mM MnCl2, 1 mM ZnCl2, 150 mM NaCl	['Mn2+', 'Zn2+']	hydrolyzed DNA	m	n			Functional compromises among pH tolerance, site specificity, and sequence tolerance for a DNA-hydrolyzing deoxyribozyme.	Y Xiao	S K Silverman	M Chandra	2010
8NLE28	CGCGAGATAAGTGGATGTGTTTGCTATAGCTGTCCTACAA	40	40				AAAGTCTCATGTACTTATATGTTCTAGCGCgga	[]	DNA cleavage	Partially randomized catalytic region based on 10MD5 sequence	['H<sub>2</sub>O']	[]	DNA phosphodiester	70 mM HEPES pH: 7.5, 20 mM MnCl2, 1 mM ZnCl2, 150 mM NaCl	['Mn2+', 'Zn2+']	hydrolyzed DNA	m	n			Functional compromises among pH tolerance, site specificity, and sequence tolerance for a DNA-hydrolyzing deoxyribozyme.	Y Xiao	S K Silverman	M Chandra	2010
8NLE29	CGTTAGATGAGTGGATGTGTTTGCTAAAGCTGTCCTACAT	40	40				AAAGTCTCATGTACTTATATGTTCTAGCGCgga	[]	DNA cleavage	Partially randomized catalytic region based on 10MD5 sequence	['H<sub>2</sub>O']	[]	DNA phosphodiester	70 mM HEPES pH: 7.5, 20 mM MnCl2, 1 mM ZnCl2, 150 mM NaCl	['Mn2+', 'Zn2+']	hydrolyzed DNA	m	n			Functional compromises among pH tolerance, site specificity, and sequence tolerance for a DNA-hydrolyzing deoxyribozyme.	Y Xiao	S K Silverman	M Chandra	2010
8NLE30	CGCTAGATAAGTGGATGAGTTTGCTATAGCTGTCCTACAG	40	40				AAAGTCTCATGTACTTATATGTTCTAGCGCgga	[]	DNA cleavage	Partially randomized catalytic region based on 10MD5 sequence	['H<sub>2</sub>O']	[]	DNA phosphodiester	70 mM HEPES pH: 7.5, 20 mM MnCl2, 1 mM ZnCl2, 150 mM NaCl	['Mn2+', 'Zn2+']	hydrolyzed DNA	m	n			Functional compromises among pH tolerance, site specificity, and sequence tolerance for a DNA-hydrolyzing deoxyribozyme.	Y Xiao	S K Silverman	M Chandra	2010
8NLE31	CGTCAGATAAGTGGATGTGTTTGCTATCGCTGTCCTACAG	40	40				AAAGTCTCATGTACTTATATGTTCTAGCGCgga	[]	DNA cleavage	Partially randomized catalytic region based on 10MD5 sequence	['H<sub>2</sub>O']	[]	DNA phosphodiester	70 mM HEPES pH: 7.5, 20 mM MnCl2, 1 mM ZnCl2, 150 mM NaCl	['Mn2+', 'Zn2+']	hydrolyzed DNA	m	n			Functional compromises among pH tolerance, site specificity, and sequence tolerance for a DNA-hydrolyzing deoxyribozyme.	Y Xiao	S K Silverman	M Chandra	2010
8NLE33	CGCCAGATAAGTGGATGTGTTTGCTAAAGCTGTCCTACAG	40	40				AAAGTCTCATGTACTTATATGTTCTAGCGCgga	[]	DNA cleavage	Partially randomized catalytic region based on 10MD5 sequence	['H<sub>2</sub>O']	[]	DNA phosphodiester	70 mM HEPES pH: 7.5, 20 mM MnCl2, 1 mM ZnCl2, 150 mM NaCl	['Mn2+', 'Zn2+']	hydrolyzed DNA	m	n			Functional compromises among pH tolerance, site specificity, and sequence tolerance for a DNA-hydrolyzing deoxyribozyme.	Y Xiao	S K Silverman	M Chandra	2010
8NLE34	CGCCAGATGAGTGGAACCTTTTGCTCTAGCTGTCCTTCAA	40	40				AAAGTCTCATGTACTTATATGTTCTAGCGCgga	[]	DNA cleavage	Partially randomized catalytic region based on 10MD5 sequence	['H<sub>2</sub>O']	[]	DNA phosphodiester	70 mM HEPES pH: 7.5, 20 mM MnCl2, 1 mM ZnCl2, 150 mM NaCl	['Mn2+', 'Zn2+']	hydrolyzed DNA	m	n			Functional compromises among pH tolerance, site specificity, and sequence tolerance for a DNA-hydrolyzing deoxyribozyme.	Y Xiao	S K Silverman	M Chandra	2010
8NLE35	CGACAGATAAGTGGGAGACTTTGCTATAGCTGTCCCTCGA	40	40				AAAGTCTCATGTACTTATATGTTCTAGCGCgga	[]	DNA cleavage	Partially randomized catalytic region based on 10MD5 sequence	['H<sub>2</sub>O']	[]	DNA phosphodiester	70 mM HEPES pH: 7.5, 20 mM MnCl2, 1 mM ZnCl2, 150 mM NaCl	['Mn2+', 'Zn2+']	hydrolyzed DNA	m	n			Functional compromises among pH tolerance, site specificity, and sequence tolerance for a DNA-hydrolyzing deoxyribozyme.	Y Xiao	S K Silverman	M Chandra	2010
8NLE36	CGCCAGATAAGTGGATGTGTTTGCTATAGCTGTCCTACGA	40	40				AAAGTCTCATGTACTTATATGTTCTAGCGCgga	[]	DNA cleavage	Partially randomized catalytic region based on 10MD5 sequence	['H<sub>2</sub>O']	[]	DNA phosphodiester	70 mM HEPES pH: 7.5, 20 mM MnCl2, 1 mM ZnCl2, 150 mM NaCl	['Mn2+', 'Zn2+']	hydrolyzed DNA	m	n			Functional compromises among pH tolerance, site specificity, and sequence tolerance for a DNA-hydrolyzing deoxyribozyme.	Y Xiao	S K Silverman	M Chandra	2010
8NLE37	CGCTAGATAAGTGGAGCCTTTTGCTAGAGTTGTCCTTCAA	40	40				AAAGTCTCATGTACTTATATGTTCTAGCGCgga	[]	DNA cleavage	Partially randomized catalytic region based on 10MD5 sequence	['H<sub>2</sub>O']	[]	DNA phosphodiester	70 mM HEPES pH: 7.5, 20 mM MnCl2, 1 mM ZnCl2, 150 mM NaCl	['Mn2+', 'Zn2+']	hydrolyzed DNA	m	n			Functional compromises among pH tolerance, site specificity, and sequence tolerance for a DNA-hydrolyzing deoxyribozyme.	Y Xiao	S K Silverman	M Chandra	2010
8QA102	AAGGGGTAGTGCTAAACGTGAAGATGGTTTGGGTAATCTC	40	40	NaIO<sub>4</sub>-oxidized capture oligonucleotide		5'-mono or triphosphate RNA substrate complementary to the DNAzyme arm		[]	Reductive amination	This selection originally intended to isolate DNAzymes capable of modifying free peptide substrates.	['Aldehyde on the capture oligonucleotide']	['N<sup>2</sup>-amine of the guanosine nucleobase in position 1 of the RNA substrate']		50 mM HEPES pH 7.5, 40 mM MgCl2, 20 mM MnCl2, 150 mM NaCl, 2 mM KCl	['Ni2+', 'NaCNBH3', 'NaIO4']		s	y	k<sub>obs</sub> = 0.14 h<sup>-1</sup>	30-40	DNA-catalyzed reductive amination.	O Y Wong	S K Silverman	A E Mulcrone	2011
8QA103	AATGGCAGTGAGAAACGTATGGTCACATGTATGTGGTCAC	40	40	NaIO<sub>4</sub>-oxidized capture oligonucleotide		5'-mono or triphosphate RNA substrate complementary to the DNAzyme arm		[]	Reductive amination	This selection originally intended to isolate DNAzymes capable of modifying free peptide substrates.	['Aldehyde on the capture oligonucleotide']	['N<sup>2</sup>-amine of the guanosine nucleobase in position 1 of the RNA substrate']		50 mM HEPES pH 7.5, 40 mM MgCl2, 20 mM MnCl2, 150 mM NaCl, 2 mM KCl	['Ni2+', 'NaCNBH3', 'NaIO4']		s	y	k<sub>obs</sub> = 0.16 h<sup>-1</sup>	20-30	DNA-catalyzed reductive amination.	O Y Wong	S K Silverman	A E Mulcrone	2011
Clone74	ATTCATCGTGCGTTACACGACTTCAAACGTAGGGAGGCGGCTGGTAGTT	49	50					[]	RNA cleavage		["2'-OH of rA"]	['vicinal phosphate']	RNA phosphodiester	50 mM MES pH 5.5, 250 mM NaNO3, 0.1 mM UO22+	['UO22+']	specific cleavage at desired position	s	n			A catalytic beacon sensor for uranium with parts-per-trillion sensitivity and millionfold selectivity.	J Liu	Y Lu	A K Brown, X Meng, D M Cropek, J D Istok, D B Watson	2007
8QA107	AAGGGGTAGTGCCAAACGTGGAAACCTGTGGATAAGGTCC	40	40	NaIO<sub>4</sub>-oxidized capture oligonucleotide		5'-mono or triphosphate RNA substrate complementary to the DNAzyme arm		[]	Reductive amination	This selection originally intended to isolate DNAzymes capable of modifying free peptide substrates.	['Aldehyde on the capture oligonucleotide']	['N<sup>2</sup>-amine of the guanosine nucleobase in position 1 of the RNA substrate']		50 mM HEPES pH 7.5, 40 mM MgCl2, 20 mM MnCl2, 150 mM NaCl, 2 mM KCl	['Ni2+', 'NaCNBH3', 'NaIO4']		s	y	k<sub>obs</sub> = 0.092 h<sup>-1</sup>	40	DNA-catalyzed reductive amination.	O Y Wong	S K Silverman	A E Mulcrone	2011
8QA111	GGGGGCCGCGATTAAATGTTGTCATGCAGCTCTCTGAGGC	40	40	NaIO<sub>4</sub>-oxidized capture oligonucleotide		5'-mono or triphosphate RNA substrate complementary to the DNAzyme arm		[]	Reductive amination	This selection originally intended to isolate DNAzymes capable of modifying free peptide substrates.	['Aldehyde on the capture oligonucleotide']	['N<sup>2</sup>-amine of the guanosine nucleobase in position 1 of the RNA substrate']		50 mM HEPES pH 7.5, 40 mM MgCl2, 20 mM MnCl2, 150 mM NaCl, 2 mM KCl	['Ni2+', 'NaCNBH3', 'NaIO4']		s	y	k<sub>obs</sub> = 0.062 h<sup>-1</sup>	20	DNA-catalyzed reductive amination.	O Y Wong	S K Silverman	A E Mulcrone	2011
8QA115	AGGGGCAGTGCTAAACGTGTACAGACTAAAATGGTCTGTC	40	40	NaIO<sub>4</sub>-oxidized capture oligonucleotide		5'-mono or triphosphate RNA substrate complementary to the DNAzyme arm		[]	Reductive amination	This selection originally intended to isolate DNAzymes capable of modifying free peptide substrates.	['Aldehyde on the capture oligonucleotide']	['N<sup>2</sup>-amine of the guanosine nucleobase in position 1 of the RNA substrate']		50 mM HEPES pH 7.5, 40 mM MgCl2, 20 mM MnCl2, 150 mM NaCl, 2 mM KCl	['Ni2+', 'NaCNBH3', 'NaIO4']		s	y	k<sub>obs</sub> = 0.088 h<sup>-1</sup>	30	DNA-catalyzed reductive amination.	O Y Wong	S K Silverman	A E Mulcrone	2011
8QA122	AAGGGGCACGTGCTAAACGTGGAAGGACTTCGGTTCTCCC	40	40	NaIO<sub>4</sub>-oxidized capture oligonucleotide		5'-mono or triphosphate RNA substrate complementary to the DNAzyme arm		[]	Reductive amination	This selection originally intended to isolate DNAzymes capable of modifying free peptide substrates.	['Aldehyde on the capture oligonucleotide']	['N<sup>2</sup>-amine of the guanosine nucleobase in position 1 of the RNA substrate']		50 mM HEPES pH 7.5, 40 mM MgCl2, 20 mM MnCl2, 150 mM NaCl, 2 mM KCl	['Ni2+', 'NaCNBH3', 'NaIO4']		s	y	k<sub>obs</sub> = 0.21 h<sup>-1</sup>	50-60	DNA-catalyzed reductive amination.	O Y Wong	S K Silverman	A E Mulcrone	2011
8QA104	AGGGGTAGTGCCAAACGTGGCCTGGTTTGATGATTCGGCC	40	40	NaIO<sub>4</sub>-oxidized capture oligonucleotide		5'-mono or triphosphate RNA substrate complementary to the DNAzyme arm		[]	Reductive amination	Not studied in detail. This selection originally intended to isolate DNAzymes capable of modifying free peptide substrates.	['Aldehyde on the capture oligonucleotide']	['N<sup>2</sup>-amine of the guanosine nucleobase in position 1 of the RNA substrate']		50 mM HEPES pH 7.5, 40 mM MgCl2, 20 mM MnCl2, 150 mM NaCl, 2 mM KCl	['Ni2+', 'NaCNBH3', 'NaIO4']		s	n			DNA-catalyzed reductive amination.	O Y Wong	S K Silverman	A E Mulcrone	2011
8QA108	AAGGGGTAGTGCCAAACGTACGAAGGCTTCATTACCGACC	40	40	NaIO<sub>4</sub>-oxidized capture oligonucleotide		5'-mono or triphosphate RNA substrate complementary to the DNAzyme arm		[]	Reductive amination	Not studied in detail. This selection originally intended to isolate DNAzymes capable of modifying free peptide substrates.	['Aldehyde on the capture oligonucleotide']	['N<sup>2</sup>-amine of the guanosine nucleobase in position 1 of the RNA substrate']		50 mM HEPES pH 7.5, 40 mM MgCl2, 20 mM MnCl2, 150 mM NaCl, 2 mM KCl	['Ni2+', 'NaCNBH3', 'NaIO4']		s	n			DNA-catalyzed reductive amination.	O Y Wong	S K Silverman	A E Mulcrone	2011
8QA109	AAGAGGCACGTGCTAAACGTGGAAGGACTTCGGTTCTCCA	40	40	NaIO<sub>4</sub>-oxidized capture oligonucleotide		5'-mono or triphosphate RNA substrate complementary to the DNAzyme arm		[]	Reductive amination	Not studied in detail. This selection originally intended to isolate DNAzymes capable of modifying free peptide substrates.	['Aldehyde on the capture oligonucleotide']	['N<sup>2</sup>-amine of the guanosine nucleobase in position 1 of the RNA substrate']		50 mM HEPES pH 7.5, 40 mM MgCl2, 20 mM MnCl2, 150 mM NaCl, 2 mM KCl	['Ni2+', 'NaCNBH3', 'NaIO4']		s	n			DNA-catalyzed reductive amination.	O Y Wong	S K Silverman	A E Mulcrone	2011
11GV112	GCCTATCAGAATAGCGCTTACTGAGTACTTCGGGCGTGAA	40	40	DNA oligonucleotide		2-chloro-4-nitrophenyl β-D-Glc conjugated to a 5′-NH2-modified DNA oligonucleotide		[]	Glycosylation		["DNA 3'-OH"]	['Aryl glycoside']		70 mM HEPES pH 7.5, 1 mM ZnCl2, 20 mM MnCl2, 40 mM MgCl2, 150 mM NaCl	['Mn2+', 'Zn2+']	3'-glycosylated DNA	m	y	k<sub>obs</sub> = 0.11 h<sup>-1</sup>	55	DNA-catalyzed glycosylation using aryl glycoside donors.	A R Hesser	S K Silverman	B M Brandsen, S M Walsh, P Wang	2016
11GV103	CGCTTTGCTCGGCAGTACAGTGGAGGCCGCGTAGCGCCCC	40	40	DNA oligonucleotide		2-chloro-4-nitrophenyl β-D-Glc conjugated to a 5′-NH2-modified DNA oligonucleotide		[]	Glycosylation		["DNA 3'-OH"]	['Aryl glycoside']		70 mM HEPES pH 7.5, 1 mM ZnCl2, 20 mM MnCl2, 40 mM MgCl2, 150 mM NaCl	['Mn2+', 'Zn2+']	3'-glycosylated DNA	m	y	k<sub>obs</sub> = 0.07 h<sup>-1</sup>	15	DNA-catalyzed glycosylation using aryl glycoside donors.	A R Hesser	S K Silverman	B M Brandsen, S M Walsh, P Wang	2016
8LZ101	GCCATACACAGTAGCGCTTACTGAGAACTTCGGGCGTGAA	40	40	DNA oligonucleotide		2-chloro-4-nitrophenyl β-D-Glc conjugated to a 5′-NH2-modified DNA oligonucleotide		[]	Glycosylation	Reselected from 11GV112.	["DNA 3'-OH"]	['Aryl glycoside']		70 mM HEPES pH 7.5, 1 mM ZnCl2, 20 mM MnCl2, 40 mM MgCl2, 150 mM NaCl	['Mn2+', 'Zn2+']	3'-glycosylated DNA	s	n			DNA-catalyzed glycosylation using aryl glycoside donors.	A R Hesser	S K Silverman	B M Brandsen, S M Walsh, P Wang	2016
8LZ102	GCCATAGAAAAATGTGCTTACTGAGAACTACGGGCGTGAA	40	40	DNA oligonucleotide		2-chloro-4-nitrophenyl β-D-Glc conjugated to a 5′-NH2-modified DNA oligonucleotide		[]	Glycosylation	Reselected from 11GV112.	["DNA 3'-OH"]	['Aryl glycoside']		70 mM HEPES pH 7.5, 1 mM ZnCl2, 20 mM MnCl2, 40 mM MgCl2, 150 mM NaCl	['Mn2+', 'Zn2+']	3'-glycosylated DNA	s	n			DNA-catalyzed glycosylation using aryl glycoside donors.	A R Hesser	S K Silverman	B M Brandsen, S M Walsh, P Wang	2016
8LZ103	GCCCAACAGAAAGGCGCTTACTGAGAACCACGGGCGTGAA	40	40	DNA oligonucleotide		2-chloro-4-nitrophenyl β-D-Glc conjugated to a 5′-NH2-modified DNA oligonucleotide		[]	Glycosylation	Reselected from 11GV112.	["DNA 3'-OH"]	['Aryl glycoside']		70 mM HEPES pH 7.5, 1 mM ZnCl2, 20 mM MnCl2, 40 mM MgCl2, 150 mM NaCl	['Mn2+', 'Zn2+']	3'-glycosylated DNA	s	n			DNA-catalyzed glycosylation using aryl glycoside donors.	A R Hesser	S K Silverman	B M Brandsen, S M Walsh, P Wang	2016
8LZ105	GCCGTACAGAAACGCGCTTACTGAGAAAAACGGGCGTGAA	40	40	DNA oligonucleotide		2-chloro-4-nitrophenyl β-D-Glc conjugated to a 5′-NH2-modified DNA oligonucleotide		[]	Glycosylation	Reselected from 11GV112.	["DNA 3'-OH"]	['Aryl glycoside']		70 mM HEPES pH 7.5, 1 mM ZnCl2, 20 mM MnCl2, 40 mM MgCl2, 150 mM NaCl	['Mn2+', 'Zn2+']	3'-glycosylated DNA	s	n			DNA-catalyzed glycosylation using aryl glycoside donors.	A R Hesser	S K Silverman	B M Brandsen, S M Walsh, P Wang	2016
8LZ106	GCCAAACAGTATTGCGCTTACTGAGAACTACGGGCGTGAA	40	40	DNA oligonucleotide		2-chloro-4-nitrophenyl β-D-Glc conjugated to a 5′-NH2-modified DNA oligonucleotide		[]	Glycosylation	Reselected from 11GV112.	["DNA 3'-OH"]	['Aryl glycoside']		70 mM HEPES pH 7.5, 1 mM ZnCl2, 20 mM MnCl2, 40 mM MgCl2, 150 mM NaCl	['Mn2+', 'Zn2+']	3'-glycosylated DNA	s	n			DNA-catalyzed glycosylation using aryl glycoside donors.	A R Hesser	S K Silverman	B M Brandsen, S M Walsh, P Wang	2016
8LZ107	GCCAAACATAAATGCGCTTACTGAGAACCACGGGCGTGAA	40	40	DNA oligonucleotide		2-chloro-4-nitrophenyl β-D-Glc conjugated to a 5′-NH2-modified DNA oligonucleotide		[]	Glycosylation	Reselected from 11GV112.	["DNA 3'-OH"]	['Aryl glycoside']		70 mM HEPES pH 7.5, 1 mM ZnCl2, 20 mM MnCl2, 40 mM MgCl2, 150 mM NaCl	['Mn2+', 'Zn2+']	3'-glycosylated DNA	s	n			DNA-catalyzed glycosylation using aryl glycoside donors.	A R Hesser	S K Silverman	B M Brandsen, S M Walsh, P Wang	2016
8LZ109	GCCGAACATAAACGTGCTTACTGAGAACCACGGGCGTGAA	40	40	DNA oligonucleotide		2-chloro-4-nitrophenyl β-D-Glc conjugated to a 5′-NH2-modified DNA oligonucleotide		[]	Glycosylation	Reselected from 11GV112.	["DNA 3'-OH"]	['Aryl glycoside']		70 mM HEPES pH 7.5, 1 mM ZnCl2, 20 mM MnCl2, 40 mM MgCl2, 150 mM NaCl	['Mn2+', 'Zn2+']	3'-glycosylated DNA	s	n			DNA-catalyzed glycosylation using aryl glycoside donors.	A R Hesser	S K Silverman	B M Brandsen, S M Walsh, P Wang	2016
8LZ112	GCCATAGAGAAATGAGCTTACTGAGAACAACGGGCGTGAA	40	40	DNA oligonucleotide		2-chloro-4-nitrophenyl β-D-Glc conjugated to a 5′-NH2-modified DNA oligonucleotide		[]	Glycosylation	Reselected from 11GV112.	["DNA 3'-OH"]	['Aryl glycoside']		70 mM HEPES pH 7.5, 1 mM ZnCl2, 20 mM MnCl2, 40 mM MgCl2, 150 mM NaCl	['Mn2+', 'Zn2+']	3'-glycosylated DNA	s	n			DNA-catalyzed glycosylation using aryl glycoside donors.	A R Hesser	S K Silverman	B M Brandsen, S M Walsh, P Wang	2016
8LZ113	GCCATGCAGAAATGCGCTTACTGAGAACCACGGGCGTGAA	40	40	DNA oligonucleotide		2-chloro-4-nitrophenyl β-D-Glc conjugated to a 5′-NH2-modified DNA oligonucleotide		[]	Glycosylation	Reselected from 11GV112.	["DNA 3'-OH"]	['Aryl glycoside']		70 mM HEPES pH 7.5, 1 mM ZnCl2, 20 mM MnCl2, 40 mM MgCl2, 150 mM NaCl	['Mn2+', 'Zn2+']	3'-glycosylated DNA	s	n			DNA-catalyzed glycosylation using aryl glycoside donors.	A R Hesser	S K Silverman	B M Brandsen, S M Walsh, P Wang	2016
8LZ114	GCCATAGAGAGATGCGCTTACTGAGACCAACGGGCGTGAA	40	40	DNA oligonucleotide		2-chloro-4-nitrophenyl β-D-Glc conjugated to a 5′-NH2-modified DNA oligonucleotide		[]	Glycosylation	Reselected from 11GV112.	["DNA 3'-OH"]	['Aryl glycoside']		70 mM HEPES pH 7.5, 1 mM ZnCl2, 20 mM MnCl2, 40 mM MgCl2, 150 mM NaCl	['Mn2+', 'Zn2+']	3'-glycosylated DNA	s	n			DNA-catalyzed glycosylation using aryl glycoside donors.	A R Hesser	S K Silverman	B M Brandsen, S M Walsh, P Wang	2016
8LZ115	GCCATACAGAAATGCGCTTACTGAGAACAACGGGCGTGAA	40	40	DNA oligonucleotide		2-chloro-4-nitrophenyl β-D-Glc conjugated to a 5′-NH2-modified DNA oligonucleotide		[]	Glycosylation	Reselected from 11GV112.	["DNA 3'-OH"]	['Aryl glycoside']		70 mM HEPES pH 7.5, 1 mM ZnCl2, 20 mM MnCl2, 40 mM MgCl2, 150 mM NaCl	['Mn2+', 'Zn2+']	3'-glycosylated DNA	s	n			DNA-catalyzed glycosylation using aryl glycoside donors.	A R Hesser	S K Silverman	B M Brandsen, S M Walsh, P Wang	2016
8LZ116	GCCATACACAGTAGCGCTTACTGAGAACCACGGGCGTGAA	40	40	DNA oligonucleotide		2-chloro-4-nitrophenyl β-D-Glc conjugated to a 5′-NH2-modified DNA oligonucleotide		[]	Glycosylation	Reselected from 11GV112.	["DNA 3'-OH"]	['Aryl glycoside']		70 mM HEPES pH 7.5, 1 mM ZnCl2, 20 mM MnCl2, 40 mM MgCl2, 150 mM NaCl	['Mn2+', 'Zn2+']	3'-glycosylated DNA	s	n			DNA-catalyzed glycosylation using aryl glycoside donors.	A R Hesser	S K Silverman	B M Brandsen, S M Walsh, P Wang	2016
8LZ118	GCCATACAGAGATGCGCTTACTGAGAACCACGGGCGTGAA	40	40	DNA oligonucleotide		2-chloro-4-nitrophenyl β-D-Glc conjugated to a 5′-NH2-modified DNA oligonucleotide		[]	Glycosylation	Reselected from 11GV112.	["DNA 3'-OH"]	['Aryl glycoside']		70 mM HEPES pH 7.5, 1 mM ZnCl2, 20 mM MnCl2, 40 mM MgCl2, 150 mM NaCl	['Mn2+', 'Zn2+']	3'-glycosylated DNA	s	n			DNA-catalyzed glycosylation using aryl glycoside donors.	A R Hesser	S K Silverman	B M Brandsen, S M Walsh, P Wang	2016
8LZ121	GCCTAACAAAAAAGCGCTTACTGAGAACTACGGGCGTGAA	40	40	DNA oligonucleotide		2-chloro-4-nitrophenyl β-D-Glc conjugated to a 5′-NH2-modified DNA oligonucleotide		[]	Glycosylation	Reselected from 11GV112.	["DNA 3'-OH"]	['Aryl glycoside']		70 mM HEPES pH 7.5, 1 mM ZnCl2, 20 mM MnCl2, 40 mM MgCl2, 150 mM NaCl	['Mn2+', 'Zn2+']	3'-glycosylated DNA	s	n			DNA-catalyzed glycosylation using aryl glycoside donors.	A R Hesser	S K Silverman	B M Brandsen, S M Walsh, P Wang	2016
8LZ124	GCCATACCCAAATGAGCTTACTGAGAATATCGGGCGTGAA	40	40	DNA oligonucleotide		2-chloro-4-nitrophenyl β-D-Glc conjugated to a 5′-NH2-modified DNA oligonucleotide		[]	Glycosylation	Reselected from 11GV112.	["DNA 3'-OH"]	['Aryl glycoside']		70 mM HEPES pH 7.5, 1 mM ZnCl2, 20 mM MnCl2, 40 mM MgCl2, 150 mM NaCl	['Mn2+', 'Zn2+']	3'-glycosylated DNA	s	n			DNA-catalyzed glycosylation using aryl glycoside donors.	A R Hesser	S K Silverman	B M Brandsen, S M Walsh, P Wang	2016
8LZ127	GCCACAGAAATGTGCGCTTACTGAGATCAACGGGCGTGAA	40	40	DNA oligonucleotide		2-chloro-4-nitrophenyl β-D-Glc conjugated to a 5′-NH2-modified DNA oligonucleotide		[]	Glycosylation	Reselected from 11GV112.	["DNA 3'-OH"]	['Aryl glycoside']		70 mM HEPES pH 7.5, 1 mM ZnCl2, 20 mM MnCl2, 40 mM MgCl2, 150 mM NaCl	['Mn2+', 'Zn2+']	3'-glycosylated DNA	s	n			DNA-catalyzed glycosylation using aryl glycoside donors.	A R Hesser	S K Silverman	B M Brandsen, S M Walsh, P Wang	2016
8LZ128	GCCAAACATAAATGCGCTTACTGAGAAAAACGGGCGTGAA	40	40	DNA oligonucleotide		2-chloro-4-nitrophenyl β-D-Glc conjugated to a 5′-NH2-modified DNA oligonucleotide		[]	Glycosylation	Reselected from 11GV112.	["DNA 3'-OH"]	['Aryl glycoside']		70 mM HEPES pH 7.5, 1 mM ZnCl2, 20 mM MnCl2, 40 mM MgCl2, 150 mM NaCl	['Mn2+', 'Zn2+']	3'-glycosylated DNA	s	n			DNA-catalyzed glycosylation using aryl glycoside donors.	A R Hesser	S K Silverman	B M Brandsen, S M Walsh, P Wang	2016
8LZ129	GCCATACTGAAATGCGCTTACTGAGAAAGACGGGCGTGAA	40	40	DNA oligonucleotide		2-chloro-4-nitrophenyl β-D-Glc conjugated to a 5′-NH2-modified DNA oligonucleotide		[]	Glycosylation	Reselected from 11GV112.	["DNA 3'-OH"]	['Aryl glycoside']		70 mM HEPES pH 7.5, 1 mM ZnCl2, 20 mM MnCl2, 40 mM MgCl2, 150 mM NaCl	['Mn2+', 'Zn2+']	3'-glycosylated DNA	s	n			DNA-catalyzed glycosylation using aryl glycoside donors.	A R Hesser	S K Silverman	B M Brandsen, S M Walsh, P Wang	2016
16MJ132	CGCCGTTTCTACTTGTAGTTTGGACGACGGTGTGGTACAC	40	40	DNA oligonucleotide		4-nitrophenyl α-D-Glc conjugated to a 5′-NH2-modified DNA oligonucleotide		[]	Glycosylation		["DNA 3'-OH"]	['Aryl glycoside']		70 mM HEPES pH 7.5, 1 mM ZnCl2, 20 mM MnCl2, 40 mM MgCl2, 150 mM NaCl	['Mn2+', 'Zn2+']	3'-glycosylated DNA	m	y	k<sub>obs</sub> = 0.08 h<sup>-1</sup>	28	DNA-catalyzed glycosylation using aryl glycoside donors.	A R Hesser	S K Silverman	B M Brandsen, S M Walsh, P Wang	2016
16MJ101	CTTACCAGAACGACTTGTTCCTGGAGGGGTGTGTTGGGAC	40	40	DNA oligonucleotide		4-nitrophenyl α-D-Glc conjugated to a 5′-NH2-modified DNA oligonucleotide		[]	Glycosylation		["DNA 3'-OH"]	['Aryl glycoside']		70 mM HEPES pH 7.5, 1 mM ZnCl2, 20 mM MnCl2, 40 mM MgCl2, 150 mM NaCl	['Mn2+', 'Zn2+']	3'-glycosylated DNA	m	y	k<sub>obs</sub> = 0.07 h<sup>-1</sup>	17	DNA-catalyzed glycosylation using aryl glycoside donors.	A R Hesser	S K Silverman	B M Brandsen, S M Walsh, P Wang	2016
11GQ114	ATCAAGGCAACAATCACGTGGGCGGGCACGAGATTCAAAA	40	40	DNA-anchored CAAYAA hexapeptide		2-chloro-4-nitrophenyl β-D-Glc conjugated to a 5′-NH2-modified DNA oligonucleotide		[]	Glycosylation		["DNA 3'-OH"]	['Aryl glycoside']		70 mM HEPES pH 7.5, 1 mM ZnCl2, 20 mM MnCl2, 40 mM MgCl2, 150 mM NaCl	['Mn2+', 'Zn2+']	glycosylated DNA	s	n			DNA-catalyzed glycosylation using aryl glycoside donors.	A R Hesser	S K Silverman	B M Brandsen, S M Walsh, P Wang	2016
11GQ117	ATCGGGGCATAATATTTTAGTCCGCGTGGCCGGGCTCGAG	40	40	DNA-anchored CAAYAA hexapeptide		2-chloro-4-nitrophenyl β-D-Glc conjugated to a 5′-NH2-modified DNA oligonucleotide		[]	Glycosylation		["DNA 3'-OH"]	['Aryl glycoside']		70 mM HEPES pH 7.5, 1 mM ZnCl2, 20 mM MnCl2, 40 mM MgCl2, 150 mM NaCl	['Mn2+', 'Zn2+']	glycosylated DNA	s	n			DNA-catalyzed glycosylation using aryl glycoside donors.	A R Hesser	S K Silverman	B M Brandsen, S M Walsh, P Wang	2016
3'Kin1	GAAACGCACACGGAATCGCCAGCGAGCTATCGAAGCAGTG	40	40	DNA oligonucleotide		5′-triphosphorylated RNA oligonucleotide		[]	DNA phosphorylation		["DNA 3'-OH"]	["5'-triphosphate"]		70 mM HEPES pH 7.5, 1 mM ZnCl2, 20 mM MnCl2, 40 mM MgCl2, 150 mM NaCl	['Mn2+']	3'-phosphorylated DNA	m	y	k<sub>obs</sub> = 0.14 h<sup>-1</sup>	75	DNA Oligonucleotide 3'-Phosphorylation by a DNA Enzyme.	A J Camden	S K Silverman	S M Walsh, S H Suk	2016
12QF115	CGAGCAACAGGCCAAGAGTGCAGCTGGAGGGCTGTAGCGG	40	40	DNA oligonucleotide		5′-triphosphorylated RNA oligonucleotide		[]	DNA phosphorylation	Seems to form a product that is missing two nucleotides from the DNA substrate's 3'-terminus and bears a 3'-phosphate. See supporting information of the publication for further details.	["DNA 3'-OH"]	["5'-triphosphate"]		70 mM HEPES pH 7.5, 1 mM ZnCl2, 20 mM MnCl2, 40 mM MgCl2, 150 mM NaCl	['Mn2+']	3'-phosphorylated DNA *	s	n			DNA Oligonucleotide 3'-Phosphorylation by a DNA Enzyme.	A J Camden	S K Silverman	S M Walsh, S H Suk	2016
12QF125	CACGCAAGGGAACGAAGGATTAATCGGTCACCACAATCCG	40	40	DNA oligonucleotide		5′-triphosphorylated RNA oligonucleotide		[]	DNA phosphorylation	Seems to form a product that is missing two nucleotides from the DNA substrate's 3'-terminus and bears a 3'-phosphate. See supporting information of the publication for further details.	["DNA 3'-OH"]	["5'-triphosphate"]		70 mM HEPES pH 7.5, 1 mM ZnCl2, 20 mM MnCl2, 40 mM MgCl2, 150 mM NaCl	['Mn2+']	3'-phosphorylated DNA *	s	n			DNA Oligonucleotide 3'-Phosphorylation by a DNA Enzyme.	A J Camden	S K Silverman	S M Walsh, S H Suk	2016
12QF120	CACGCAACAATACCAGGAAGCCATCCGTGATCAAGTTGTC	40	40	DNA oligonucleotide		5′-triphosphorylated RNA oligonucleotide		[]	DNA phosphorylation	Seems to form a product that is missing two nucleotides from the DNA substrate's 3'-terminus and bears a 3'-phosphate. See supporting information of the publication for further details.	["DNA 3'-OH"]	["5'-triphosphate"]		70 mM HEPES pH 7.5, 1 mM ZnCl2, 20 mM MnCl2, 40 mM MgCl2, 150 mM NaCl	['Mn2+']	3'-phosphorylated DNA *	s	n			DNA Oligonucleotide 3'-Phosphorylation by a DNA Enzyme.	A J Camden	S K Silverman	S M Walsh, S H Suk	2016
8YG7	CCGGCGCGCCAAGGTGCTTAAAACGCATCCGTATACGCAA	40	40				CTACCTTTATGCGTATCGAAGGAGGCTTTCGgga	[]	DNA cleavage		[]	[]		70 mM HEPES pH 7.5, 150 mM NaCl, 1 mM ZnCl2, 40 mM CaCl2	['Zn2+', 'Ca2+']	deglycosylated DNA	s	n			Lanthanide ions as required cofactors for DNA catalysts	V Dokukin	S K Silverman		2012
8JV108	AGAGCGGGACTACGCAGCCACGCGAATCGCTAGTACGTGG	40	40				*Amide substrate embedded within DNA oligonucleotide complementary to the DNAzyme's binding arms.	[]	Amide hydrolysis	* The amide substrate was prepared by solution-phase coupling of a 3'-CO<sub>2</sub>H oligonucleotide and a 5'-amino-5'-deoxythymidine oligonucleotide. For further details, please see the supplementary material of the publication. All dT nucleotides in the catalytic region of the DNAzyme are 5'-substituted 2'-deoxyuridine derivatives (<sup>Am</sup>dU).	['H<sub>2</sub>O']	[]	C-N bond	70 mM HEPES pH 7.5, 1 mM ZnCl2, 20 mM MnCl2, 40 mM MgCl2, 150 mM NaCl	['Mg2+', 'Zn2+']	Carboxylic acid	s	n			DNA-Catalyzed Amide Hydrolysis.	C Zhou	S K Silverman	J L Avins, P C Klauser, B M Brandsen, Y Lee	2016
8JV111	AGAGCGGGACCACGCAGTCACGCGAATCGCTAGTACGTGG	40	40				*Amide substrate embedded within DNA oligonucleotide complementary to the DNAzyme's binding arms.	[]	Amide hydrolysis	* The amide substrate was prepared by solution-phase coupling of a 3'-CO<sub>2</sub>H oligonucleotide and a 5'-amino-5'-deoxythymidine oligonucleotide. For further details, please see the supplementary material of the publication. All dT nucleotides in the catalytic region of the DNAzyme are 5'-substituted 2'-deoxyuridine derivatives (<sup>Am</sup>dU).	['H<sub>2</sub>O']	[]	C-N bond	70 mM HEPES pH 7.5, 1 mM ZnCl2, 20 mM MnCl2, 40 mM MgCl2, 150 mM NaCl	['Mg2+', 'Zn2+']	Carboxylic acid	s	n			DNA-Catalyzed Amide Hydrolysis.	C Zhou	S K Silverman	J L Avins, P C Klauser, B M Brandsen, Y Lee	2016
8JV103	AGAGCGGGGCTACGCAGTCACGCGAATCGCTAGTACGTGG	40	40				*Amide substrate embedded within DNA oligonucleotide complementary to the DNAzyme's binding arms.	[]	Amide hydrolysis	* The amide substrate was prepared by solution-phase coupling of a 3'-CO<sub>2</sub>H oligonucleotide and a 5'-amino-5'-deoxythymidine oligonucleotide. For further details, please see the supplementary material of the publication. All dT nucleotides in the catalytic region of the DNAzyme are 5'-substituted 2'-deoxyuridine derivatives (<sup>Am</sup>dU).	['H<sub>2</sub>O']	[]	C-N bond	70 mM HEPES pH 7.5, 1 mM ZnCl2, 20 mM MnCl2, 40 mM MgCl2, 150 mM NaCl	['Mg2+', 'Zn2+']	Carboxylic acid	s	n			DNA-Catalyzed Amide Hydrolysis.	C Zhou	S K Silverman	J L Avins, P C Klauser, B M Brandsen, Y Lee	2016
8JV104	AGAGCGGGACTACGCAGTCACGCGAACCGCTAGTACGTGG	40	40				*Amide substrate embedded within DNA oligonucleotide complementary to the DNAzyme's binding arms.	[]	Amide hydrolysis	* The amide substrate was prepared by solution-phase coupling of a 3'-CO<sub>2</sub>H oligonucleotide and a 5'-amino-5'-deoxythymidine oligonucleotide. For further details, please see the supplementary material of the publication. All dT nucleotides in the catalytic region of the DNAzyme are 5'-substituted 2'-deoxyuridine derivatives (<sup>Am</sup>dU).	['H<sub>2</sub>O']	[]	C-N bond	70 mM HEPES pH 7.5, 1 mM ZnCl2, 20 mM MnCl2, 40 mM MgCl2, 150 mM NaCl	['Mg2+', 'Zn2+']	Carboxylic acid	s	n			DNA-Catalyzed Amide Hydrolysis.	C Zhou	S K Silverman	J L Avins, P C Klauser, B M Brandsen, Y Lee	2016
8JV112	AGAGCGGGACTACGCAGACACGCGAATCGCTAGTACGTGG	40	40				*Amide substrate embedded within DNA oligonucleotide complementary to the DNAzyme's binding arms.	[]	Amide hydrolysis	* The amide substrate was prepared by solution-phase coupling of a 3'-CO<sub>2</sub>H oligonucleotide and a 5'-amino-5'-deoxythymidine oligonucleotide. For further details, please see the supplementary material of the publication. All dT nucleotides in the catalytic region of the DNAzyme are 5'-substituted 2'-deoxyuridine derivatives (<sup>Am</sup>dU).	['H<sub>2</sub>O']	[]	C-N bond	70 mM HEPES pH 7.5, 1 mM ZnCl2, 20 mM MnCl2, 40 mM MgCl2, 150 mM NaCl	['Mg2+', 'Zn2+']	Carboxylic acid	s	n			DNA-Catalyzed Amide Hydrolysis.	C Zhou	S K Silverman	J L Avins, P C Klauser, B M Brandsen, Y Lee	2016
8JV115	AGAGCGGGGCTACGCAGTCACGCGAACCGCTAGTACGTGG	40	40				*Amide substrate embedded within DNA oligonucleotide complementary to the DNAzyme's binding arms.	[]	Amide hydrolysis	* The amide substrate was prepared by solution-phase coupling of a 3'-CO<sub>2</sub>H oligonucleotide and a 5'-amino-5'-deoxythymidine oligonucleotide. For further details, please see the supplementary material of the publication. All dT nucleotides in the catalytic region of the DNAzyme are 5'-substituted 2'-deoxyuridine derivatives (<sup>Am</sup>dU).	['H<sub>2</sub>O']	[]	C-N bond	70 mM HEPES pH 7.5, 1 mM ZnCl2, 20 mM MnCl2, 40 mM MgCl2, 150 mM NaCl	['Mg2+', 'Zn2+']	Carboxylic acid	s	n			DNA-Catalyzed Amide Hydrolysis.	C Zhou	S K Silverman	J L Avins, P C Klauser, B M Brandsen, Y Lee	2016
8YG24	GAGCAGGTAGGATGAGCACCGCCCGAAATGAATATGCCGG	40	40				CTACCTTTATGCGTATCGAAGGAGGCTTTCGgga	[]	DNA cleavage		[]	[]		70 mM HEPES pH 7.5, 150 mM NaCl, 1 mM ZnCl2, 40 mM CaCl2	['Zn2+', 'Ca2+']	deglycosylated DNA	s	n			Lanthanide ions as required cofactors for DNA catalysts	V Dokukin	S K Silverman		2012
8YG29	ACGCAAGTCCCCTGTCGTCAATGGGGCGGACCGCACATTT	40	40				CTACCTTTATGCGTATCGAAGGAGGCTTTCGgga	[]	DNA cleavage		[]	[]		70 mM HEPES pH 7.5, 150 mM NaCl, 1 mM ZnCl2, 40 mM CaCl2	['Zn2+', 'Ca2+']	deglycosylated DNA	s	n			Lanthanide ions as required cofactors for DNA catalysts	V Dokukin	S K Silverman		2012
8YG11		0	40				CTACCTTTATGCGTATCGAAGGAGGCTTTCGgga	[]	DNA cleavage		['H<sub>2</sub>O']	[]	DNA phosphodiester	70 mM HEPES pH 7.5, 150 mM NaCl, 1 mM ZnCl2, 40 mM CaCl2	['Zn2+']	hydrolyzed DNA	s	n			Lanthanide ions as required cofactors for DNA catalysts	V Dokukin	S K Silverman		2012
8DW103	ACGGGGAACGGTATTAGGGAGTACTTGGAGAGCGCGTAGC	40	40	DNA-C<sub>3</sub>-NH<sub>2</sub>		5′-phosphorimidazolide-activated DNA oligonucleotide		[]	Covalent Modification of Amino Acid Side Chains		['aliphatic amino group']	['5′-phosphorimidazolide']	phosphoramidate (P–N) linkage	70 mM HEPES pH 7.5 with 40 mM MgCl2, 20 mM MnCl2, 1 mM ZnCl2, 150 mM NaCl	['Mn2+']		s	y	k<sub>obs</sub> = 0.24 h<sup>-1</sup>	80	DNA-catalyzed lysine side chain modification.	B M Brandsen	S K Silverman	T E Velez, A Sachdeva, N A Ibrahim	2014
8DW112	CAAGGGGAACGAGGTTGTGAGAAGTAAGGGCGTGAGTAGC	40	40	DNA-C<sub>3</sub>-NH<sub>2</sub>		5′-phosphorimidazolide-activated DNA oligonucleotide		[]	Covalent Modification of Amino Acid Side Chains		['aliphatic amino group']	['5′-phosphorimidazolide']	phosphoramidate (P–N) linkage	70 mM HEPES pH 7.5 with 40 mM MgCl2, 20 mM MnCl2, 1 mM ZnCl2, 150 mM NaCl	['Mn2+']		s	y	k<sub>obs</sub> = 0.37 h<sup>-1</sup>	80-90	DNA-catalyzed lysine side chain modification.	B M Brandsen	S K Silverman	T E Velez, A Sachdeva, N A Ibrahim	2014
8CK105	GGACCGTCTCGTTAGGAAGATTACGACGCCTTCCTCATGGGCAAGCCGAT	50	50	DNA-anchored CAAYAA hexapeptide		5′-triphosphorylated RNA oligonucleotide		[]	Tyrosine Phosphorylation	Does not discriminate among peptide substrates on the basis of the amino acid identities near the reactive tyrosine residue.	["Tyrosine's hydroxyl"]	["5'-triphosphate"]		70 mM HEPES pH 7.5, 1 mM ZnCl2, 20 mM MnCl2, 40 mM MgCl2, 150 mM NaCl	['Mn2+', 'Mg2+', 'Zn2+']	Phosphotyrosine	m	y	k<sub>obs</sub> = 0.27 h<sup>-1</sup>	70	DNA catalysts with tyrosine kinase activity.	S M Walsh	S K Silverman	A Sachdeva	2013
8JV119	AGAGCGGGACTACGCAGTCCCGCGAACCGCTAGTACGTGG	40	40				*Amide substrate embedded within DNA oligonucleotide complementary to the DNAzyme's binding arms.	[]	Amide hydrolysis	* The amide substrate was prepared by solution-phase coupling of a 3'-CO<sub>2</sub>H oligonucleotide and a 5'-amino-5'-deoxythymidine oligonucleotide. For further details, please see the supplementary material of the publication. All dT nucleotides in the catalytic region of the DNAzyme are 5'-substituted 2'-deoxyuridine derivatives (<sup>Am</sup>dU).	['H<sub>2</sub>O']	[]	C-N bond	70 mM HEPES pH 7.5, 1 mM ZnCl2, 20 mM MnCl2, 40 mM MgCl2, 150 mM NaCl	['Mg2+', 'Zn2+']	Carboxylic acid	s	n			DNA-Catalyzed Amide Hydrolysis.	C Zhou	S K Silverman	J L Avins, P C Klauser, B M Brandsen, Y Lee	2016
8JV129	AGAGCGGGACTACGCAGTCACGCGAATCGCAAGTACGTGG	40	40				*Amide substrate embedded within DNA oligonucleotide complementary to the DNAzyme's binding arms.	[]	Amide hydrolysis	* The amide substrate was prepared by solution-phase coupling of a 3'-CO<sub>2</sub>H oligonucleotide and a 5'-amino-5'-deoxythymidine oligonucleotide. For further details, please see the supplementary material of the publication. All dT nucleotides in the catalytic region of the DNAzyme are 5'-substituted 2'-deoxyuridine derivatives (<sup>Am</sup>dU).	['H<sub>2</sub>O']	[]	C-N bond	70 mM HEPES pH 7.5, 1 mM ZnCl2, 20 mM MnCl2, 40 mM MgCl2, 150 mM NaCl	['Mg2+', 'Zn2+']	Carboxylic acid	s	n			DNA-Catalyzed Amide Hydrolysis.	C Zhou	S K Silverman	J L Avins, P C Klauser, B M Brandsen, Y Lee	2016
8JV133	AGAGCGGGACTACGCAGTCACGCGAAACGCTAGTACGTGG	40	40				*Amide substrate embedded within DNA oligonucleotide complementary to the DNAzyme's binding arms.	[]	Amide hydrolysis	* The amide substrate was prepared by solution-phase coupling of a 3'-CO<sub>2</sub>H oligonucleotide and a 5'-amino-5'-deoxythymidine oligonucleotide. For further details, please see the supplementary material of the publication. All dT nucleotides in the catalytic region of the DNAzyme are 5'-substituted 2'-deoxyuridine derivatives (<sup>Am</sup>dU).	['H<sub>2</sub>O']	[]	C-N bond	70 mM HEPES pH 7.5, 1 mM ZnCl2, 20 mM MnCl2, 40 mM MgCl2, 150 mM NaCl	['Mg2+', 'Zn2+']	Carboxylic acid	s	n			DNA-Catalyzed Amide Hydrolysis.	C Zhou	S K Silverman	J L Avins, P C Klauser, B M Brandsen, Y Lee	2016
11JX109 (AmideCa1)	AACGCAGAGGTTAGTACGAAGTAGTCAGCGCGGGGATTGA	40	40				*Amide substrate embedded within DNA oligonucleotide complementary to the DNAzyme's binding arms.	[]	Amide hydrolysis	* The amide substrate was prepared by solution-phase coupling of a 3'-CO<sub>2</sub>H oligonucleotide and a 5'-amino-5'-deoxythymidine oligonucleotide. For further details, please see the supplementary material of the publication. All dT nucleotides in the catalytic region of the DNAzyme are 5'-substituted 2'-deoxyuridine derivatives (<sup>COOH</sup>dU).	['H<sub>2</sub>O']	[]	C-N bond	70 mM HEPES pH 7.5, 1 mM ZnCl2, 20 mM MnCl2, 40 mM MgCl2, 150 mM NaCl	['Mg2+', 'Zn2+']	Carboxylic acid	m	y	k<sub>obs</sub> = 0.03-0.04 h<sup>-1</sup>	10-17	DNA-Catalyzed Amide Hydrolysis.	C Zhou	S K Silverman	J L Avins, P C Klauser, B M Brandsen, Y Lee	2016
11JX112	AACGAACGAAGGACGGCATCCAGAACCGAGAACGGGTTAG	40	40				*Amide substrate embedded within DNA oligonucleotide complementary to the DNAzyme's binding arms.	[]	Amide hydrolysis	* The amide substrate was prepared by solution-phase coupling of a 3'-CO<sub>2</sub>H oligonucleotide and a 5'-amino-5'-deoxythymidine oligonucleotide. For further details, please see the supplementary material of the publication. All dT nucleotides in the catalytic region of the DNAzyme are 5'-substituted 2'-deoxyuridine derivatives (<sup>COOH</sup>dU).	['H<sub>2</sub>O']	[]	C-N bond	70 mM HEPES pH 7.5, 1 mM ZnCl2, 20 mM MnCl2, 40 mM MgCl2, 150 mM NaCl	['Mn2+', 'Mg2+', 'Zn2+']	Carboxylic acid	s	n			DNA-Catalyzed Amide Hydrolysis.	C Zhou	S K Silverman	J L Avins, P C Klauser, B M Brandsen, Y Lee	2016
14JY110 (AmideHy1)	CCTGCTCGAAAGAACTGGTTACCGGAACGGGTGGGTGGCA	40	40				*Amide substrate embedded within DNA oligonucleotide complementary to the DNAzyme's binding arms.	[]	Amide hydrolysis	* The amide substrate was prepared by solution-phase coupling of a 3'-CO<sub>2</sub>H oligonucleotide and a 5'-amino-5'-deoxythymidine oligonucleotide. For further details, please see the supplementary material of the publication. All dT nucleotides in the catalytic region of the DNAzyme are 5'-substituted 2'-deoxyuridine derivatives (<sup>HO</sup>dU).	['H<sub>2</sub>O']	[]	C-N bond	70 mM HEPES pH 7.5, 1 mM ZnCl2, 20 mM MnCl2, 40 mM MgCl2, 150 mM NaCl	['Mn2+', 'Mg2+', 'Zn2+']	Carboxylic acid	m	y	k<sub>obs</sub> = 0.089 h<sup>-1</sup>	40-50	DNA-Catalyzed Amide Hydrolysis.	C Zhou	S K Silverman	J L Avins, P C Klauser, B M Brandsen, Y Lee	2016
14JY115 (AmideHy2)	GCTGCCCCTTGAATCTCCCCCTCGGTGGAGAGGTTGACGA	40	40				*Amide substrate embedded within DNA oligonucleotide complementary to the DNAzyme's binding arms.	[]	Amide hydrolysis	* The amide substrate was prepared by solution-phase coupling of a 3'-CO<sub>2</sub>H oligonucleotide and a 5'-amino-5'-deoxythymidine oligonucleotide. For further details, please see the supplementary material of the publication. All dT nucleotides in the catalytic region of the DNAzyme are 5'-substituted 2'-deoxyuridine derivatives (<sup>HO</sup>dU).	['H<sub>2</sub>O']	[]	C-N bond	70 mM HEPES pH 7.5, 1 mM ZnCl2, 20 mM MnCl2, 40 mM MgCl2, 150 mM NaCl	['Mn2+', 'Mg2+', 'Zn2+']	Carboxylic acid	m	y	k<sub>obs</sub> = 0.084 h<sup>-1</sup>	50-60	DNA-Catalyzed Amide Hydrolysis.	C Zhou	S K Silverman	J L Avins, P C Klauser, B M Brandsen, Y Lee	2016
14JY121 (AmideHy3)	GCTGCCCCAAAGTAGGAGAGAATAACCCCGGTCTGACGAT	40	40				*Amide substrate embedded within DNA oligonucleotide complementary to the DNAzyme's binding arms.	[]	Amide hydrolysis	* The amide substrate was prepared by solution-phase coupling of a 3'-CO<sub>2</sub>H oligonucleotide and a 5'-amino-5'-deoxythymidine oligonucleotide. For further details, please see the supplementary material of the publication. All dT nucleotides in the catalytic region of the DNAzyme are 5'-substituted 2'-deoxyuridine derivatives (<sup>HO</sup>dU).	['H<sub>2</sub>O']	[]	C-N bond	70 mM HEPES pH 7.5, 1 mM ZnCl2, 20 mM MnCl2, 40 mM MgCl2, 150 mM NaCl	['Mg2+', 'Zn2+']	Carboxylic acid	m	y	k<sub>obs</sub> = 0.17 h<sup>-1</sup>	20-25	DNA-Catalyzed Amide Hydrolysis.	C Zhou	S K Silverman	J L Avins, P C Klauser, B M Brandsen, Y Lee	2016
14JY127	GCTGCCCCAAAGTAGGAGAGGATAACCCCGGTCTGACGAT	40	40				*Amide substrate embedded within DNA oligonucleotide complementary to the DNAzyme's binding arms.	[]	Amide hydrolysis	* The amide substrate was prepared by solution-phase coupling of a 3'-CO<sub>2</sub>H oligonucleotide and a 5'-amino-5'-deoxythymidine oligonucleotide. For further details, please see the supplementary material of the publication. All dT nucleotides in the catalytic region of the DNAzyme are 5'-substituted 2'-deoxyuridine derivatives (<sup>HO</sup>dU).	['H<sub>2</sub>O']	[]	C-N bond	70 mM HEPES pH 7.5, 1 mM ZnCl2, 20 mM MnCl2, 40 mM MgCl2, 150 mM NaCl	['Mn2+', 'Mg2+', 'Zn2+']	Carboxylic acid	s	n			DNA-Catalyzed Amide Hydrolysis.	C Zhou	S K Silverman	J L Avins, P C Klauser, B M Brandsen, Y Lee	2016
14JY128	GCTGCCCCAAAGTAGGAGGGAATAACCCCGGTCTGACGAT	40	40				*Amide substrate embedded within DNA oligonucleotide complementary to the DNAzyme's binding arms.	[]	Amide hydrolysis	* The amide substrate was prepared by solution-phase coupling of a 3'-CO<sub>2</sub>H oligonucleotide and a 5'-amino-5'-deoxythymidine oligonucleotide. For further details, please see the supplementary material of the publication. All dT nucleotides in the catalytic region of the DNAzyme are 5'-substituted 2'-deoxyuridine derivatives (<sup>HO</sup>dU).	['H<sub>2</sub>O']	[]	C-N bond	70 mM HEPES pH 7.5, 1 mM ZnCl2, 20 mM MnCl2, 40 mM MgCl2, 150 mM NaCl	['Mn2+', 'Mg2+', 'Zn2+']	Carboxylic acid	s	n			DNA-Catalyzed Amide Hydrolysis.	C Zhou	S K Silverman	J L Avins, P C Klauser, B M Brandsen, Y Lee	2016
8DW113	CCAGACCGCCAATTTAAAAGGGGCTTCTGGTGCTCGGGGG	40	40	DNA-C<sub>3</sub>-NH<sub>2</sub>		5′-phosphorimidazolide-activated DNA oligonucleotide		[]	Covalent Modification of Amino Acid Side Chains		['aliphatic amino group']	['5′-phosphorimidazolide']	phosphoramidate (P–N) linkage	70 mM HEPES pH 7.5 with 40 mM MgCl2, 20 mM MnCl2, 1 mM ZnCl2, 150 mM NaCl	['Mn2+', 'Zn2+']		m	y	k<sub>obs</sub> = 0.28 h<sup>-1</sup>	80	DNA-catalyzed lysine side chain modification.	B M Brandsen	S K Silverman	T E Velez, A Sachdeva, N A Ibrahim	2014
8DW115	CCGGCGAAATCTACTACGGGTATAACGAGATGCGGACACG	40	40	DNA-C<sub>3</sub>-NH<sub>2</sub>		5′-phosphorimidazolide-activated DNA oligonucleotide		[]	Covalent Modification of Amino Acid Side Chains		['aliphatic amino group']	['5′-phosphorimidazolide']	phosphoramidate (P–N) linkage	70 mM HEPES pH 7.5 with 40 mM MgCl2, 20 mM MnCl2, 1 mM ZnCl2, 150 mM NaCl	['Mn2+']		m	y	k<sub>obs</sub> = 1.20 h<sup>-1</sup>	80	DNA-catalyzed lysine side chain modification.	B M Brandsen	S K Silverman	T E Velez, A Sachdeva, N A Ibrahim	2014
8DW118	ACGGGGAACGTATGTATAGGAAGAAGCAGACGCGCGTAGC	40	40	DNA-C<sub>3</sub>-NH<sub>2</sub>		5′-phosphorimidazolide-activated DNA oligonucleotide		[]	Covalent Modification of Amino Acid Side Chains		['aliphatic amino group']	['5′-phosphorimidazolide']	phosphoramidate (P–N) linkage	70 mM HEPES pH 7.5 with 40 mM MgCl2, 20 mM MnCl2, 1 mM ZnCl2, 150 mM NaCl	['Mn2+']		s	y	k<sub>obs</sub> = 0.23 h<sup>-1</sup>	70-80	DNA-catalyzed lysine side chain modification.	B M Brandsen	S K Silverman	T E Velez, A Sachdeva, N A Ibrahim	2014
8DW120	AGGGGAACGGAGAGAAACGAATAGTACGCGAGTGCGTAGC	40	40	DNA-C<sub>3</sub>-NH<sub>2</sub>		5′-phosphorimidazolide-activated DNA oligonucleotide		[]	Covalent Modification of Amino Acid Side Chains		['aliphatic amino group']	['5′-phosphorimidazolide']	phosphoramidate (P–N) linkage	70 mM HEPES pH 7.5 with 40 mM MgCl2, 20 mM MnCl2, 1 mM ZnCl2, 150 mM NaCl	['Mn2+']		m	y	k<sub>obs</sub> = 0.26 h<sup>-1</sup>	80-90	DNA-catalyzed lysine side chain modification.	B M Brandsen	S K Silverman	T E Velez, A Sachdeva, N A Ibrahim	2014
8DW134	ACGGGGAACGAAAGGTGTACTTAAGATGTACGTGCGTAGC	40	40	DNA-C<sub>3</sub>-NH<sub>2</sub>		5′-phosphorimidazolide-activated DNA oligonucleotide		[]	Covalent Modification of Amino Acid Side Chains		['aliphatic amino group']	['5′-phosphorimidazolide']	phosphoramidate (P–N) linkage	70 mM HEPES pH 7.5 with 40 mM MgCl2, 20 mM MnCl2, 1 mM ZnCl2, 150 mM NaCl	['Mn2+']		s	y	k<sub>obs</sub> = 0.23 h<sup>-1</sup>	80	DNA-catalyzed lysine side chain modification.	B M Brandsen	S K Silverman	T E Velez, A Sachdeva, N A Ibrahim	2014
8CK101	GCACCGGGTCGTACAGTCTCACCTTAGCTCGATAAGCGGAGAGATGCGAT	50	50	DNA-anchored CAAYAA hexapeptide		5′-triphosphorylated RNA oligonucleotide		[]	Tyrosine Phosphorylation	Does not discriminate among peptide substrates on the basis of the amino acid identities near the reactive tyrosine residue.	["Tyrosine's hydroxyl"]	["5'-triphosphate"]		70 mM HEPES pH 7.5, 1 mM ZnCl2, 20 mM MnCl2, 40 mM MgCl2, 150 mM NaCl	['Mn2+', 'Mg2+', 'Zn2+']	Phosphotyrosine	s	y	k<sub>obs</sub> = 0.2 h<sup>-1</sup>	30-40	DNA catalysts with tyrosine kinase activity.	S M Walsh	S K Silverman	A Sachdeva	2013
8CK106	GCCAGCGGATCGATGTACCGGCACAGAAATAACAAAATAGTGGCAAAATG	50	50	DNA-anchored CAAYAA hexapeptide		5′-triphosphorylated RNA oligonucleotide		[]	Tyrosine Phosphorylation	Does not discriminate among peptide substrates on the basis of the amino acid identities near the reactive tyrosine residue.	["Tyrosine's hydroxyl"]	["5'-triphosphate"]		70 mM HEPES pH 7.5, 1 mM ZnCl2, 20 mM MnCl2, 40 mM MgCl2, 150 mM NaCl	['Mn2+', 'Mg2+', 'Zn2+']	Phosphotyrosine	s	y	k<sub>obs</sub> = 0.15 h<sup>-1</sup>	70	DNA catalysts with tyrosine kinase activity.	S M Walsh	S K Silverman	A Sachdeva	2013
8CK109	GGACCGTCTCGTGTGCCGTGTGTCAAACAACAATGTGGTAGGAATAAGCG	50	50	DNA-anchored CAAYAA hexapeptide		5′-triphosphorylated RNA oligonucleotide		[]	Tyrosine Phosphorylation	Does not discriminate among peptide substrates on the basis of the amino acid identities near the reactive tyrosine residue.	["Tyrosine's hydroxyl"]	["5'-triphosphate"]		70 mM HEPES pH 7.5, 1 mM ZnCl2, 20 mM MnCl2, 40 mM MgCl2, 150 mM NaCl	['Mn2+', 'Mg2+', 'Zn2+']	Phosphotyrosine	s	y	k<sub>obs</sub> = 0.11 h<sup>-1</sup>	40-50	DNA catalysts with tyrosine kinase activity.	S M Walsh	S K Silverman	A Sachdeva	2013
8CK116	GCACCGGGTCGAAATCTAGCGTCAGATCCGCCCGCAAAGGGGGCAAAGCG	50	50	DNA-anchored CAAYAA hexapeptide		5′-triphosphorylated RNA oligonucleotide		[]	Tyrosine Phosphorylation	Does not discriminate among peptide substrates on the basis of the amino acid identities near the reactive tyrosine residue.	["Tyrosine's hydroxyl"]	["5'-triphosphate"]		70 mM HEPES pH 7.5, 1 mM ZnCl2, 20 mM MnCl2, 40 mM MgCl2, 150 mM NaCl	['Mn2+', 'Mg2+', 'Zn2+']	Phosphotyrosine	s	y	k<sub>obs</sub> = 0.30 h<sup>-1</sup>	50-60	DNA catalysts with tyrosine kinase activity.	S M Walsh	S K Silverman	A Sachdeva	2013
8CK128	GCAACGGATCGCACACGCCGACGGCGTACTAGAACTACGTAGTTGGAGCG	50	50	DNA-anchored CAAYAA hexapeptide		5′-triphosphorylated RNA oligonucleotide		[]	Tyrosine Phosphorylation	Does not discriminate among peptide substrates on the basis of the amino acid identities near the reactive tyrosine residue.	["Tyrosine's hydroxyl"]	["5'-triphosphate"]		70 mM HEPES pH 7.5, 1 mM ZnCl2, 20 mM MnCl2, 40 mM MgCl2, 150 mM NaCl	['Mn2+', 'Mg2+', 'Zn2+']	Phosphotyrosine	m	y	k<sub>obs</sub> = 0.15 h<sup>-1</sup>	50	DNA catalysts with tyrosine kinase activity.	S M Walsh	S K Silverman	A Sachdeva	2013
8CK129	GCACCGGGTCGAACCTGGAACAGAACAGATCGAGGGGACTCGATGTAGCG	50	50	DNA-anchored CAAYAA hexapeptide		5′-triphosphorylated RNA oligonucleotide		[]	Tyrosine Phosphorylation	Does not discriminate among peptide substrates on the basis of the amino acid identities near the reactive tyrosine residue.	["Tyrosine's hydroxyl"]	["5'-triphosphate"]		70 mM HEPES pH 7.5, 1 mM ZnCl2, 20 mM MnCl2, 40 mM MgCl2, 150 mM NaCl	['Mn2+', 'Mg2+', 'Zn2+']	Phosphotyrosine	s	y	k<sub>obs</sub> = 0.10 h<sup>-1</sup>	10	DNA catalysts with tyrosine kinase activity.	S M Walsh	S K Silverman	A Sachdeva	2013
8CK133	GCAACGACTCGTAACGGCTAGACCTTTAGGGCAGGGAACGCGGAATCGAT	50	50	DNA-anchored CAAYAA hexapeptide		5′-triphosphorylated RNA oligonucleotide		[]	Tyrosine Phosphorylation	Does not discriminate among peptide substrates on the basis of the amino acid identities near the reactive tyrosine residue.	["Tyrosine's hydroxyl"]	["5'-triphosphate"]		70 mM HEPES pH 7.5, 1 mM ZnCl2, 20 mM MnCl2, 40 mM MgCl2, 150 mM NaCl	['Mn2+', 'Mg2+', 'Zn2+']	Phosphotyrosine	s	y	k<sub>obs</sub> = 0.15 h<sup>-1</sup>	10	DNA catalysts with tyrosine kinase activity.	S M Walsh	S K Silverman	A Sachdeva	2013
7CH102	GCACCGAATCGTATCGGACGGACGGGTTGTCGGAAGCGAT	40	40	DNA-anchored CAAYAA hexapeptide		5′-triphosphorylated RNA oligonucleotide		[]	Tyrosine Phosphorylation	Does not discriminate among peptide substrates on the basis of the amino acid identities near the reactive tyrosine residue.	["Tyrosine's hydroxyl"]	["5'-triphosphate"]		70 mM HEPES pH 7.5, 1 mM ZnCl2, 20 mM MnCl2, 40 mM MgCl2, 150 mM NaCl	['Mn2+', 'Mg2+', 'Zn2+']	Phosphotyrosine	m	y	k<sub>obs</sub> = 0.12 h<sup>-1</sup>	60-70	DNA catalysts with tyrosine kinase activity.	S M Walsh	S K Silverman	A Sachdeva	2013
7CH104	GGAACGTGTCGCTAAAGTCTGGCATTACCCAGAGACCTCG	40	40	DNA-anchored CAAYAA hexapeptide		5′-triphosphorylated RNA oligonucleotide		[]	Tyrosine Phosphorylation	Does not discriminate among peptide substrates on the basis of the amino acid identities near the reactive tyrosine residue.	["Tyrosine's hydroxyl"]	["5'-triphosphate"]		70 mM HEPES pH 7.5, 1 mM ZnCl2, 20 mM MnCl2, 40 mM MgCl2, 150 mM NaCl	['Mn2+', 'Mg2+', 'Zn2+']	Phosphotyrosine	m	y	k<sub>obs</sub> = 0.16 h<sup>-1</sup>	40-50	DNA catalysts with tyrosine kinase activity.	S M Walsh	S K Silverman	A Sachdeva	2013
7CH106	GCACCGTTTCGATCTAAGGCTAGAAAGCAATGCGGAAGCG	40	40	DNA-anchored CAAYAA hexapeptide		5′-triphosphorylated RNA oligonucleotide		[]	Tyrosine Phosphorylation	Does not discriminate among peptide substrates on the basis of the amino acid identities near the reactive tyrosine residue.	["Tyrosine's hydroxyl"]	["5'-triphosphate"]		70 mM HEPES pH 7.5, 1 mM ZnCl2, 20 mM MnCl2, 40 mM MgCl2, 150 mM NaCl	['Mn2+', 'Mg2+', 'Zn2+']	Phosphotyrosine	s	y	k<sub>obs</sub> = 0.14 h<sup>-1</sup>	10-20	DNA catalysts with tyrosine kinase activity.	S M Walsh	S K Silverman	A Sachdeva	2013
6CF101	GACGGCACGAATCGACCATAGGGCAAAAGT	30	30	DNA-anchored CAAYAA hexapeptide		5′-triphosphorylated RNA oligonucleotide		[]	Tyrosine Phosphorylation	Does not discriminate among peptide substrates on the basis of the amino acid identities near the reactive tyrosine residue.	["Tyrosine's hydroxyl"]	["5'-triphosphate"]		70 mM HEPES pH 7.5, 1 mM ZnCl2, 20 mM MnCl2, 40 mM MgCl2, 150 mM NaCl	['Mn2+', 'Mg2+', 'Zn2+']	Phosphotyrosine	s	y	k<sub>obs</sub> = 0.26 h<sup>-1</sup>	30	DNA catalysts with tyrosine kinase activity.	S M Walsh	S K Silverman	A Sachdeva	2013
6CF125	GGAACGGATCGACGGTCGCTGACGTATCAG	30	30	DNA-anchored CAAYAA hexapeptide		5′-triphosphorylated RNA oligonucleotide		[]	Tyrosine Phosphorylation	Does not discriminate among peptide substrates on the basis of the amino acid identities near the reactive tyrosine residue.	["Tyrosine's hydroxyl"]	["5'-triphosphate"]		70 mM HEPES pH 7.5, 1 mM ZnCl2, 20 mM MnCl2, 40 mM MgCl2, 150 mM NaCl	['Mn2+', 'Mg2+', 'Zn2+']	Phosphotyrosine	s	y	k<sub>obs</sub> = 0.19 h<sup>-1</sup>	10-20	DNA catalysts with tyrosine kinase activity.	S M Walsh	S K Silverman	A Sachdeva	2013
6CF127	GACGGAACAAATCGAGTCAGAACGCAACAG	30	30	DNA-anchored CAAYAA hexapeptide		5′-triphosphorylated RNA oligonucleotide		[]	Tyrosine Phosphorylation	Does not discriminate among peptide substrates on the basis of the amino acid identities near the reactive tyrosine residue.	["Tyrosine's hydroxyl"]	["5'-triphosphate"]		70 mM HEPES pH 7.5, 1 mM ZnCl2, 20 mM MnCl2, 40 mM MgCl2, 150 mM NaCl	['Mn2+', 'Mg2+', 'Zn2+']	Phosphotyrosine	m	y	k<sub>obs</sub> = 0.52 h<sup>-1</sup>	50-60	DNA catalysts with tyrosine kinase activity.	S M Walsh	S K Silverman	A Sachdeva	2013
6CF134	GGGGACAGGCAGCTCCACCGATGGGCACCG	30	30	DNA-anchored CAAYAA hexapeptide		5′-triphosphorylated RNA oligonucleotide		[]	Tyrosine Phosphorylation	Does not discriminate among peptide substrates on the basis of the amino acid identities near the reactive tyrosine residue.	["Tyrosine's hydroxyl"]	["5'-triphosphate"]		70 mM HEPES pH 7.5, 1 mM ZnCl2, 20 mM MnCl2, 40 mM MgCl2, 150 mM NaCl	['Zn2+']	Phosphotyrosine	m	y	k<sub>obs</sub> = 1.42 h<sup>-1</sup>	70	DNA catalysts with tyrosine kinase activity.	S M Walsh	S K Silverman	A Sachdeva	2013
16EC103	TGGGAGACGTGTCCAATATGAATAGCGCGCTTCCGAATCAGTTGGACGTT	50	50	DNA-anchored CAAYAA hexapeptide		GTP		[]	Tyrosine Phosphorylation	Does not discriminate among peptide substrates on the basis of the amino acid identities near the reactive tyrosine residue.	["Tyrosine's hydroxyl"]	["5'-triphosphate"]		70 mM HEPES pH 7.5, 1 mM ZnCl2, 20 mM MnCl2, 40 mM MgCl2, 150 mM NaCl	['Mn2+', 'Mg2+', 'Zn2+']	Phosphotyrosine	m	y	k<sub>obs</sub> = 0.23 h<sup>-1</sup>	30-40	DNA catalysts with tyrosine kinase activity.	S M Walsh	S K Silverman	A Sachdeva	2013
21EB121	TCAGTCGACTTCGTGTGGCTTTGCGTTTAAAGAGGTAAGC	40	40	DNA-anchored CAAYAA hexapeptide		GTP		[]	Tyrosine Phosphorylation	Does not discriminate among peptide substrates on the basis of the amino acid identities near the reactive tyrosine residue.	["Tyrosine's hydroxyl"]	["5'-triphosphate"]		70 mM HEPES pH 7.5, 1 mM ZnCl2, 20 mM MnCl2, 40 mM MgCl2, 150 mM NaCl	['Mn2+', 'Mg2+', 'Zn2+']	Phosphotyrosine	m	n			DNA catalysts with tyrosine kinase activity.	S M Walsh	S K Silverman	A Sachdeva	2013
8EA101	GTAGGGGGGACCGTAGCTTCAGCGTGACAG	30	30	DNA-anchored CAAYAA hexapeptide		GTP		[]	Tyrosine Phosphorylation	Does not discriminate among peptide substrates on the basis of the amino acid identities near the reactive tyrosine residue.	["Tyrosine's hydroxyl"]	["5'-triphosphate"]		70 mM HEPES pH 7.5, 1 mM ZnCl2, 20 mM MnCl2, 40 mM MgCl2, 150 mM NaCl	['Mn2+', 'Mg2+', 'Zn2+']	Phosphotyrosine	m	y	k<sub>obs</sub> = 0.23 h<sup>-1</sup>	40-50	DNA catalysts with tyrosine kinase activity.	S M Walsh	S K Silverman	A Sachdeva	2013
7DX107	AGCAGCAATATGTCGCGGTATAGAGAGGATTGACTTGCGT	40	40	DNA-C<sub>3</sub>-NH<sub>2</sub>		5′-phosphorimidazolide-activated DNA oligonucleotide		[]	Covalent Modification of Amino Acid Side Chains		['aliphatic amino group']	['5′-phosphorimidazolide']	phosphoramidate (P–N) linkage	50 mM CHES pH 9.0 with 40 mM MgCl2, 150 mM NaCl	['Mg2+']		m	y	k<sub>obs</sub> = 0.03 h<sup>-1</sup>		DNA-catalyzed lysine side chain modification.	B M Brandsen	S K Silverman	T E Velez, A Sachdeva, N A Ibrahim	2014
TyrKinA2	GTACCAATTGAGGAGGCGGGCTCGTCACGAAATAGTGACG	40	40	DNA-anchored CADPYDQS octapeptide		5′-triphosphorylated RNA oligonucleotide		[]	Tyrosine Phosphorylation	The peptide sequence dependence was examined in detail. Peptide sequence motifs that are compatible with DNAzyme catalyzed kinase activity are DPYD, DPY, and YD.	["Tyrosine's hydroxyl"]	["5'-triphosphate"]		70 mM HEPES pH 7.5, 1 mM ZnCl2, 20 mM MnCl2, 40 mM MgCl2, 150 mM NaCl	['Mn2+', 'Mg2+', 'Zn2+']	Phosphotyrosine	m	y	k<sub>obs</sub> = 0.08 h<sup>-1</sup>	30-40	Identification of Sequence-Selective Tyrosine Kinase Deoxyribozymes.	S M Walsh	S K Silverman	S N Konecki	2015
TyrKinA3	GTGGGCGACGATACCAAGGTCAGGACCCTGGTAGAGCCGC	40	40	DNA-anchored CADPYDQS octapeptide		5′-triphosphorylated RNA oligonucleotide		[]	Tyrosine Phosphorylation	The peptide sequence dependence was examined in detail. Motifs could not be assigned with confidence due to the low reaction yields.	["Tyrosine's hydroxyl"]	["5'-triphosphate"]		70 mM HEPES pH 7.5, 1 mM ZnCl2, 20 mM MnCl2, 40 mM MgCl2, 150 mM NaCl	['Mn2+', 'Mg2+', 'Zn2+']	Phosphotyrosine	m	y	k<sub>obs</sub> = 0.05 h<sup>-1</sup>	<10	Identification of Sequence-Selective Tyrosine Kinase Deoxyribozymes.	S M Walsh	S K Silverman	S N Konecki	2015
TyrKinB1	GGTGGCACATACCAGATCCGGTGCCCACCAGGATGGGTTCCCGAGTGAATAAGACAGTAGGCTACCACAGAAACGAGACG	80	80	DNA-anchored CADPYDQS octapeptide		5′-triphosphorylated RNA oligonucleotide		[]	Tyrosine Phosphorylation	The peptide sequence dependence was examined in detail. Peptide sequence motifs that are compatible with DNAzyme catalyzed kinase activity are DPYD, DPY, and YD.	["Tyrosine's hydroxyl"]	["5'-triphosphate"]		70 mM HEPES pH 7.5, 1 mM ZnCl2, 20 mM MnCl2, 40 mM MgCl2, 150 mM NaCl	['Mn2+', 'Mg2+', 'Zn2+']	Phosphotyrosine	m	y	k<sub>obs</sub> = 0.05 h<sup>-1</sup>	30-40	Identification of Sequence-Selective Tyrosine Kinase Deoxyribozymes.	S M Walsh	S K Silverman	S N Konecki	2015
6YF2	CCCACACCATATACAAGGGAAGATGGGGCGTCCGAGGGCT	40	40				CTACCTTTATGCGTATCGAAGGAGGCTTTCGgga	[]	DNA cleavage		[]	[]		70 mM HEPES pH 7.5, 150 mM NaCl, 1 mM ZnCl2, 40 mM MgCl2	['Mg2+', 'Zn2+']	deglycosylated DNA	s	n			Lanthanide ions as required cofactors for DNA catalysts	V Dokukin	S K Silverman		2012
6YF13	AAGCCGGAATAGCCGATGAGGCGCCAGAGAAGTCCCCCGT	40	40				CTACCTTTATGCGTATCGAAGGAGGCTTTCGgga	[]	DNA cleavage		[]	[]		70 mM HEPES pH 7.5, 150 mM NaCl, 1 mM ZnCl2, 40 mM MgCl2	['Mg2+', 'Zn2+']	deglycosylated DNA	s	n			Lanthanide ions as required cofactors for DNA catalysts	V Dokukin	S K Silverman		2012
6YF16	CCCACCTCAAATGTTGTATGAGCAAGAGACGTCCGAGGGT	40	40				CTACCTTTATGCGTATCGAAGGAGGCTTTCGgga	[]	DNA cleavage		[]	[]		70 mM HEPES pH 7.5, 150 mM NaCl, 1 mM ZnCl2, 40 mM MgCl2	['Mg2+', 'Zn2+']	deglycosylated DNA	s	n			Lanthanide ions as required cofactors for DNA catalysts	V Dokukin	S K Silverman		2012
6YF20	CCCACTGTGCCAATGCGCCATGGCAACAACGTCCGAGGGC	40	40				CTACCTTTATGCGTATCGAAGGAGGCTTTCGgga	[]	DNA cleavage		[]	[]		70 mM HEPES pH 7.5, 150 mM NaCl, 1 mM ZnCl2, 40 mM MgCl2	['Mg2+', 'Zn2+']	deglycosylated DNA	s	n			Lanthanide ions as required cofactors for DNA catalysts	V Dokukin	S K Silverman		2012
TyrKinC1	TGGGCGAAGTAAGCTTCTCAGGGGTGCACTGCACCGGTTC	40	40	DNA-anchored CMTGYVAT octapeptide		5′-triphosphorylated RNA oligonucleotide		[]	Tyrosine Phosphorylation	The peptide sequence dependence was examined in detail. This DNAzyme has partial selectivity with regard to peptide sequence.	["Tyrosine's hydroxyl"]	["5'-triphosphate"]		70 mM HEPES pH 7.5, 1 mM ZnCl2, 20 mM MnCl2, 40 mM MgCl2, 150 mM NaCl	['Mn2+', 'Mg2+', 'Zn2+']	Phosphotyrosine	m	n			Identification of Sequence-Selective Tyrosine Kinase Deoxyribozymes.	S M Walsh	S K Silverman	S N Konecki	2015
8VM1	GACTGCGGGAGCGGTGAGCGGGTAGGTCTACATGAGGGCT	40	40	DNA-anchored AAAXAA hexapeptide	X = phosphotyrosine (Y<sup>P</sup>) or phosphoserine (S<sup>P</sup>)	5′-triphosphorylated RNA oligonucleotide		[]	Covalent Modification of Phosphorylated Amino Acid Side Chains	The 8VM1 and 8VP1 deoxyribozymes covalently modify phosphotyrosine and phosphoserine.	['Phosphorylated amino acid']	["5'-triphosphate"]		50 mM HEPES pH 7.5, 40 mM MgCl2, 20 mM, MnCl2, 150 mM NaCl, 2 mM KC	['Mn2+', 'Mg2+']		m	y	k<sub>obs</sub> = 0.37 h<sup>-1</sup>	50-60	Covalent tagging of phosphorylated peptides by phosphate-specific deoxyribozymes.	A Sachdeva	S K Silverman	M Chandra, J Chandrasekar	2012
8VP1	GGACACGATGAGTGACTAAGTGGAATGAGGAAAGCACGAG	40	40	DNA-anchored AAAXAA hexapeptide	X = phosphotyrosine (Y<sup>P</sup>) or phosphoserine (S<sup>P</sup>)	5′-triphosphorylated RNA oligonucleotide		[]	Covalent Modification of Phosphorylated Amino Acid Side Chains	The 8VM1 and 8VP1 deoxyribozymes covalently modify phosphotyrosine and phosphoserine.	['Phosphorylated amino acid']	["5'-triphosphate"]		50 mM HEPES pH 7.5, 40 mM MgCl2, 20 mM, MnCl2, 150 mM NaCl, 2 mM KC	['Mn2+', 'Mg2+']		m	y	k<sub>obs</sub> = 0.15 h<sup>-1</sup>	40	Covalent tagging of phosphorylated peptides by phosphate-specific deoxyribozymes.	A Sachdeva	S K Silverman	M Chandra, J Chandrasekar	2012
DhaDz1	ACAGGTGGCGGATGTAGTTTACCCGTTTTCTGTAGAGCC	39	40	DNA-anchored AAAXAA hexapeptide	X = phosphoserine (S<sup>P</sup>)			[]	Covalent Modification of Phosphorylated Amino Acid Side Chains		['Phosphoserine']	[]		70 mM HEPES pH 7.5, 1 mM ZnCl2, 20 mM MnCl2, 40 mM MgCl2, 150 mM NaCl	['Mn2+', 'Mg2+', 'Zn2+']	Dehydroalanine	m	y	k<sub>obs</sub> = 0.28 h<sup>-1</sup>	80	Phosphoserine Lyase Deoxyribozymes: DNA-Catalyzed Formation of Dehydroalanine Residues in Peptides.	J Chandrasekar	S K Silverman	A C Wylder	2015
DhaDz2	ACAGGATTCAAAGTGGCTGTCAGAAGTTGGTGAGGGAAG	39	40	DNA-anchored AAAXAA hexapeptide	X = phosphoserine (S<sup>P</sup>)			[]	Covalent Modification of Phosphorylated Amino Acid Side Chains		['Phosphoserine']	[]		70 mM HEPES pH 7.5, 1 mM ZnCl2, 20 mM MnCl2, 40 mM MgCl2, 150 mM NaCl	['Mn2+', 'Mg2+', 'Zn2+']	Dehydroalanine	m	y	k<sub>obs</sub> = 0.43 h<sup>-1</sup>	68	Phosphoserine Lyase Deoxyribozymes: DNA-Catalyzed Formation of Dehydroalanine Residues in Peptides.	J Chandrasekar	S K Silverman	A C Wylder	2015
6YJ10	CGCAGCGGGGTGAAACGCGGTGAGAACTCGAATGTCGTTT	40	40				CTACCTTTATGCGTATCGAAGGAGGCTTTCGgga	[]	DNA cleavage		['H<sub>2</sub>O']	[]	DNA phosphodiester	70 mM HEPES, pH 7.5, 150 mM NaCl, 1 mM ZnCl2, 10 µM CeCl3	['Zn2+', 'Ce3+']	hydrolyzed DNA	m	y	k<sub>obs</sub> = 0.38 h<sup>-1</sup>	69	Lanthanide ions as required cofactors for DNA catalysts	V Dokukin	S K Silverman		2012
6YJ14	GTGGTACGGGGTGTAGTAGGCACGACGCCCTGCTCCATGG	40	40				CTACCTTTATGCGTATCGAAGGAGGCTTTCGgga	[]	DNA cleavage		['H<sub>2</sub>O']	[]	DNA phosphodiester	70 mM HEPES, pH 7.5, 150 mM NaCl, 1 mM ZnCl2, 10 µM CeCl3	['Zn2+', 'Ce3+']	hydrolyzed DNA	m	y	k<sub>obs</sub> = 0.11 h<sup>-1</sup>	67	Lanthanide ions as required cofactors for DNA catalysts	V Dokukin	S K Silverman		2012
7YK24	GCGAGGGGCAAGCGCGAGAACCATGATACTCGCGACTAAG	40	40				CTACCTTTATGCGTATCGAAGGAGGCTTTCGgga	[]	DNA cleavage		['H<sub>2</sub>O']	[]	DNA phosphodiester	70 mM HEPES, pH 7.5, 150 mM NaCl, 1 mM ZnCl2, 10 µM EuCl3	['Zn2+', 'Eu3+']	hydrolyzed DNA	m	y	k<sub>obs</sub> = 0.098 h<sup>-1</sup>	63	Lanthanide ions as required cofactors for DNA catalysts	V Dokukin	S K Silverman		2012
7YK34	CCCCCGGTCATGGGTCAAGCAGAGCGAGGAGAATGAAAGG	40	40				CTACCTTTATGCGTATCGAAGGAGGCTTTCGgga	[]	DNA cleavage		['H<sub>2</sub>O']	[]	DNA phosphodiester	70 mM HEPES, pH 7.5, 150 mM NaCl, 1 mM ZnCl2, 10 µM EuCl3	['Zn2+', 'Eu3+']	hydrolyzed DNA	m	y	k<sub>obs</sub> = 0.091 h<sup>-1</sup>	59	Lanthanide ions as required cofactors for DNA catalysts	V Dokukin	S K Silverman		2012
7YK35	CCCCCGCAAAGAGAAGCAAGGGGGACCGCTTTGAATACGG	40	40				CTACCTTTATGCGTATCGAAGGAGGCTTTCGgga	[]	DNA cleavage		['H<sub>2</sub>O']	[]	DNA phosphodiester	70 mM HEPES, pH 7.5, 150 mM NaCl, 1 mM ZnCl2, 10 µM EuCl3	['Zn2+', 'Eu3+']	hydrolyzed DNA	m	y	k<sub>obs</sub> = 1.46 h<sup>-1</sup>	79	Lanthanide ions as required cofactors for DNA catalysts	V Dokukin	S K Silverman		2012
6YL4	TGGGGGCTAGCCGAGAGCAAAGCCATGCAAAACGAGGACC	40	40				CTACCTTTATGCGTATCGAAGGAGGCTTTCGgga	[]	DNA cleavage		['H<sub>2</sub>O']	[]	DNA phosphodiester	70 mM HEPES, pH 7.5, 150 mM NaCl, 1 mM ZnCl2, 10 µM YbCl3	['Zn2+', 'Yb3+']	hydrolyzed DNA	m	y	k<sub>obs</sub> = 0.055 h<sup>-1</sup>	25	Lanthanide ions as required cofactors for DNA catalysts	V Dokukin	S K Silverman		2012
6YL11	GCAGGCGAGTACGGCACAACAGACCTATACAACTAGGTCC	40	40				CTACCTTTATGCGTATCGAAGGAGGCTTTCGgga	[]	DNA cleavage		['H<sub>2</sub>O']	[]	DNA phosphodiester	70 mM HEPES, pH 7.5, 150 mM NaCl, 1 mM ZnCl2, 10 µM YbCl3	['Zn2+', 'Yb3+']	hydrolyzed DNA	m	y	k<sub>obs</sub> = 0.19 h<sup>-1</sup>	55	Lanthanide ions as required cofactors for DNA catalysts	V Dokukin	S K Silverman		2012
6YL24	CAAGGGTCCAACAGCCAGGTCAAGTTGCCCGCAGCTGGCC	40	40				CTACCTTTATGCGTATCGAAGGAGGCTTTCGgga	[]	DNA cleavage		['H<sub>2</sub>O']	[]	DNA phosphodiester	70 mM HEPES, pH 7.5, 150 mM NaCl, 1 mM ZnCl2, 10 µM YbCl3	['Zn2+', 'Yb3+']	hydrolyzed DNA	m	y	k<sub>obs</sub> = 0.18 h<sup>-1</sup>	53	Lanthanide ions as required cofactors for DNA catalysts	V Dokukin	S K Silverman		2012
6YL34	GCAGGCGAGCACGGCATGAAAAGAATGTTAATACCATTCT	40	40				CTACCTTTATGCGTATCGAAGGAGGCTTTCGgga	[]	DNA cleavage		['H<sub>2</sub>O']	[]	DNA phosphodiester	70 mM HEPES, pH 7.5, 150 mM NaCl, 1 mM ZnCl2, 10 µM YbCl3	['Zn2+', 'Yb3+']	hydrolyzed DNA	m	y	k<sub>obs</sub> = 0.17 h<sup>-1</sup>	64	Lanthanide ions as required cofactors for DNA catalysts	V Dokukin	S K Silverman		2012
8YM4	TAGAGAGCCCAGGAATTAGTCAGTCCCGGGTTACGAAAAG	40	40				CTACCTTTATGCGTATCGAAGGAGGCTTTCGgga	[]	DNA cleavage		[]	[]		50 mM HEPES pH 7.5, 150 mM NaCl, 20 mM MnCl2	['Mn2+']	deglycosylated DNA	s	n			Lanthanide ions as required cofactors for DNA catalysts	V Dokukin	S K Silverman		2012
8YM17	AAGTGTACGGATGCCCCCTGCGCCTCGGTCAAATGTAGGC	40	40				CTACCTTTATGCGTATCGAAGGAGGCTTTCGgga	[]	DNA cleavage		[]	[]		50 mM HEPES pH 7.5, 150 mM NaCl, 20 mM MnCl2	['Mn2+']	deglycosylated DNA	s	n			Lanthanide ions as required cofactors for DNA catalysts	V Dokukin	S K Silverman		2012
8YM20	AACCGTGGCAGCAGATCCTCAAGCGGGGAAGACAGCAGTA	40	40				CTACCTTTATGCGTATCGAAGGAGGCTTTCGgga	[]	DNA cleavage		[]	[]		50 mM HEPES pH 7.5, 150 mM NaCl, 20 mM MnCl2	['Mn2+']	deglycosylated DNA	s	n			Lanthanide ions as required cofactors for DNA catalysts	V Dokukin	S K Silverman		2012
8YM26	AAGCCAGATGTATTCCTCCTACCGCGGACCGAGGATGGGA	40	40				CTACCTTTATGCGTATCGAAGGAGGCTTTCGgga	[]	DNA cleavage		[]	[]		50 mM HEPES pH 7.5, 150 mM NaCl, 20 mM MnCl2	['Mn2+']	deglycosylated DNA	s	n			Lanthanide ions as required cofactors for DNA catalysts	V Dokukin	S K Silverman		2012
7YE2	CCCCGTCCGCCCCTGAATTCCGCAGATTGGGGATTACTGA	40	40				CTACCTTTATGCGTATCGAAGGAGGCTTTCGgga	[]	DNA cleavage		[]	[]		70 mM HEPES pH 7.5, 150 mM NaCl, 1 mM ZnCl2	['Zn2+']	deglycosylated DNA	s	n			Lanthanide ions as required cofactors for DNA catalysts	V Dokukin	S K Silverman		2012
7YE5	CAGACGTGCGATCGGATCAAGTCGCTCGAGAAGTCCCCCG	40	40				CTACCTTTATGCGTATCGAAGGAGGCTTTCGgga	[]	DNA cleavage		[]	[]		70 mM HEPES pH 7.5, 150 mM NaCl, 1 mM ZnCl2	['Zn2+']	deglycosylated DNA	s	n			Lanthanide ions as required cofactors for DNA catalysts	V Dokukin	S K Silverman		2012
7YE8	CCAATCCAAGTACAATTGGATGTCCAGAGAAGTCCCCCGA	40	40				CTACCTTTATGCGTATCGAAGGAGGCTTTCGgga	[]	DNA cleavage		[]	[]		70 mM HEPES pH 7.5, 150 mM NaCl, 1 mM ZnCl2	['Zn2+']	deglycosylated DNA	s	n			Lanthanide ions as required cofactors for DNA catalysts	V Dokukin	S K Silverman		2012
7YE11		0	40					[]	DNA cleavage		['H<sub>2</sub>O']	[]	DNA phosphodiester	70 mM HEPES pH 7.5, 150 mM NaCl, 1 mM ZnCl2	['Zn2+']	hydrolyzed DNA	s	n			Lanthanide ions as required cofactors for DNA catalysts	V Dokukin	S K Silverman		2012
7DX108	AGGGGCGGAAACAGATAGAACGAGAGAGTGCGTCCCCGTA	40	40	DNA-C<sub>3</sub>-NH<sub>2</sub>		5′-phosphorimidazolide-activated DNA oligonucleotide		[]	Covalent Modification of Amino Acid Side Chains		['aliphatic amino group']	['5′-phosphorimidazolide']	phosphoramidate (P–N) linkage	50 mM CHES pH 9.0 with 40 mM MgCl2, 150 mM NaCl	['Mg2+']		s	n			DNA-catalyzed lysine side chain modification.	B M Brandsen	S K Silverman	T E Velez, A Sachdeva, N A Ibrahim	2014
7DX110	AGTGGTGCGCGTCACCCAACGCCAAAAGCGCTGTAACATA	40	40	DNA-C<sub>3</sub>-NH<sub>2</sub>		5′-phosphorimidazolide-activated DNA oligonucleotide		[]	Covalent Modification of Amino Acid Side Chains		['aliphatic amino group']	['5′-phosphorimidazolide']	phosphoramidate (P–N) linkage	50 mM CHES pH 9.0 with 40 mM MgCl2, 150 mM NaCl	['Mg2+']		s	n			DNA-catalyzed lysine side chain modification.	B M Brandsen	S K Silverman	T E Velez, A Sachdeva, N A Ibrahim	2014
7DX111	ATAGTGAGTCGTGTGTGACGCAAAAATTCGGATTCGAAAG	40	40	DNA-C<sub>3</sub>-NH<sub>2</sub>		5′-phosphorimidazolide-activated DNA oligonucleotide		[]	Covalent Modification of Amino Acid Side Chains		['aliphatic amino group']	['5′-phosphorimidazolide']	phosphoramidate (P–N) linkage	50 mM CHES pH 9.0 with 40 mM MgCl2, 150 mM NaCl	['Mg2+']		s	n			DNA-catalyzed lysine side chain modification.	B M Brandsen	S K Silverman	T E Velez, A Sachdeva, N A Ibrahim	2014
7DX112	AGAAACTGGGACACCGACGCCGAAGATCCACTAGAACATA	40	40	DNA-C<sub>3</sub>-NH<sub>2</sub>		5′-phosphorimidazolide-activated DNA oligonucleotide		[]	Covalent Modification of Amino Acid Side Chains		['aliphatic amino group']	['5′-phosphorimidazolide']	phosphoramidate (P–N) linkage	50 mM CHES pH 9.0 with 40 mM MgCl2, 150 mM NaCl	['Mg2+']		s	n			DNA-catalyzed lysine side chain modification.	B M Brandsen	S K Silverman	T E Velez, A Sachdeva, N A Ibrahim	2014
7DX114	AGGGCAGTGAAGGACAAGTGTCAAGAGCCTGGTGGCCCGT	40	40	DNA-C<sub>3</sub>-NH<sub>2</sub>		5′-phosphorimidazolide-activated DNA oligonucleotide		[]	Covalent Modification of Amino Acid Side Chains		['aliphatic amino group']	['5′-phosphorimidazolide']	phosphoramidate (P–N) linkage	50 mM CHES pH 9.0 with 40 mM MgCl2, 150 mM NaCl	['Mg2+']		s	n			DNA-catalyzed lysine side chain modification.	B M Brandsen	S K Silverman	T E Velez, A Sachdeva, N A Ibrahim	2014
7DX124	ACGGGAAGCGACGAAGGCTTCAAGAAGGGACTAGGACATA	40	40	DNA-C<sub>3</sub>-NH<sub>2</sub>		5′-phosphorimidazolide-activated DNA oligonucleotide		[]	Covalent Modification of Amino Acid Side Chains		['aliphatic amino group']	['5′-phosphorimidazolide']	phosphoramidate (P–N) linkage	50 mM CHES pH 9.0 with 40 mM MgCl2, 150 mM NaCl	['Mg2+']		s	n			DNA-catalyzed lysine side chain modification.	B M Brandsen	S K Silverman	T E Velez, A Sachdeva, N A Ibrahim	2014
9DT105	GTGCAGGATAGCACTGGGATCCGGTACGCCTCGGAGGGTT	40	40	DNA-HEG-CKA tripeptide		5′-phosphorimidazolide-activated DNA oligonucleotide		[]	Covalent Modification of Amino Acid Side Chains		["Lysine's amino"]	['5′-phosphorimidazolide']	phosphoramidate (P–N) linkage	70 mM HEPES pH 7.5 with 40 mM MgCl2, 20 mM MnCl2, 1 mM ZnCl2, 150 mM NaCl	['Mn2+', 'Zn2+']		m	y	k<sub>obs</sub> = 0.1 h<sup>-1</sup>	50	DNA-catalyzed lysine side chain modification.	B M Brandsen	S K Silverman	T E Velez, A Sachdeva, N A Ibrahim	2014
14DV103	AGCGAGCGGCATGATGTCGAACATCGATCATTATGTGTGA	40	40	DNA-HEG-CKA tripeptide		5′-phosphorimidazolide-activated DNA oligonucleotide		[]	Covalent Modification of Amino Acid Side Chains		["Lysine's amino"]	['5′-phosphorimidazolide']	phosphoramidate (P–N) linkage	50 mM CHES pH 9.0 with 40 mM MgCl2, 150 mM NaCl	['Mg2+']		m	y			DNA-catalyzed lysine side chain modification.	B M Brandsen	S K Silverman	T E Velez, A Sachdeva, N A Ibrahim	2014
14DV104	AGCGAGCGACGTAGCGTGTTAAACACAACCCTACGTGTGA	40	40	DNA-HEG-CKA tripeptide		5′-phosphorimidazolide-activated DNA oligonucleotide		[]	Covalent Modification of Amino Acid Side Chains		["Lysine's amino"]	['5′-phosphorimidazolide']	phosphoramidate (P–N) linkage	50 mM CHES pH 9.0 with 40 mM MgCl2, 150 mM NaCl	['Mg2+']		s	n			DNA-catalyzed lysine side chain modification.	B M Brandsen	S K Silverman	T E Velez, A Sachdeva, N A Ibrahim	2014
14DV111	AGCGAGCGACACCGGCCAGCAATCGGAAGATGGTGTGTGA	40	40	DNA-HEG-CKA tripeptide		5′-phosphorimidazolide-activated DNA oligonucleotide		[]	Covalent Modification of Amino Acid Side Chains		["Lysine's amino"]	['5′-phosphorimidazolide']	phosphoramidate (P–N) linkage	50 mM CHES pH 9.0 with 40 mM MgCl2, 150 mM NaCl	['Mg2+']		s	n			DNA-catalyzed lysine side chain modification.	B M Brandsen	S K Silverman	T E Velez, A Sachdeva, N A Ibrahim	2014
14DV117	AGCGAGCGACGGGAGATCATTTTACATGATAAACGTGTGA	40	40	DNA-HEG-CKA tripeptide		5′-phosphorimidazolide-activated DNA oligonucleotide		[]	Covalent Modification of Amino Acid Side Chains		["Lysine's amino"]	['5′-phosphorimidazolide']	phosphoramidate (P–N) linkage	50 mM CHES pH 9.0 with 40 mM MgCl2, 150 mM NaCl	['Mg2+']		s	n			DNA-catalyzed lysine side chain modification.	B M Brandsen	S K Silverman	T E Velez, A Sachdeva, N A Ibrahim	2014
14DV131	AGCGAGCGGAACGTGCCAGCCGTCGTAGGGACGTTCGTGA	40	40	DNA-HEG-CKA tripeptide		5′-phosphorimidazolide-activated DNA oligonucleotide		[]	Covalent Modification of Amino Acid Side Chains		["Lysine's amino"]	['5′-phosphorimidazolide']	phosphoramidate (P–N) linkage	50 mM CHES pH 9.0 with 40 mM MgCl2, 150 mM NaCl	['Mg2+']		s	n			DNA-catalyzed lysine side chain modification.	B M Brandsen	S K Silverman	T E Velez, A Sachdeva, N A Ibrahim	2014
SerB2	CTACAGTCGAGTAATGTAGTCAGCAAGATCGTCAACGCAGTGAGTGTAGCG	51	*	GGATAATACGXTTCACTGCG	Ala-Ser-Ala	5′-triphosphate-RNA		[]	Covalent Modification of Amino Acid Side Chains	Pool has been designed to adopt a 3HJ architecture, and it's sequence is 5'-P3-N<sub>33</sub>-P1-N<sub>7</sub>-P4-P2-3'. The catalytic region has been annotated as follows N<sub>33</sub>-P1-N<sub>7</sub>.	["Serines's hydroxyl"]	["5'-triphosphate"]	Ser-RNA	50 mM HEPES pH 7.5, 150 mM NaCl, 2 mM KCl, 20 mM MnCl2, 40 mM MgCl2	['Mn2+']	nucleopeptide linkage	m	y	k<sub>obs</sub> = 0.40 h<sup>-1</sup>	80	DNA-catalyzed serine side chain reactivity and selectivity.	A Sachdeva	S K Silverman		2010
SerB3	CAGACGTACCGGACTGACAGCAAGATTGTTAGTAAGTACGCAGTGAGTGTAGCG	54	*	GGATAATACGXTTCACTGCG	Ala-Ser-Ala	5′-triphosphate-RNA		[]	Covalent Modification of Amino Acid Side Chains	Pool has been designed to adopt a 3HJ architecture, and it's sequence is 5'-P3-N<sub>33</sub>-P1-N<sub>7</sub>-P4-P2-3'. The catalytic region has been annotated as follows N<sub>33</sub>-P1-N<sub>7</sub>.	["Serines's hydroxyl"]	["5'-triphosphate"]	Ser-RNA	50 mM HEPES pH 7.5, 150 mM NaCl, 2 mM KCl, 20 mM MnCl2, 40 mM MgCl2	['Mn2+']	nucleopeptide linkage	s	y	k<sub>obs</sub> = 0.40 h<sup>-1</sup>	80	DNA-catalyzed serine side chain reactivity and selectivity.	A Sachdeva	S K Silverman		2010
SerB4	CACAGTATTGTGTCAGCAAGAAGTGGGATGTTTAACGCAGTGAGTGTAGCG	51	*	GGATAATACGXTTCACTGCG	Ala-Ser-Ala	5′-triphosphate-RNA		[]	Covalent Modification of Amino Acid Side Chains	Pool has been designed to adopt a 3HJ architecture, and it's sequence is 5'-P3-N<sub>33</sub>-P1-N<sub>7</sub>-P4-P2-3'. The catalytic region has been annotated as follows N<sub>33</sub>-P1-N<sub>7</sub>.	["Serines's hydroxyl"]	["5'-triphosphate"]	Ser-RNA	50 mM HEPES pH 7.5, 150 mM NaCl, 2 mM KCl, 20 mM MnCl2, 40 mM MgCl2	['Mn2+']	nucleopeptide linkage	s	y	k<sub>obs</sub> = 0.37 h<sup>-1</sup>	80	DNA-catalyzed serine side chain reactivity and selectivity.	A Sachdeva	S K Silverman		2010
TyrB1	CGCCATTGTGGGTACAAAATGCGCCCGAGAAGTTCGCAGTGAGCGCGGAA	50	*	GGATAATACGXTTCACTGCG	Ala-Tyr-Ala	5′-triphosphate-RNA		[]	Covalent Modification of Amino Acid Side Chains	Pool has been designed to adopt a 3HJ architecture, and it's sequence is 5'-P3-N<sub>33</sub>-P1-N<sub>7</sub>-P4-P2-3'. The catalytic region has been annotated as follows N<sub>33</sub>-P1-N<sub>7</sub>.	["Tyrosine's hydroxyl"]	["5'-triphosphate"]	Tyr-RNA	50 mM HEPES pH 7.5, 150 mM NaCl, 2 mM KCl, 20 mM MnCl2, 40 mM MgCl2	['Mn2+']	nucleopeptide linkage	m	y	k<sub>obs</sub> = 0.30 h<sup>-1</sup>	80	DNA-catalyzed serine side chain reactivity and selectivity.	A Sachdeva	S K Silverman		2010
8XJ105	GGGAGATGTCTCTCAGACGGAAACTTTCAGTACGGAATGG	40	40	Azido-AYA peptide		5′-triphosphate-RNA		[]	Covalent Modification of Amino Acid Side Chains		["Tyrosine's hydroxyl"]	["5'-triphosphate"]		70 mM HEPES pH 7.5, 40 mM MgCl2, 20 mM MnCl2, 1 mM ZnCl2, 150 mM NaCl	['Mn2+', 'Mg2+', 'Zn2+']	nucleopeptide linkage	m	y	k<sub>obs</sub> = 0.41 h<sup>-1</sup>	45	A generalizable DNA-catalyzed approach to peptide-nucleic acid conjugation.	C Chu	S K Silverman	O Y Wong	2014
10XK22	ACGATTTGAAGACTAAGTGGCTAGGGAGAAGTGAAACTCG	40	40	Azido-AYA peptide		5′-triphosphate-RNA		[]	Covalent Modification of Amino Acid Side Chains		["Tyrosine's hydroxyl"]	["5'-triphosphate"]		70 mM HEPES pH 7.5, 1 mM ZnCl2, 150 mM NaCl	['Zn2+']	nucleopeptide linkage	s	n			A generalizable DNA-catalyzed approach to peptide-nucleic acid conjugation.	C Chu	S K Silverman	O Y Wong	2014
10XK35	ACGACTTGAAGATTAAGTGGCTCGGGTAATTTTTAGGTTA	40	40	Azido-AYA peptide		5′-triphosphate-RNA		[]	Covalent Modification of Amino Acid Side Chains		["Tyrosine's hydroxyl"]	["5'-triphosphate"]		70 mM HEPES pH 7.5, 1 mM ZnCl2, 150 mM NaCl	['Zn2+']	nucleopeptide linkage	s	n			A generalizable DNA-catalyzed approach to peptide-nucleic acid conjugation.	C Chu	S K Silverman	O Y Wong	2014
11EM103	GTCGCCAGTCTCTGCTGCCTTGGTCATCAACCTTTCTGTC	40	40	Azido-GPYSGN peptide		5′-triphosphate-RNA		[]	Covalent Modification of Amino Acid Side Chains		["Tyrosine's hydroxyl"]	["5'-triphosphate"]		70 mM HEPES pH 7.5, 40 mM MgCl2, 20 mM MnCl2, 1 mM ZnCl2, 150 mM NaCl	['Mn2+', 'Mg2+', 'Zn2+']	nucleopeptide linkage	m	y	k<sub>obs</sub> = 0.34 h<sup>-1</sup>	60	A generalizable DNA-catalyzed approach to peptide-nucleic acid conjugation.	C Chu	S K Silverman	O Y Wong	2014
11EP101	TGTGGGCCGTAAATCGCTTGCGGTGCTTTTTGGATGGGGT	40	40	Azido-AYA peptide		5′-phosphorimidazolide-activated DNA oligonucleotide		[]	Covalent Modification of Amino Acid Side Chains		["Tyrosine's hydroxyl"]	['5′-phosphorimidazolide']		70 mM HEPES pH 7.5, 40 mM MgCl2, 20 mM MnCl2, 1 mM ZnCl2, 150 mM NaCl	['Mn2+', 'Mg2+', 'Zn2+']	nucleopeptide linkage	m	y			A generalizable DNA-catalyzed approach to peptide-nucleic acid conjugation.	C Chu	S K Silverman	O Y Wong	2014
11EP103	AGGTTGGGGGCGTAGTTGCTTTTGGGCGAATATGCTTGGC	40	40	Azido-AYA peptide		5′-phosphorimidazolide-activated DNA oligonucleotide		[]	Covalent Modification of Amino Acid Side Chains		["Tyrosine's hydroxyl"]	['5′-phosphorimidazolide']		70 mM HEPES pH 7.5, 40 mM MgCl2, 20 mM MnCl2, 1 mM ZnCl2, 150 mM NaCl	['Mn2+', 'Mg2+', 'Zn2+']	nucleopeptide linkage	m	y			A generalizable DNA-catalyzed approach to peptide-nucleic acid conjugation.	C Chu	S K Silverman	O Y Wong	2014
11EP104	GGGAGTAGGGCCTGGGGCACTTGCGGCCCGTGAGACAGCA	40	40	Azido-AYA peptide		5′-phosphorimidazolide-activated DNA oligonucleotide		[]	Covalent Modification of Amino Acid Side Chains		["Tyrosine's hydroxyl"]	['5′-phosphorimidazolide']		70 mM HEPES pH 7.5, 40 mM MgCl2, 20 mM MnCl2, 1 mM ZnCl2, 150 mM NaCl	['Mn2+', 'Mg2+', 'Zn2+']	nucleopeptide linkage	s	y			A generalizable DNA-catalyzed approach to peptide-nucleic acid conjugation.	C Chu	S K Silverman	O Y Wong	2014
11EP111	GGAGTCCTGTTTGAGTCGGCTATCCCGTTAATGGCGGGTA	40	40	Azido-AYA peptide		5′-phosphorimidazolide-activated DNA oligonucleotide		[]	Covalent Modification of Amino Acid Side Chains		["Tyrosine's hydroxyl"]	['5′-phosphorimidazolide']		70 mM HEPES pH 7.5, 40 mM MgCl2, 20 mM MnCl2, 1 mM ZnCl2, 150 mM NaCl	['Mn2+', 'Mg2+', 'Zn2+']	nucleopeptide linkage	m	y			A generalizable DNA-catalyzed approach to peptide-nucleic acid conjugation.	C Chu	S K Silverman	O Y Wong	2014
11EP119	GGCTGTTGGCTCATCATATTATGATTGAGTTCGATGTCGG	40	40	Azido-AYA peptide		5′-phosphorimidazolide-activated DNA oligonucleotide		[]	Covalent Modification of Amino Acid Side Chains		["Tyrosine's hydroxyl"]	['5′-phosphorimidazolide']		70 mM HEPES pH 7.5, 40 mM MgCl2, 20 mM MnCl2, 1 mM ZnCl2, 150 mM NaCl	['Mn2+', 'Mg2+', 'Zn2+']	nucleopeptide linkage	s	y			A generalizable DNA-catalyzed approach to peptide-nucleic acid conjugation.	C Chu	S K Silverman	O Y Wong	2014
11EP126	AGGTTGGGGGCGTTACTGCTTAATGTGATTCAATTGGCAT	40	40	Azido-AYA peptide		5′-phosphorimidazolide-activated DNA oligonucleotide		[]	Covalent Modification of Amino Acid Side Chains		["Tyrosine's hydroxyl"]	['5′-phosphorimidazolide']		70 mM HEPES pH 7.5, 40 mM MgCl2, 20 mM MnCl2, 1 mM ZnCl2, 150 mM NaCl	['Mn2+', 'Mg2+', 'Zn2+']	nucleopeptide linkage	s	y			A generalizable DNA-catalyzed approach to peptide-nucleic acid conjugation.	C Chu	S K Silverman	O Y Wong	2014
11EP125	TCGGGGAATCGTGGGTGGCCCAAATGTGTTAATGAAGAAG	40	40	Azido-AYA peptide		5′-phosphorimidazolide-activated DNA oligonucleotide		[]	Covalent Modification of Amino Acid Side Chains		["Tyrosine's hydroxyl"]	['5′-phosphorimidazolide']		70 mM HEPES pH 7.5, 40 mM MgCl2, 20 mM MnCl2, 1 mM ZnCl2, 150 mM NaCl	['Mn2+', 'Mg2+', 'Zn2+']	nucleopeptide linkage	m	y			A generalizable DNA-catalyzed approach to peptide-nucleic acid conjugation.	C Chu	S K Silverman	O Y Wong	2014
6SE3	CGCTAGATACGTGAATGTGTTTGACAGAGCCGGTCATCAA	40	40		riboG		AAAGTCTCATGTACTTATATXTTCTAGCGCgga	[]	RNA cleavage	Partially randomized catalytic region based on 10MD5 sequence	["2'-OH"]	['vicinal phosphate']	RNA phosphodiester	70 mM HEPES pH 7.5, 1 mM ZnCl2, 20 mM MnCl2, 40 mM MgCl2, 150 mM NaCl	['Mn2+', 'Mg2+', 'Zn2+']		m	y	k<sub>obs</sub> = 0.11 h<sup>-1</sup>		DNA catalysis of a normally disfavored RNA hydrolysis reaction.	D J Parker	S K Silverman	Y Xiao, J M Aguilar	2013
6SE10	CGATAGATAACGGGGTGGATTTGCAACCGCAGTACATATA	40	40		riboG		AAAGTCTCATGTACTTATATXTTCTAGCGCgga	[]	RNA cleavage	Partially randomized catalytic region based on 10MD5 sequence	["2'-OH"]	['vicinal phosphate']	RNA phosphodiester	70 mM HEPES pH 7.5, 1 mM ZnCl2, 20 mM MnCl2, 40 mM MgCl2, 150 mM NaCl	['Mn2+', 'Mg2+', 'Zn2+']		m	y	k<sub>obs</sub> = 1,38 h<sup>-1</sup>	80-90	DNA catalysis of a normally disfavored RNA hydrolysis reaction.	D J Parker	S K Silverman	Y Xiao, J M Aguilar	2013
6SE11	GGCTAGAGAAGCGAGTGTGTTTGCTACAACGGGCCGTTAA	40	40		riboG		AAAGTCTCATGTACTTATATXTTCTAGCGCgga	[]	RNA cleavage	Partially randomized catalytic region based on 10MD5 sequence	["2'-OH"]	['vicinal phosphate']	RNA phosphodiester	70 mM HEPES pH 7.5, 1 mM ZnCl2, 20 mM MnCl2, 40 mM MgCl2, 150 mM NaCl	['Mn2+', 'Mg2+', 'Zn2+']		m	y	k<sub>obs</sub> = 0.027 h<sup>-1</sup>		DNA catalysis of a normally disfavored RNA hydrolysis reaction.	D J Parker	S K Silverman	Y Xiao, J M Aguilar	2013
6SE12	CGATAGATACGTAGGAGCGTTAGCTATAGCCGTACATAGA	40	40		riboG		AAAGTCTCATGTACTTATATXTTCTAGCGCgga	[]	RNA cleavage	Partially randomized catalytic region based on 10MD5 sequence	["2'-OH"]	['vicinal phosphate']	RNA phosphodiester	70 mM HEPES pH 7.5, 1 mM ZnCl2, 20 mM MnCl2, 40 mM MgCl2, 150 mM NaCl	['Mn2+', 'Mg2+', 'Zn2+']		m	y	k<sub>obs</sub> = 0.10 h<sup>-1</sup>		DNA catalysis of a normally disfavored RNA hydrolysis reaction.	D J Parker	S K Silverman	Y Xiao, J M Aguilar	2013
6SE15	GGCCATATAACTCGGAGAGTTTCCTAGAGCTGTGCGTGAA	40	40		riboG		AAAGTCTCATGTACTTATATXTTCTAGCGCgga	[]	RNA cleavage	Partially randomized catalytic region based on 10MD5 sequence	["2'-OH"]	['vicinal phosphate']	RNA phosphodiester	70 mM HEPES pH 7.5, 1 mM ZnCl2, 20 mM MnCl2, 40 mM MgCl2, 150 mM NaCl	['Mn2+', 'Mg2+', 'Zn2+']		m	y	k<sub>obs</sub> = 0.055 h<sup>-1</sup>		DNA catalysis of a normally disfavored RNA hydrolysis reaction.	D J Parker	S K Silverman	Y Xiao, J M Aguilar	2013
6SE22	GGCTAGGGAAGCGGCTACGTACACCTCAGCGGGCACATAA	40	40		riboG		AAAGTCTCATGTACTTATATXTTCTAGCGCgga	[]	RNA cleavage	Partially randomized catalytic region based on 10MD5 sequence	["2'-OH"]	['vicinal phosphate']	RNA phosphodiester	70 mM HEPES pH 7.5, 1 mM ZnCl2, 20 mM MnCl2, 40 mM MgCl2, 150 mM NaCl	['Mn2+', 'Mg2+', 'Zn2+']		m	y	k<sub>obs</sub> = 0.19 h<sup>-1</sup>		DNA catalysis of a normally disfavored RNA hydrolysis reaction.	D J Parker	S K Silverman	Y Xiao, J M Aguilar	2013
6SE30	GGCTAGAGAAGCGGATGAGTTTCCTATAGATATCCGGCCA	40	40		riboG		AAAGTCTCATGTACTTATATXTTCTAGCGCgga	[]	RNA cleavage	Partially randomized catalytic region based on 10MD5 sequence	["2'-OH"]	['vicinal phosphate']	RNA phosphodiester	70 mM HEPES pH 7.5, 1 mM ZnCl2, 20 mM MnCl2, 40 mM MgCl2, 150 mM NaCl	['Mn2+', 'Mg2+', 'Zn2+']		m	y	k<sub>obs</sub> = 0.38 h<sup>-1</sup>	80-90	DNA catalysis of a normally disfavored RNA hydrolysis reaction.	D J Parker	S K Silverman	Y Xiao, J M Aguilar	2013
9SE20	CGCTAGATAAGTGGGCGCGTTTGCTGTAGTTGTCCTACGA	40	40		riboG		AAAGTCTCATGTACTTATATXTTCTAGCGCgga	[]	RNA cleavage	Partially randomized catalytic region based on 10MD5 sequence	['H<sub>2</sub>O']	[]	RNA phosphodiester	70 mM HEPES pH 7.5, 1 mM ZnCl2, 20 mM MnCl2, 40 mM MgCl2, 150 mM NaCl	['Mn2+', 'Mg2+', 'Zn2+']	hydrolyzed RNA	m	y	k<sub>obs</sub> = 0.12 h<sup>-1</sup>		DNA catalysis of a normally disfavored RNA hydrolysis reaction.	D J Parker	S K Silverman	Y Xiao, J M Aguilar	2013
9SE22	CGCTAGATAAGTGGATGCGTTTGCTGTAGTTGTCCTTCAA	40	40		riboG		AAAGTCTCATGTACTTATATXTTCTAGCGCgga	[]	RNA cleavage	Partially randomized catalytic region based on 10MD5 sequence	['H<sub>2</sub>O']	[]	RNA phosphodiester	70 mM HEPES pH 7.5, 1 mM ZnCl2, 20 mM MnCl2, 40 mM MgCl2, 150 mM NaCl	['Mn2+', 'Mg2+', 'Zn2+']	hydrolyzed RNA	m	y	k<sub>obs</sub> = 0.018 h<sup>-1</sup>		DNA catalysis of a normally disfavored RNA hydrolysis reaction.	D J Parker	S K Silverman	Y Xiao, J M Aguilar	2013
9SE23	CGCCAGATAAGTGGAGGCTTTTGCTAGAGTTGTCCTTTAA	40	40		riboG		AAAGTCTCATGTACTTATATXTTCTAGCGCgga	[]	RNA cleavage	Partially randomized catalytic region based on 10MD5 sequence	['H<sub>2</sub>O']	[]	RNA phosphodiester	70 mM HEPES pH 7.5, 1 mM ZnCl2, 20 mM MnCl2, 40 mM MgCl2, 150 mM NaCl	['Mn2+', 'Mg2+', 'Zn2+']	hydrolyzed RNA	m	y	k<sub>obs</sub> = 0.051 h<sup>-1</sup>		DNA catalysis of a normally disfavored RNA hydrolysis reaction.	D J Parker	S K Silverman	Y Xiao, J M Aguilar	2013
9SH2	CCCTATACAAGTGGGAGGATTAGCCATAGGCGTGGGGCAA	40	40				AAAGUCUCAUGUACUUAUAUGUUCUAGCGCGGA	[]	RNA cleavage	Partially randomized catalytic region based on 10MD5 sequence	['H<sub>2</sub>O']	[]	RNA phosphodiester	70 mM HEPES pH 7.5, 1 mM ZnCl2, 20 mM MnCl2, 40 mM MgCl2, 150 mM NaCl	['Mn2+', 'Mg2+', 'Zn2+']	hydrolyzed RNA	m	y	k<sub>obs</sub> = 0.087 h<sup>-1</sup>	80-90	DNA catalysis of a normally disfavored RNA hydrolysis reaction.	D J Parker	S K Silverman	Y Xiao, J M Aguilar	2013
9SH3	GGCTAGAATAGTGGGGGCGATTGATCTAGGGGGCGCTTAA	40	40				AAAGUCUCAUGUACUUAUAUGUUCUAGCGCGGA	[]	RNA cleavage	Partially randomized catalytic region based on 10MD5 sequence	['H<sub>2</sub>O']	[]	RNA phosphodiester	70 mM HEPES pH 7.5, 1 mM ZnCl2, 20 mM MnCl2, 40 mM MgCl2, 150 mM NaCl	['Mn2+', 'Mg2+', 'Zn2+']	hydrolyzed RNA	m	y	k<sub>obs</sub> = 0.12 h<sup>-1</sup>		DNA catalysis of a normally disfavored RNA hydrolysis reaction.	D J Parker	S K Silverman	Y Xiao, J M Aguilar	2013
DAB18	ACTGGGTCGTATTACCTTTTGAGGGCAACCCCCCGA	36	*	DTME		DNA-HEG-anthracene		[]	Diels-Alder	Partially randomized catalytic region based on the 39M49 ribozyme, synthesized as DNA.	['Anthracene']	['DTME (dithiobismaleimidoethane)']		50 mM Tris pH 7.5, 200 mM NaCl, 100 mM KCl, 20 mM MgCl2, 20 mM CaCl2, 5 µM MnCl2, 5 µM CoCl2, 5 µM CuCl2, 5 µM ZnCl2,	['Mn2+', 'Mg2+', 'Zn2+', 'Ca2+', 'Cu2+', 'Co2+']		s	n			DNA and RNA can be equally efficient catalysts for carbon-carbon bond formation.	M Chandra	S K Silverman		2008
9SH5	CCCTAGATAAGGGGGTGCGTATTCTTTGGGTGCCCCGAAA	40	40				AAAGUCUCAUGUACUUAUAUGUUCUAGCGCGGA	[]	RNA cleavage	Partially randomized catalytic region based on 10MD5 sequence	['H<sub>2</sub>O']	[]	RNA phosphodiester	70 mM HEPES pH 7.5, 1 mM ZnCl2, 20 mM MnCl2, 40 mM MgCl2, 150 mM NaCl	['Mn2+', 'Mg2+', 'Zn2+']	hydrolyzed RNA	m	y	k<sub>obs</sub> = 0.032 h<sup>-1</sup>		DNA catalysis of a normally disfavored RNA hydrolysis reaction.	D J Parker	S K Silverman	Y Xiao, J M Aguilar	2013
9SH18	AGGCAGAAAAGTGGGTACTCTTGTTAGAGCTCTACATATA	40	40				AAAGUCUCAUGUACUUAUAUGUUCUAGCGCGGA	[]	RNA cleavage	Partially randomized catalytic region based on 10MD5 sequence	['H<sub>2</sub>O']	[]	RNA phosphodiester	70 mM HEPES pH 7.5, 1 mM ZnCl2, 20 mM MnCl2, 40 mM MgCl2, 150 mM NaCl	['Mn2+', 'Mg2+', 'Zn2+']	hydrolyzed RNA	m	y	k<sub>obs</sub> = 0.022 h<sup>-1</sup>		DNA catalysis of a normally disfavored RNA hydrolysis reaction.	D J Parker	S K Silverman	Y Xiao, J M Aguilar	2013
9SK1	GGAGAGCTCGTGTGTGAGAGCATTAAGTGAACTGACTGGT	40	40				AAAGUCUCAUGUACUUAUAUGUUCUAGCGCGGA	[]	RNA cleavage		['H<sub>2</sub>O']	[]	RNA phosphodiester	70 mM HEPES pH 7.5, 1 mM ZnCl2, 20 mM MnCl2, 40 mM MgCl2, 150 mM NaCl	['Mn2+', 'Mg2+', 'Zn2+']	hydrolyzed RNA	m	y	k<sub>obs</sub> = 0.82 h<sup>-1</sup>	70-80	DNA catalysis of a normally disfavored RNA hydrolysis reaction.	D J Parker	S K Silverman	Y Xiao, J M Aguilar	2013
9SK2	TACGGACGGGGCGTAGCGGATTGAACTGCAGAGCAGAGTG	40	40				AAAGUCUCAUGUACUUAUAUGUUCUAGCGCGGA	[]	RNA cleavage		['H<sub>2</sub>O']	[]	RNA phosphodiester	70 mM HEPES pH 7.5, 1 mM ZnCl2, 20 mM MnCl2, 40 mM MgCl2, 150 mM NaCl	['Mn2+', 'Mg2+', 'Zn2+']	hydrolyzed RNA	m	y	k<sub>obs</sub> = 0.10 h<sup>-1</sup>	80	DNA catalysis of a normally disfavored RNA hydrolysis reaction.	D J Parker	S K Silverman	Y Xiao, J M Aguilar	2013
9SK5	GGGGCAGTAGGAGGTTAGGCCAGGGAGAGAGGAAGGTAGG	40	40				AAAGUCUCAUGUACUUAUAUGUUCUAGCGCGGA	[]	RNA cleavage		['H<sub>2</sub>O']	[]	RNA phosphodiester	70 mM HEPES pH 7.5, 1 mM ZnCl2, 20 mM MnCl2, 40 mM MgCl2, 150 mM NaCl	['Mn2+', 'Mg2+', 'Zn2+']	hydrolyzed RNA	m	y	k<sub>obs</sub> = 1.19 h<sup>-1</sup>	70-80	DNA catalysis of a normally disfavored RNA hydrolysis reaction.	D J Parker	S K Silverman	Y Xiao, J M Aguilar	2013
9SK17	GCCAGCGATCAAAGACGGCGAGTTGTACCCATAGGTGTCT	40	40				AAAGUCUCAUGUACUUAUAUGUUCUAGCGCGGA	[]	RNA cleavage		['H<sub>2</sub>O']	[]	RNA phosphodiester	70 mM HEPES pH 7.5, 1 mM ZnCl2, 20 mM MnCl2, 40 mM MgCl2, 150 mM NaCl	['Mn2+', 'Mg2+', 'Zn2+']	hydrolyzed RNA	m	y	k<sub>obs</sub> = 0.71 h<sup>-1</sup>	80-90	DNA catalysis of a normally disfavored RNA hydrolysis reaction.	D J Parker	S K Silverman	Y Xiao, J M Aguilar	2013
9SK29	GAGAGTGTACGGTTACGCACTAGCTAACAGGAGTTCGTGC	40	40				AAAGUCUCAUGUACUUAUAUGUUCUAGCGCGGA	[]	RNA cleavage		['H<sub>2</sub>O']	[]	RNA phosphodiester	70 mM HEPES pH 7.5, 1 mM ZnCl2, 20 mM MnCl2, 40 mM MgCl2, 150 mM NaCl	['Mn2+', 'Mg2+', 'Zn2+']	hydrolyzed RNA	m	y	k<sub>obs</sub> = 0.15 h<sup>-1</sup>		DNA catalysis of a normally disfavored RNA hydrolysis reaction.	D J Parker	S K Silverman	Y Xiao, J M Aguilar	2013
9SK31	CCGGGCTGCGAAGTTGGCGATAAGCTACCGTAGGACGCTT	40	40				AAAGUCUCAUGUACUUAUAUGUUCUAGCGCGGA	[]	RNA cleavage		['H<sub>2</sub>O']	[]	RNA phosphodiester	70 mM HEPES pH 7.5, 1 mM ZnCl2, 20 mM MnCl2, 40 mM MgCl2, 150 mM NaCl	['Mn2+', 'Mg2+', 'Zn2+']	hydrolyzed RNA	m	y	k<sub>obs</sub> = 0.061 h<sup>-1</sup>		DNA catalysis of a normally disfavored RNA hydrolysis reaction.	D J Parker	S K Silverman	Y Xiao, J M Aguilar	2013
DzAz1b	ACCCTTCACAGCAAACAAGGGGGGCGGGCCACCGTGACCC	40	40	DNA-anchored CAAYAA hexapeptide		2′‐Az‐dATP		[]	Tyrosine azido‐adenylylation	Reselected starting from DzAz1	["Tyrosine's hydroxyl"]	['2′‐Az‐dATP']	phosphodiester	70 mm HEPES pH 7.5, 1 mm ZnCl2, 20 mm MnCl2, 40 mm MgCl2, 150 mm NaCl	['Mn2+', 'Mg2+', 'Zn2+']	Azido-adenylated peptide	m	y	k<sub>obs</sub> = 0.38 h<sup>-1</sup>	58	DNA-Catalyzed Introduction of Azide at Tyrosine for Peptide Modification.	P Wang	S K Silverman		2016
DzAz1c	AAGCACCAATGCGATGGACGGGGGCGGGCCACCGTGACAC	40	40	DNA-anchored CAAYAA hexapeptide		2′‐Az‐dATP		[]	Tyrosine azido‐adenylylation	Reselected starting from DzAz1	["Tyrosine's hydroxyl"]	['2′‐Az‐dATP']	phosphodiester	70 mm HEPES pH 7.5, 1 mm ZnCl2, 20 mm MnCl2, 40 mm MgCl2, 150 mm NaCl	['Mn2+', 'Mg2+', 'Zn2+']	Azido-adenylated peptide	m	y	k<sub>obs</sub> = 0.19 h<sup>-1</sup>	56	DNA-Catalyzed Introduction of Azide at Tyrosine for Peptide Modification.	P Wang	S K Silverman		2016
DzAz2	GCACATACCGAATCAGAGCGGTGGCCAGGACATGAGATAA	40	40	DNA-anchored CLQTYPRT octapeptide		2′‐Az‐dATP		[]	Tyrosine azido‐adenylylation	Natural ATP is generally tolerated well in place of 2′‐Az‐dATP.	["Tyrosine's hydroxyl"]	['2′‐Az‐dATP']	phosphodiester	70 mm HEPES pH 7.5, 1 mm ZnCl2, 20 mm MnCl2, 40 mm MgCl2, 150 mm NaCl	['Mn2+', 'Mg2+', 'Zn2+']	Azido-adenylated peptide	m	y	k<sub>obs</sub> = 0.14 h<sup>-1</sup>	70-80	DNA-Catalyzed Introduction of Azide at Tyrosine for Peptide Modification.	P Wang	S K Silverman		2016
DzAz3	CCAACATAGGATGAGGAAGGGTAGGGACTTCCCGTGACTG	40	40	DNA-anchored CLQTYPRT octapeptide		2′‐Az‐dATP		[]	Tyrosine azido‐adenylylation	Natural ATP is generally tolerated well in place of 2′‐Az‐dATP.	["Tyrosine's hydroxyl"]	['2′‐Az‐dATP']	phosphodiester	70 mm HEPES pH 7.5, 1 mm ZnCl2, 20 mm MnCl2, 40 mm MgCl2, 150 mm NaCl	['Mn2+', 'Mg2+', 'Zn2+']	Azido-adenylated peptide	s	y			DNA-Catalyzed Introduction of Azide at Tyrosine for Peptide Modification.	P Wang	S K Silverman		2016
DzAz4	CGAACACACGTGGAGGTCGAGTTCGAATGTTTGATCGGTA	40	40	DNA-anchored CLQTYPRT octapeptide		2′‐Az‐dATP		[]	Tyrosine azido‐adenylylation	Natural ATP is generally tolerated well in place of 2′‐Az‐dATP.	["Tyrosine's hydroxyl"]	['2′‐Az‐dATP']	phosphodiester	70 mm HEPES pH 7.5, 1 mm ZnCl2, 20 mm MnCl2, 40 mm MgCl2, 150 mm NaCl	['Mn2+', 'Mg2+', 'Zn2+']	Azido-adenylated peptide	s	y			DNA-Catalyzed Introduction of Azide at Tyrosine for Peptide Modification.	P Wang	S K Silverman		2016
DzAz5	GATGCGACTCGTCGTACGTAGGGGTAGGGATCCCCGTGAC	40	40	DNA-anchored CLQTYPRT octapeptide		2′‐Az‐dATP		[]	Tyrosine azido‐adenylylation	Natural ATP is generally tolerated well in place of 2′‐Az‐dATP.	["Tyrosine's hydroxyl"]	['2′‐Az‐dATP']	phosphodiester	70 mm HEPES pH 7.5, 1 mm ZnCl2, 20 mm MnCl2, 40 mm MgCl2, 150 mm NaCl	['Mn2+', 'Mg2+', 'Zn2+']	Azido-adenylated peptide	s	y			DNA-Catalyzed Introduction of Azide at Tyrosine for Peptide Modification.	P Wang	S K Silverman		2016
DzAz6	GTGTCCTAGTAAGAGTGATGGGGGTAGGGACCCCCGCGAC	40	40	DNA-anchored CLQTYPRT octapeptide		2′‐Az‐dATP		[]	Tyrosine azido‐adenylylation	Natural ATP is generally tolerated well in place of 2′‐Az‐dATP.	["Tyrosine's hydroxyl"]	['2′‐Az‐dATP']	phosphodiester	70 mm HEPES pH 7.5, 1 mm ZnCl2, 20 mm MnCl2, 40 mm MgCl2, 150 mm NaCl	['Mn2+', 'Mg2+', 'Zn2+']	Azido-adenylated peptide	s	y			DNA-Catalyzed Introduction of Azide at Tyrosine for Peptide Modification.	P Wang	S K Silverman		2016
DzAz7	GCATACTGTTAGGGCTACAGATATACGTATATCTGCGCTA	40	40	DNA-anchored CQQPYITN octapeptide		2′‐Az‐dATP		[]	Tyrosine azido‐adenylylation	Natural ATP is generally tolerated well in place of 2′‐Az‐dATP.	["Tyrosine's hydroxyl"]	['2′‐Az‐dATP']	phosphodiester	70 mm HEPES pH 7.5, 1 mm ZnCl2, 20 mm MnCl2, 40 mm MgCl2, 150 mm NaCl	['Mn2+', 'Mg2+', 'Zn2+']	Azido-adenylated peptide	m	y	k<sub>obs</sub> = 0.24 h<sup>-1</sup>	61	DNA-Catalyzed Introduction of Azide at Tyrosine for Peptide Modification.	P Wang	S K Silverman		2016
DzAz8	ATCGTCTCTAACTCTGGGGGCATAGGGCTGCCCGTGACTA	40	40	DNA-anchored CERSYLMK octapeptide		2′‐Az‐dATP		[]	Tyrosine azido‐adenylylation	Natural ATP is generally tolerated well in place of 2′‐Az‐dATP.	["Tyrosine's hydroxyl"]	['2′‐Az‐dATP']	phosphodiester	70 mm HEPES pH 7.5, 1 mm ZnCl2, 20 mm MnCl2, 40 mm MgCl2, 150 mm NaCl	['Mn2+', 'Mg2+', 'Zn2+']	Azido-adenylated peptide	m	y	k<sub>obs</sub> = 0.46 h<sup>-1</sup>	87	DNA-Catalyzed Introduction of Azide at Tyrosine for Peptide Modification.	P Wang	S K Silverman		2016
DzAz9	AGCCCCTTACGCAGAAATAGAGAGGGGCGGGTCCCGTGAC	40	40	DNA-anchored CFQPYMQE octapeptide		2′‐Az‐dATP		[]	Tyrosine azido‐adenylylation	Natural ATP is generally tolerated well in place of 2′‐Az‐dATP.	["Tyrosine's hydroxyl"]	['2′‐Az‐dATP']	phosphodiester	70 mm HEPES pH 7.5, 1 mm ZnCl2, 20 mm MnCl2, 40 mm MgCl2, 150 mm NaCl	['Mn2+', 'Mg2+', 'Zn2+']	Azido-adenylated peptide	s	y			DNA-Catalyzed Introduction of Azide at Tyrosine for Peptide Modification.	P Wang	S K Silverman		2016
DAR2	AGGTGAGCCGTATTATTCAAGGTGTTACTAGGCGGGAGTT	40	40	DTME		DNA-HEG-anthracene		[]	Diels-Alder		['Anthracene']	['DTME (dithiobismaleimidoethane)']		50 mM Tris pH 7.5, 200 mM NaCl, 100 mM KCl, 20 mM MgCl2, 20 mM CaCl2, 5 µM MnCl2, 5 µM CoCl2, 5 µM CuCl2, 5 µM ZnCl2,	['Mn2+', 'Mg2+', 'Zn2+', 'Ca2+', 'Cu2+', 'Co2+']		s	n			DNA and RNA can be equally efficient catalysts for carbon-carbon bond formation.	M Chandra	S K Silverman		2008
DAR3	AGGGGAGTGAGTCGCTAGCATGATAGATGAACGGGGGTGA	40	40	DTME		DNA-HEG-anthracene		[]	Diels-Alder		['Anthracene']	['DTME (dithiobismaleimidoethane)']		50 mM Tris pH 7.5, 200 mM NaCl, 100 mM KCl, 20 mM MgCl2, 20 mM CaCl2, 5 µM MnCl2, 5 µM CoCl2, 5 µM CuCl2, 5 µM ZnCl2,	['Mn2+', 'Mg2+', 'Zn2+', 'Ca2+', 'Cu2+', 'Co2+']		s	n			DNA and RNA can be equally efficient catalysts for carbon-carbon bond formation.	M Chandra	S K Silverman		2008
DAR4	GACCAATGCGAGGTGAGTCGTTCCAACCACGATGGGAGTG	40	40	DTME		DNA-HEG-anthracene		[]	Diels-Alder		['Anthracene']	['DTME (dithiobismaleimidoethane)']		50 mM Tris pH 7.5, 200 mM NaCl, 100 mM KCl, 20 mM MgCl2, 20 mM CaCl2, 5 µM MnCl2, 5 µM CoCl2, 5 µM CuCl2, 5 µM ZnCl2,	['Mn2+', 'Mg2+', 'Zn2+', 'Ca2+', 'Cu2+', 'Co2+']		s	n			DNA and RNA can be equally efficient catalysts for carbon-carbon bond formation.	M Chandra	S K Silverman		2008
DAR10	AGGGGAGTGAGTCGCAAGCATGATAGATGAACGGGGGTG	39	40	DTME		DNA-HEG-anthracene		[]	Diels-Alder		['Anthracene']	['DTME (dithiobismaleimidoethane)']		50 mM Tris pH 7.5, 200 mM NaCl, 100 mM KCl, 20 mM MgCl2, 20 mM CaCl2, 5 µM MnCl2, 5 µM CoCl2, 5 µM CuCl2, 5 µM ZnCl2,	['Mn2+', 'Mg2+', 'Zn2+', 'Ca2+', 'Cu2+', 'Co2+']		s	n			DNA and RNA can be equally efficient catalysts for carbon-carbon bond formation.	M Chandra	S K Silverman		2008
DAR12	AGGGGAGTCGTAATTATTCGAACGGGGGTG	30	40	DTME		DNA-HEG-anthracene		[]	Diels-Alder		['Anthracene']	['DTME (dithiobismaleimidoethane)']		50 mM Tris pH 7.5, 200 mM NaCl, 100 mM KCl, 20 mM MgCl2, 20 mM CaCl2, 5 µM MnCl2, 5 µM CoCl2, 5 µM CuCl2, 5 µM ZnCl2,	['Mn2+', 'Mg2+', 'Zn2+', 'Ca2+', 'Cu2+', 'Co2+']		s	n			DNA and RNA can be equally efficient catalysts for carbon-carbon bond formation.	M Chandra	S K Silverman		2008
DAR14	CATTAGCGACAGGGTGTTGGGGTGGGTGTATTATCGGGAT	40	40	DTME		DNA-HEG-anthracene		[]	Diels-Alder		['Anthracene']	['DTME (dithiobismaleimidoethane)']		50 mM Tris pH 7.5, 200 mM NaCl, 100 mM KCl, 20 mM MgCl2, 20 mM CaCl2, 5 µM MnCl2, 5 µM CoCl2, 5 µM CuCl2, 5 µM ZnCl2,	['Mn2+', 'Mg2+', 'Zn2+', 'Ca2+', 'Cu2+', 'Co2+']		s	n			DNA and RNA can be equally efficient catalysts for carbon-carbon bond formation.	M Chandra	S K Silverman		2008
DAR17	GGGCGAGGTGAGCCGTGAAAGAATATTATAGGCGGGAGTG	40	40	DTME		DNA-HEG-anthracene		[]	Diels-Alder		['Anthracene']	['DTME (dithiobismaleimidoethane)']		50 mM Tris pH 7.5, 200 mM NaCl, 100 mM KCl, 20 mM MgCl2, 20 mM CaCl2, 5 µM MnCl2, 5 µM CoCl2, 5 µM CuCl2, 5 µM ZnCl2,	['Mn2+', 'Mg2+', 'Zn2+', 'Ca2+', 'Cu2+', 'Co2+']		s	n			DNA and RNA can be equally efficient catalysts for carbon-carbon bond formation.	M Chandra	S K Silverman		2008
DAR22	GTCGAATTATCCAGTATGAACGACGGGAACGGGGTGGGCT	40	40	DTME		DNA-HEG-anthracene		[]	Diels-Alder		['Anthracene']	['DTME (dithiobismaleimidoethane)']		50 mM Tris pH 7.5, 200 mM NaCl, 100 mM KCl, 20 mM MgCl2, 20 mM CaCl2, 5 µM MnCl2, 5 µM CoCl2, 5 µM CuCl2, 5 µM ZnCl2,	['Mn2+', 'Mg2+', 'Zn2+', 'Ca2+', 'Cu2+', 'Co2+']		s	n			DNA and RNA can be equally efficient catalysts for carbon-carbon bond formation.	M Chandra	S K Silverman		2008
DAR23	TAGGTGAGACGGATTAGCTACGTAAAAATCCGCGGGAGTG	40	40	DTME		DNA-HEG-anthracene		[]	Diels-Alder		['Anthracene']	['DTME (dithiobismaleimidoethane)']		50 mM Tris pH 7.5, 200 mM NaCl, 100 mM KCl, 20 mM MgCl2, 20 mM CaCl2, 5 µM MnCl2, 5 µM CoCl2, 5 µM CuCl2, 5 µM ZnCl2,	['Mn2+', 'Mg2+', 'Zn2+', 'Ca2+', 'Cu2+', 'Co2+']		s	n			DNA and RNA can be equally efficient catalysts for carbon-carbon bond formation.	M Chandra	S K Silverman		2008
DAR24	GACCAATGCGAGGTGAGTCGTTTTAACCACGACGGGAGTT	40	40	DTME		DNA-HEG-anthracene		[]	Diels-Alder		['Anthracene']	['DTME (dithiobismaleimidoethane)']		50 mM Tris pH 7.5, 200 mM NaCl, 100 mM KCl, 20 mM MgCl2, 20 mM CaCl2, 5 µM MnCl2, 5 µM CoCl2, 5 µM CuCl2, 5 µM ZnCl2,	['Mn2+', 'Mg2+', 'Zn2+', 'Ca2+', 'Cu2+', 'Co2+']		s	n			DNA and RNA can be equally efficient catalysts for carbon-carbon bond formation.	M Chandra	S K Silverman		2008
DAB5	TCGAAGCGGTTCCAGTAAGTCGTAGTAAGTCTCGTC	36	*	DTME		DNA-HEG-anthracene		[]	Diels-Alder	Partially randomized catalytic region based on the 39M49 ribozyme, synthesized as DNA.	['Anthracene']	['DTME (dithiobismaleimidoethane)']		50 mM Tris pH 7.5, 200 mM NaCl, 100 mM KCl, 20 mM MgCl2, 20 mM CaCl2, 5 µM MnCl2, 5 µM CoCl2, 5 µM CuCl2, 5 µM ZnCl2,	['Mn2+', 'Mg2+', 'Zn2+', 'Ca2+', 'Cu2+', 'Co2+']		s	n			DNA and RNA can be equally efficient catalysts for carbon-carbon bond formation.	M Chandra	S K Silverman		2008
DAB6	ACGAGGAATACTCGTTGACGGGAGTAGGGGTGGGG	35	*	DTME		DNA-HEG-anthracene		[]	Diels-Alder	Partially randomized catalytic region based on the 39M49 ribozyme, synthesized as DNA.	['Anthracene']	['DTME (dithiobismaleimidoethane)']		50 mM Tris pH 7.5, 200 mM NaCl, 100 mM KCl, 20 mM MgCl2, 20 mM CaCl2, 5 µM MnCl2, 5 µM CoCl2, 5 µM CuCl2, 5 µM ZnCl2,	['Mn2+', 'Mg2+', 'Zn2+', 'Ca2+', 'Cu2+', 'Co2+']		s	n			DNA and RNA can be equally efficient catalysts for carbon-carbon bond formation.	M Chandra	S K Silverman		2008
DAB8	AGGGGGATGTTCGGATTGTCCGGGGAATACTAGCC	35	*	DTME		DNA-HEG-anthracene		[]	Diels-Alder	Partially randomized catalytic region based on the 39M49 ribozyme, synthesized as DNA.	['Anthracene']	['DTME (dithiobismaleimidoethane)']		50 mM Tris pH 7.5, 200 mM NaCl, 100 mM KCl, 20 mM MgCl2, 20 mM CaCl2, 5 µM MnCl2, 5 µM CoCl2, 5 µM CuCl2, 5 µM ZnCl2,	['Mn2+', 'Mg2+', 'Zn2+', 'Ca2+', 'Cu2+', 'Co2+']		s	n			DNA and RNA can be equally efficient catalysts for carbon-carbon bond formation.	M Chandra	S K Silverman		2008
DAB9	ACGAGGAATACTCGTTGACGGGAGTAGGGGTGGGG	35	*	DTME		DNA-HEG-anthracene		[]	Diels-Alder	Partially randomized catalytic region based on the 39M49 ribozyme, synthesized as DNA.	['Anthracene']	['DTME (dithiobismaleimidoethane)']		50 mM Tris pH 7.5, 200 mM NaCl, 100 mM KCl, 20 mM MgCl2, 20 mM CaCl2, 5 µM MnCl2, 5 µM CoCl2, 5 µM CuCl2, 5 µM ZnCl2,	['Mn2+', 'Mg2+', 'Zn2+', 'Ca2+', 'Cu2+', 'Co2+']		s	n			DNA and RNA can be equally efficient catalysts for carbon-carbon bond formation.	M Chandra	S K Silverman		2008
DAB10	CAGAGGCTGTGACGGGACTTGGGGGTGGGAGTCGTT	36	*	DTME		DNA-HEG-anthracene		[]	Diels-Alder	Partially randomized catalytic region based on the 39M49 ribozyme, synthesized as DNA.	['Anthracene']	['DTME (dithiobismaleimidoethane)']		50 mM Tris pH 7.5, 200 mM NaCl, 100 mM KCl, 20 mM MgCl2, 20 mM CaCl2, 5 µM MnCl2, 5 µM CoCl2, 5 µM CuCl2, 5 µM ZnCl2,	['Mn2+', 'Mg2+', 'Zn2+', 'Ca2+', 'Cu2+', 'Co2+']		s	n			DNA and RNA can be equally efficient catalysts for carbon-carbon bond formation.	M Chandra	S K Silverman		2008
DAB12	TCAAGACAGGGCAAGGGGTGGGGTCGAATGATCAAT	36	*	DTME		DNA-HEG-anthracene		[]	Diels-Alder	Partially randomized catalytic region based on the 39M49 ribozyme, synthesized as DNA.	['Anthracene']	['DTME (dithiobismaleimidoethane)']		50 mM Tris pH 7.5, 200 mM NaCl, 100 mM KCl, 20 mM MgCl2, 20 mM CaCl2, 5 µM MnCl2, 5 µM CoCl2, 5 µM CuCl2, 5 µM ZnCl2,	['Mn2+', 'Mg2+', 'Zn2+', 'Ca2+', 'Cu2+', 'Co2+']		s	n			DNA and RNA can be equally efficient catalysts for carbon-carbon bond formation.	M Chandra	S K Silverman		2008
DAB13	TCAAGACAGGGCAAGGGGTGGGGTCGAATGATCAAT	36	*	DTME		DNA-HEG-anthracene		[]	Diels-Alder	Partially randomized catalytic region based on the 39M49 ribozyme, synthesized as DNA.	['Anthracene']	['DTME (dithiobismaleimidoethane)']		50 mM Tris pH 7.5, 200 mM NaCl, 100 mM KCl, 20 mM MgCl2, 20 mM CaCl2, 5 µM MnCl2, 5 µM CoCl2, 5 µM CuCl2, 5 µM ZnCl2,	['Mn2+', 'Mg2+', 'Zn2+', 'Ca2+', 'Cu2+', 'Co2+']		s	n			DNA and RNA can be equally efficient catalysts for carbon-carbon bond formation.	M Chandra	S K Silverman		2008
DAB19	TCAAGACAGGGCAAGGGGTGGGGTCGAATGATCAAT	36	*	DTME		DNA-HEG-anthracene		[]	Diels-Alder	Partially randomized catalytic region based on the 39M49 ribozyme, synthesized as DNA.	['Anthracene']	['DTME (dithiobismaleimidoethane)']		50 mM Tris pH 7.5, 200 mM NaCl, 100 mM KCl, 20 mM MgCl2, 20 mM CaCl2, 5 µM MnCl2, 5 µM CoCl2, 5 µM CuCl2, 5 µM ZnCl2,	['Mn2+', 'Mg2+', 'Zn2+', 'Ca2+', 'Cu2+', 'Co2+']		s	n			DNA and RNA can be equally efficient catalysts for carbon-carbon bond formation.	M Chandra	S K Silverman		2008
DAB20	GGCGAGGTGAGGCGACCTCATAGGAGCGGGAGTGGGC	37	*	DTME		DNA-HEG-anthracene		[]	Diels-Alder	Partially randomized catalytic region based on the 39M49 ribozyme, synthesized as DNA.	['Anthracene']	['DTME (dithiobismaleimidoethane)']		50 mM Tris pH 7.5, 200 mM NaCl, 100 mM KCl, 20 mM MgCl2, 20 mM CaCl2, 5 µM MnCl2, 5 µM CoCl2, 5 µM CuCl2, 5 µM ZnCl2,	['Mn2+', 'Mg2+', 'Zn2+', 'Ca2+', 'Cu2+', 'Co2+']		s	n			DNA and RNA can be equally efficient catalysts for carbon-carbon bond formation.	M Chandra	S K Silverman		2008
DAB22	GTGAGCTCGTGGCAGGTCGTAGGTGCAAGCCCCCAC	36	*	DTME		DNA-HEG-anthracene		[]	Diels-Alder	Partially randomized catalytic region based on the 39M49 ribozyme, synthesized as DNA.	['Anthracene']	['DTME (dithiobismaleimidoethane)']		50 mM Tris pH 7.5, 200 mM NaCl, 100 mM KCl, 20 mM MgCl2, 20 mM CaCl2, 5 µM MnCl2, 5 µM CoCl2, 5 µM CuCl2, 5 µM ZnCl2,	['Mn2+', 'Mg2+', 'Zn2+', 'Ca2+', 'Cu2+', 'Co2+']		m	y	k<sub>obs</sub> = 4 min<sup>-1</sup>	80-90	DNA and RNA can be equally efficient catalysts for carbon-carbon bond formation.	M Chandra	S K Silverman		2008
DAB23	ACGAGGAATACTCGTTGACGGGAGTAGGGGTGGGG	35	*	DTME		DNA-HEG-anthracene		[]	Diels-Alder	Partially randomized catalytic region based on the 39M49 ribozyme, synthesized as DNA.	['Anthracene']	['DTME (dithiobismaleimidoethane)']		50 mM Tris pH 7.5, 200 mM NaCl, 100 mM KCl, 20 mM MgCl2, 20 mM CaCl2, 5 µM MnCl2, 5 µM CoCl2, 5 µM CuCl2, 5 µM ZnCl2,	['Mn2+', 'Mg2+', 'Zn2+', 'Ca2+', 'Cu2+', 'Co2+']		s	n			DNA and RNA can be equally efficient catalysts for carbon-carbon bond formation.	M Chandra	S K Silverman		2008
DAB24	GTCAGACAGGGACAGGGGTGGGGAGCATTATTCGTC	36	*	DTME		DNA-HEG-anthracene		[]	Diels-Alder	Partially randomized catalytic region based on the 39M49 ribozyme, synthesized as DNA.	['Anthracene']	['DTME (dithiobismaleimidoethane)']		50 mM Tris pH 7.5, 200 mM NaCl, 100 mM KCl, 20 mM MgCl2, 20 mM CaCl2, 5 µM MnCl2, 5 µM CoCl2, 5 µM CuCl2, 5 µM ZnCl2,	['Mn2+', 'Mg2+', 'Zn2+', 'Ca2+', 'Cu2+', 'Co2+']		s	n			DNA and RNA can be equally efficient catalysts for carbon-carbon bond formation.	M Chandra	S K Silverman		2008
RadDz6	TAAGATAAACACACCGGCCGTCACGCTGCCTCAGACGGTGAGTGACCCTAAAATAAGGGGATAACCCAAGGCCGATATCCCAATTTGAGATGGTCGGGGA	100	100				GGATAATACGACTCACTATTTGAAGAGATGGCGACTTCG	[]	DNA cleavage	This DNAzyme catalyzes a radical-based reaction pathway that results in excision of most atoms of a specific guanosine nucleoside.	[]	[]		70 mM HEPES pH 7.5, 1 mM ZnCl2, 20 mM MnCl2, 40 mM MgCl2, 150 mM NaCl	['Mg2+', 'Zn2+']		m	y	k<sub>obs</sub> = 1 h<sup>-1</sup>	40	DNA-Catalyzed DNA Cleavage by a Radical Pathway with Well-Defined Products.	Y Lee	S K Silverman	P C Klauser, B M Brandsen, C Zhou, X Li	2017
9Q1	GGAGACAGGTTCCGGATGCATG	22	22	GGAACUGCGAUCUAGUGA		GACUGACUCGUGAUCGGA		[]	RNA ligation	In vitro selections aim at identifying RNA-ligating deoxyribozymes that depend on a target herbicide for activity. The selections denoted 'Q' used alachlor, while the selection denoted 'R' used atrazine.	["2',3 '- diol"]	["5'-triphosphate"]	3',5'	50 mM HEPES pH 7.5, 150 mM NaCl, 5 mM KCl, 40 mM MgCl2, 20 mM MnCl2, 1 mM alachlor, 10% methanol	['Mn2+', 'Mg2+']	native RNA	s	n			Enhanced deoxyribozyme‐catalyzed RNA ligation in the presence of organic cosolvents	A K Behera	A Baum	K J Schlund, A J Mason, K O Alila, M Han, R L GroutD	2013
9Q2	GGAGATAGGTTCCAGCTGATTG	22	22	GGAACUGCGAUCUAGUGA		GACUGACUCGUGAUCGGA		[]	RNA ligation	In vitro selections aim at identifying RNA-ligating deoxyribozymes that depend on a target herbicide for activity. The selections denoted 'Q' used alachlor, while the selection denoted 'R' used atrazine.	["2',3 '- diol"]	["5'-triphosphate"]	3',5'	50 mM HEPES pH 7.5, 150 mM NaCl, 5 mM KCl, 40 mM MgCl2, 20 mM MnCl2, 1 mM alachlor, 10% methanol	['Mn2+', 'Mg2+']	native RNA	s	n			Enhanced deoxyribozyme‐catalyzed RNA ligation in the presence of organic cosolvents	A K Behera	A Baum	K J Schlund, A J Mason, K O Alila, M Han, R L GroutD	2013
9Q5	GGACCGATGGAGTGAACTATGC	22	22	GGAACUGCGAUCUAGUGA		GACUGACUCGUGAUCGGA		[]	RNA ligation	In vitro selections aim at identifying RNA-ligating deoxyribozymes that depend on a target herbicide for activity. The selections denoted 'Q' used alachlor, while the selection denoted 'R' used atrazine.	["2',3 '- diol"]	["5'-triphosphate"]	3',5'	50 mM HEPES pH 7.5, 150 mM NaCl, 5 mM KCl, 40 mM MgCl2, 20 mM MnCl2, 1 mM alachlor, 10% methanol	['Mn2+', 'Mg2+']	native RNA	s	n			Enhanced deoxyribozyme‐catalyzed RNA ligation in the presence of organic cosolvents	A K Behera	A Baum	K J Schlund, A J Mason, K O Alila, M Han, R L GroutD	2013
9Q9	ACGGACAGTTTCCGGAGCCGTG	22	22	GGAACUGCGAUCUAGUGA		GACUGACUCGUGAUCGGA		[]	RNA ligation	In vitro selections aim at identifying RNA-ligating deoxyribozymes that depend on a target herbicide for activity. The selections denoted 'Q' used alachlor, while the selection denoted 'R' used atrazine.	["2',3 '- diol"]	["5'-triphosphate"]	3',5'	50 mM HEPES pH 7.5, 150 mM NaCl, 5 mM KCl, 40 mM MgCl2, 20 mM MnCl2, 1 mM alachlor, 10% methanol	['Mn2+', 'Mg2+']	native RNA	s	n			Enhanced deoxyribozyme‐catalyzed RNA ligation in the presence of organic cosolvents	A K Behera	A Baum	K J Schlund, A J Mason, K O Alila, M Han, R L GroutD	2013
9R2a	GGTACGGGGCGTGCGGAGGCAC	22	22	GGAACUGCGAUCUAGUGA		GACUGACUCGUGAUCGGA		[]	RNA ligation	In vitro selections aim at identifying RNA-ligating deoxyribozymes that depend on a target herbicide for activity. The selections denoted 'Q' used alachlor, while the selection denoted 'R' used atrazine.	["2',3 '- diol"]	["5'-triphosphate"]	3',5'	50 mM HEPES pH 7.5, 150 mM NaCl, 5 mM KCl, 40 mM MgCl2, 20 mM MnCl2, 1 mM atrazine, 10% methanol	['Mn2+', 'Mg2+']	native RNA	s	n			Enhanced deoxyribozyme‐catalyzed RNA ligation in the presence of organic cosolvents	A K Behera	A Baum	K J Schlund, A J Mason, K O Alila, M Han, R L GroutD	2013
9R2b	GGTTCGGGGTATGCGGAGGCAT	22	22	GGAACUGCGAUCUAGUGA		GACUGACUCGUGAUCGGA		[]	RNA ligation	In vitro selections aim at identifying RNA-ligating deoxyribozymes that depend on a target herbicide for activity. The selections denoted 'Q' used alachlor, while the selection denoted 'R' used atrazine.	["2',3 '- diol"]	["5'-triphosphate"]	3',5'	50 mM HEPES pH 7.5, 150 mM NaCl, 5 mM KCl, 40 mM MgCl2, 20 mM MnCl2, 1 mM atrazine, 10% methanol	['Mn2+', 'Mg2+']	native RNA	s	n			Enhanced deoxyribozyme‐catalyzed RNA ligation in the presence of organic cosolvents	A K Behera	A Baum	K J Schlund, A J Mason, K O Alila, M Han, R L GroutD	2013
9R4a	GGACCGATGGAGTGAACTATGC	22	22	GGAACUGCGAUCUAGUGA		GACUGACUCGUGAUCGGA		[]	RNA ligation	In vitro selections aim at identifying RNA-ligating deoxyribozymes that depend on a target herbicide for activity. The selections denoted 'Q' used alachlor, while the selection denoted 'R' used atrazine.	["2',3 '- diol"]	["5'-triphosphate"]	3',5'	50 mM HEPES pH 7.5, 150 mM NaCl, 5 mM KCl, 40 mM MgCl2, 20 mM MnCl2, 1 mM atrazine, 10% methanol	['Mn2+', 'Mg2+']	native RNA	s	n			Enhanced deoxyribozyme‐catalyzed RNA ligation in the presence of organic cosolvents	A K Behera	A Baum	K J Schlund, A J Mason, K O Alila, M Han, R L GroutD	2013
9R6	GGACCATGTTGGAGCGGCCCAG	22	22	GGAACUGCGAUCUAGUGA		GACUGACUCGUGAUCGGA		[]	RNA ligation	In vitro selections aim at identifying RNA-ligating deoxyribozymes that depend on a target herbicide for activity. The selections denoted 'Q' used alachlor, while the selection denoted 'R' used atrazine.	["2',3 '- diol"]	["5'-triphosphate"]	3',5'	50 mM HEPES pH 7.5, 150 mM NaCl, 5 mM KCl, 40 mM MgCl2, 20 mM MnCl2, 1 mM atrazine, 10% methanol	['Mn2+', 'Mg2+']	native RNA	s	n			Enhanced deoxyribozyme‐catalyzed RNA ligation in the presence of organic cosolvents	A K Behera	A Baum	K J Schlund, A J Mason, K O Alila, M Han, R L GroutD	2013
9R7	GGACCATGGGGGAGCGGCCCGC	22	22	GGAACUGCGAUCUAGUGA		GACUGACUCGUGAUCGGA		[]	RNA ligation	In vitro selections aim at identifying RNA-ligating deoxyribozymes that depend on a target herbicide for activity. The selections denoted 'Q' used alachlor, while the selection denoted 'R' used atrazine.	["2',3 '- diol"]	["5'-triphosphate"]	3',5'	50 mM HEPES pH 7.5, 150 mM NaCl, 5 mM KCl, 40 mM MgCl2, 20 mM MnCl2, 1 mM atrazine, 10% methanol	['Mn2+', 'Mg2+']	native RNA	s	n			Enhanced deoxyribozyme‐catalyzed RNA ligation in the presence of organic cosolvents	A K Behera	A Baum	K J Schlund, A J Mason, K O Alila, M Han, R L GroutD	2013
9R16b	GGAGGATCGGACAGCGTTATCG	22	22	GGAACUGCGAUCUAGUGA		GACUGACUCGUGAUCGGA		[]	RNA ligation	In vitro selections aim at identifying RNA-ligating deoxyribozymes that depend on a target herbicide for activity. The selections denoted 'Q' used alachlor, while the selection denoted 'R' used atrazine.	["2',3 '- diol"]	["5'-triphosphate"]	3',5'	50 mM HEPES pH 7.5, 150 mM NaCl, 5 mM KCl, 40 mM MgCl2, 20 mM MnCl2, 1 mM atrazine, 10% methanol	['Mn2+', 'Mg2+']	native RNA	s	n			Enhanced deoxyribozyme‐catalyzed RNA ligation in the presence of organic cosolvents	A K Behera	A Baum	K J Schlund, A J Mason, K O Alila, M Han, R L GroutD	2013
[truncated: 950 more rows]

## Sheet: B Human Porphyrin Hits
name	catalytic core	length	reaction	flag	chrom	strand	start	end	mapq	cigar	seq	score	evalue	mismatches	matches	gaps	ins	del	perc_mapped	perc_mismatch	geneStart	geneEnd	geneLength	geneStrand	tx_id	tx_biotype	gene_id	symbol	distanceToTSS	chexcnts	dna_core_seq	dna_ext_seq
[truncated: 326 more rows]

## Sheet: C Mouse Porphyrin Hits
name	catalytic core	length	reaction	flag	chrom	pos	strand	start	end	mapq	cigar	score	evalue	mismatches	matches	gaps	ins	del	perc_mapped	perc_mismatch	geneStart	geneEnd	geneLength	geneStrand	tx_id	tx_biotype	gene_id	symbol	distanceToTSS	chexcnts	dna_core_seq	dna_ext_seq
[truncated: 904 more rows]
