# Supplementary material for: CHEX-seq detects single-cell genomic single-stranded DNA with catalytical potential
Source: Nat Commun. 2023 Nov 14;14:7346. doi: 10.1038/s41467-023-43158-6 (PMC10645931; doi:10.1038/s41467-023-43158-6)
Supplement: Supplementary file 11 — Source Data [file 41467_2023_43158_MOESM11_ESM.xlsx]

## Sheet: Fig 1D
		-5000:-4980	-4980:-4960	-4960:-4940	-4940:-4920	-4920:-4900	-4900:-4880	-4880:-4860	-4860:-4840	-4840:-4820	-4820:-4800	-4800:-4780	-4780:-4760	-4760:-4740	-4740:-4720	-4720:-4700	-4700:-4680	-4680:-4660	-4660:-4640	-4640:-4620	-4620:-4600	-4600:-4580	-4580:-4560	-4560:-4540	-4540:-4520	-4520:-4500	-4500:-4480	-4480:-4460	-4460:-4440	-4440:-4420	-4420:-4400	-4400:-4380	-4380:-4360	-4360:-4340	-4340:-4320	-4320:-4300	-4300:-4280	-4280:-4260	-4260:-4240	-4240:-4220	-4220:-4200	-4200:-4180	-4180:-4160	-4160:-4140	-4140:-4120	-4120:-4100	-4100:-4080	-4080:-4060	-4060:-4040
ENSG00000237973	MTCO1P12	0	0	0	0	0	0	0	0	0	0	0	0	0	0	0	0	0	0	0	0	0	0	0	0	0	0	0	0	0	0	0	0	0	0	0	0	0	0	0	0	0	0	0	0	0	0	0	0
ENSG00000225630	MTND2P28	0	0	0	0	0	0	0	0	0	0	0	0	0	0	0	0	0	0	0	0	0	0	0	0	0	0	0	0	0	0	0	0	0	0	0	0	0	0	0	0	0	0	0	0	0	0	0	0
ENSG00000225972	MTND1P23	0	0	0	0	0	0	0	0	0	0	0	0	0	0	0	0	0	0	0	0	0	0	0	0	0	0	0	0	0	0	0	0	0	0	0	0	0	0	0	0	0	0	0	0	0	0	0	0
ENSG00000278791	MIR6723	0	0	0	0	0	0	0	0	0	0	0	0	0	0	0	0	0	0	0	0	0	0	0	0	0	0	0	0	0	0	0	0	0	0	0	0	0	0	0	0	0	0	0	0	0	0	0	0
ENSG00000229344	MTCO2P12	1	1	1	1.25	2.6	3	3	3	3	3	3	3.1	4	4	4	4	8.9	21.1	29.6	35.95	40.2	48.6	62.55	69.65	72.65	76.45	86	114.65	246.4	304.2	442.55	538.6	643.95	741.45	783.4	786.55	787.8	809.5	941	1030.45	1068.85	1078.55	1085.65	1094.1	1120.25	1150.55	1195.95	1221.95
ENSG00000240409	MTATP8P1	1022.25	1067	1077.85	1085.05	1092.1	1117.65	1145.8	1192.95	1220.05	1237.8	1262.75	1279.35	1319.35	1355.1	1411.6	1449.25	1480.9	1535	1707.05	1744.7	1752.25	1769.95	1809.15	1871	1915.35	1925	1930.4	1939.1	1942.25	1943	1953.15	1964.1	1969.2	1970.2	1977.8	1982	1984.45	1993.5	2000.45	2010.55	2010.4	2011.95	2012.65	2014.1	2016.55	2020.05	2023	2023.75
ENSG00000248527	MTATP6P1	1221	1238.75	1264.05	1280.35	1321.4	1356.95	1415.05	1450.15	1483	1538.9	1715.15	1744.95	1753.05	1771.25	1811	1874.2	1917.15	1925.15	1930.9	1939.2	1942.4	1943	1954.05	1964.45	1969.3	1970.25	1978.35	1982	1984.85	1993.85	2001.05	2010.65	2010.4	2012	2012.7	2014.25	2016.6	2020.35	2023	2023.9	2031.35	2041.25	2048.7	2050.75	2054.55	2057	2057.15	2060
ENSG00000198744	MTCO3P12	2012.7	2014.25	2016.6	2020.35	2023	2023.9	2031.35	2041.25	2048.7	2050.75	2054.55	2057	2057.15	2060	2062	2065.3	2075.05	2102.9	2109.15	2123	2156.95	2364.6	2477.55	2529.95	2623.3	2658.1	2672.95	2675.7	2676	2676	2677.9	2706.8	2759.75	2788.05	2806.75	2813.85	2810.65	2821.25	2815.65	2813.8	2811.85	2799.7	2792.7	2791.25	2805.6	2855.55	2890.2	2764.4
ENSG00000248923	MTND5P11	0	0	0	0	0	0	0	0	0	0	0	0	0	0	0	0	0	0	0	0	0	0	0	0	0	0	0	0	0	0	0	0	0	0	0	0	0	0	0	0	0	0	0	0	0	0	0	0
ENSG00000249119	MTND6P4	0	0	0	0	0	0	0	0	0	0	0	0	0	0	0	0	0	0	0	0	0	0	0	0	0	0	0	0	0	0	0	0	0	0	0	0	0	0	0	0	0	0	0	0	0	0	0	0
ENSG00000244921	MTCYBP18	20.6	29.3	38.4	39.8	42.85	54.8	62.4	67.55	74.6	86.7	111.6	122.9	132.55	133.7	143.5	159.95	170.25	176.05	181.5	188.1	196.85	202.05	206.9	218.7	233.7	238.55	243.7	244	244	244	244	244	244.8	246	246	246	246.65	247	247	248.95	251	252.55	261.45	268	269.65	279.15	287.45	312.25
ENSG00000263963	MIR4461	84.3	87.2	94.9	108.25	120.1	134.55	142.15	149.05	153.95	169.35	185.85	204.9	210	214	222	222	222.65	223	223.65	228.6	240	240	245.15	251.15	261.3	267.75	271	271	271.9	275	275	277.1	294.3	315.3	324.2	325.5	327.05	328	328.8	334.45	335	335	335	335	335	335	335	335.75
ENSG00000247627	MTND4P12	0	0	0	0	0	0	0	0	0	0	0	0	0	0	0	0	0	0	0	0	0	0	0	0	0	0	0	0	0	0	0	0	0	0	0	0	0	0	0	0	0	0	0	0	0	0	0	0
ENSG00000198868	MTND4LP30	0	0	0	0	0	0	0	0	0	0	0	0	0	0	0	0	0	0	0	0	0	0	0	0	0	0	0	0	0	0	0	0	0	0	0	0	0	0	0	0	0	0	0	0	0	0	0	0
ENSG00000249192	MTND3P25	0	0	0	0	0	0	0	0	0	0	0	0	0	0	0	0	0	0	0	0	0	0	0	0	0	0	0	0	0	0	0	0	0	0	0	0	0	0	0	0	0	0	0	0	0	0	0	0
ENSG00000281383	CH507-513H4.5	0	0	0	0	0	0	0	0	0	0	0	0	0	0	0	0	0	0	0	0	0	0	0	0	0	0	0	0	0	0	0	0	0	0	0	0	0	0	0	0	0	0	0	0	0	0	0	0.4
ENSG00000277739	RNA5-8S5	17	17	17	17	17	17	17	17	17	17	17	17	17	17	17	17	17	14	14	13.25	13	13	13	13	13	8.8	6.2	6	6	6	5.85	2.7	1	1	1	1	1	1	1	0.85	0	0	0	0	0	0	0	0
ENSG00000271043	MTRNR2L2	0	0	0	0	0	0	0	0	0	0	0	0	0	0	0	0	0	0	0	0	0	0	0	0	0	0	0	0	0	0	0	0	0	0	0	0	0	0	0	0	0	0	0	0	0	0	0	0
ENSG00000275692	MIR6724-4	0	0	0	0	0	0	0	0	0	0	0	0	0	0	0	0	0	0	0	0	0	0	0	0	0	0	0	0	0	0	0	0	0	0	0	0	0	0	0	0	0	0	0	0	0	0	0	0
ENSG00000233832	RP11-96F8.1	0	0	0	0	0	0	0	0	0	0	0	0	0	0	0	0	0	0	0	0	0	0	0	0	0	0	0	0	0	0	0	0	0	0	0	0	0	0	0	0	0	0	0	0	0	0	0	0
ENSG00000255823	MTRNR2L8	3	3	3	3	3	3	3	3	3	3	3	3	3	3	3	3	3	3	3	3	3	3	3	3	3	3	3	3	3	3	3	3	3	3	3	3	3	3	3	3	3	3	3	3	3	3	3	3
ENSG00000271687	MTND5P10	36	36.55	37	37	35.95	33.45	32.5	32	32.85	34	34	44.35	52.9	53	53	53	53	54.6	55	55	55	55	55.95	61	62	62	62	62	62	62	62	62	62	62	62	62	62	62	62	62	62	62	63.65	64.95	63	63.1	64	64
ENSG00000256618	MTRNR2L1	0	0	0	0	0	0	0	0	0	0	5.35	9	11.4	15.9	16	16	16	16	16	16	16	16.1	17	17	17	17	17	17	17	17	17	17	17	17.8	19	19.55	21	21	21	21	21	21	21	21	21.75	22	22	22
ENSG00000259045	MTCO1P2	0	0	0	0	0	0	0	0	0	0	0	0	0	0	0	0	0	0	0	0	0	0	0	0	0	0	0	0	0	0	0	0	0	0	0	0	0	0	0	0	0	0	0	0	0	0	0	0
ENSG00000270906	MTND4P35	11	11	11	11	11	11	11	11	11	11	11	11	11	11	11	11	11	11	11	11	11	11	11.95	14	14	14	14	14	14	14	14.1	16	16.6	18	18	18	18	18	18	18	18	18	18	18.3	25.6	32	32	32
ENSG00000269028	MTRNR2L12	0	0	0	0	0	0	0	0	0	0	0	0	0	0	0	0	0	0	0	0	0	0	0	0	0	0	0	0	0	0	0	0	0	0	0	0	0	0	0	0	0	0	0	0	0	0	0	0
ENSG00000270350	MTND4LP5	11	11	11	11	11	11	11	11	11	11	11	11	11	11	11	11	11	11	11	11	11	11	11	11	11	11	11	11	11	11	11	11	11	11	11	11	11.05	13.7	14	14	14	14	14	14	14	15.3	16	17.8
ENSG00000271480	MTND3P19	0	0	0	0	0	0	0	0	1.5	6	6	6	6	6	6	6	6	6	7.25	9.75	10.6	11	11	11	11	11	11	11	11	11	11	11	11	11	11	11	11	11	11	11	11	11	11	11	11	11	11	11
ENSG00000278775	pRNA	0	0	0	0	0	0	0	0	0	0	0	0	0	0	0	0	0	0	0	0	0	0	0	0	0	0	0	0	0	0	0	0	0	0	0	0	0	0	0	0	0	0	0	0	0	0	0	0.6
ENSG00000266529	MTCYBP13	0	0	0	0	0	0	0	0	0	0	0	0	0	0	0	0	0	0	0	0	0	0	0	0	0	0	0	0	0	0	0	0	0	0	0	0	0	0	0	0	0	0	0	0	0	0	0	0
ENSG00000231501	MTND4LP1	0	0	0	0	0	0	0	0	0	0	0	0	0	0	0	0	0	0	0	0	0	0	0	0	0	0	0	0	0	0	0	0	0	0	0	0	0	0	0	0	0	0	0	0	0	0	0	0
ENSG00000232177	MTND4P24	0	0	0	0	0	0	0	0	0	0	0	0	0	0	0	0	0	0	0	0	0	0	0	0	0	0	0	0	0	0	0	0	0	0	0	0	0	0	0	0	0	0	0	0	0	0	0	0
ENSG00000218754	RPL18AP8	1	1	1	1	1	1	1	1	1	1	1	1	1	1	1	1	1	1	1	1	1	1	1	1	1	1	1	1	1	1	1	1	1	1	1	1	1	1	1	1	1	1	1	1	1	1	1	1
ENSG00000230916	MTCO1P53	0	0	0	0	0	0	0	0	0	0	0	0	0	0	0	0	0	0	0	0	0	0	0	0	0	0	0	0	0	0	0	0	0	0	0	0	0	0	0	0	0	0	0	0	0	0	0	0
ENSG00000254132	MTND6P3	0	0	0	0	0	0	0	0	0	0	0	0	0	0	0	0	0	0	0	0	0	0	0	0	0	0	0	0	0	0	0	0	0	0	0	0	0	0	0	0	0	0	0	0	0	0	0	0
ENSG00000251340	MTCYBP35	0	0	0	0	0	0	0	0	0	0	0	0	0	0	0	0	0	0	0	0	0	0	0	0	0	0	0	0	0	0	0	0	0	0	0	0	0	0	0	0	0	0	0	0	0	0	0	0
ENSG00000280800	CH507-513H4.6	746.3	753	769.7	771.25	774.8	776	776	796.95	834.75	853	853.55	854	854	854	854	853.8	853	853.15	854	855.5	857	857	857	857	857	857	857	857	856.25	851.8	845.1	845	843.1	838.2	831.4	830.4	815.4	814	814	814	813.65	808.2	804	804	802.7	801.95	801	801
ENSG00000164385	LINC01600	0	0	0	0	0	0	0	0	0	0	0	0	0	0	0	0	0	0	0	0	0	0	0	0	0	0	0	0	0	0	0	0	0	0	0	0	0	0	0	0	0	0	0	0	0	0	0	0
ENSG00000270388	MTCO3P22	0	0	0	0	0	0	0	0	0	0	0	0	0	0	0	0	0	0	0	0	0	0	0	0	0	0	0	0	0	0	0	0	0	0	0	0	0	0	0	0	0	0	0	0	0	0	0	0
ENSG00000278233	RNA5-8S5	2	2	2	2	2	2	2	2	2	2	2	2	2	2	2	2	2	2	2	1.4	0	0	0	0	0	0	0	0	0	0	0	0	0	0	0	0	0	0	0	0	0	0	0	0	0	0	0	0
ENSG00000187049	TMEM216	2	2	2	2	2	2	2	2	2	2	2	2	2	2	2	2	2	2	2	2	2	2	2	2	2	2	2	2	2	2	2	2	2	2	2	2	2	2	2	2	2	2	2	2	2	2	2	2
ENSG00000275110	MIR6087	0	0	0	0	0	0	0	0	0	0	0	0	0	0	0	0	0	0	0	0	0	0	0	0	0	0	0	0	0	0	0	0	0	0	0	0	0	0	0	0	0	0	0	0	0	0	0	0
ENSG00000270230	MTND6P22	0	0	0	0	0	0	0	0	0	0	0	0	0	0	0	0	0	0	0	0	0	0	0	0	0	0	0	0	0	0	0	0	0	0	0	0	0	0	0	0	0	0	0	0	0	0	0	0
ENSG00000270307	MTATP6P2	0	0	0	0	0	0	0	0	0	0	0	0	0	0	0	0	0	0	0	0	0	0	0	0	0	0	0	0	0	0	0	0	0	0	0	0	0	0	0	0	0	0	0	0	0	0	0	0
ENSG00000270232	MTCYBP22	18	18	14.85	13.6	14.6	18.1	20	20	21.2	22.4	29.5	35.4	38.9	40.25	44.1	52.15	60	60	60.9	62	62	61.85	60.5	60	60.4	60.35	60.3	61	61	61	61	61	61	61	61	61	61	61	61	62.1	63	63	63.05	64	64	64	64	74.65
ENSG00000101146	RAE1	1	1	1	1	1	1	1	1	1	1	1	1	1	1	1	1	1	1	1	1	1	1	1	1	1	1	1	1	1	1	1	1	1	1	1	1	1	1	1	1	1	1	1	1	1	1	1	1
ENSG00000265490	RP11-806L2.6	0	0	0	0	0	0	0	0	0	0	0	0	0	0	0	0	0	0	0	0	0	0	0	0	0	0	0	0	0	0	0	0	0	0	0	0	0	0	0	0	0	0	0	0	0	0	0	0
ENSG00000252174	RNU7-18P	0	0	0	0	0	0	0	0	0	0	0	0	0	0	0	0	0	0	0	0	0	0	0	0	0	0	0	0	0	0	0	0	0	0	0	0	0	1.5	3	3	3	3	3	3	3	3	3	3
ENSG00000270225	MTCO2P22	0	0	0	0	0	0	0	0	0	0	0	0	0	0	0	0	0	0	0	0	0	0	0	0	0	0	0	0	0	0	0	0	0	0	0	0	0	0	0	0	0	0	0	0	0	0	0	0
ENSG00000274210	U1	0	0	0	0	0	0	0	0	0	0	0	0	0	0	0	0	0	0	0	0	0	0	0	0	0	0	0	0	0	0	0	0	0	0	0	0	0	0	0	0	0	0	0	0	0	0	0	0
ENSG00000270957	RP11-1324A7.2	0	0	0	0	0	0	0	0	0	0	0	0	0	0	0	0	0	0	0	0	0	0	0	0	0	0	0	0	0	0	0	0	0	0	0	0	0	0	0	0	0	0	0	0	0	0	0	0
ENSG00000251544	MTND5P12	0	0	0	0	0	0	0	0	0	0	0	0	0	0	0	0	0	0	0	0	0	0	0	0	0	0	0	0	0	0	0	0	0	0	0	0	0	0	0	0	0	0	0	0	0	0	0	0
ENSG00000230112	RP11-56H7.2	0	0	0	0	0	0	0	0	0	0	0	0	0	0	0	0	0	0	0	0	0	0	0	0	0	0	0	0	0	0	0	0	0	0	0	0	0	0	0	0	0	0	0	0	0	0	0	0
ENSG00000256663	RP11-424C20.2	0	0	0	0	0	0	0	0	0	0	0	0	0	0	0	0	0	0	0	0	0	0	0	0	0	0	0	0	0	0	0	0	0	0	0	0	0	0	0	0	0	0	0	0	0	0	0	0
ENSG00000277437	MIR3687-1	47	47	47	47	47	47	46.55	45.2	45	45	43.1	34.3	33	31.8	31	31	31	31	31	31	30.85	30	28.85	24	24	24	24	24	24	24	24	24	23.85	22.75	20.3	16.95	16	16	15.3	14	13.45	12.95	11.5	11	11	11	11	11
ENSG00000270287	RP11-118H4.3	0	0	0	0	0	0	0	0	0	0	0	0	0	0	0	0	0	0	0	0	0	0	0	0	0	0	0	0	0	0	0	0	0	0	0	0	0	0	0	0	0	0	0	0	0	0	0	0
ENSG00000228775	WEE2-AS1	0	0	0	0	0	0	0	0	0	0	0	0	0	0	0	0	0	0	0	0	0	0	0	0	0	0	0	0	0	0	0.8	1	1	1	1	1	1	1	1	1	1	1	1	1	1	1	1	1
ENSG00000106028	SSBP1	2	2	2	2	2	2	2	2	2	2	2	2	2	2	2	2	2	2	2	2	2	2	2	2	2	2	2	2	2	2	2	2	2	2	2	2	2	2	2	2	2	2	2	2	2	2	2	0.6
ENSG00000279827	RP11-886P16.10	0	0	0	0	0	0	0	0	0	0	0	0	0	0	0	0	0	0	0	0	0	0	0	0	0	0	0	0	0	0	0	0	0	0	0	0	0	0	0	0	0	0	0	0	0	0	0	0
ENSG00000185304	RGPD2	0	0	0	0	0	0	0	0	0	0	0	0	0	0	0	0	0	0	0	0	0	0	0	0	0	0	0	0	0	0	0	0	0	0	0	0	0	0	0	0	0	0	0	0	0	0	0	0
ENSG00000099783	HNRNPM	0	0	0	0	0	0	0	0	0	0	0	0	0	0	0	0	0	0	0	0	0	0	0	0	0	0	0	0	0	0	0	0	0	0	0	0	0	0	0	0	0	0	0	0	0	0	0	0
ENSG00000229604	MTATP8P2	0	0	0	0	0	0	0	0	0	0	0	0	0	0	0	0	0	0	0	0	0	0	0	0	0	0	0	0	0	0	0	0	0	0	0	0	0	0	0	0	0	0	0	0	0	0	0	0
ENSG00000177689	MAGEB10	0	0	0	0	0	0	0	0	0	0	0	0	0	0	0	0	0	0	0	0	0	0	0	0	0	0	0	0	0	0	0	0	0	0	0	0	0	0	0	0	0	0	0	0	0	0	0	0
ENSG00000249853	HS3ST5	0	0	0	0	0	0	0	0	0	0	0	0	0	0	0	0	0	0	0	0	0	0	0	0	0	0	0	0	0	0	0	0	0	0	0	0	0	0	0	0	0	0	0	0	0	0	0	0
ENSG00000217372	TUBB4BP7	0	0	0	0	0	0	0	0	0	0	0	0	0	0	0	0	0	0	0	0	0	0	0	0	0	0	0	0	0	0	0	0	0	0	0	0	0	0	0	0	0	0	0	0	0	0	0	0
ENSG00000278217	MALAT1	0	0	0	0	0	0	0	0	0	0.85	1	1	1	1	1	1	1	1.85	2	2	2	2	2	2	2	2	2	5	6	6	6	6	6	6	6	6.9	7.7	8	8	8.5	9.8	10	10	10	10	12.45	13	13
ENSG00000224431	AC063976.7	0	0	0	0	0	0	0	0	0	0	0	0	0	0	0	0	0	0	0	0	0	0	0	0	0	0	0	0	0	0	0	0	0	0	0	0	0	0	0	0	0	0	0	0	0	0	0	0
ENSG00000262902	MTCO1P40	1	1	1	1	1	1	1	1	1	1	1	1	1	1	0.95	0	0	0	0	0	0	0	0	0	0	0	0	0	0	0	0	0	0	0	0	0	0	0	0	0	0	0	0	0	0	0	0	0
ENSG00000256045	MTRNR2L10	0	0	0	0	0	0	0	0	0	0	0	0	0	0	0	0	0	0	0	0	0	0	0	0	0	0	0	0	0	0	0	0	0	0	0	0	0	0	0	0	0	0	0	0	0	0	0	0
ENSG00000268758	ADGRE4P	0	0	0	0	0	0	0	0	0	0	0	0	0	0	0	0	0	0	0	0	0	0	0	0	0	0	0	0	0	0	0	0	0	0	0	0	0	0	0	0	0	0	0	0	0	0	0	0
ENSG00000275708	MIR3648-1	47	47	47	47	47	47	47	47	47	47	47	47	47	47	47	47	47	47	47	47	47	47	47	47	47	45.85	45	45	45	38.6	33.4	32.55	31.35	31	31	31	31	31	31	30.4	30	26.15	24	24	24	24	24	24
ENSG00000267263	RP11-75C10.7	0	0	0	0	0	0	0	0	0	0	0	0	0	0	0	0	0	0	0	0	0	0	0	0	0	0	0	0	0	0.9	1	1	1	1	1	1	1	1	1	1	1	1	1	1	1	1	1	1
ENSG00000264168	MTND1P15	25	25	25	25	25	25	25	25.05	26	26	26	26	26	26	26	26	26	26	26	26	26.55	27	27	29.2	31	38.3	45.7	49.5	52.65	46.9	48.3	53.5	68.75	73.55	76.95	84	92.85	123.95	149.9	153.05	167.95	175.1	177	177	177	182.25	183	183
ENSG00000166049	PASD1	0	0	0	0	0	0	0	0	0	0	0	0	0	0	0	0	0	0	0	0	0	0	0	0	0	0	0	0	0	0	0	0	0	0	0	0	0	0	0	0	0	0	0	0	0	0	0	0
ENSG00000265372	MIR4675	0	0	0	0	0	0	0	0	0	0	0	0	0	0	0	0	0	0	0	0	0	0	0	0	0	0	0	0	0	0	0	0	0	0	0	0	0	0	0	0	0	0	0	0	0	0	0	0
ENSG00000279576	AP000769.1	0	0	0	0	0	0	0	0	0	0	0	0	0	0	0	0	0	0	0	0	0	0	0	0	0	0	0	0	0	0	0	0	0	0	0	0	0	0	0	0	0	0	0	0	0	0	0	0
ENSG00000260643	RP11-303E16.8	0	0	0	0	0	0	0	0	0	0	0	0	0	0	0	0	0	0	0	0	0	0	0	0	0	0	0	0	0	0	0	0	0	0	0	0	0	0	0	0	0	0	0	0	0	0	0	0
ENSG00000224861	YBX1P1	0	0	0	0	0	0	0	0	0	0	0	0	0	0	0	0	0	0	0	0	0	0	0	0	0	0	0	0	0	0	0	0	0	0	0	0	0	0	0	0	0	0	0	0	0	0	0	0
ENSG00000199755	Y_RNA	0	0	0	0	0	0	0	0	0	0	0	0	0	0	0	0	0	0	0	0	0	0	0	0	0	0	0	0	0	0	0	0	0	0	0	0	0	0	0	0	0	0	0	0	0	0	0	0
ENSG00000243655	RP11-846F4.12	4	4	4	4	4	4	4	4	4	4	4	4	4	5	6	6	6	6	6	6	6	6	6	6	6	6	6	6	6	6	6	6	6	5.45	4.1	4	4	4	4	4	4	4	4	4	4	4	4	4
ENSG00000227706	RP11-301G19.1	0	0	0	0	0	0	0	0	0	0	0	0	0	0	0	0	0	0	0	0	0	0	0	0	0	0	0	0	0	0	0	0	0	0	0	0	0	0	0	0	0	0	0	0	0	0	0	0
ENSG00000242299	RP11-234A1.1	0	0	0	0	0	0	0	0	0	0	0	0	0	0	0	0	0	0	0	0	0	0	0	0	0	0	0	0	0	0	0	0	0	0	0	0	0	0	0	0	0	0	0	0	0	0	0	0
ENSG00000238168	RP11-686G8.1	0	0	0	0	0	0	0	0	0	0	0	0	0	0	0	0	0	0	0	0	0	0	0	0	0	0	0	0	0	0	0	0	0	0	0	0	0	0	0	0	0	0	0	0	0	0	0	0
ENSG00000263914	MTND2P13	179	179.8	180	180	180.45	180	180	180	180	180	180	180	180	180.9	181	181	181	181.65	182.05	185.05	186	185.95	185	184.3	183	183	183	183	183	183	183.8	191.1	192	193.05	195	195	195	195	198.5	200	200	200	200	200.15	201	207.6	211	211
ENSG00000213736	RP11-662I13.1	0	0	0	0	0	0	0	0	0	0	0	0	0	0	0	0	0	0	0	0	0	0	0	0	0	0	0	0	0	0	0	0	0	0	0	0	0	0	0	0	0	0	0	0	0	0	0	0
ENSG00000238047	MTND1P30	0	0	0	0	0	0	0	0	0	0	0	0	0	0	0	0	0	0	0	0	0	0	0	0	0	0	0	0	0	0	0	0	0	0	0	0	0	0	0	0	0	0	0	0	0	0	0	0
ENSG00000271207	MTCO1P22	0	0	0	0	0	0	0	0	0	0	0	0	0	0	0	0	0	0	0	0	0	0	0	0	0	0	0	0	0	0	0	0	0	0	0	0	0	0	0	0	0	0	0	0	0	0	0	0
ENSG00000230104	AC018712.2	0	0	0	0	0	0	0	0	0	0	0	0	0	0	0	0	0	0	0	0	0	0	0	0	0	0	0	0	0	0	0	0	0	0	0	0	0	0	0	0	0	0	0	0	0	0	0	0
ENSG00000250398	RP11-27G13.4	0	0	0	0	0	0	0	0	0	0	0	0	0	0	0	0	0	0	0	0	0	0	0	0	0	0	0	0	0	0	0	0	0	0	0	0	0	0	0	0	0	0	0	0	0	0	0	0
ENSG00000271606	RP11-27G13.5	0	0	0	0	0	0	0	0	0	0	0	0	0	0	0	0	0	0	0	0	0	0	0	0	0	0	0	0	0	0	0	0	0	0	0	0	0	0	0	0	0	0	0	0	0	0	0	0
ENSG00000206585	RNVU1-7	0	0	0	0	0	0	0	0	0	0	0	0	0	0	0	0	0	0	0	0	0	0	0	0	0	0	0	0	0	0	0	0	0	0	0	0	0	0	0	0	0	0	0	0	0	0	0	0
ENSG00000230484	OR51A10P	0	0	0	0	0	0	0	0	0	0	0	0	0	0	0	0	0	0	0	0	0	0	0	0	0	0	0	0	0	0	0	0	0	0	0	0	0	0	0	0	0	0	0	0	0	0	0	0
ENSG00000264558	RP11-138C9.1	0	0	0	0	0	0	0	0	0	0	0	0	0	0	0	0	0	0	0	0	0	0	0	0	0	0	0	0	0	0	0	0	0	0	0	0	0	0	0	0	0	0	0	0	0	0	0	0
ENSG00000232258	TMEM114	0	0	0	0	0	0	0	0	0	0	0	0	0	0	0	0	0	0	0	0	0	0	0	0	0	0	0	0	0	0	0	0	0	0	0	0	0	0	0	0	0	0	0	0	0	0	0	0
ENSG00000228675	AC006482.1	1	1	1	1	1	1	1	1	1	1	1	1	1	1	1	1	1	1	1	1	1	1	1	1	1	1	1	1	1	1	1	1	1	1	1	1	1	1	1	1	1	1	1	1	1	1	1	1
ENSG00000255252	RP1-65P5.3	0	0	0	0	0	0	0	0	0	0	0	0	0	0	0	0	0	0	0	0	0	0	0	0	0	0	0	0	0	0	0	0	0	0	0	0	0	0	0	0	0	0	0	0	0	0	0	0
ENSG00000164265	SCGB3A2	2	2	2	2	2.7	3	3	3	3	3	3	3	3	3	3	3	3	3	3	3	3	3	3	3	3	3	3	3	3	3	3	2.6	2	2	2	2	2	2	2	2	2	2	2	2	2	2	2	2
ENSG00000163697	APBB2	0	0	0	0	0	0	0	0	0	0	0	0	0	0	0	0	0	0	0	0	0	0	0	0	0	0	0	0	0	0	0	0	0	0	0	0	0	0	0	0	0	0	0	0	0	0	0	0
ENSG00000159625	DRC7	0	0	0	0	0	0	0	0	0	0	0	1.2	2	2	2	2	2	2	2	2	2	2	2	2	2	2	2	2	2	2	2	2	2	2	2	2	2	2	2	2	2	2	2	2	2	2	2	2
LRG_569	P2RY12	0	0	0	0	0	0	0	0	0	0	0	0	0	0	0	0	0	0	0	0	0	0	0	0	0	0	0	0	0	0	0	0	0	0	0	0	0	0	0	0	0	0	0	0	0	0	0	0
ENSG00000169313	P2RY12	0	0	0	0	0	0	0	0	0	0	0	0	0	0	0	0	0	0	0	0	0	0	0	0	0	0	0	0	0	0	0	0	0	0	0	0	0	0	0	0	0	0	0	0	0	0	0	0
ENSG00000279394	RP11-81A1.4	0	0	0	0	0	0	0	0	0	0	0	0	0	0	0	0	0	0	0	0	0	0	0	0	0	0	0	0	0	0	0	0	0	0	0	0	0	0	0	0	0	0	0	0	0	0	0	0
ENSG00000256875	RP11-503G7.2	0	0	0	0	0	0	0	0	0	0	0	0	0	0	0	0	0	0	0	0	0	0	0	0	0	0	0	0	0	0	0	0	0	0	0	0	0	0	0	0	0	0	0	0	0	0	0	0
ENSG00000240103	RP11-846F4.6	186	179.25	168.2	154.25	155.75	152.4	145.65	135.4	94.85	80.9	76.25	59.3	54.9	54	54	52.95	48.8	49	49	49.5	50	50	50	50	50.2	51	51	51	51	50.95	50	50	50	49.15	49	49	49	49.55	50	50	50	49.85	49	49	49	49	48.1	47.5
ENSG00000133704	IPO8	0	0	0	0	0	0	0	0	0	0	0	0	0	0	0	0	0	0	0	0	0	0	0	0	0	0	0	0	0	0	0	0	0	0	0	0	0	0	0	0	0	0	0	0	0	0	0	0
ENSG00000235554	AC005822.1	0	0	0	0	0	0	0	0	0	0	0	0	0	0	0	0	0	0	0	0	0	0	0	0	0	0	0	0	0	0	0	0	0	0	0	0	0	0	0	0	0	0	0	0	0	0	0	0
ENSG00000206737	RNVU1-18	0	0	0	0	0	0	0	0	0	0	0	0	0	0	0	0	0	0	0	0	0	0	0	0	0	0	0	0	0	0	0	0	0	0	0	0	0	0	0	0	0	0	0	0	0	0	0	0
ENSG00000181982	CCDC149	0	0	0	0	0	0	0	0	0	0	0	0	0	0	0	0	0	0	0	0	0	0	0	0	0	0	0	0	0	0	0	0	0	0	0	0	0	0	0	0	0	0	0	0	0	0	0	0
ENSG00000258114	CTA-109P11.4	0	0	0	0	0	0	0	0	0	0	0	0	0	0	0	0	0	0	0	0	0	0	0	0	0	0	0	0	0	0	0	0	0	0	0	0	0	0	0	0	0	0	0	0	0	0	0	0
ENSG00000254467	RP11-634B22.4	0	0	0	0	0	0	0	0	0	0	0	0	0	0	0	0	0	0	0	0	0	0	0	0	0	0	0	0	0	0	0	0	0	0	0	0	0	0	0	0	0	0	0	0	0	0	0	0
ENSG00000229627	BSNDP4	0	0	0	0	0	0	0	0	0	0	0	0	0	0	0	0	0	0	0	0	0	0	0	0	0	0	0	0	0	0	0	0	0	0	0	0	0	0	0	0	0	0	0	0	0	0	0	0
ENSG00000254241	MTCO1P47	0	0	0	0	0	0	0	0	0	0	0	0	0	0	0	0	0	0	0	0	0	0	0	0	0	0	0	0	0	0	0	0	0	0	0	0	0	0	0	0	0	0	0	0	0	0	0	0
ENSG00000260171	RP11-95H11.1	0	0	0	0	0	0	0	0	0	0	0	0	0	0	0	0	0	0	0	0	0	0	0	0	0	0	0	0	0	0	0	0	0	0	0	0	0	0	0	0	0	0	0	0	0	0	0	0
ENSG00000225178	RPSAP58	0	0	0	0	0	0	0	0	0	0	0	0	0	0	0	0	0	0	0	0	0	0	0	0	0	0	0	0	0	0	0	0	0	0	0	0	0	0	0	0	0	0	0	0	0	0	0	0
ENSG00000256642	LINC00273	0	0	0	0	0	0	0	0	0	0	0	0	0	0	0	0	0	0	0	0	0	0	0	0	0	0	0	0	0	0	0	0	0	0	0	0	0	0	0	0	0	0	0	0	0	0	0	0
ENSG00000233452	STXBP5-AS1	0	0	0	0	0	0	0	0	0	0	0	0	0	0	0	0	0	0	0	0	0	0	0	0	0	0	0	0	0	0	0	0	0	0	0	0	0	0	0	0	0	0	0	0	0	0	0	0
ENSG00000266179	RP11-1113L8.6	0	0	0	0	0	0	0	0	0	0	0	0	0	0	0	0	0	0	0	0	0	0	0	0	0	0	0	0	0	0	0	0	0	0	0	0	0	0	0	0	0	1.85	3.3	5	5	5	5	5
ENSG00000200156	RNU5B-1	0	0	0	0	0	0	0	0	0	0	0	0	0	0	0	0	0	0	0	0	0	0	0	0	0	0	0	0	0	0	0	0	0	0	0	0	0	0	0	0	0	0	0	0	0	0	0	0
ENSG00000275950	MIR6724-1	0	0	0	0	0	0	0	0	0	0	0	0	0	0	0	0	0	0	0	0	0	0	0	0	0	0	0	0	0	0	0	0	0	0	0	0	0	0	0	0	0	0	0	0	0	0	0	0
ENSG00000207304	SNORA8	0	0	0	0	0	0	0	0	0	0	0	0	0	0	0	0	0	0	0	0	0	0	0	0	0	0	0	0	0	0	0	0	0	0	0	0	0	0	0	0	0	0	0	0	0	0	0	0
ENSG00000259411	HNRNPA1P45	0	0	0	0	0	0	0	0	0	0	0	0	0	0	0	0	0	0	0	0	0	0	0	0	0	0	0	0	0	0	0	0	0	0	0	0	0	0	0	0	0	0	0	0	0	0	0	0
ENSG00000282137	OR4G3P	0	0	0	0	0	0	0	0	0	0	0	0	0	0	0	0	0	0	0	0	0	0	0	0	0	0	0	0	0	0	0	0	0	0	0	0	0	0	0	0	0	0	0	0	0	0	0	0
ENSG00000206834	SNORA1	0	0	0	0	0	0	0	0	0	0	0	0	0	0	0	0	0	0	0	0	0	0	0	0	0	0	0	0	0	0	0	0	0	0	0	0	0	0	0	0	0	0	0	0	0	0	0	0
ENSG00000228725	MTND2P12	21	21	21	21	21	21	21	21	23	26	26	26	26	26	26	26	26	26	26	26	26	26	26	26	26	26	26	26	26	26	26	26	26	26	26	26	26	26	26	26	26	26	26	26	26	26	26	26
ENSG00000264063	MIR3687-2	0	0	0	0	0	0	0	0	0	0	0	0	0	0	0	0	0	0	0	0	0	0	0	0	0	0	0	0	0	0	0	0	0	0	0	0	0	0	0	0	0	0	0	0	0	0	0	0
ENSG00000242752	NMTRQ-TTG12-1	0	0	0	0	0	0	0	0	0	0	0	0	0	0	0	0	0	0	0	0	0	0	0	0	0	0	0	0	0	0	0	0	0	0	0	0	0	0	0	0	0	0	0	0	0.85	1	1	1
ENSG00000229807	XIST	0	0	0	0	0	0	0	0	0	0	0	0	0	0	0	0	0	0	0	0	0	0	0	0	0	0	0	0	0	0	0	0	0	0	0	0	0	0	0	0	0	0	0	0	0	0	0	0
ENSG00000227225	MTND1P14	5	5	5	5	5	5	5	5	5	5	5	5	5	5	5	5	5	5	5	5	5	5	5	5	5	5	5	5	5	5	5	5	5	5	5	5	5	5	6.55	23.2	24	24	24	24	24	24	24.5	25
ENSG00000239195	SNORD5	1	1	1	1	1	1	1	1	1	1	1	1	1	1	1	1	1	1	1	1	1	1	1	1	1	1	1	1	1	1	1	1	1	1	1	1	1	0.35	0	0	0	0	0	0	0	0	0	0
ENSG00000267892	CTD-2540F13.2	0	0	0	0	0	0	0	0	0	0	0	0	0	0	0	0	0	0	0	0	0	0	0	0	0	0	0	0	0	0	0	0	0	0	0	0	0	0	0	0	0	0	0	0	0	0	0	0
ENSG00000274379	RP11-179A9.3	0	0	0	0	0	0	0	0	0	0	0	0	0	0	0	0	0	0	0	0	0	0	0	0	0	0	0	0	0	0	0	0	0	0	0	0	0	0	0	0	0	0	0	0	0	0	0	0
ENSG00000167614	TTYH1	0	0	0	0	0	0	0	0	0	0	0	0	0	0	0	0	0	0	0	0	0	0	0	0	0	0	0	0	0	0	0	0	0	0	0	0	0	0	0	0	0	0	0	0	0	0	0	0
ENSG00000202314	SNORD6	0	0	0	0	0	0	0	0	0	0	0	0	0	0	0	0	0	0	0	0	0	0	0	0	0	0	0	0	0	0	0	0	0	0	0	0	0	0	0	0	0	0	0	0	0	0	0	0
ENSG00000271900	RP11-1113L8.7	5	5	5	5	5	5	5	5	5	5	5	5	5	5	5	5	5	5	5	5	5	5	5	5	5	5	5	5	5	5	5	5	5	5	5	5	5	5	5	5	5	5	5	5	5	5	5	5
ENSG00000278039	Xist_exon1	0	0	0	0	0	0	0	0	0	0	0	0	0	0	0	0	0	0	0	0	0	0	0	0	0	0	0	0	0	0	0	0	0	0	0	0	0	0	0	0	0	0	0	0	0	0	0	0
ENSG00000207145	SNORA18	1	1	1	1	1	1	1	1	1	1	1	1	1	1	1	1	1	1	1	1	1	1	1	1	1	1	1	1	1	1	1	1	1	1	1	1	1	1	1	1	1	1	1	1	1	1	1	1
ENSG00000158793	NIT1	0	0	0	0	0	0	0	0	0	0	0	0	0	0	0	0	0	0	0	0	0	0	0	0	0	0	0	0	0	0	0	0	0	0	0	0	0	0	0	0	0	0	0	0	0	0	0	0
ENSG00000143256	PFDN2	0	0	0	0	0	0	0	0	0	0	0	0	0	0	0	0	0	0	0	0	0	0	0	0	0	0	0	0	0	0	0	0	0	0	0	0	0	0	0	0	0	0	0	0	0	0	0	0
ENSG00000081087	OSTM1	0	0	0	0	0	0	0	0	0	0	0	0	0	0	0	0	0	0	0	0	0	0	0	0	0	0	0	0	0	0	0	0	0	0	0	0	0	0	0	0	0	0	0	0	0	0	0	0
ENSG00000112333	NR2E1	0	0	0	0	0	0	0	0	0	0	0	0	0	0	0	0	0	0	0	0	0	0	0	0	0	0	0	0	0	0	0	0	0	0	0	0	0	0	0	0	0	0	0	0	0	0	0	0
ENSG00000164506	STXBP5	1	1	1	1	1	1	1	1	1	1	1	1	1	1	1	1	1	1	1	1	1	1	1	1	1	1	1	1	1	1	1	1	1	1	1	1	1	1	1	0.8	0	0	0	0	0	0	0	0
ENSG00000239335	LLPH-AS1	0	0	0	0	0	0	0	0	0	0	0	0	0	0	0	0	0	0	0	0	0	0	0	0	0	0	0	0	0	0	0	0	0	0	0	0	0	0	0	0	0	0	0	0	0	0	0	0
ENSG00000252516	RNA5SP82	0	0	0	0	0	0	0	0	0	0	0	0	0	0	0	0	0	0	0	0	0	0	0	0	0	0	0	0	0	0	0	0	0	0	0	0	0	0	0	0	0	0	0	0	0	0	0	0
ENSG00000221288	MIR663B	0	0	0	0	0	0	0	0	0	0	0	0	0	0	0	0	0	0	0	0	0	0	0	0	0	0	0	0	0	0	0	0	0	0	0.9	1	1	1	1	1	1	1	1	1	1	1	1	1
ENSG00000262769	RP11-1113L8.1	20	20	20	20	20	20	20	20	20	20	20	20	20	20	20	20	20.45	23.5	25.3	27	27	27	27	27	27	27	27	27	27	26.75	23.2	16.8	10	10	10	10	9.8	9	9	9	9	8.6	8	8	8	8	8	8
ENSG00000139200	PIANP	0	0	0	0	0	0	0	0	0	0	0	0	0	0	0	0	0	0	0	0	0	0	0	0	0	0	0	0	0	0	0	0	0	0	0	0	0	0	0	0	0	0	0	0	0	0	0	0
ENSG00000226653	OR13Z1P	0	0	0	0	0	0	0	0	0	0	0	0	0	0	0	0	0	0	0	0	0	0	0	0	0	0	0	0	0	0	0	0	0	0	0	0	0	0	0	0	0	0	0	0	0	0	0	0
ENSG00000139233	LLPH	0	0	0	0	0	0	0	0	0	0	0	0	0	0	0	0	0	0	0	0	0	0	0	0	0	0	0	0	0	0	0	0	0	0	0	0	0	0	0	0	0	0	0	0	0	0	0	0
ENSG00000215695	RSC1A1	0	0	0	0	0	0	0	0	0	0	0	0	0	0	0	0	0	0	0	0	0	0	0	0	0	0	0	0	0	0	0	0	0	0	0	0	0	0	0	0	0	0	0	0	0	0	0	0
ENSG00000277508	BSNDP3	0	0	0	0	0	0	0	0	0	0	0	0	0	0	0	0	0	0	0	0	0	0	0	0	0	0	0	0	0	0	0	0	0	0	0	0	0	0	0	0	0	0	0	0	0	0	0	0
ENSG00000265345	MIR5188	0	0	0	0	0	0	0	0	0	0	0	0	0	0	0	0	0	0	0	0	0	0	0	0	0	0	0	0	0	0	0	0	0	0	0	0	0	0	0	0	0	0	0	0	0	0	0	0
ENSG00000218233	NEPNP	0	0	0	0	0	0	0	0	0	0	0	0	0	0	0	0	0	0	0	0	0	0	0	0	0	0	0	0	0	0	0	0	0	0	0	0	0	0	0	0	0	0	0	0	0	0	0	0
ENSG00000206652	RNU1-1	0	0	0	0	0	0	0	0	0	0	0	0	0	0	0	0	0	0	0	0	0	0	0	0	0	0	0	0	0	0	0	0	0	0	0	0	0	0	0	0	0	0	0	0	0	0	0	0
ENSG00000261135	RP4-798A10.7	0	0	0	0	0	0	0	0	0	0	0	0	0	0	0	0	0	0	0	0	0	0	0	0	0	0	0	0	0	0	0	0	0	0	0	0	0	0	0	0	0	0	0	0	0	0	0	0
ENSG00000214535	RPS15AP1	0	0	0	0	0	0	0	0	0	0	0	0	0	0	0	0	0	0	0	0	0	0	0	0	0	0	0	0	0	0	0	0	0	0	0	0	0	0	0	0	0	0	0	0	0	0	0	0
ENSG00000231293	RPL36AP6	0	0	0	0	0	0	0	0	0	0	0	0	0	0	0	0	0	0	0	0	0	0	0	0	0	0	0	0	0	0	0	0	0	0	0	0	0	0	0	0	0	0	0	0	0	0	0	0
ENSG00000151503	NCAPD3	0	0	0	0	0	0	0	0	0	0	0	0	0	0	0	0	0	0.85	1	1	1	1	1	1	1	1	1	1	1	1	1	1	1	1	1	1	1	1	1	1	1	1	1	1	1	1	1	1
ENSG00000283201	RP11-15H20.8	1	1	1	1	1	1	1	1	1	1	1	1	1	1	1	1	1	1	1	1	1	1	1	1	1	1	1	1	1	1	1	1	1	1	1	1	1	1	1	1	1	1	1	1	1	1	1	1
ENSG00000269107	RP11-15H20.7	1	1	1	1	1	1	1	1	1	1	1	1	1	1	1	1	1	1	1	1	1	1	1	1	1	1	1	1	1	1	1	1	1	1	1	1	1	1	1	1	1	1	1	1	1	1	1	1
ENSG00000201223	RNU6-1305P	0	0	0	0	0	0	0	0	0	0	0	0	0	0	0	0	0	0	0	0	0	0	0	0	0	0	0	0	0	0	0	0	0	0	0	0	0	0	0	0	0	0	0	0	0	0	0	0
ENSG00000236211	MTCO1P7	2	2	2	2	2	2	2	2	2	2	2	2	2	2	2	2	2	2	2	2	2	2	2	2	2	2	2	2	2	2	2	2	2	2	2	2	2	2	2	2	2	2	2	2	2	2	2	2
ENSG00000213553	RPLP0P6	0	0	0	0	0	0	0	0	0	0	0	0	0	0	0	0	0	0	0	0	0	0	0	0	0	0	0	0	0	0	0	0	0	0	0	0	0	0	0	0	0	0	0	0	0	0	0	0
ENSG00000228718	RP11-145H9.3	0	0	0	0	0	0	0	0	0	0	0	0	0	0	0	0	0	0	0	0	0	0	0	0	0	0	0	0	0	0	0	0	0	0	0	0	0	0	0	0	0	0	0	0	0	0	0	0
ENSG00000202174	RNA5-8SP5	2	2	2	2	2	2	2	2	2	2	2	2	2	2	2	2	0.4	0	0	0	0	0	0	0	0	0	0	0	0	0	0	0	0	0	0	0	0	0	0	0	0	0	0	0	0	0	0	0
ENSG00000260658	RP11-368L12.1	0	0	0	0	0	0	0	0	0	0	0	0	0	0	0	0	0	0	0	0	0	0	0	0	0	0	0	0	0	0	0	0	0	0	0	0	0	0	0	0	0	0	0	0	0	0	0	0
ENSG00000277282	IGHV1OR21-1	283.45	275.55	265.2	265.05	266.3	260.05	254.65	255	255.2	241.35	204.6	186.65	174.25	173.8	174.1	172.15	167.2	161.6	169.2	171.45	175	177.35	180.5	190.95	196.55	203.2	204.4	206.25	210.15	213.35	214.9	223.3	238.3	240.85	241	241.4	241.25	242.35	245.25	251.15	253.35	253	254.2	250.7	259.1	265.55	269.9	269
ENSG00000214288	HMGB3P13	0	0	0	0	0	0	0	0	0	0	0	0	0	0	0	0	0	0	0	0	0	0	0	0	0	0	0	0	0	0	0	0	0	0	0	0	0	0	0	0	0	0	0	0	0	0	0	0
ENSG00000180714	OR5AZ1P	0	0	0	0	0	0	0	0	0	0	0	0	0	0	0	0	0	0	0	0	0	0	0	0	0	0	0	0	0	0	0	0	0	0	0	0	0	0	0	0	0	0	0	0	0	0	0	0
ENSG00000231525	AC002486.2	0	0	0	0	0	0	0	0	0	0	0	0	0	0	0	0	0	0	0	0	0	0	0	0	0	0	0	0	0	0	0	0	0	0	0	0	0	0	0	0	0	0	0	0	0	0	0	0
ENSG00000280010	AP001350.4	0	0	0	0	0	0	0	0	0	0	0	0	0	0	0	0	0	0	0	0	0	0	0	0	0	0	0	0	0	0	0	0	0	0	0	0	0	0	0	0	0	0	0	0	0	0	0	0
ENSG00000264462	MIR3648-2	0	0	0	0	0	0	0	0	0	0	0	0	0	0	0	0	0	0	0	0	0	0	0	0	0	0	0	0	0	0	0	0	0	0	0	0	0	0	0	0	0	0	0	0	0	0	0	0
ENSG00000136731	UGGT1	0	0	0	0	0	0	0	0	0	0	0	0	0	0	0	0	0	0	0	0	0	0	0	0	0	0	0	0	0	0	0	0	0	0	0	0	0	0	0	0	0	0	0	0	0	0	0	0
ENSG00000206799	SNORA32	0	0	0	0	0	0	0	0	0	0	0	0	0	0	0	0	0	0	0	0	0	0	0	0	0	0	0	0	0	0	0	0	0	0	0	0	0	0	0	0	0	0	0	0	0	0	0	0
ENSG00000281720	DUX4L8	0	0	0	0	0	0	0	0	0	0	0	0	0	0	0	0	0	0	0	0	0	0	0	0	0	0	0	0	0	0	0	0	0	0	0	0	0	0	0	0	0	0	0	0	0	0	0	0
ENSG00000171102	OBP2B	0	0	0	0	0	0	0	0	0	0	0	0	0	0	0	0	0	0	0	0	0	0	0	0	0	0	0	0	0	0	0	0	0	0	0	0	0	0	0	0	0	0	0	0	0	0	0	0
ENSG00000249081	OR5M14P	0	0	0	0	0	0	0	0	0	0	0	0	0	0	0	0	0	0	0	0	0	0	0	0	0	0	0	0	0	0	0	0	0	0	0	0	0	0	0	0	0	0	0	0	0	0	0	0
ENSG00000211697	TRGV5	7	5.9	1.05	0	0	0	0	0	0	0	0	0	0	0	0	0	0	0	0	0	0	0	0	0	0	0	0	0	0	0	0	0	0	0	0	0	0	0	0	0	0	0	0	0	0	0	0	0
ENSG00000231954	MTND2P22	0	0	0	0	0	0	0	0	0	0	0	0	0	0	0	0	0	0	0	0	0	0	0	0	0	0	0	0	0	0	0	0	0	0	0	0	0	0	0	0	0	0	0	0	0	0	0	0
ENSG00000241225	NMTRS-TGA3-1	0	0	0	0	0	0	0	0.25	1	1	1	1	1	1	1	1.1	7.2	11	11	11.7	12	12	12	12	12	12	12	12	12	12	12	12	12	12	12	12	12	12	12	12	12	12	12	12	12	12	12	12
ENSG00000125629	INSIG2	0	0	0	0	0	0	0	0	0	0	0	0	0	0	0	0	0	0	0	0	0	0	0	0	0	0	0	0	0	0	0	0	0	0	0	0	0	0	0	0	0	0	0	0	0	0	0	0
ENSG00000272575	RP11-702B10.1	0	0	0	0	0	0	0	0	0	0	0	0	0	0	0	0	0	0	0	0	0	0	0	0	0	0	0	0	0	0	0	0	0	0	0	0	0	0	0	0	0	0	0	0	0	0	0	0
ENSG00000280224	CTA-722E9.1	0	0	0	0	0	0	0	0	0	0	0	0	0	0	0	0	0	0	0	0	0	0	0	0	0	0	0	0	0	0	0	0	0	0	0	0	0	0	0	0	0	0	0	0	0	0	0	0
ENSG00000158615	PPP1R15B	0	0	0	0	0	0	0	0	0	0	0	0	0	0	0	0	0	0	0	0	0	0	0	0	0	0	0	0	0	0	0	0	0	0	0	0	0	0	0	0	0	0	0	0	0	0	0	0
ENSG00000196205	EEF1A1P5	0	0	0	0	0	0	0	0	0	0	0	0	0	0	0	0	0	0	0	0	0	0	0	0	0	0	0	0	0	0	0	0	0	0	0	0	0	0	0	0	0	0	0	0	0	0	0	0
ENSG00000137204	SLC22A7	0	0	0	0	0	0	0	0	0	0	0	0	0	0	0	0	0	0	0	0	0	0	0	0	0	0	0	0	0	0	0	0	0	0	0	0	0	0	0	0	0	0	0	0	0	0	0	0
ENSG00000270117	AP000769.7	30	30	30	30	30	30	30	30	30	30	30.2	32	32	32	32	32	32	32	32	32	32	32	31	29.6	11.1	5.75	6	6	6	5.6	5	7.7	11	11	11	11	11	11	11	11	11	11	11	12.5	12.45	11	11	11
ENSG00000092098	RNF31	0	0	0	0	0	0	0	0	0	0	0	0	0	0	0	0	0	0	0	0	0	0	0	0	0	0	0	0	0	0	0	0	0	0	0	0	0	0	0	0	0	0	0	0	0	0	0	0
ENSG00000273747	RP11-90B9.3	0	0	0	0	0	0	0	0	0	0	0	0	0	0	0	0	0	0	0	0	0	0	0	0	0	0	0	0	0	0	0	0	0	0	0	0	0	0	0	0	0	0	0	0	0	0	0	0
ENSG00000100911	PSME2	0	0	0	0	0	0	0	0	0	0	0	0	0	0	0	0	0	0	0	0	0	0	0	0	0	0	0	0	0	0	0	0	0	0	0	0	0	0	0	0	0	0	0	0	0	0	0	0
ENSG00000222467	Y_RNA	0	0	0	0	0	0	0	0	0	0	0	0	0	0	0	0	0.5	1	1	1	1	1	1	1	1	1	1	1	1	1	1	1	1	1	1	1	1	1	1	1	1	1	1	1	1	1	1	1
ENSG00000278674	RP11-49K24.9	2	2	2	2	2	2	2	2	2	2	2	2	2	2	2	2	2	2	2	2	2	2	2	2	2	2	2	2	2	2	2	2	2	2	2	2	2	2	2	2	2	2	2	2	2	2	2	2
ENSG00000233459	AC125238.2	0	0	0	0	0	0	0	0	0	0	0	0	0	0	0	0	0	0	0	0	0	0	0	0	0	0	0	0	0	0	0	0	0	0	0	0	0	0	0	0	0	0	0	0	0	0	0	0
ENSG00000256222	MTRNR2L3	0	0	0	0	0	0	0	0	0	0	0	0	0	0	0	0	0	0	0	0	0	0	0	0	0	0	0	0	0	0	0	0	0	0	0	0	0	0	0	0	0	0	0	0	0	0	0	0
ENSG00000235637	RP11-457D2.3	0	0	0	0	0	0	0	0	0	0	0	0	0	0	0	0	0	0	0	0	0	0	0	0	0	0	0	0	0	0	0	0	0	0	0	0	0	0	0	0	0	0	0	0	0	0	0	0
ENSG00000229404	LINC00858	0	0	0	0	0	0	0	0	0	0	0	0	0	0	0	0	0	0	0	0	0	0	0	0	0	0	0	0	0	0	0	0	0	0	0	0	0	0	0	0	0	0	0	0	0	0	0	0
ENSG00000151502	VPS26B	13	13	13	13	13	13	12.8	12	9.3	0	0	0	0	0	0	0	0	0	0	0	0	0	0	0	0	0	0	0	0	0	0	0	0	0	0	0	0	0	0	0	0	0	0	0	0	0	0	0
ENSG00000168255	POLR2J3	0	0	0	0	0	0	0	0	0	0	0	0	0	0	0	0	0	0	0	0	0	0	0	0	0	0	0	0	0	0	0	0	0	0	0	0	0	0	0	0	0	0	0	0	0	0	0	0
ENSG00000180083	WFDC11	2	2	2	2	2	2	2	2	2	2	2	2	2	2	2	2	2	2	2	2	2	2	2	2	2	2	2	2	2	2	2	2	2	2	2	2	2	2	2	2	2	2	2	2	2	2	2	2
ENSG00000221394	MIR1229	0	0	0	0	0	0	0	0	0	0	0	0	0	0	0	0	0	0	0	0	0	0	0	0	0	0	0	0	0.45	1	1	1	1	1	1	1	1	1	1	1	1	1	1	1	1	1	1	1
ENSG00000147873	IFNA5	0	0	0	0	0	0	0	0	0	0	0	0	0	0	0	0	0	0	0	0	0	0	0	0	0	0	0	0	0	0	0	0	0	0	0	0	0	0	0	0	0	0	0	0	0	0	0	0
ENSG00000233382	NKAPP1	0	0	0	0	0	0	0	0	0	0	0	0	0	0	0	0	0	0	0	0	0	0	0	0	0	0	0	0	0	0	0	0	0	0	0	0	0	0	0	0	0	0	0	0	0	0	0	0
ENSG00000237542	MTCO3P17	1	1	1	1	1	1	1	1	1	1	1	1	1	1	1	1	1	1	1	1	1	1	1	1	1	1	1	1	1	1	1	1	1	1	1	1	1	1	1	1	1	1	1	1	1	1	1	1
ENSG00000233134	MTND3P17	1	1	1	1	1	1	1	1	1	1	1	1	1	1	1	1	1	1	1	1	1	1	1	1	1	1	1	1	1	1	1	1	1	1	1	1	1	1	1	1	1	1	1	1	1	1	1	1
ENSG00000241221	MTND4LP17	1	1	1	1	1	1	1	1	1	1	1	1	1	1	1	1	1	1	1	1	1	1	1	1	1	1	1	1	1	1	1	1	1	1	1	1	1	1	1	1	1	1	1	1	0.35	0	0	0
ENSG00000227454	MTND4P30	1	1	1	1	1	1	1	1	1	1	1	1	1	1	1	1	1	1	1	1	1	1	1	1	1	1	1	1	1	0.95	0	0	0	0	0	0	0	0	0	0	0	0	0	0	0	0	0	0
ENSG00000231947	MTND2P24	0	0	0	0	0	0	0	0	0	0	0	0.7	1	1	1	1	1	1	1	1	1	1.15	8	19.95	20	20	20	20	20	20	20.5	21	21	21	21	21.45	22	22	22	22	22	22	22	22	22	22	22	22
ENSG00000144057	ST6GAL2	0	0	0	0	0	0	0	0	0	0	0	0	0	0	0	0	0	0	0	0	0	0	0	0	0	0	0	0	0	0	0	0	0	0	0	0	0	0	0	0	0	0	0	0	0	0	0	0
ENSG00000253397	RP11-597M17.1	4	4	4	4	4	4	4	4	4	4	4	4	4	4	4	4	4	4	4	4	4	4	4	4	4	4	0.6	0	0	0	0	0	0	0	0	0	0	0	0	0	0	0	0	0	0	0	0	0
ENSG00000277234	RNU1-5P	0	0	0	0	0	0	0	0	0	0	0	0	0	0	0	0	0	0	0	0	0	0	0	0	0	0	0	0	0	0	0	0	0	0	0	0	0	0	0	0	0	0	0	0	0	0	0	0
ENSG00000207209	Y_RNA	3	3	3	3	3	3	3	2.45	2	2	2	2	2	2	2	2	2	2	2	2	2	2	2	2	2	2	2	2	2	2	2	2	2	2	2	2	2	2	2	2	2	2	2	2	2	2	2	2
ENSG00000207389	RNU1-4	0	0	0	0	0	0	0	0	0	0	0	0	0	0	0	0	0	0	0	0	0	0	0	0	0	0	0	0	0	0	0	0	0	0	0	0	0	0	0	0	0	0	0	0	0	0	0	0
ENSG00000058453	CROCC	0	0	0	0	0	0	0	0	0	0	0	0	0	0	0	0	0	0	0	0	0	0	0	0	0	0	0	0	0	0	0	0	0	0	0	0	0	0	0	0	0	0	0	0	0	0	0	0
ENSG00000227684	CROCCP4	0	0	0	0	0	0	0	0	0	0	0	0	0	0	0	0	0	0	0	0	0	0	0	0	0	0	0	0	0	0	0	0	0	0	0	0	0	0	0	0	0	0	0	0	0	0	0	0
ENSG00000137691	C11orf70	0	0	0	0	0	0	0	0	0	0	0	0	0	0	0	0	0	0	0	0	0	0	0	0	0	0	0	0	0	0	0	0	0	0	0	0	0	0	0	0	0	0	0	0	0	0	0	0
ENSG00000261816	RP11-863P13.2	0	0	0	0	0	0	0	0	0	0	0	0	0	0	0	0	0	0	0	0	0	0	0	0	0	0	0	0	0	0	0	0	0	0	0	0	0	0	0	0	0	0	0	0	0	0	0	0
ENSG00000168269	FOXI1	0	0	0	0	0	0	0	0	0	0	0	0	0	0	0	0	0	0	0	0	0	0	0	0	0	0	0	0	0	0	0	0	0	0	0	0	0	0	0	0	0	0	0	0	0	0	0	0
ENSG00000273399	RP11-408A13.3	0	0	0	0	0	0	0	0	0	0	0	0	0	0	0	0	0	0	0	0	0	0	0	0	0	0	0	0	0	0	0	0	0	0	0	0	0	0	0	0	0	0	0	0	0	0	0	0
ENSG00000047634	SCML1	0	0	0	0	0	0	0	0	0	0	0	0	0	0	0	0	0	0	0	0	0	0	0	0	0	0	0	0	0	0	0	0	0	0	0	0	0	0	0	0	0	0	0	0	0	0	0	0
ENSG00000213070	HMGB3P6	0	0	0	0	0	0	0	0	0	0	0	0	0	0	0	0	0	0	0	0	0	0	0	0	0	0	0	0	0	0	0	0	0	0	0	0	0	0	0	0	0	0	0	0	0	0	0	0
ENSG00000160602	NEK8	0	0	0	0	0	0	0	0	0	0	0	0	0	0	0	0	0	0	0	0	0	0	0	0	0	0	0	0	0	0	0	0	0	0	0	0	0	0	0	0	0	0	0	0	0	0	0	0
ENSG00000274072	mascRNA-menRNA	31	31	31	31.9	33	33	33	33	33	33	33	33	33	33	33	33	33	33	33	33	33	32.5	31	31	31	31	31	31	31	31	31	31	30.3	24.35	24	24	23.35	23	17	13.5	13	13	13	13	12.35	12	12	12
ENSG00000254161	IGLVIV-65	0	0	0	0	0	0	0	0	0	0	0	0	0	0	0	0	0	0	0	0	0	0	0	0	0	0	0	0	0	0	0	0	0	0	0	0	0	0	0	0	0	0	0	0	0	0	0	0
ENSG00000249860	MTRNR2L5	0	0	0	0	0	0	0	0	0	0	0	0	0	0	0	0	0	0	0	0	0	0	0	0	0	0	0	0	0	0	0	0	0	0	0	0	0	0	0	0	0	0	0	0	0	0	0	0
ENSG00000054793	ATP9A	0	0	0	0	0	0	0	0	0	0	0	0	0	0	0	0	0	0	0	0	0	0	0	0	0	0	0	0	0	0	0	0	0	0	0	0	0	0	0	0	0	0	0	0	0	0	0	0
ENSG00000275664	pRNA	0	0	0	0	0	0	0	0	0	0	0	0	0	0	0	0	0	0	0	0	0	0	0	0	0	0	0	0	0	0	0	0	0	0	0	0	0	0	0	0	0	0	0	0	0	0	0	0
ENSG00000149100	EIF3M	0	0	0	0	0	0	0	0	0	0	0	0	0	0	0	0	0	0	0	0	0	0	0	0	0	0	0	0	0	0	0	0	0	0	0	0	0	0	0	0	0	0	0	0	0	0	0	0
ENSG00000238042	RP11-815M8.1	0	0	0	0	0	0	0	0	0	0	0	0	0	0	0	0	0	0	0	0	0	0	0	0	0	0	0	0	0	0	0	0	0	0	0	0	0	0	0	0	0	0	0	0	0	0	0	0
ENSG00000198414	TATDN2P1	0	0	0	0	0	0	0	0	0	0	0	0	0	0	0	0	0	0	0	0	0	0	0	0	0	0	0	0	0	0	0	0	0	0	0	0	0	0	0	0	0	0	0	0	0	0	0	0
ENSG00000273901	CTD-2619J13.27	1	1	1	1	1	1	1	1	1	1	1	1	1	1	1	1	1	1	1	1	1	1	1	1	1	1	1	1	1	1	1	1	1	1	1	1	1	1	1	1	1	1	1	1	1	1	1	1
ENSG00000275877	5_8S_rRNA	0	0	0	0	0	0	0	0	0	0	0	0	0	0	0	0	0	0	0	0	0	0	0	0	0	0	0	0	0	0	0	0	0	0	0	0	0	0	0	0	0	0	0	0	0	0	0	0
ENSG00000169245	CXCL10	0	0	0	0	0	0	0	0	0	0	0	0	0	0	0	0	0	0	0	0	0	0	0	0	0	0	0	0	0	0	0	0	0	0	0	0	0	0	0	0	0	0	0	0	0	0	0	0
ENSG00000171552	BCL2L1	0	0	0	0	0	0	0	0	0	0	0	0	0	0	0	0	0	0	0	0	0	0	0	0	0	0	0	0	0	0	0	0	0	0	0	0	0	0	0	0	0	0	0	0	0	0	0	0
ENSG00000263029	RP11-517A5.6	0	0	0	0	0	0	0	0	0	0	0	0	0	0	0	0	0	0	0	0	0	0	0	0	0	0	0	0	0	0	0	0	0	0	0	0	0	0	0	0	0	0	0	0	0	0	0	0
ENSG00000260555	RP11-728K20.2	0	0	0	0	0	0	0	0	0	0	0	0	0	0	0	0	0	0	0	0	0	0	0	0	0	0	0	0	0	0	0	0	0	0	0	0	0	0	0	0	0	0	0	0	0	0	0	0
ENSG00000167635	ZNF146	0	0	0	0	0	0	0	0	0	0	0	0	0	0	0	0	0	0	0	0	0	0	0	0	0	0	0	0	0	0	0	0	0	0	0	0	0	0	0	0	0	0	0	0	0	0	0	0
ENSG00000235091	WI2-85898F10.1	0	0	0	0	0	0	0	0	0	0	0	0	0	0	0	0	0	0	0	0	0	0	0	0	0	0	0	0	0	0	0	0	0	0	0	0	0	0	0	0	0	0	0	0	0	0	0	0
ENSG00000253093	RNA5SP179	0	0	0	0	0	0	0	0	0	0	0	0	0	0	0	0	0	0	0	0	0	0	0	0	0	0	0	0	0	0	0	0	0	0	0	0	0	0	0	0	0	0	0	0	0	0	0	0
ENSG00000213716	FABP5P5	0	0	0	0	0	0	0	0	0	0	0	0	0	0	0	0	0	0	0	0	0	0	0	0	0	0	0	0	0	0	0	0	0	0	0	0	0	0	0	0	0	0	0	0	0	0	0	0
ENSG00000267940	RP11-290F24.6	0	0	0	0	0	0	0	0	0	0	0	0	0	0	0	0	0	0	0	0	0	0	0	0	0	0	0	0	0	0	0	0	0	0	0	0	0	0	0	0	0	0	0	0	0	0	0	0
ENSG00000270992	RP11-190G13.4	0	0	0	0	0	0	0	0	0	0	0	0	0	0	0	0	0	0	0	0	0	0	0	0	0	0	0	0	0	0	0	0	0	0	0	0	0	0	0	0	0	0	0	0	0	0	0	0
ENSG00000221603	MIR1184-3	0	0	0	0	0	0	0	0	0	0	0	0	0	0	0	0	0	0	0	0	0	0	0	0	0	0	0	0	0	0	0	0	0	0	0	0	0	0	0	0	0	0	0	0	0	0	0	0
ENSG00000148335	NTMT1	0	0	0	0	0	0	0	0	0	0	0	0	0	0	0	0	0	0	0	0	0	0	0	0	0	0	0	0	0	0	0	0	0	0	0	0	0	0	0	0	0	0	0	0	0	0	0	0
ENSG00000237718	AC009095.4	0	0	0	0	0	0	0	0	0	0	0	0	0	0	0	0	0	0	0	0	0	0	0	0	0	0	0	0	0	0	0	0	0	0	0	0	0	0	0	0	0	0	0	0	0	0	0	0
ENSG00000075884	ARHGAP15	0	0	0	0	0	0	0	0	0	0	0	0	0	0	0	0	0	0	0	0	0	0	0	0	0	0	0	0	0	0	0	0	0	0	0	0	0	0	0	0	0	0	0	0	0	0	0	0
ENSG00000135457	TFCP2	0	0	0	0	0	0	0	0	0	0	0	0	0	0	0	0	0	0	0	0	0	0	0	0	0	0	0	0	0	0	0	0	0	0	0	0	0	0	0	0	0	0	0	0	0	0	0	0
ENSG00000221039	MIR1286	0	0	0	0	0	0	0	0	0	0	0	0	0	0	0	0	0	0	0	0	0	0	0	0	0	0	0	0	0	0	0	0	0	0	0	0	0	0	0	0	0	0	0	0	0	0	0	0
ENSG00000281376	ABALON	0	0	0	0	0	0	0	0	0	0	0	0	0	0	0	0	0	0	0	0	0	0	0	0	0	0	0	0	0	0	0	0	0	0	0	0	0	0	0	0	0	0	0	0	0	0	0	0
ENSG00000120254	MTHFD1L	0	0	0	0	0	0	0	0	0	0	0	0	0	0	0	0	0	0	0	0	0	0	0	0	0	0	0	0	0	0	0	0	0	0	0	0	0	0	0	0	0	0	0	0	0	0	0	0
ENSG00000283568	5_8S_rRNA	0	0	0	0	0	0	0	0	0	0	0	0	0	0	0	0	0	0	0	0	0	0	0	0	0	0	0	0	0	0	0	0	0	0	0	0	0	0	0	0	0	0	0	0	0	0	0	0
ENSG00000235433	MTATP6P17	0	0	0	0	0	0	0	0	0	0	0	0	0	0	0	0	0	0	0	0	0	0	0	0	0	0	0	0	0	0	0	0	0	0	0	0	0	0	0	0	0.35	1	1	1	1	1	1	1
ENSG00000250474	WBP1LP2	0	0	0	0	0	0	0	0	0	0	0	0	0	0	0	0	0	0	0	0	0	0	0	0	0	0	0	0	0	0	0	0	0	0	0	0	0	0	0	0	0	0	0	0	0	0	0	0
ENSG00000278522	POTEB3	0	0	0	0	0	0	0	0	0	0	0	0	0	0	0	0	0	0	0	0	0	0	0	0	0	0	0	0	0	0	0	0	0	0	0	0	0	0	0	0	0	0	0	0	0	0	0	0
ENSG00000215182	MUC5AC	0	0	0	0	0	0	0	0	0	0	0	0	0	0	0	0	0	0	0	0	0	0	0	0	0	0	0	0	0	0	0	0	0	0	0	0	0	0	0	0	0	0	0	0	0	0	0	0
ENSG00000199836	RNU1-47P	0	0	0	0	0	0	0	0	0	0	0	0	0	0	0	0	0	0	0	0	0	0	0	0	0	0	0	0	0	0	0	0	0	0	0	0	0	0	0	0	0	0	0	0	0	0	0	0
ENSG00000259137	RP11-305B6.1	0	0	0	0	0	0	0	0	0	0	0	0	0	0	0	0	0	0	0	0	0	0	0	0	0	0	0	0	0	0	0	0	0	0	0	0	0	0	0	0	0	0	0	0	0	0	0	0
ENSG00000258378	RP11-517O13.1	0	0	0	0	0	0	0	0	0	0	0	0	0	0	0	0	0	0	0	0	0	0	0	0	0	0	0	0	0	0	0	0	0	0	0	0	0	0	0	0	0	0	0	0	0	0	0	0
ENSG00000175066	GK5	0	0	0	0	0	0	0	0	0	0	0	0	0	0	0	0	0	0	0	0	0	0	0	0	0	0	0	0	0	0	0	0	0	0	0	0	0	0	0	0	0	0	0	0	0	0	0	0
ENSG00000117543	DPH5	1	1	1	1	1	1	1	1	1	1	1	1	1	1	1	1	1	1	1	1	1	1	1	1	1	1	1	1	1	1	1	1	1	1	1	1	1	1	1	1	1	1	1	1	1	1	1	1
ENSG00000233184	RP11-421L21.3	0	0	0	0	0	0	0	0	0	0	0	0	0	0	0	0	0	0	0	0	0	0	0	0	0	0	0	0	0	0	0	0	0	0	0	0	0	0	0	0	0	0	0	0	0	0	0	0
ENSG00000263513	FAM72C	0	0	0	0	0	0	0	0	0	0	0	0	0	0	0	0	0	0	0	0	0	0	0	0	0	0	0	0	0	0	0	0	0	0	0	0	0	0	0	0	0	0	0	0	0	0	0	0
ENSG00000261647	IMPDH1P11	0	0	0	0	0	0	0	0	0	0	0	0	0	0	0	0	0	0	0	0	0	0	0	0	0	0	0	0	0	0	0	0	0	0	0	0	0	0	0	0	0	0	0	0	0	0	0	0
ENSG00000225942	AC093326.2	0	0	0.95	1	1	1	1	1	1	1	1	1	1	1	1	1	1	1	1	1	1	1	1	1	1	1	1	1	1	1	1	1	1	1	1	1	1	1	1	1	1	1	1	1	1	1	1	1
ENSG00000238162	AC009237.4	0	0	0	0	0	0	0	0	0	0	0	0	0	0	0	0	0	0	0	0	0	0	0	0	0	0	0	0	0	0	0	0	0	0	0	0	0	0	0	0	0	0	0	0	0	0	0	0
ENSG00000260634	RP11-521O16.1	0	0	0	0	0	0	0	0	0	0	0	0	0	0	0	0	0	0	0	0	0	0	0	0	0	0	0	0	0	0	0	0	0	0	0	0	0	0	0	0	0	0	0	0	0	0	0	0
ENSG00000260163	RP11-521O16.2	2	2	2	2	2	2	2	2	2	2	2	2	2	2	2	2	2	2	2	2	2	2	2	2	2	2	2	2	2	2	2	2	2	2	2	2	2	2	2	2	2	1.3	1	1	1	1	1	1
ENSG00000224254	MTCO1P39	5	5	5	5	5.6	7.8	10.2	12	12	12	12	12	12	12	12	12	12	12	12	12	12	12	12	12	12	10.75	7	7	7	7	7	7	7	7	7	7	7	7	7	7	7	7	7	7	7	7	7	7
ENSG00000136270	TBRG4	0	0	0	0	0	0	0	0	0	0	0	0	0	0	0	0	0	0	0	0	0	0	0	0	0	0	0	0	0	0	0	0	0	0	0	0	0	0	0	0	0	0	0	0	0	0	0	0
ENSG00000260750	RP11-482M8.1	0	0	0	0	0	0	0	0	0	0	0	0	0	0	0	0	0	0	0	0	0	0	0	0	0	0	0	0	0	0	0	0	0	0	0	0	0	0	0	0	0	0	0	0	0	0	0	0
ENSG00000259048	CTD-2058B24.2	0	0	0	0	0	0	0	0	0	0	0	0	0	0	0	0	0	0	0	0	0	0	0	0	0	0	0	0	0	0	0	0	0	0	0	0	0	0	0	0	0	0	0	0	0	0	0	0
ENSG00000140948	ZCCHC14	0	0	0	0	0	0	0	0	0	0	0	0	0	0	0	0	0	0	0	0	0	0	0	0	0	0	0	0	0	0	0	0	0	0	0	0	0	0	0	0	0	0	0	0	0	0	0	0
ENSG00000224374	RP1-32B1.4	0	0	0	0	0	0	0	0	0	0	0	0	0	0	0	0	0	0	0	0	0	0	0	0	0	0	0	0	0	0	0	0	0	0	0	0	0	0	0	0	0	0	0	0	0	0	0	0
ENSG00000259188	CTD-2647E9.3	0	0	0	0	0	0	0	0	0	0	0	0	0	0	0	0	0	0	0	0	0	0	0	0	0	0	0	0	0	0	0	0	0	0	0	0	0	0	0	0	0	0	0	0	0	0	0	0
ENSG00000207112	SNORA25	0	0	0	0	0	0	0	0	0	0	0	0	0	0	0	0	0	0	0	0	0	0	0	0	0	0	0	0	0	0	0	0	0	0	0	0	0	0	0	0	0	0	0	0	0	0	0	0
ENSG00000236670	KRT18P5	1	1	1	1	1	1	1	1	1	1	1	1	1	1	1	1	1	1	1	1	1	1	1	1	1	1	1	1	1	1	1	1	1	1	1	1	1	1	1	1	1	1	1	1	1	1	1	1
ENSG00000271370	RP11-253I19.4	0	0	0	0	0	0	0	0	0	0	0	0	0	0	0	0	0	0	0	0	0	0	0	0	0	0	0	0	0	0	0	0	0	0	0	0	0	0	0	0	0	0	0	0	0	0	0	0
ENSG00000229832	RP11-384C4.2	1	1	1	1	1	1	1	1	1	1	1	1	1	1	1	1	1	1	1	1	1	1	1	0.85	0	0	0	0.5	1	1	1	1	1	1	1	1	1	1	1	1	1	1	1	1	1	1	1	1
ENSG00000267309	CTD-2630F21.1	1	1	1	1	1	1	1	1	1	1	1	1	1	1	1	1	1	1	1	1	1	1	1	1	1	1	1	1	1	1	1	1	1	1	1	1	1	1	1	1	1	1	1	1	1	1	1	1
ENSG00000186017	ZNF566	0	0	0	0	0	0	0	0	0	0	0	0	0	0	0	0	0	0	0	0	0	0	0	0	0	0	0	0	0	0	0	0	0	0	0	0	0	0	0	0	0	0	0	0	0	0	0	0
ENSG00000273597	RP11-392A14.9	1	1	1	1	1	1	1	1	1	1	1	1	1	1	1	1.05	2	2	2	2	2	2	2	2	2	2	2	2	2	7.45	10	10	10	10	10	10	10	10	10	10	10	10	10	10	10	10	10	10
ENSG00000226994	AC012593.1	1	1	1	1	1	1	1	1	1	1	1	1	1	1	1	1	1	1	1	1	1	1	1	1	1	1	1	1	1	1	1	1	1	1	1	1	1	1	1	1	1	1	1	1	1	1	1	1
ENSG00000151552	QDPR	0	0	0	0	0	0	0	0	0	0	0	0	0	0	0	0	0	0	0	0	0	0	0	0	0	0	0	0	0	0	0	0	0	0	0	0	0	0	0	0	0	0	0	0	0	0	0	0
ENSG00000277938	RP5-965G21.3	0	0	0	0	0	0	0	0	0	0	0	0	0	0	0	0	0	0	0	0	0	0	0	0	0	0	0	0	0	0	0	0	0	0	0	0	0	0	0	0	0	0	0	0	0	0	0	0
ENSG00000228995	MTND1P9	0	0	0	0	0	0	0	0	0	0	0	0	0	0	0	0	0	0	0	0	0	0	0	0	0	0	0	0	0	0	0	0	0	0	0	0	0	0	0	0	0	0	0	0	0	0	0	0
ENSG00000254824	RP11-37O16.8	0	0	0	0	0	0	0	0	0	0	0	0	0	0	0	0	0	0	0	0	0	0	0	0	0	0	0	0	0	0	0	0	0	0	0	0	0	0	0	0	0	0	0	0	0	0	0	0
ENSG00000170584	NUDCD2	0	0	0	0	0	0	0	0	0	0	0	0	0	0	0	0	0	0	0	0	0	0	0	0	0	0	0	0	0	0	0	0	0	0	0	0	0	0	0	0	0	0	0	0	0	0	0	0
ENSG00000200434	RNA5-8SP2	0	0	0	0	0	0	0	0	0	0	0	0	0	0	0	0	0	0	0	0	0	0	0	0	0	0	0	0	0	0	0	0	0	0	0	0	0	0	0	0	0	0	0	0	0	0	0	0
ENSG00000225214	AC079790.2	0	0	0	0	0	0	0	0	0	0	0	0	0	0	0	0	0	0	0	0	0	0	0	0	0	0	0	0	0	0	0	0	0	0	0	0	0	0	0	0	0	0	0	0	0	0	0	0
ENSG00000283467	AL078584.1	1	1	1	1	1	1	1	1	1	1	1	1	1	1	1	1	1	1	1	1	1	1	1	1	1	1	1	1	1	1	1	1	1	1	1	1	1	1	1	1	1	1	1	1	1	1	1	1
ENSG00000215784	FAM72D	0	0	0	0	0	0	0	0	0	0	0	0	0	0	0	0	0	0	0	0	0	0	0	0	0	0	0	0	0	0	0	0	0	0	0	0	0	0	0	0	0	0	0	0	0	0	0	0
ENSG00000207340	RNVU1-1	0	0	0	0	0	0	0	0	0	0	0	0	0	0	0	0	0	0	0	0	0	0	0	0	0	0	0	0	0	0	0.6	2	2	2	2	2	2	2	2	2	2	2	2	2	2	2	2	2
ENSG00000234142	RP11-276E17.2	0	0	0	0	0	0	0	0	0	0	0	0	0	0	0	0	0	0	0	0	0	0	0	0	0	0	0	0	0	0	0	0	0	0	0	0	0	0	0	0	0	0	0	0	0	0	0	0
ENSG00000225003	OR51A5P	0	0	0	0	0	0	0	0	0	0	0	0	0	0	0	0	0	0	0	0	0	0	0	0	0	0	0	0	0	0	0	0	0	0	0	0	0	0	0	0	0	0	0	0	0	0	0	0
ENSG00000130724	CHMP2A	0	0	0	0	0	0	0	0	0	0	0	0	0	0	0	0	0	0	0	0	0	0	0	0	0	0	0	0	0	0	0	0	0	0	0	0	0	0	0	0	0	0	0	0	0	0	0	0
ENSG00000272576	RP11-365H22.2	0	0	0	0	0	0	0	0	0	0	0	0	0	0	0	0	0	0	0	0	0	0	0	0	0	0	0	0	0	0	0	0	0	0	0	0	0	0	0	0	0	0	0	0	0	0	0	0
ENSG00000272053	RP11-367G6.3	1	1	1	1	1	1	1	1	1	1	1	1	1	1	1	1	1	1	1	1	1	1	1	1	1	1	1	1	1	1	1	1	1	1	1	1	1	1	1	1	1	1	1	1	1	1	1	1
ENSG00000229313	RP3-425P12.5	0	0	0	0	0	0	0	0	0	0	0	0	0	0	0	0	0	0	0	0	0	0	0	0	0	0	0	0	0	0	0	0	0	0	0	0	0	0	0	0	0	0	0	0	0	0	0	0
ENSG00000221468	RNU6ATAC11P	0	0	0	0	0	0.15	1	1	1	1	1	1	1	1	1	1	1	1	1	1	1	1	1	1	1	1	1	1	1	1	1	1	1	1	1	1	1	1	1	1	1	1	1	1	1	1	1	1
ENSG00000255425	OR8G3P	0	0	0	0	0	0	0	0	0	0	0	0	0	0	0	0	0	0	0	0	0	0	0	0	0	0	0	0	0	0	0	0	0	0	0	0	0	0	0	0	0	0	0	0	0	0	0	0
ENSG00000261517	LINC00558	0	0	0	0	0	0	0	0	0	0	0	0	0	0	0	0	0	0	0	0	0	0	0	0	0	0	0	0	0	0	0	0	0	0	0	0	0	0	0	0	0	0	0	0	0	0	0	0
ENSG00000149418	ST14	0	0	0	0	0	0	0	0	0	0	0	0	0	0	0	0	0	0	0	0	0	0	0	0	0	0	0	0	0	0	0	0	0	0	0	0	0	0	0	0	0	0	0	0	0	0	0	0
ENSG00000273259	SERPINA3	0	0	0	0	0	0	0	0	0	0	0	0	0	0	0	0	0	0	0	0	0	0	0	0	0	0	0	0	0	0	0	0	0	0	0	0	0	0	0	0	0	0	0	0	0	0	0	0
ENSG00000086061	DNAJA1	1	1	1	1	1	1	1	1	1	1	1	1	1	1	1	1	1	1	1	1	1	1	1	1	1	1	1	1	1	1	1	1	1	1	1	1	1	1	1	1	1	1	1	1	1	1	1	1
ENSG00000260420	LA16c-444G7.2	0	0	0	0	0	0	0	0	0	0	0	0	0	0	0	0	0	0	0	0	0	0	0	0	0	0	0	0	0	0	0	0	0	0	0	0	0	0	0	0	0	0	0	0	0	0	0	0
ENSG00000137074	APTX	22	22	22	22	22	22	22	22	22	22	22	22	22	22	22	22	22	22	22	22	22	22	22	22	22	22	22	22	22	18.5	16.25	14	14	14	14	14	14	14	14	14	14	14	14	14	14	14	14	14
ENSG00000229701	MTND2P20	0	0	0	0	0	0	0	0	0	0	0	0	0	0	0	0	0	0	0	0	0	0	0	0	0	0	0	0	0	0	0	0	0	0	0	0	0	0	0	0	0	0	0	0	0	0	0	0
ENSG00000254770	OR4D7P	1	1	1	1	1	1	1	1	1	1	1	1	1	1	1	1	1	1	1	1	1	1	1	1	1	1	1	1	1	1	1	1	1	1	1	1	1	1	1	1	1	1	1	1	1	1	1	1
ENSG00000229731	RP11-501H19.2	0	0	0	0	0	0	0	0	0	0	0	0	0	0	0	0	0	0	0	0	0	0	0	0	0	0	0	0	0	0	0	0	0	0	0	0	0	0	0	0	0	0	0	0.95	1.85	2.4	8.85	9
ENSG00000196369	SRGAP2B	0	0	0	0	0	0	0	0	0	0	0	0	0	0	0	0	0	0	0	0	0	0	0	0	0	0	0	0	0	0	0	0	0	0	0	0	0	0	0	0	0	0	0	0	0	0	0	0
ENSG00000236555	AC115115.4	0	0	0	0	0	0	0	0	0	0	0	0	0	0	0	0	0	0	0	0	0	0	0	0	0	0	0	0	0	0	0	0.2	1	1	1	1	1	1	1	1	1	1	1	1	1	1	1	1
ENSG00000240591	RP11-247I13.11	0	0	0	0	0	0	0	0	0	0	0	0	0	0	0	0	0	0	0	0	0	0	0	0	0	0	0	0	0	0	0	0	0	0	0	0	0	0	0	0	0	0	0	0	0	0	0	0
ENSG00000254077	IGLV3-7	0	0	0	0	0	0	0	0	0	0	0	0	0	0	0	0	0	0	0	0	0	0	0	0	0	0	0	0	0	0	0	0	0	0	0	0	0	0	0	0	0	0	0	0	0	0	0	0
ENSG00000253152	IGLV3-17	0	0	0	0	0	0	0	0	0	0	0	0	0	0	0	0	0	0	0	0	0	0	0	0	0	0	0	0	0	0	0	0	0	0	0	0	0	0	0	0	0	0	0	0	0	0	0	0
ENSG00000265388	RN7SL391P	0	0	0	0	0	0	0	0	0	0	0	0	0	0	0	0	0	0	0	0	0	0	0	0	0	0	0	0	0	0	0	0	0	0	0	0	0	0	0	0	0	0	0	0	0	0	0	0
ENSG00000203778	FAM229B	0	0	0	0	0	0	0	0	0	0	0	0	0	0	0	0	0	0	0	0	0	0	0	0	0	0	0	0	0	0	0	0	0	0	0	0	0	0	0	0	0	0	0	0	0	0	0	0
ENSG00000130402	ACTN4	0	0	0	0	0	0	0	0	0	0	0	0	0	0	0	0	0	0	0	0	0	0	0	0	0	0	0	0	0	0	0	0	0	0	0	0	0	0	0	0	0	0	0	0	0	0	0	0
ENSG00000267016	RP11-75C10.9	0	0	0	0	0	0	0	0	0	0	0	0	0	0	0	0	0	0	0	0	0	0	0	0	0	0	0	0	0	0	0	0	0	0	0	0	0	0	0	0	0	0	0	0	0	0	0	0
ENSG00000251407	MTND1P22	0	0.4	1	1	1	1	1	1	1	1	1	1	1	1	1	1	1	1	1	1	1	1	1	1	1	1	1	1	1	1	1	1	1	1	1	1	1	1	1	1	1	1	1	1	1	1	1	1
ENSG00000229230	MT1P3	0	0	0	0	0	0	0	0	0	0	0	0	0	0	0	0	0	0	0	0	0	0	0	0	0	0	0	0	0	0	0	0	0	0	0	0	0	0	0	0	0	0	0	0	0	0	0	0
ENSG00000164294	GPX8	0	0	0	0	0	0	0	0	0	0	0	0	0	0	0	0	0	0	0	0	0	0	0	0	0	0	0	0	0	0	0	0	0	0	0	0	0	0	0	0	0	0	0	0	0	0	0	0
ENSG00000270188	MTRNR2L11	0	0	0	0	0	0	0	0	0	0	0	0	0	0	0	0	0	0	0	0	0	0	0	0.4	2	2	2	2	2	2	2	2	2	2	2	2	2	2	2	2	2	2	2	2	2	2	2	2
ENSG00000232982	MTCO1P45	0	0	0	0	0	0	0	0	0	0	0	0	0	0	0	0	0	0	0	0	0	1.65	3	3	3	3	3	3	3	3	3	3	3	3	3	3	3	3	3	3	3	3	3	3	3	3	3	3
ENSG00000196335	STK31	0	0	0	0	0	0	0	0	0	0	0	0	0	0	0	0	0	0	0	0	0	0	0	0	0	0	0	0	0	0	0	0	0	0	0	0	0	0	0	0	0	0	0	0	0	0	0	0
ENSG00000202400	SNORD82	0	0	0	0	0	0	0	0	0	0	0	0	0	0	0	0	0	0	0	0	0	0	0	0	0	0	0	0	0	0	0	0	0	0	0	0	0	0	0	0	0	0	0	0	0	0	0	0
ENSG00000074935	TUBE1	0	0	0	0	0	0	0	0	0	0	0	0	0	0	0	0	0	0	0	0	0	0	0	0	0	0	0	0	0	0	0	0	0	0	0	0	0	0	0	0	0	0	0	0	0	0	0	0
ENSG00000214243	AC004980.10	0	0	0	0	0	0	0	0	0	0	0	0	0	0	0	0	0	0	0	0	0	0	0	0	0	0	0	0	0	0	0	0	0	0	0	0	0	0	0	0	0	0	0	0	0	0	0	0
ENSG00000227940	RP11-372M18.1	0	0	0	0	0	1.8	2.4	3	3	3	3	3	3	3	3	3	3	3	3	3	3	3	3	3	3	3	3	3	3	3	3	3	3	3	3	3	3	3	3	3	3	3	3	3	3	3	3	3
ENSG00000229944	EIF4EP2	1	1	1	1	1	1	1	1	1	1	1	1	1	1	1	1	1	1	1	1	1	1	1	1	1	1	1	1	1	1	1	1	1	1	1	1	1	1	1	1	1	1	1	1	1	1	1	1
ENSG00000248651	GCSHP1	0	0	0	0	0	0	0	0	0	0	0	0	0	0	0	0	0	0	0	0	0	0	0	0	0	0	0	0	0	0	0	0	0	0	0	0	0	0	0	0	0	0	0	0	0	0	0	0
ENSG00000253738	OTUD6B-AS1	0	0	0	0	0	0	0	0	0	0	0	0	0	0	0	0	0	0	0	0	0	0	0	0	0	0	0	0	0	0	0	0	0	0	0	0	0	0	0	0	0	0	0	0	0	0	0	0
ENSG00000155100	OTUD6B	0	0	0	0	0	0	0	0	0	0	0	0	0	0	0	0	0	0	0	0	0	0	0	0	0	0	0	0	0	0	0	0	0	0	0	0	0	0	0	0	0	0	0	0	0	0	0	0
ENSG00000238033	AC002480.2	0	0	0	0	0	0	0	0	0	0	0	0	0	0	0	0	0	0	0	0	0	0	0	0	0	0	0	0	0	0	0	0	0	0	0	0	0	0	0	0	0	0	0	0	0	0	0	0
ENSG00000155659	VSIG4	0	0	0	0	0	0	0	0	0	0	0	0	0	0	0	0	0	0	0	0	0	0	0	0	0	0	0	0	0	0	0	0	0	0	0	0	0	0	0	0	0	0	0	0	0	0	0	0
ENSG00000274627	RP11-104N10.2	0	0	0	0	0	0	0	0	0	0	0	0	0	0	0	0	0	0	0	0	0	0	0	0	0	0	0	0	0	0	0	0	0	0	0	0	0	0	0	0	0	0	0	0	0	0	0	0
ENSG00000277671	pRNA	0	0	0	0	0	0	0	0	0	0	0	0	0	0	0	0	0	0	0	0	0	0	0	0	0	0	0	0	0	0	0	0	0	0	0	0	0	0	0	0	0	0	0	0	0	0	0	0
ENSG00000134202	GSTM3	0	0	0	0	0	0	0	0	0	0	0	0	0	0	0	0	0	0	0	0	0	0	0	0	0	0	0	0	0	0	0	0	0	0	0	0	0	0	0	0	0	0	0	0	0	0	0	0
ENSG00000106018	VIPR2	0	0	0	0	0	0	0	0	0	0	0	0	0	0	0	0	0	0	0	0	0	0	0	0	0	0	0	0	0	0	0	0	0	0	0	0	0	0	0	0	0	0	0	0	0	0	0	0
ENSG00000175920	DOK7	2	2	1.9	0.25	0	0	0	0	0	0	0	0	0	0	0	0	0	0	0	0	0	0	0	0	0	0	0	0	0	0	0	0	0	0	0	0	0	0	0	0	0	0	0	0	0	0	0	0
ENSG00000213740	SERBP1P1	2	2	2	2	2	2	2	2	2	2	2	2	2	2	2	2	2	2	2	2	2	2	2	2	2	2	2	2	2	2	2	2	2	2	2	2	2	2.15	3	3	3	3	3	3	3	3	3	3
ENSG00000264910	RN7SL525P	0	0	0	0	0	0	0	0	0	0	0	0	0	0	0	0	0	0	0	0	0	0	0	0	0	0	0	0	0	0	0	0	0	0	0	0	0	0	0	0	0	0	0	0	0	0	0	0
ENSG00000187726	DNAJB13	0	0	0	0	0	0	0	0	0	0	0	0	0	0	0	0	0	0	0	0	0	0	0	0	0	0	0	0	0	0	0	0	0	0	0	0	0	0	0	0	0	0	0	0	0	0	0	0
ENSG00000072571	HMMR	0	0	0	0	0	0	0	0	0	0	0	0	0	0	0	0	0	0	0	0	0	0	0	0	0	0	0	0	0	0	0	0	0	0	0	0	0	0.6	2	2.15	3	3	3	5.25	15.85	17	17	17
ENSG00000249330	RP11-436F23.1	0	0	0	0	0	0	0	0	0	0	0	0	0	0	0	0	0	0	0	0	0	0	0	0	0	0	0	0	0	0	0	0	0	0	0	0	0	0	0	0	0	0	0	0	0	0	0	0
ENSG00000152214	RIT2	0	0	0	0	0	0	0	0	0	0	0	0	0	0	0	0	0	0	0	0	0	0	0	0	0	0	0	0	0	0	0	0	0	0	0	0	0	0	0	0	0	0	0	0	0	0	0	0
ENSG00000172146	OR1A1	0	0	0	0	0	0	0	0	0	0	0	0	0	0	0	0	0	0	0	0	0	0	0	0	0	0	0	0	0	0	0	0	0	0	0	0	0	0	0	0	0	0	0	0	0	0	0	0
ENSG00000211659	IGLV3-25	0	0	0	0	0	0	0	0	0	0	0	0	0	0	0	0	0	0	0	0	0	0	0	0	0	0	0	0	0	0	0	0	0	0	0	0	0	0	0	0	0	0	0	0	0	0	0	0
ENSG00000249865	CTD-2296D1.4	0	0	0	0	0	0	0	0	0	0	0	0	0	0	0	0	0	0	0	0	0	0	0	0	0	0	0	0	0	0	0	0	0	0	0	0	0	0	0	0	0	0	0	0	0	0	0	0
ENSG00000253708	RP11-51J9.4	0	0	0	0	0	0	0	0	0	0	0	0	0	0	0	0	0	0	0	0	0	0	0	0	0	0	0	0	0	0	0	0	0	0	0	0	0	0	0	0	0	0	0	0	0	0	0	0
ENSG00000278156	TSC22D1-AS1	0	0	0	0	0	0	0	0	0	0	0	0	0	0	0	0	0	0	0	0	0	0	0	0	0	0	0	0	0	0	0	0	0	0	0	0	0	0	0	0	0	0	0	0	0	0	0	0
ENSG00000259140	RP11-986E7.2	0	0	0	0	0	0	0	0	0	0	0	0	0	0	0	0	0	0	0	0	0	0	0	0	0	0	0	0	0	0	0	0	0	0	0	0	0	0	0	0	0	0.45	1	1	1	1	1	1
ENSG00000261174	RP11-844G16.1	0	0	0	0	0	0	0	0	0	0	0	0	0	0	0	0	0	0	0	0	0	0	0	0	0	0	0	0	0	0	0	0	0	0	0	0	0	0	0	0	0	0	0	0	0	0	0	0
ENSG00000252690	SCARNA15	0	0	0	0	0	0	0	0	0	0	0	0	0	0	0	0	0	0	0	0	0	0	0	0	0	0	0	0	0	0	0	0	0	0	0	0	0	0	0	0	0	0	0	0	0	0	0	0
ENSG00000223612	RP11-289I10.2	0	0	0	0	0	0	0	0	0	0	0	0	0	0	0	0	0	0	0	0	0	0	0	0	0	0	0	0	0	0	0	0	0	0	0	0	0	0	0	0	0	0	0	0	0	0	0	0
ENSG00000276015	KCNQ1OT1_5	0	0	0	0	0	0	0	0	0	0	0	0	0	0	0	0	0	0	0	0	0	0	0	0	0	0	0	0	0	0	0	0	0	0	0	0	0	0	0	0	0	0	0	0	0	0	0	0
ENSG00000255159	RP11-318C2.1	0	0	0	0	0	0	0	0	0	0	0	0	0	0	0	0	0	0	0	0	0	0	0	0	0	0	0	0	0	0	0	0	0	0	0	0	0	0	0	0	0	0	0	0	0	0	0	0
ENSG00000162139	NEU3	0	0	0	0	0	0	0	0	0	0	0	0	0	0	0	0	0	0	0	0	0	0	0	0	0	0	0	0	0	0	0	0	0	0	0	0	0	0	0	0	0	0	0	0	0	0	0	0
ENSG00000275771	AC140725.8	0	0	0	0	0	0	0	0	0	0	0	0	0	0	0	0	0	0	0	0	0	0	0	0	0	0	0	0	0	0	0	0	0	0	0	0	0	0	0	0	0	0	0	0	0	0	0	0
ENSG00000267361	LOC100421166	0	0	0	0	0	0	0	0	0	0	0	0	0	0	0	0	0	0	0	0	0	0	0	0	0	0	0	0	0	0	0	0	0	0	0	0	0	0	0	0	0	0	0	0	0	0	0	0
ENSG00000063180	CA11	0	0	0	0	0	0	0	0	0	0	0	0	0	0	0	0	0	0	0	0	0	0	0	0	0	0	0	0	0	0	0	0	0	0	0	0	0	0	0	0	0	0	0	0	0	0	0	0
ENSG00000187904	AC097382.5	0	0	0	0	0	0	0	0	0	0	0	0	0	0	0	0	0	0	0	0	0	0	0	0	0	0	0	0	0	0	0	0	0	0	0	0	0	0	0	0	0	0	0	0	0	0	0	0
ENSG00000221275	MIR548I2	0	0	0	0	0	0	0	0	0	0	0	0	0	0	0	0	0	0	0	0	0	0	0	0	0	0	0	0	0	0	0	0	0	0	0	0	0	0	0	0	0	0	0	0	0	0	0	0
ENSG00000273767	ZNRD1-AS1_2	0	0	0	0	0	0	0	0	0	0	0	0	0	0	0	0	0	0	0	0	0	0	0	0	0	0	0	0	0	0	0	0	0	0	0	0	0	0	0	0	0	0	0	0	0	0	0	0
ENSG00000215586	RP5-836E8.1	1	1	1	1	1	1	1	1	1	1	1	1	0.2	0	0	0	0	0	0	0	0	0	0	0	0	0	0	0	0	0	0	0	0	0	0	0	0	0	0	0	0	0	0	0	0	0	0	0
LRG_72	IL12RB1	0	0	0	0	0	0	0	0	0	0	0	0	0	0	0	0	0	0	0	0	0	0	0	0	0	0	0	0	0	0	0	0	0	0	0	0	0.15	1	1	1	1	1	1	1	1	1	1	1
ENSG00000223597	CTD-2296D1.5	0	0	0	0	0	0	0	0	0	0	0	0	0	0	0	0	0	0	0	0	0	0	0	0	0	0	0	0	0	0	0	0	0	0	0	0	0	0	0	0	0	0	0	0	0	0	0	0
ENSG00000170604	IRF2BP1	0	0	0	0	0	0	0	0	0	0	0	0	0	0	0	0	0	0	0	0	0	0	0	0	0	0	0	0	0	0	0	0	0	0	0	0	0	0	0	0	0	0	0	0	0	0	0	0
ENSG00000252931	RNU6-231P	0	0	0	0	0	0	0	0	0	0	0	0	0	0	0	0	0	0	0	0	0	0	0	0	0	0	0	0	0	0	0	0	0	0	0	0	0	0	0	0	0	0	0	0	0	0	0	0
ENSG00000230496	MTCO2P7	2	0.25	0	0	0	0	0	0	0	0	0	0	0	0	0	0	0	0	0	0	0	0	0	0	0	0	0	0	0	0	0	0	0	0	0	0	0	0	0	0	0	0	0	0	0	0	0	0
ENSG00000222870	RNU6-1328P	0	0	0	0	0	0	0	0	0	0	0	0	0	0	0	0	0	0	0	0	0	0	0	0	0	0	0	0	0	0	0	0	0	0	0	0	0	0	0	0	0	0	0	0	0	0	0	0
ENSG00000007202	KIAA0100	0	0	0	0	0	0	0	0	0	0	0	0	0	0	0	0	0	0	0	0	0	0	0	0	0	0	0	0	0	0	0	0	0	0	0	0	0	0	0	0	0	0	0	0	0	0	0	0
ENSG00000270782	RP11-500K19.2	0	0	0	0	0	0	0	0	0	0	0	0	0	0	0	0	0	0	0	0	0	0	0	0	0	0	0	0	0	0	0	0	0	0	0	0	0	0	0	0	0	0	0	0	0	0	0	0
ENSG00000234033	RAC1P8	0	0	0	0	0	0	0	0	0	0	0	0	0	0	0	0	0	0	0	0	0	0	0	0	0	0	0	0	0	0	0	0	0	0	0	0	0	0	0	0	0	0	0	0	0	0	0	0
ENSG00000249768	HSPE1P10	1	1	1	1	1	1	1	1	1	1	0.3	0	0	0	0	0	0	0	0	0	0	0	0	0	0	0	0	0	0	0	0	0	0	0	0	0	0	0	0	0	0	0	0	0	0	0	0	0
ENSG00000237959	RPL36AP10	0	0	0	0	0	0	0	0	0	0	0	0	0	0	0	0	0	0	0	0	0	0	0	0	0	0	0	0	0	0	0	0	0	0	0	0	0	0	0	0	0	0	0	0	0	0	0	0
ENSG00000278189	RNA5-8S5	0	0	0	0	0	0	0	0	0	0	0	0	0	0	0	0	0	0	0	0	0	0	0	0	0	0	0	0	0	0	0	0	0	0	0	0	0	0	0	0	0	0	0	0	0	0	0	0
ENSG00000253868	FER1L6-AS2	0	0	0	0	0	0	0	0	0	0	0	0	0	0	0	0	0	0	0	0	0	0	0	0	0	0	0	0	0	0	0	0	0	0	0	0	0	0	0	0	0	0	0	0	0	0	0	0
ENSG00000226341	MTCYBP39	0	0	0	0	0	0	0	0	0	0	0	0	0	0	0	0	0	0	0	0	0	0	0	0	0	0	0	0	0	0	0	0	0	0	0	0	0	0	0	0	0	0	0	0	0	0	0	0
ENSG00000214210	RP11-208P4.1	0	0	0	0	0	0	0	0	0	0	0	0	0	0	0	0	0	0	0	0	0	0	0	0	0	0	0	0	0	0	0	0	0	0	0	0	0	0	0	0	0	0	0	0	0	0	0	0
ENSG00000088179	PTPN4	0	0	0	0	0	0	0	0	0	0	0	0	0	0	0	0	0	0	0	0	0	0	0	0	0	0	0	0	0	0	0	0	0	0	0	0	0	0	0	0	0	0	0	0	0	0	0	0
ENSG00000207044	RNU6-1226P	0	0	0	0	0	0	0	0	0	0	0	0	0	0	0	0	0	0	0	0	0	0	0	0	0	0	0	0	0	0	0	0	0	0	0	0	0	0	0	0	0	0	0	0	0	0	0	0
ENSG00000241054	RP5-1002M8.4	0	0	0	0	0	0	0	0	0	0	0	0	0	0	0	0	0	0	0	0	0	0	0	0	0	0	0	0	0	0	0	0	0	0	0	0	0	0	0	0	0	0	0	0	0	0	0	0
ENSG00000205057	CLLU1OS	0	0	0	0	0	0	0	0	0	0	0	0	0	0	0	0	0	0	0	0	0	0	0	0	0	0	0	0	0	0	0	0	0	0	0	0	0	0	0	0	0	0	0	0	0	0	0	0
ENSG00000231388	RP11-702C7.2	0	0	0	0	0	0	0	0	0	0	0	0	0	0	0	0	0	0	0	0	0	0	0	0	0	0	0	0	0	0	0	0	0	0	0	0	0	0	0	0	0	0	0	0	0	0	0	0
ENSG00000179002	TAS1R2	0	0	0	0	0	0	0	0	0	0	0	0	0	0	0	0	0	0	0	0	0	0	0	0	0	0	0	0	0	0	0	0	0	0	0	0	0	0	0	0	0	0	0	0	0	0	0	0
ENSG00000132294	EFR3A	0	0	0	0	0	0	0	0	0	0	0	0	0	0	0	0	0	0	0	0	0	0	0	0	0	0	0	0	0	0	0	0	0	0	0	0	0	0	0	0	0	0	0	0	0	0	0	0
ENSG00000139291	TMEM19	2	2	2	2	2	2	2	2	2	2	2	2	2	2	2	2	2	2	2	2	2	2	2	2	2	2	2	2	2	2	2	2	2	2	2	2	2	2	2	2	2	2	2	2	2	2	2	2
ENSG00000204365	C10orf126	0	0	0	0	0	0	0	0	0	0	0	0	0	0	0	0	0	0	0	0	0	0	0	0	0	0	0	0	0	0	0	0	0	0	0	0	0	0	0	0	0	0	0	0	0	0	0	0
ENSG00000259201	RP11-56B16.5	0	0	0	0	0	0	0	0	0	0	0	0	0	0	0	0	0	0	0	0	0	0	0	0	0	0	0	0	0	0	0	0	0	0	0	0	0	0	0	0	0	0	0	0	0	0	0	0
ENSG00000164985	PSIP1	0	0	0	0	0	0	0	0	0	0	0	0	0	0	0	0	0.35	1	1	1	1	1	1	1	1	1	1	1	1	1	1	1	1	1	1	1	1	1	1	1	1	1	1	1	1	1	1	1
ENSG00000154920	EME1	0	0	0	0	0	0	0	0	0	0	0	0	0	0	0	0	0	0	0	0	0	0	0	0	0	0	0	0	0	0	0	0	0	0	0	0	0	0	0	0	0	0	0	0	0	0	0	0
ENSG00000200794	RN7SKP250	0	0	0	0	0	0	0	0	0	0	0	0	0	0	0	0	0	0	0	0	0	0	0	0	0	0	0	0	0	0	0	0	0	0	0	0	0	0	0	0	0	0	0	0	0	0	0	0
ENSG00000108826	MRPL27	0	0	0	0	0	0	0	0	0	0	0.3	1	1	1	1	1	1	1	1	1	1	1	1	1	1	1	1	1	1	1	1	1	1	1	1	1	1	1	1	1	1	1	1	1	1	1	1	1
ENSG00000260518	BMS1P8	0	0	0	0	0	0	0	0	0	0	0	0	0	0	0	0	0	0	0	0	0	0	0	0	0	0	0	0	0	0	0	0	0	0	0	0	0	0	0	0	0	0	0	0	0	0	0	0
ENSG00000214917	RP11-53I6.1	0	0	0	0	0	0	0	0	0	0	0	0	0	0	0	0	0	0	0	0	0	0	0	0	0	0	0	0	0	0	0	0	0	0	0	0	0	0	0	0	0	0	0	0	0	0	0	0
ENSG00000178162	FAR2P2	0	0	0	0	0	0	0	0	0	0	0	0	0	0	0	0	0	0	0	0	0	0	0	0	0	0	0	0	0	0	0	0	0	0	0	0	0	0	0	0	0	0	0	0	0	0	0	0
ENSG00000270533	bP-21201H5.1	0	0	0	0	0	0	0	0	0	0	0	0	0	0	0	0	0	0	0	0	0	0	0	0	0	0	0	0	0	0	0	0	0	0	0	0	0	0	0	0	0	0	0	0	0	0	0	0
ENSG00000250560	RP11-598G2.1	0	0	0	0	0	0	0	0	0	0	0	0	0	0	0	0	0	0	0	0	0	0	0	0	0	0	0	0	0	0	0	0	0	0	0	0	0	0	0	0	0	0	0	0	0	0	0	0
ENSG00000276916	RP11-230F18.6	1	1	1	1	1	1	1	1	1	1	1	1	1	1	1	1	1	1	1	1	1	1	1	1	1	1	1	1	1	1	1	1	1	1	1	1	1	1	1	0.7	0	0	0	0	0	0	0	0
ENSG00000269935	RP11-482M8.3	0	0	0	0	0	0	0	0	0	0	0	0	0	0	0	0	0	0	0	0	0	0	0	0	0	0	0	0	0	0	0	0	0	0	0	0	0	0	0	0	0	0	0	0	0	0	0	0
ENSG00000231858	AC067945.4	0	0	0	0	0	0	0	0	0	0	0	0	0	0	0	0	0	0	0	0	0	0	0	0	0	0	0	0	0	0	0	0	0	0	0	0	0	0	0	0	0	0	0	0	0	0	0	0
ENSG00000065029	ZNF76	0	0	0.8	1	1	1	1	1	1	1	1	1	1	1	1	1	1	1	1	1	1	1	1	1	1	1	1	1	1	1	1	1	1	1	1	1	1	1	1	1	1	1	1	1	1	1	1	1
ENSG00000219451	AC005251.3	0	0	0	0	0	0	0	0	0	0	0	0	0	0	0	0	0	0	0	0	0	0	0	0	0	0	0	0	0	0	0	0	0	0	0	0	0	0	0	0	0	0	0	0	0	0	0	0
ENSG00000232631	MTND2P23	0	0	0	0	0	0	0	0	0	0	0	0	0	0	0	0	0	0	0	0	0	0	0	0	0	0	0	0	0	0	0	0	0.6	1	1	1	1	1.85	4	4	4	4	4	4	4	4	4	4
ENSG00000228986	RP13-228J13.8	0	0	0	0	0	0	0	0	0	0	0	0	0	0	0	0	0	0	0	0	0	0	0	0	0	0	0	0	0	0	0	0	0	0	0	0	0	0	0	0	0	0	0	0	0	0	0	0
ENSG00000200413	SNORD114-26	0	0	0	0	0	0	0	0	0	0	0	0	0	0	0	0	0	0	0	0	0	0	0	0	0	0	0	0	0	0	0	0	0	0	0	0	0	0	0	0	0	0	0	0	0	0	0	0
ENSG00000165916	PSMC3	0	0	0	0	0	0	0	0	0	0	0	0	0	0	0	0	0	0	0	0	0	0	0	0	0	0	0	0	0	0	0	0	0	0	0	0	0	0	0	0	0	0	0	0	0	0	0	0
ENSG00000249072	RP11-777B9.5	0	0	0	0	0	0	0	0	0	0	0	0	0	0	0	0	0	0	0	0	0	0	0	0	0	0	0	0	0	0	0	0	0	0	0	0	0	0	0	0	0	0	0	0.55	1	1	1	1
ENSG00000154118	JPH3	14	15.2	16.9	18.85	20	20	20	20	20	20	20	20	20	20	20	20	20	20	20	20	20	20	20	20	20	20	20	20	20	20	20	20	20	20	20	20	20	20	20	20	20	20	20	20	20	20	20	20
ENSG00000235942	LCE6A	0	0	0	0	0	0	0	0	0	0	0	0	0	0	0	0	0	0	0	0	0	0	0	0	0	0	0	0	0	0	0	0	0	0	0	0	0	0	0	0	0	0	0	0	0	0	0	0
ENSG00000248854	HNRNPH1P3	0	0	0	0	0	0	0	0	0	0	0	0	0	0	0	0	0	0	0	0	0	0	0	0	0	0	0	0	0	0	0	0	0	0	0	0	0	0	0	0	0	0	0	0	0	0	0	0
ENSG00000260351	RP11-382A20.6	0	0	0	0	0	0	0	0	0	0	0	0	0	0	0	0	0	0	0	0	0	0	0	0	0	0	0	0	0	0	0	0	0	0	0	0	0	0	0	0	0	0	0	0	0	0	0	0
ENSG00000113318	MSH3	2	2	2	3.7	8.3	27.15	29.55	31.9	32	32.75	33	33	33	33	33	33	33	33	33.15	40.2	48	48	48.9	52.1	55	55	56	57	57.95	70.1	71	72.6	73	73	73.5	74.1	79.8	82.8	85	85	85	85.6	87	90.5	92.95	95.45	99.75	100
ENSG00000232218	RP1-149A16.16	0	0	0	0	0	0	0	0	0	0	0	0	0	0	0	0	0	0	0	0	0	0	0	0	0	0	0	0	0	0	0	0	0	0	0	0	0	0	0	0	0	0	0	0	0	0	0	0
ENSG00000197323	TRIM33	0	0	0	0	0	0	0	0	0	0	0	0	0	0	0	0	0	0	0	0	0	0	0	0	0	0	0	0	0	0	0	0	0	0	0	0	0	0	0	0	0	0	0	0	0	0	0	0
ENSG00000274383	CTD-2017F17.2	0	0	0	0	0	0	0	0	0	0	0	0	0	0	0	0	0	0	0	0	0	0	0	0	0	0	0	0	0	0	0	0	0	0	0	0	0	0	0	0	0	0	0	0	0	0	0	0
ENSG00000200612	SNORD114-25	0	0	0	0	0	0	0	0	0	0	0	0	0	0	0	0	0	0	0	0	0	0	0	0	0	0	0	0	0	0	0	0	0	0	0	0	0	0	0	0	0	0	0	0	0	0	0	0
ENSG00000236007	MTCO1P46	4	4	4	4	4	4	4	4	4	4	4	4	4	4	4	4	4	4	4	4	4	4	4	4	4	4	4	4	4	4	4	4	4	4	4	4	4	4	4	4	4	4	4	4	4	4	4	4
ENSG00000137154	RPS6	0	0	0	0	0	0	0	0	0	0	0	0	0	0	0	0	0	0	0	0	0	0	0	0	0	0	0	0	0	0	0	0	0	0	0	0	0	0	0	0	0	0	0	0	0	0	0	0
ENSG00000124785	NRN1	0	0	0	0	0	0	0	0	0	0	0	0	0	0	0	0	0	0	0	0	0	0	0	0	0	0	0	0	0	0	0	0	0	0	0	0	0	0	0	0	0	0	0	0	0	0	0	0
ENSG00000261095	RP11-899L11.1	0	0	0	0	0	0	0	0	0	0	0	0	0	0	0	0	0	0	0	0	0	0	0	0	0	0	0	0	0	0	0	0	0	0	0	0	0	0	0	0	0	0	0	0	0	0	0	0
ENSG00000239021	RNA5SP246	0	0	0	0	0	0	0	0	0	0	0	0	0	0	0	0	0	0	0	0	0	0	0	0	0	0	0	0	0	0	0	0	0	0	0	0	0	0	0	0	0	0	0	0	0	0	0	0
ENSG00000270394	MTRNR2L13	0	0	0	0	0	0	0	0	0	0	0	0	0	0	0	0	0	0	0	0	0	0	0	0	0	0	0	0	0	0	0	0	0	0	0	0	0	0	0	0	0	0	0	0	0	0	0	0
ENSG00000174946	GPR171	1	1	1	1	1	1	1	1	1	1	1	1	1	1	1	1	1	1	1	1	1	1	1	1	1	1	1	1	1	1	1	1	1	1	1	1	1	1	1	1	1	1	1	1	1	1	1	1
ENSG00000205856	C22orf42	0	0	0	0	0	0	0	0	0	0	0	0	0	0	0	0	0	0	0	0	0	0	0	0	0	0	0	0	0	0	0	0	0	0	0	0	0	0	0	0	0	0	0	0	0	0	0	0
ENSG00000283377	RP11-193H5.7	2	2	2	2	2	2	2	2	2	2	2	2	2	2	2	2	2	2	2	2	2	2	2	2	2	2	2	2	2	2	2	2	2	2	2	2	2	2	2	2	2	2	1.4	0	0	0	0	0
ENSG00000201594	RNA5SP517	0	0	0	0	0	0	0	0	0	0	0	0	0	0	0	0	0	0	0	0	0	0	0	0	0	0	0	0	0	0	0	0	0	0	0	0	0	0	0	0	0	0	0	0	0	0	0	0
ENSG00000267199	RP11-861E21.2	0	0	0	0	0	0	0	0	0	0	0	0	0	0	0	0	0	0	0	0	0	0	0	0	0	0	0	0	0	0	0	0	0	0	0	0	0	0	0	0	0	0	0	0	0	0	0	0
ENSG00000238597	SNORD4B	0	0	0	0	0	0	0	0	0	0	0	0	0	0	0	0	0	0	0	0	0	0	0	0	0	0	0	0	0	0	0	0	0	0	0	0	0	0	0	0	0	0	0	0	0	0	0	0
ENSG00000237668	RPS15AP38	0	0	0	0	0	0	0	0	0	0	0	0	0	0	0	0	0	0	0	0	0	0	0	0	0	0	0	0	0	0	0	0	0	0	0	0	0	0	0	0	0	0	0	0	0	0	0	0
ENSG00000271192	RP4-555D20.3	0	0	0	0	0	0	0	0	0	0	0	0	0	0	0	0	0	0	0	0	0	0	0	0	0	0	0	0	0	0	0	0	0	0	0	0	0	0	0	0	0	0	0	0	0	0	0	0
ENSG00000255863	AC073610.5	1	1	1	1	1	1	1	1	1	1	1	1	1	1	1	1	1	1	1	1	1	1	1	1	1	1	1	1	1	1	1	1	1	1	1	1	1	1	1	1	1	1	1	1	1	1	1	1
ENSG00000230314	ELOVL2-AS1	0	0	0	0	0	0	0	0	0	0	0	0	0	0	0	0	0	0	0	0	0	0	0	0	0	0	0	0	0	0	0	0	0	0	0	0	0	0	0	0	0	0	0	0	0	0	0	0
ENSG00000123411	IKZF4	0	0	0	0	0	0	0	0	0	0	0	0	0	0	0	0	0	0	0	0	0	0	0	0	0	0	0	0	0	0	0	0	0	0	0	0	0	0	0	0	0	0	0	0	0	0	0	0
ENSG00000257222	RP11-554E23.4	0	0	0	0	0	0	0	0	0	0	0	0	0	0	0	0	0	0	0	0	0	0	0	0	0	0	0	0	0	0	0	0	0	0	0	0	0	0	0	0	0	0	0	0	0	0	0	0
ENSG00000276550	HERC2P2	0	0	0	0	0	0	0	0	0	0	0	0	0	0	0	0	0	0	0	0	0	0	0	0	0	0	0	0	0	0	0	0	0	0	0	0	0	0	0	0	0	0	0	0	0	0	0	0
ENSG00000164062	APEH	0	0	0	0	0	0	0	0	0	0	0	0	0	0	0	0	0	0	0	0	0	0	0	0	0	0	0	0	0	0	0	0	0	0	0	0	0	0	0	0	0	0	0	0	0	0	0	0
ENSG00000272345	RP1-30M3.5	0	0	0	0	0	0	0	0	0	0	0	0	0	0	0	0	0	0	0	0	0	0	0	0	0	0	0	0	0	0	0	0	0	0	0	0	0	0	0	0	0	0	0	0	0	0	0	0
ENSG00000212280	RNA5SP256	0	0	0	0	0	0	0	0	0	0	0	0	0	0	0	0	0	0	0	0	0	0	0	0	0	0	0	0	0	0	0	0	0	0	0	0	0	0	0	0	0	0	0	0	0	0	0	0
ENSG00000236875	DDX11L5	0	0	0	0	0	0	0	0	0	0	0	0	0	0	0	0	0	0	0	0	0	0	0	0	0	0	0	0	0	0	0	0	0	0	0	0	0	0	0	0	0	0	0	0	0	0	0	0
ENSG00000109920	FNBP4	0	0	0	0	0	0	0	0	0	0	0	0	0	0	0	0	0	0	0	0	0	0	0	0	0	0	0	0	0	0	0	0	0	0	0	0	0	0	0	0	0	0	0	0	0	0	0	0
ENSG00000237534	LINC00383	1	1	1	1	1	1	1	1	1	1	1	1	1	1	1	1	1	1	1	1	1	1	1	1	1	1	1	1	1	1	1	1	1	1	1	1	1	1	0.25	0	0	0	0	0	0	0	0	0
ENSG00000169750	RAC3	0	0	0	0	0	0	0	0	0	0	0	0	0	0	0	0	0	0	0	0	0	0	0	0	0	0	0	0	0	0	0	0	0	0	0	0	0	0	0	0	0	0	0	0	0	0	0	0
ENSG00000228283	KATNBL1P6	0	0	0	0	0	0	0	0	0	0	0	0	0	0	0	0	0	0	0	0	0	0	0	0	0	0	0	0	0	0	0	0	0	0	0	0	0	0	0	0	0	0	0	0	0	0	0	0
ENSG00000043462	LCP2	0	0	0	0	0	0	0	0	0	0	0	0	0	0.1	2	2	2	2	2	2	2	2	2	2	2	2	2	2	2	2	2	2	2	2	2	2	2	2	2	2	2	2	2	2	2	2	2	2
ENSG00000213655	CTD-2347I17.1	2	2	2	2	2	2	2	2	2	2	2	2	2	2	2	2	2	2	2	2	2	2	2	2	2	2	2	2	2	2	2	2	2	2	2	2	2	2	2	2	2	2	2	2	2	2	2	2
ENSG00000259278	RP11-62C7.2	0	0	0	0	0	0	0	0	0	0	0	0	0	0	0	0	0	0	0	0	0	0	0	0	0	0	0	0	0	0	0	0	0	0	0	0	0	0	0	0	0	0	0	0	0	0	0	0
ENSG00000199409	Y_RNA	1	1	1	1	1	1	1	1	1	1	1	1	1	1	1	1	1	1	1	1	1	1	1	1	1	1	1	1	1	1	1	1	1	1	1	1	1	1	1	1	1	1	1	1	1	1	1	1
ENSG00000238645	snoU13	0	0	0	0	0	0	0	0	0	0	0	0	0	0	0	0	0	0	0	0	0	0	0	0	0	0	0	0	0	0.1	2	2	2	2	2	2	2	2	2	2	2	2	2	2	2	2	2	2
ENSG00000257915	GLULP5	0	0	0	0	0	0	0	0	0	0	0	0	0	0	0	0	0	0	0	0	0	0	0	0	0	0	0	0	0	0	0	0	0	0	0	0	0	0	0	0	0	0	0	0	0	0	0	0
LRG_519	SDHAF2	0	0	0	0	0	0	0	0	0	0	0	0	0	0	0	0	0	0	0	0	0	0	0	0	0	0	0	0	0	0	0	0	0	0	0	0	0	0	0	0	0	0	0	0	0	0	0	0
ENSG00000136021	SCYL2	0	0	0	0	0	0	0	0	0	0	0	0	0	0	0	0	0	0	0	0	0	0	0	0	0	0	0	0	0	0	0	0	0	0	0	0	0	0	0	0	0	0	0	0	0	0	0	0
ENSG00000166153	DEPDC4	0	0	0	0	0	0	0	0	0	0	0	0	0	0	0	0	0	0	0	0	0	0	0	0	0	0	0	0	0	0	0	0	0	0	0	0	0	0	0	0	0	0	0	1	1	1	1	1
ENSG00000272121	RP4-555D20.4	0	0	0	0	0	0	0	0	0	0	0	0	0	0	0	0	0	0	0	0	0	0	0	0	0	0	0	0	0	0	0	0	0	0	0	0	0	0	0	0	0	0	0	0	0	0	0	0
ENSG00000162702	ZNF281	0	0	0	0	0	0	0	0	0	0	0	0	0	0	0	0	0	0	0	0	0	0	0	0	0	0	0	0	0	0	0	0	0	0	0	0	0	0	0	0	0	0	0	0	0	0	0	0
ENSG00000227275	MTND6P10	1	1	1	1	1	1	1	1	1	1	1	1	1	1	1	1	1	1	1	1	1	1	1	1	1	1	1	1	1	1	1	1	1	1	1	1	1	1	1	1	1	1	1	1	1	1	1	1
ENSG00000105341	ATP5SL	0	0	0	0	0	0	0	0	0	0	0	0	0	0	0	0	0	0	0	0	0	0	0	0	0	0	0	0	0	0	0	0	0	0	0	0	0	0	0	0	0	0	0	0	0	0	0	0
ENSG00000189229	AC069277.2	0	0	0	0	0	0	0	0	0	0	0	0	0	0	0	0	0	0	0	0	0	0	0	0	0	0	0	0	0	0	0	0	0	0	0	0	0	0	0	0	0	0	0	0	0	0	0	0
ENSG00000111249	CUX2	0	0	0	0	0	0	0	0	0	0	0	0	0	0	0	0	0	0	0	0	0	0	0	0	0	0	0	0	0	0	0	0	0	0	0	0	0	0	0	0	0	0	0	0	0	0	0	0
ENSG00000237127	LL22NC03-84E4.8	0	0	0	0	0	0	0	0	0	0	0	0	0	0	0	0	0	0	0	0	0	0	0	0	0	0	0	0	0	0	0	0	0	0	0	0	0	0	0	0	0	0	0	0	0	0	0	0
ENSG00000233285	MTCYBP10	0	0	0	0	0	0	0	0	0	0	0	0	0	0	0	0	0	0	0	0	0	0	0	0	0	0	0	0	0	0	0	0	0	0	0	0	0	0	0	0	0	0	0	0	0	0	0	0
ENSG00000244457	ENO1P1	0	0	0	0	0	0	0	0	0	0	0	0	0	0	0	0	0	0	0	0	0	0	0	0	0	0	0	0	0	0	0	0	0	0	0	0	0	0	0	0	0	0	0	0	0	0	0	0
ENSG00000236636	RP11-211A18.1	0	0	0	0.15	1	1	1	1	1	1	1	1	1	1	1	1	1	1	1	1	1	1	1	1	1	1	1	1	1	1	1	1	1	1	1	1	1	1	1	1	1	1	1	1	1	1	1	1
ENSG00000253245	MTND1P36	0	0	0	0	0	0	0	0	0	0	0	0	0	0	0	0	0	0	0	0	0	0	0	0	0	0	0	0	0	0	0	0	0	0	0	0	0	0	0	0	0	0	0	0	0	0	0	0
ENSG00000137825	ITPKA	1	1	1	1	1	1	1	1	1	1	1	1	1	1	1	1	1	1	1	1	1	1	1	1	1	1	1	1	1	1	1	1	1	1	1	0.9	0	0	0	0	0	0	0	0	0	0	0	0
ENSG00000185989	RASA3	0	0	0	0	0	0	0	0	0	0	0	0	0	0	0	0	0	0	0	0	0	0	0	0	0	0	0	0	0	0	0	0	0	0	0	0	0	0	0	0	0	0	0	0	0	0	0	0
ENSG00000164816	DEFA5	0	0	0	0	0	0	0	0	0	0	0	0	0	0	0	0	0	0	0	0	0	0	0	0	0	0	0	0	0	0	0	0	0	0	0	0	0	0	0	0	0	0	0	0	0	0	0	0
ENSG00000264316	MTCO3P13	6.9	5	4.55	4	4	4	4	4	4	4	4	4	4	4	4	4	4	4	4	4	5	16.75	28.8	30.7	31	31	30.9	31.3	33	33	33	33	33	33	33	33	33	33	33	33	33	33	32	32	32	32	32	32
ENSG00000233741	AC016691.2	0	0	0	0	0	0	0	0	0	0	0	0	0	0	0	0	0	0	0	0	0	0	0	0	0	0	0	0	0	0	0	0	0	0	0	0	0	0	0	0	0	0	0	0	0	0	0	0
ENSG00000119004	CYP20A1	0	0	0	0	0	0	0	0	0	0	0	0	0	0	0	0	0	0	0	0	0	0	0	0	0	0	0	0	0	0	0	0	0	0	0	0	0	0	0	0	0	0	0	0	0	0	0	0
ENSG00000239365	RPS26P49	0	0	0	0	0	0	0	0	0	0	0	0	0	0	0	0	0	0	0	0	0	0	0	0	0	0	0	0	0	0	0	0	0	0	0	0	0	0	0	0	0	0	0	0	0	0	0	0
ENSG00000149532	CPSF7	0	0	0	0	0	0	0	0	0	0	0	0	0	0	0	0	0	0	0	0	0	0	0	0	0	0	0	0	0	0	0	0	0	0	0	0	0	0	0	0	0	0	0	0	0	0.95	1	1
ENSG00000167985	SDHAF2	0	0	0	0	0	0	0	0	0	0	0	0	0	0	0	0	0	0	0	0	0	0	0	0	0	0	0	0	0	0	0	0	0	0	0	0	0	0	0	0	0	0	0	0	0	0	0	0
ENSG00000119574	ZBTB45	0	0	0	0	0	0	0	0	0	0	0.6	1	2.7	3	3	3	3	3	3.75	4	4	4	7	7	7	7	7	7	7	7.8	9	9	9.65	10	10	10	10	10	10	10	10	10	10	10	10	10	10	10
ENSG00000164944	KIAA1429	0	0	0	0	0	0	0	0	0	0	0	0	0	0	0	0	0	0	0	0	0	0	0	0	0	0	0	0	0	0	0	0	0	0	0	0	0	0	0	0	0	0	0	0	0	0	0	0
ENSG00000147443	DOK2	0	0	0	0	0	0	0	0	0	0	0	0	0	0	0	0	0	0	0	0	0	0	0	0	0	0	0	0	0	0	0	0	0	0	0	0	0	0	0	0	0	0	0	0	0	0	0	0
ENSG00000277162	DUX4L30	0	0	0	0	0	0	0	0	0	0	0	0	0	0	0	0	0	0	0	0	0	0	0	0	0	0	0	0	0	0	0	0	0	0	0	0	0	0	0	0	0	0	0	0	0	0	0	0
ENSG00000265386	RN7SL219P	0	0	0	0	0	0	0	0	0	0	0	0	0	0	0	0	0	0	0	0	0	0	0	0	0	0	0	0	0	0	0	0	0	0	0	0	0	0	0	0	0	0	0	0	0	0	0	0
ENSG00000119547	ONECUT2	0	0	0	0	0	0	0	0	0	0	0	0	0	0	0	0	0	0	0	0	0	0	0	0	0	0	0	0	0	0	0	0	0	0	0	0	0	0	0	0	0	0	0	0	0	0	0	0
ENSG00000248173	RP11-659O3.1	1	1	1	1	1	1	1	1	1	1	1	0.3	0	0	0	0	0	0	0	0	0	0	0	0	0	0	0	0	0	0	0	0	0	0	0	0	0	0	0	0	0	0	0	0	0	0	0	0
ENSG00000274487	CH17-431G21.1	0	0	0	0	0	0	0.35	1	1	1	1	1	1	1	1	1	1	1	1	1	1	1	1	1	1	1	1	1	1	1	1	1	1	1	1	1	1	1	1	1	1	1	1	1	1	1	1	1
ENSG00000267729	AC010761.14	0	0	0	0	0	0	0	0	0	0	0	0	0	0	0	0	0	0	0	0	0	0	0	0	0	0	0	0	0	0	0	0	0	0	0	0	0	0	0	0	0	0	0	0	0	0	0	0
ENSG00000236744	RP11-168O22.1	0	0	0	0	0	0	0	0	0	0	0	0	0	0	0	0	0	0	0	0	0	0	0	0	0	0	0	0	0	0	0	0	0	0	0	0	0.7	1	1	1	1	1	1	1	1	1	1	1
ENSG00000265561	MIR1268B	0	0	0	0	0	0	0	0	0	0	0	0	0	0	0	0	0	0	0	0	0	0	0	0	0	0	0	0	0	0	0	0	0	0	0	0	0	0	0	0	0	0	0	0	0	0	0	0
ENSG00000274258	MIR6728	0	0	0	0	0	0	0	0	0	0	0	0	0	0	0	0	0	0	0	0	0	0	0	0	0	0	0	0	0	0	0	0	0	0	0	0	0	0	0	0	0	0	0	0	0	0	0	0
ENSG00000278596	MIR6077	0	0	0	0	0	0	0	0	0	0	0	0	0	0	0	0	0	0	0	0	0	0	0	0	0	0	0	0	0	0	0	0	0	0	0	0	0	0	0	0	0	0	0	0	0	0	0	0
ENSG00000238825	RNU1-13P	0	0	0	0	0	0	0	0	0	0	0	0	0	0	0	0	0	0	0	0	0	0	0	0	0	0	0	0	0	0	0	0	0	0	0	0	0	0	0	0	0	0	0	0	0	0	0	0
ENSG00000231471	HMGN2P34	0	0	0	0	0	0	0	0	0	0	0	0	0	0	0	0	0	0	0	0	0	0	0	0	0	0	0	0	0	0	0	0	0	0	0	0	0	0	0	0	0	0	0	0	0	0	0	0
ENSG00000169604	ANTXR1	0	0	0	0	0	0	0	0	0	0	0	0	0	0	0	0	0	0	0	0	0	0	0	0	0	0	0	0	0	0	0	0	0	0	0	0	0	0	0	0	0	0	0	0	0	0	0	0
ENSG00000228434	AC004951.6	0	0.85	1	1	1	1	1	1	1	1	1	1	1	1	1	1	1	1	1	1	1	1	1	1	1	1	1	1	1	1	1	1	1	1	1	1	1	1	1	1	1	1	1	1	1	1	1	1
ENSG00000136897	MRPL50	0	0	0	0	0	0	0	0	0	0	0	0	0	0	0	0	0	0	0	0	0	0	0	0	0	0	0	0	0	0	0	0	0	0	0	0	0	0	0	0	0	0	0	0	0	0	0	0
ENSG00000136870	ZNF189	0	0	0	0	0	0	0	0	0	0	0	0	0	0	0	0	0	0	0	0	0	0	0	0	0	0	0	0	0	0	0	0	0	0	0	0	0	0	0	0	0	0	0	0	0	0	0	0
ENSG00000165152	TMEM246	1	1	1	1	1	1	1	1	1	1	1	1	1	1	1	1	1	1	1	1	1	1	1	1	1	1	1	1	1	1	1	1	1	1	1	1	1	1	1	1	1	1	1	1	1	1	1	1
ENSG00000147010	SH3KBP1	0	0	0	0	0	0	0	0	0	0	0	0	0	0	0	0	0	0	0	0	0	0	0	0	0	0	0	0	0	0.6	1	1	1	1	1	1	1	1	1	1	1	1	1	1	1	1	1	1
ENSG00000236373	RP11-15K3.1	0	0	0	0	0	0	0	0	0	0	0	0	0	0	0	0	0	0	0	0	0	0	0	0	0	0	0	0	0	0	0	0	0	0	0	0	0	0	0	0	0	0	0	0	0	0	0	0
ENSG00000256172	RP11-473M14.3	0	0	0	0	0	0	0	0	0	0	0	0	0	0	0	0	0	0	0	0	0	0	0	0	0	0	0	0	0	0	0	0	0	0	0	0	0	0	0	0	0	0	0	0	0	0	0	0
ENSG00000204581	AC096670.3	0	0	0	0	0	0	0	0	0	0	0	0	0	0	0	0	0	0	0	0	0	0	0	0	0	0	0	0	0	0	0	0	0	0	0	0	0	0	0	0	0	0	0	0	0	0	0	0
ENSG00000155827	RNF20	0	0	0	0	0	0	0	0	0	0	0	0	0	0	0	0	0	0	0	0	0	0	0	0	0	0	0	0	0	0	0	0	0	0	0	0	0	0	0	0	0	0	0	0	0	0	0	0
ENSG00000266448	RP11-805L22.1	0	0	0	0	0	0	0	0	0	0	0	0	0	0	0	0	0	0	0	0	0	0	0	0	0	0	0	0	0	0	0	0	0	0	0	0	0	0	0	0	0	0	0	0	0	0	0	0
ENSG00000206659	Y_RNA	0	0	0	0	0	0	0	0	0	0	0	0	0	0	0	0	0	0	0	0	0	0	0	0	0	0	0	0	0	0	0	0	0	0	0	0	0	0	0	0	0	0	0	0	0	0	0	0
ENSG00000119397	CNTRL	0	0	0	0	0	0	0	0	0	0	0	0	0	0	0	0	0	0	0	0	0	0	0	0	0	0	0	0	0	0	0	0	0	0	0	0	0	0	0	0	0	0	0	0	0	0	0	0
ENSG00000233602	ERI3-IT1	0	0	0	0	0	0	0	0	0	0	0	0	0	0	0	0	0	0	0	0	0	0	0	0	0	0	0	0	0	0	0	0	0	0	0	0	0	0	0	0	0	0	0	0	0	0	0	0
ENSG00000144339	TMEFF2	0	0	0	0	0	0	0	0	0	0	0	0	0	0	0	0	0	0	0	0	0	0	0	0	0	0	0	0	0	0	0	0	0	0	0	0	0	0	0	0	0	0	0	0	0	0	0	0
ENSG00000254972	RP11-167J8.3	0	0	0	0	0	0	0	0	0	0	0	0	0	0	0	0	0	0	0	0	0	0	0	0	0	0	0	0	0	1.7	2	2	2	2	2	2	2	2	2	2	2	2	2	2	2	2	2	2
ENSG00000253543	RP11-89K10.2	0	0	0	0	0	0	0	0	0	0	0	0	0	0	0	0	0	0	0	0	0	0	0	0	0	0	0	0	0	0	0	0	0	0	0	0	0	0	0	0	0	0	0	0	0	0	0	0
ENSG00000199805	RNU1-134P	0	0	0	0	0	0	0	0	0	0	0	0	0	0	0	0	0	0	0	0	0	0	0	0	0	0	0	0	0	0	0	0	0	0	0	0	0	0	0	0	0	0	0	0	0	0	0	0
ENSG00000143368	SF3B4	0	0	0	0	0	0	0	0	0	0	0	0	0	0	0	0	0	0	0	0	0	0	0	0	0	0	0	0	0	0	0	0	0	0	0	0	0	0	0	0	0	0	0	0	0	0	0	0
ENSG00000126814	TRMT5	0	0	0	0	0	0	0	0	0	0	0	0	0	0	0	0	0	0	0	0	0	0	0	0	0	0	0	0	0	0	0	0	0	0	0	0	0	0	0	0	0	0	0	0	0	0	0	0
ENSG00000281889	AC073072.1	0	0	0	0	0	0	0	0	0	0	0	0	0	0	0	0	0	0	0	0	0	0	0	0	0	0	0	0	0	0	0	0	0	0	0	0	0	0	0	0	0	0	0	0	0	0	0	0
ENSG00000115415	STAT1	0	0	0	0	0	0	0	0	0	0	0	0	0	0	0	0	0	0	0	0	0	0	0	0	0	0	0	0	0	0	0	0	0	0	0	0	0	0	0	0	0	0	0	0	0	0	0	0
ENSG00000127540	UQCR11	0	0	0	0	0	0	0	0	0	0	0	0	0	0	0	0	0	0	0	0	0	0	0	0	0	0	0	0	0	0	0	0	0	0	0	0	0	0	0	0	0	0	0	0	0	0	0	0
ENSG00000228166	MTND1P11	0	0	0	0	0	0	0	0	0	0	0	0	0	0	0	0	0	0	0	0	0	0	0	0	0	0	0	0	0	0	0	0	0	0	0	0	0	0	0	0	0	0	0	0	0	0	0	0
ENSG00000235173	HGH1	0	0	0	0	0	0	0	0	0	0	0	0	0	0	0	0	0	0	0	0	0	0	0	0	0	0	0	0	0	0	0	0	0	0	0	0	0	0	0	0	0	0	0	0	0	0	0	0
ENSG00000188167	TMPPE	1	1	1	1	1	1	1	1	1	1	1	1	1	1	1	1	1	1	1	1	1	1	1	1	1	1	1	1	1	1	1	1	1	1	1	1	1	1	1	1	1	1	1	1	1	1	1	1
ENSG00000138378	STAT4	1	1	1	1	1	1	1	1	1	1	1	1	1	1	1	1	1	1	1	1	1	1	1	1	1	1	1	1	1	1	1	1	1	1	1	1	1	1	1	0.65	0	0	0	0	0	0	0	0
ENSG00000233937	CTC-338M12.4	0	0	0	0	0	0	0	0	0	0	0	0	0	0	0	0	0	0	0	0	0	0	0	0	0	0	0	0	0	0	0	0	0	0	0	0	0	0	0	0	0	0	0	0	0	0	0	0
ENSG00000267059	AC005943.2	0	0	0	0	0	0	0	0	0	0	0	0	0	0	0	0	0	0	0	0	0	0	0	0	0	0	0	0	0	0	0	0	0	0	0	0	0	0	0	0	0	0	0	0	0	0	0	0
ENSG00000253564	RP11-956J14.2	1	1	1	1	1	1	1	1	1	1	1	1	1	1	1	1	1	1	1	1	1	1	1	1	1	1	1	1	1	1	1	1	1	1	1	1	1	1	1	1	1	1	1	1	1	1	1	1
ENSG00000263716	SLC25A51P2	0	0	0	0	0	0	0	0	0	0	0	0	0	0	0	0	0	0	0	0	0	0	0	0	0	0	0	0	0	0	0	0	0	0	0	0	0	0	0	0	0	0	0	0	0	0	0	0
ENSG00000253615	RP11-597M17.2	4	4	4	4	4	4	4	4	4	4	4	4	4	4	4	4	4	4	4	4	4	4	4	4	4	4	4	4	4	4	4	4	4	4	4	4	4	4	4	4	4	4	4	4	4	4	4	4
ENSG00000047579	DTNBP1	0	0	0	0	0	0	0	0	0	0	0	0	0	0	0	0	0	0	0	0	0	0	0	0	0	0	0	0	0	0	0	0	0	0	0	0	0	0	0	0	0	0	0	0	0	0	0	0
LRG_588	DTNBP1	0	0	0	0	0	0	0	0	0	0	0	0	0	0	0	0	0	0	0	0	0	0	0	0	0	0	0	0	0	0	0	0	0	0	0	0	0	0	0	0	0	0	0	0	0	0	0	0
ENSG00000139974	SLC38A6	0	0	0	0	0	0	0	0	0	0	0	0	0	0	0	0	0	0	0	0	0	0	0	0	0	0	0	0	0	0	0	0	0	0	0	0	0	0	0	0	0	0	0	0	0	0	0	0
ENSG00000149548	CCDC15	2	2	2	2	2	2	2	2	2	2	2	2	2	2	2	2	2	2	2	2	2	2	2	2	2	2	2	2	2	1.25	1	0.65	0	0	0	0	0	0	0	0	0	0	0	0	0	0	0	0
ENSG00000232350	LL22NC03-102D1.16	0	0	0	0	0	0	0	0	0	0	0	0	0	0	0	0	0	0	0	0	0	0	0	0	0	0	0	0	0	0	0	0	0	0	0	0	0	0	0	0	0	0	0	0	0	0	0	0
ENSG00000267661	RP11-820I16.2	0	0	0	0	0	0	0	0	0	0	0	0	0	0	0	0	0	0	0	0	0	0	0	0	0	0	0	0	0	0	0	0	0.25	1	1	1	1	1	1	1	1	1	1	1	1	1	1	1
ENSG00000183971	NPW	0	0	0	0	0	0	0	0	0	0	0	0	0	0	0	0	0	0	0	0	0	0	0	0	0	0	0	0	0	0	0	0	0	0	0	0	0	0	0	0	0	0	0	0	0	0	0	0
ENSG00000254338	MAFA-AS1	0	0	0	0	0	0	0	0	0	0	0	0	0	0	0	0	0	0	0	0	0	0	0	0	0	0	0	0	0	0	0	0	0	0	0	0	0	0	0	0	0	0	0	0	0	0	0	0
ENSG00000167468	GPX4	0	0	0	0	0	0	0	0	0	0	0	0	0	0	0	0	0	0	0	0	0	0	0	0	0	0	0	0	0	0	0	0	0	0	0	0	0	0	0	0	0	0	0	0	0	0	0	0
ENSG00000165502	RPL36AL	0	0	0	0	0	0	0	0	0	0	0	0	0	0	0	0	0	0	0	0	0	0	0	0	0	0	0	0	0	0	0	0	0	0	0	0	0	0	0	0	0	0	0	0	0	0	0	0
ENSG00000130254	SAFB2	1	1	1	1	1	1	1	1	1	1	1	1	1	1	1	1	1	1	1	1	1	1	1	1	1	1	1	1	1	1	1	1	1	1	1	1	1	1	1	1	1	1	1	1	1	1	1	1
ENSG00000252594	RNU6-656P	0	0	0	0	0	0	0	0	0	0	0	0	0	0	0	0	0	0	0	0	0	0	0	0	0	0	0	0	0	0	0	0	0	0	0	0	0	0	0	0	0	0	0	0	0	0	0	0
ENSG00000197180	CH17-340M24.3	0	0	0	0	0	0	0	0	0	0	0	0	0	0	0	0	0	0	0	0	0	0	0	0	0	0	0	0	0	0	0	0	0	0	0	0	0	0	0	0	0	0	0	0	0	0	0	0
ENSG00000218823	PAPOLB	0	0	0	0	0	0	0	0	0	0	0	0	0	0	0	0	0	0	0	0	0	0	0	0	0	0	0	0	0	0	0	0	0	0	0	0	0	0	0	0	0	0	0	0	0	0	0	0
ENSG00000204628	RACK1	0	0	0	0	0	0	0	0	0	0	0	0	0	0	0	0	0	0	0	0	0	0	0	0	0	0	0	0	0	0	0	0	0	0	0	0	0	0	0	0	0	0	0	0	0	0	0	0
ENSG00000071553	ATP6AP1	1	1	1	1	1	1	1	1	1	1	1	1	1	1	1	1	1	1	1	1	1	0.1	0	0	0	0	0	0	0	0	0	0	0	0	0	0	0	0	0	0	0	0	0	0	0	0	0	0
ENSG00000176136	MC5R	0	0	0	0	0	0	0	0	0	0	0	0	0	0	0	0	0	0	0	0	0	0	0	0	0	0	0	0	0	0	0	0	0	0	0	0	0	0	0	0	0	0	0	0	0	0	0	0
ENSG00000268623	CTB-52I2.3	0	0	0	0	0	0	0	0	0	0	0	0	0	0	0	0	0	0	0	0	0	0	0	0	0	0	0	0	0	0	0	0	0	0	0	0	0	0	0	0	0	0	0	0	0	0	0	0
ENSG00000274060	MIR6724-2	0	0	0	0	0	0	0	0	0	0	0	0	0	0	0	0	0	0	0	0	0	0	0	0	0	0	0	0	0	0	0	0	0	0	0	0	0	0	0	0	0	0	0	0	0	0	0	0
ENSG00000134253	TRIM45	0	0	0	0	0	0	0	0	0	0	0	0	0	0	0	0	0	0	0	0	0	0	0	0	0	0	0	0	0	0	0	0	0	0	0	0	0	0	0	0	0	0	0	0	0	0	0	0
ENSG00000200636	SNORD114-27	0	0	0	0	0	0	0	0	0	0	0	0	0	0	0	0	0	0	0	0	0	0	0	0	0	0	0	0	0	0	0	0	0	0	0	0	0	0	0	0	0	0	0	0	0	0	0	0
ENSG00000281365	RP5-991B18.1	0	0	0	0	0	0	0	0	0	0	0	0	0	0	0	0	0	0	0	0	0	0	0	0	0	0	0	0	0	0	0	0	0	0	0	0	0	0	0	0	0	0	0	0	0	0	0	0
ENSG00000236476	RP11-8J9.5	0	0	0	0	0	0	0	0	0	0	0	0	0	0	0	0	0	0	0	0	0	0	0	0	0	0	0	0	0	0	0	0	0	0	0	0	0	0	0	0	0	0	0	0	0	0	0	0
ENSG00000263483	MTATP6P3	11	11	11	11	11	11	10.95	10	10	10	10	10	10	10	10	10	10	10	10	10	10	10	10	8.95	7	7	7	7	7	7	7	7	7	7	6.7	5	4.45	4	4	4	4	4	4	4	4	4	4	4
ENSG00000221585	MIR1226	1	1	1	1	1	1	1	1	1	1	1	1	1	1	1	1	1	1	1	1	1	1	1	1	1	1	1	1	1	1	1	1	1	1	1	1	1	1	1	1	1	1	1	1	1	1	1	1
ENSG00000206702	RNU1-11P	0	0	0	0	0	0	0	0	0	0	0	0	0	0	0	0	0	0	0	0	0	0	0	0	0	0	0	0	0	0	0	0	0	0	0	0	0	0	0	0	0	0	0	0	0	0	0.8	1
ENSG00000244041	LINC01011	0	0	0	0	0	0	0	0	0	0	0	0	0	0	0	0	0	0	0	0	0	0	0	0	0	0	0	0	0	0	1	1	1	1	1	1	1	1	1	1	1	1	1	1	1	1	1	1
ENSG00000253704	RP11-267M23.4	0	0	0	0	0	0	0	0	0	0	0	0	0	0	0	0	0	0	0	0	0	0	0	0	0	0	0	0	0	0	0	0	0	0	0	0	0	0	0	0	0	0	0	0	0	0	0	0
ENSG00000280317	RP11-25L19.1	0	0	0	0	0	0	0	0	0	0	0	0	0	0	0	0	0	0	0	0	0	0	0	0	0	0	0	0	0	0	0	0	0	0.65	1	1	1.55	2	2	2	2	2	2	2	2	2	2	2
ENSG00000197448	GSTK1	0	0	0	0	0	0	0	0	0	0	0	0	0	0	0	0	0	0	0	0	0	0	0	0	0	0	0	0	0	0	0	0	0	0	0	0	0	0	0	0	0	0	0	0	0	0	0	0
ENSG00000237540	RP11-730A19.7	0	0	0	0	0	0	0	0	0	0	0	0	0	0	0	0	0	0	0	0	0	0	0	0	0	0	0	0	0	0	0	0	0	0	0	0	0	0	0	0	0	0	0	0	0	0	0	0
ENSG00000021300	PLEKHB1	0	0	0	0	0	0	0	0	0	0	0	0	0	0	0	0	0	0	0	0	0	0	0	0	0	0	0	0	0	0	0	0	0	0	0	0	0	0	0	0	0	0	0	0	0	0	0	0
ENSG00000160633	SAFB	0	0	0	0	0	0	0	0	0	0	0	0	0	0	0	0	0	0	0	0	0	0	0	0	0	0	0	0	0	0	0	0	0	0	0	0	0	0	0	0	0	0	0	0	0	0	0	0
ENSG00000226084	RP4-706A16.3	0	0	0	0	0	0	0	0	0	0	0	0	0	0	0	0	0	0	0	0	0	0	0	0	0	0	0	0	0	0	0	0	0	0	0	0	0	0	0	0	0	0	0	0	0	0	0	0
ENSG00000117222	RBBP5	0	0	0	0	0	0	0	0	0	0	0	0	0	0	0	0	0	0.65	1	1	1	1	1	1	1	1	1	1	1	1	1	1	1	1	1	1	1	1	1	1	1	1	1	1	1	1	1	1
ENSG00000122375	OPN4	0	0	0	0	0	0	0	0	0	0	0	0	0	0	0	0	0	0	0	0	0	0	0	0	0	0	0	0	0	0	0	0	0	0	0	0	0	0	0	0	0	0	0	0	0	0	0	0
ENSG00000175029	CTBP2	0	0	0	0	0	0	0	0	0	0	0	0	0	0	0	0	0	0	0	0	0	0	0	0	0	0	0	0	0	0	0	0	0	0	0	0	0	0	0	0	0	1.65	2	2	2	2	2	2
ENSG00000197674	OR51C1P	0	0	0	0	0	0	0	0	0	0	0	0	0	0	0	0	0	0	0	0	0	0	0	0	0	0	0	0	0	0	0	0	0	0	0	0	0	0	0	0	0	0	0	0	0	0	0	0
ENSG00000224411	HSP90AA2P	0	0	0	0	0	0	0	0	0	0	0	0	0	0	0	0	0	0	0	0	0	0	0	0	0	0	0	0	0	0	0	0	0	0	0	0	0	0	0	0	0	0	0	0	0	0	0	0
ENSG00000283422	RP11-256L6.5	0	0	0	0	0	0	0	0	0	0	0	0	0	0	0	0	0	0	0	0	0	0	0	0	0	0	0	0	0	0	0	0	0	0	0	0	0	0	0	0	0	0	0	0	0	0	0	0
ENSG00000202016	RNU6-619P	2	2	2	2	2	2	2	2	2	2	2	2	2	2	2	2	2	2	2	2	2	2	2	2	2	2	2	2	2	2	2	0.85	0	0	0	0	0	0	0	0	0	0	0	0	0	0	0	0
ENSG00000248237	RP11-593F5.1	0	0	0	0	0	0	0	0	0	0	0	0	0	0	0	0	0	0	0	0	0	0	0	0	0	0	0	0	0	0	0	0	0	0	0	0	0	0	0	0	0	0	0	0	0	0	0	0
ENSG00000249565	SERBP1P5	0	0	0	0	0	0	0	0	0	0	0	0	0	0	0	0	0	0	0	0	0	0	0	0	0	0	0	0	0	0	0	0	0	0	0	0	0	0	0	0	0	0	0	0	0	0	0	0
ENSG00000227836	AC008850.3	0	0	0	0	0	0	0	0	0	0	0	0	0	0	0	0	0	0	0	0	0	0	0	0	0	0	0	0	0	0	0	0	0	0	0	0	0	0	0	0	0	0	0	0	0	0	0	0
ENSG00000198755	RPL10A	0	0	0	0	0	0	0	0	0	0	0	0	0	0	0	0	0	0	0	0	0	0	0	0	0	0	0	0	0	0	0	0	0	0	0	0	0	0	0	0	0	0	0	0	0	0	0	0
ENSG00000271967	RP11-134K13.4	0	0	0	0	0	0	0	0	0	0	0	0	0	0	0	0	0	0	0	0	0	0	0	0	0	0	0	0	0	0	0	0	0	0	0	0	0	0	0	0	0	0	0	0	0	0	0	0
ENSG00000272908	RP11-121A8.1	0	0	0	0	0	0	0	0	0	0	0	0	0	0	0	0	0	0	0	0	0	0	0	0	0	0	0	0	0	0	0	0	0	0	0	0	0	0	0	0	0	0	0	0	0	0	0	0
ENSG00000211696	TRGV8	0	0	0	0	0	0	0	0	0	0	0	0	0	0	0	0	0	0	0	0	0	0	0	0	0	0	0	0	0	0	0	0	0	0	0	0	0	0	0	0	0	0	0	0	0	0	0	0
ENSG00000277740	Metazoa_SRP	0	0	0	0	0	0	0	0	0	0	0	0	0	0	0	0	0	0	0	0	0	0	0	0	0	0	0	0	0	0	0	0	0	0	0	0	0	0	0	0	0	0	0	0	0	0	0	0
ENSG00000273768	U1	1	1	1	1	1	1	1	1	1	1	1	1	1	1	1	1	1	1	1	1	1	1	1	1	1	1	1	1	1	1	1	1	1	1	1	1	1	1	1	1	1	1	1	1	1	1	1	1
ENSG00000275143	SCARNA16	0	0	0	0	0	0	0	0	0	0	0	0	0	0	0	0	0	0	0	0	0	0	0	0	0	0	0	0	0	0	0	0	0	0	0	0	0	0	0	0	0	0	0	0	0	0	0	0
ENSG00000236495	RP11-7C6.1	1	1	1	1	1	1	1	1	1	1	1	1	1	1	1	1	1	1	1	1	1	1	1	1	1	1	1	1	1	1	1	1	1	1	1	1	1	1	1	1	1	1	1	1	1	1	1	1
ENSG00000164081	TEX264	0	0	0	0	0	0	0	0	0	0	0	0	0	0	0	0	0	0	0	0	0	0	0	0	0	0	0	0	0	0	0	0	0	0	0	0	0	0	0	0	0	0	0	0	0	0	0	0
ENSG00000257185	RP11-626P14.2	0	0	0	0	0	0	0	0	0	0	0	0	0	0	0	0	0	0	0	0	0	0	0	0	0	0	0	0	0	0	0	0	0	0	0	0	0	0	0	0	0	0	0	0	0	0	0	0
ENSG00000253290	RP11-597M17.3	0	0	0	0	0	0	0	0	0	0	0	0	0	0	0	0	0	0	0	0	0	0	0	0	0	0	0	0	0	0	0	0	0	0	0	0	0	0	0	0	0	0	0	0	0	0	0	0
ENSG00000248907	MTND2P33	1	1	1	1	1	1	1	1	1	1	1	1	1	1	1	1	1	1	1	1	1	1	1	1	1	1	1	1	1	3.8	9	9	9	9	9	9	9	10.35	11	11.95	12	12	12	11.6	11	11	11	11
ENSG00000265643	RP11-465I4.2	0	0	0	0	0	0	0	0	0	0	0	0	0	0	0	0	0	0	0	0	0	0	0	0	0	0	0	0	0	0	0	0	0	0	0	0	0	0	0	0	0	0	0	0	0	0	0	0
ENSG00000248103	CTC-338M12.9	0	0	0	0	0	0	0	0	0	0	0	0	0	0	0	0	0	0	0	0	0	0	0	0	0	0	0	0	0	0	0	0	0	0	0	0	0	0	0	0	0	0	0	0	0	0	0	0
ENSG00000124588	NQO2	0	0	0	0	0	0	0	0	0	0	0	0	0	0	0	0	0	0	0	0	0	0	0	0	0	0	0	0	0	1	1	1	1	1	1	1	1	1	1	1	1	1	1	1	1	1	1	1
ENSG00000255605	RP11-644L4.1	0	0	0	0	0	0	0	0	0	0	0	0	0	0	0	0	0	0	0	0	0	0	0	0	0	0	0	0	0	0	0	0	0	0	0	0	0	0	0	0	0	0	0	0	0	0	0	0
ENSG00000148700	ADD3	0	0	0	0	0	0	0	0	0	0	0	0	0	0	0	0	0	0	0	0	0	0	0	0	0	0	0	0	0	0	0	0	0	0	0	0	0	0	0	0	0	0	0	0.55	1	1	1	1
ENSG00000171858	RPS21	1	1	1	1	1	1	1	1	1	1	1	1	1	1	1	1	1	1	1	1	1	1	1	1	1	1	1	1	1	1	1	1	1	1	1	1	1	1	1	1	1	1	1	1	1	1	1	1
ENSG00000203644	RP11-332M2.1	0	0	0	0	0	0	0	0	0	0	0	0	0	0	0	0	0	0	0	0	0	0	0	0	0	0	0	0	0	0	0	0	0	0	0	0	0	0	0	0	0	0	0	0	0	0	0	0
Average		10.7806	10.8954	10.9757	11.0276	11.1695	11.349	11.5273	11.7283	11.8674	12.0323	12.4056	12.5084	12.6151	12.7312	12.9419	13.1565	13.337	13.5302	13.8975	14.0643	14.2094	14.6465	15.01	15.3165	15.5953	15.7041	15.7823	15.8761	16.134	16.2688	16.5378	16.8172	17.1689	17.4265	17.5554	17.5917	17.6011	17.7517	18.0476	18.2704	18.3787	18.3988	18.4238	18.4685	18.5997	18.8181	19.0114	18.9099
SEM		4.63582	4.68244	4.71813	4.7408	4.7847	4.83278	4.90923	4.99354	5.06594	5.13787	5.31979	5.36316	5.39956	5.44662	5.53055	5.62515	5.70227	5.78205	5.93589	5.9927	6.04096	6.2818	6.45223	6.57502	6.72606	6.777	6.80701	6.82189	6.83695	6.85078	6.88663	6.95816	7.05181	7.11556	7.15598	7.16996	7.16624	7.19698	7.24662	7.29052	7.31161	7.31016	7.31183	7.31717	7.35056	7.42766	7.49173	7.36892
[truncated: 452 more columns]

## Sheet: Fig 1E (left)
	-5000:-4980	-4980:-4960	-4960:-4940	-4940:-4920	-4920:-4900	-4900:-4880	-4880:-4860	-4860:-4840	-4840:-4820	-4820:-4800	-4800:-4780	-4780:-4760	-4760:-4740	-4740:-4720	-4720:-4700	-4700:-4680	-4680:-4660	-4660:-4640	-4640:-4620	-4620:-4600	-4600:-4580	-4580:-4560	-4560:-4540	-4540:-4520	-4520:-4500	-4500:-4480	-4480:-4460	-4460:-4440	-4440:-4420	-4420:-4400	-4400:-4380	-4380:-4360	-4360:-4340	-4340:-4320	-4320:-4300	-4300:-4280	-4280:-4260	-4260:-4240	-4240:-4220	-4220:-4200	-4200:-4180	-4180:-4160	-4160:-4140	-4140:-4120	-4120:-4100	-4100:-4080	-4080:-4060	-4060:-4040	-4040:-4020
K562PositiveAll	-1.72732	-1.70094	-1.65909	-1.6459	-1.61189	-1.58049	-1.53355	-1.4962	-1.47446	-1.46149	-1.4016	-1.36703	-1.34304	-1.27724	-1.21366	-1.16426	-1.12424	-1.0949	-1.04158	-1.00155	-0.981263	-0.907575	-0.840007	-0.778042	-0.725593	-0.699984	-0.668328	-0.653482	-0.597621	-0.564145	-0.520724	-0.473175	-0.421586	-0.379669	-0.357571	-0.352427	-0.358904	-0.329412	-0.278424	-0.239374	-0.213077	-0.20081	-0.194734	-0.196654	-0.169842	-0.136782	-0.104524	-0.121735	-0.126765
K562PositiveMerged	-1.58488	-1.57381	-1.54094	-1.55097	-1.56744	-1.55352	-1.5247	-1.4822	-1.43229	-1.41677	-1.43898	-1.41789	-1.38231	-1.25544	-1.17799	-1.09235	-1.05239	-1.01395	-0.975744	-0.927351	-0.874899	-0.824755	-0.800319	-0.730754	-0.674084	-0.648136	-0.599027	-0.588043	-0.53965	-0.50821	-0.500569	-0.455519	-0.409275	-0.386193	-0.350773	-0.323712	-0.286064	-0.219682	-0.152426	-0.123454	-0.0875567	-0.0507048	-0.0423474	-0.0837362	-0.00756492	0.061045	0.134908	0.145812	0.16786
scCLTdegenNuc325	1.51696	1.61758	1.62876	1.62876	1.62876	1.51696	1.51696	1.51696	1.51696	1.51696	1.51696	1.45547	1.47224	1.69025	1.85235	1.85235	1.85235	1.85235	1.85235	1.90266	1.79086	1.85235	1.84117	1.69025	1.63435	1.76291	1.74055	1.91943	1.96415	1.96415	1.96415	1.76291	1.74055	1.74055	1.74055	1.72378	1.56727	1.6623	1.85235	1.85235	1.75173	1.74055	1.83558	1.85235	1.85235	1.97533	1.98651	1.80763	1.85794
scCLTdegenNuc447	1.86896	1.85027	1.86273	1.97489	1.91881	1.85027	1.85027	1.85027	1.8752	1.97489	1.97489	1.97489	1.97489	1.99358	2.09951	2.09951	2.27398	2.34875	2.34875	2.47337	2.47337	2.47337	2.47337	2.47337	2.44845	2.34875	2.34875	2.34875	2.34875	2.3986	2.47337	2.47337	2.47337	2.16805	2.08082	1.6945	1.53249	1.45149	1.44526	1.42033	1.45149	1.43903	1.48887	1.60103	1.60103	1.60103	1.60103	1.5948	1.47641
scCLTdegenNuc452	2.18428	2.11743	2.02767	2.04104	1.9952	2.06777	2.07732	2.1499	2.2091	2.24921	2.2091	2.23584	2.20719	2.46121	2.59299	2.61781	2.52041	2.48985	2.33134	2.15945	2.21865	2.20337	2.11743	2.23393	2.22247	2.16518	2.15563	2.12889	2.20528	2.23393	2.20337	2.08114	2.06777	2.00475	1.9379	1.99138	2.03913	2.15563	2.13844	2.15945	2.15563	2.00666	2.07732	2.13653	2.18428	2.23202	2.31033	2.13653	2.10597
scCLTdegenNuc769	1.39185	1.45765	1.50151	1.51467	1.54538	1.51029	1.58485	1.64188	1.5695	1.59363	1.59363	1.55415	1.42256	1.42037	1.35018	1.31729	1.34799	1.28	1.24272	1.35018	1.33044	1.33264	1.33483	1.23175	1.22737	1.34799	1.53441	1.61775	1.58485	1.63749	1.73838	1.85023	2.05639	2.08709	2.09148	2.10683	2.08709	2.13315	2.22088	2.26255	2.26474	2.34808	2.39194	2.38098	2.42265	2.46651	2.46651	2.5345	2.6003
scCLTdegenNuc348	0.597483	0.78893	0.923752	1.09902	1.17183	1.20958	1.32552	1.37675	1.44686	1.50618	1.65718	1.68145	1.68145	1.71111	1.7219	1.78392	1.78931	1.78931	1.81358	1.78931	1.74077	1.73268	1.68145	1.68145	1.65718	1.62752	1.67606	1.68145	1.68145	1.6491	1.68145	1.68145	1.71111	1.7974	1.81897	1.78931	1.78392	1.89717	1.85942	1.78931	1.78931	1.82167	2.03199	2.16412	2.11288	2.10479	2.06165	2.04817	2.00503
scCLTdegenNuc979	0.873173	0.808756	0.815816	0.866996	0.874938	0.734633	0.73022	0.796402	0.806991	0.750516	0.641978	0.64286	0.632271	0.784931	0.771694	0.780519	0.883762	0.871408	0.94112	0.957886	0.942885	0.978182	1.01083	1.06995	1.04789	1.11408	1.17937	1.18643	1.2182	1.20585	1.16879	1.22703	1.34351	1.36204	1.33733	1.30733	1.22526	1.18643	1.1882	1.24644	1.21202	1.15202	1.06378	1.01171	1.0073	0.994065	1.0223	0.977299	0.894351
scCLTdegenNuc771	2.3825	2.3825	2.3825	2.35543	2.33851	2.09824	1.96287	1.84782	1.77337	1.58047	1.50602	1.47557	1.31313	1.171	1.12024	1.02887	0.97472	0.879965	0.720913	0.541556	0.402808	0.345279	0.291133	0.216683	0.260677	0.142233	0.0136379	0.111777	0.233604	0.39604	0.531404	0.626159	0.802131	0.9578	1.13377	1.35374	1.62108	1.638	1.57709	1.57032	1.57032	1.50602	1.50264	1.50264	1.50264	1.43496	1.35374	1.29959	1.30975
scCLTdegenNuc457	-0.748255	-0.753968	-0.830906	-0.891465	-0.88499	-0.910509	-0.901368	-0.899464	-0.91089	-0.908224	-0.839666	-0.79358	-0.813004	-0.421842	0.253076	0.328109	0.361626	0.386383	0.409998	0.66214	0.63624	0.593582	0.564635	0.416092	0.33725	0.369244	0.555875	0.601199	0.580251	0.534926	0.517406	0.511312	0.505218	0.513978	0.486555	0.477033	0.470177	0.424471	0.418758	0.366197	0.382955	0.382575	0.379908	0.370386	0.364673	0.349438	0.356294	0.388669	0.397429
scCLTdegenNuc768	0.218286	0.223209	0.267516	0.267516	0.267516	0.267516	0.267516	0.267516	0.267516	0.267516	0.267516	0.341362	0.365977	0.380746	0.464437	0.457052	0.415207	0.434899	0.464437	0.513667	0.562897	0.612127	0.661357	0.661357	0.661357	0.661357	0.66628	0.745048	0.823816	0.907508	1.03304	1.10443	1.10443	1.12658	1.21273	1.28904	1.43673	1.49827	1.49827	1.55488	1.70011	1.7198	1.76903	1.86011	2.01765	2.08903	2.08903	2.19241	2.26626
scCLTdegenNuc409	1.29757	1.30656	1.34612	1.28318	1.28138	1.27059	1.2634	1.22384	1.258	1.28678	1.25621	1.41805	1.49178	1.42524	1.29037	1.22564	1.16449	1.12313	1.07278	1.40366	1.69139	1.87481	1.97371	2.06003	2.15354	2.10499	1.99709	1.84064	1.87841	1.82446	1.79209	1.70038	1.62665	1.59788	1.55652	1.47739	1.37309	1.14651	1.13572	1.17349	1.15191	1.20765	1.29757	1.30836	1.27419	1.20226	1.23463	1.30656	1.23463
scCLTdegenNuc766	1.08034	1.01999	1.0726	1.06177	1.0695	1.11283	1.14378	1.10973	1.0695	0.981306	0.953454	0.968927	1.00452	0.999874	0.973569	0.985948	1.00452	1.00142	1.15615	1.31089	1.4192	1.42849	1.35267	1.28923	1.23662	1.1577	1.10045	1.05248	1.02308	0.945717	0.826572	0.838951	0.809551	0.789436	0.763131	0.715164	0.77551	0.834309	0.825025	0.786341	0.743016	0.725995	0.761584	0.755395	0.789436	0.831214	1.01071	1.00142	1.01844
scCLTdegenNuc767	0.788113	0.820434	0.855307	0.805124	0.807676	0.822986	0.841698	0.918248	1.02031	1.0756	1.08241	1.17512	1.20403	1.20744	1.21339	1.21679	1.21509	1.25422	1.2976	1.28229	1.28058	1.28229	1.33162	1.34523	1.35458	1.35033	1.33672	1.32651	1.32737	1.34523	1.36479	1.40306	1.43709	1.46175	1.49578	1.52214	1.51789	1.51534	1.48727	1.43879	1.44219	1.54085	1.47281	1.40817	1.3733	1.33502	1.28909	1.24656	1.28739
scCLTdegenNuc428	1.21043	1.22613	1.34784	1.43982	1.48525	1.57499	1.58004	1.62267	1.68324	1.7354	1.65464	1.63725	1.67202	1.68268	1.68268	1.65183	1.67427	1.67651	1.63837	1.49871	1.38934	1.33213	1.30353	1.33157	1.26932	1.12237	1.12798	1.05843	0.95018	0.993368	1.01861	1.03992	1.07133	1.03319	1.0517	1.06572	1.07918	1.12237	1.19528	1.18462	1.21659	1.34952	1.29175	1.17789	1.19079	1.18967	1.18462	1.3585	1.42019
scCLTdegenNuc949	0.112104	0.0875818	0.100564	0.0890242	0.175573	0.255631	0.302512	0.377521	0.421516	0.40637	0.368866	0.364538	0.385454	0.414304	0.46984	0.505902	0.572977	0.554225	0.560716	0.596778	0.642216	0.72588	0.771318	0.832624	0.860031	0.905469	0.933598	0.927828	0.982642	0.984085	0.961005	0.940089	0.944416	0.898978	0.858589	0.816757	0.7605	0.732371	0.711455	0.796562	0.857146	0.906912	0.901863	0.950186	1.00861	1.05621	1.16367	1.20118	1.3173
scCLTdegenNuc772	-0.751266	-0.751266	-0.731166	-0.775833	-0.731166	-0.735633	-0.751266	-0.751266	-0.751266	-0.751266	-0.751266	-0.764667	-0.789234	-0.749033	-0.706599	-0.706599	-0.7468	-0.795934	-0.795934	-0.795934	-0.7736	-0.713299	-0.751266	-0.751266	-0.711066	-0.704365	-0.597164	-0.543563	-0.342559	-0.215257	-0.065621	0.0706148	0.171117	0.253751	0.360953	0.465922	0.58429	0.633425	0.633425	0.660225	0.660225	0.637891	0.758494	0.883562	0.981831	1.04883	1.06447	1.03543	0.988531
scCLTdegenNuc455	-1.22466	-1.22466	-1.22466	-1.22466	-1.22466	-1.22466	-1.22466	-1.22466	-1.22466	-1.22466	-1.21261	-1.22466	-1.16842	-0.999691	-0.66224	-0.66224	-0.66224	-0.66224	-0.593946	-0.545739	-0.481462	-0.421203	-0.501549	-0.477445	-0.501549	-0.501549	-0.501549	-0.501549	-0.501549	-0.549756	-0.581894	-0.581894	-0.477445	-0.421203	-0.413169	-0.340858	-0.429238	-0.457359	-0.276581	-0.0636658	0.00864518	0.217543	0.394304	0.462597	0.482684	0.542943	0.542943	0.542943	0.575081
scCLTdegenNuc345	-0.602281	-0.605458	-0.522847	-0.475186	-0.18287	-0.06213	-0.0398885	-0.0939036	-0.0939036	-0.119322	-0.27819	-0.344915	-0.27819	0.0141265	0.0967378	0.0967378	0.0681416	-0.0589527	-0.0684848	-0.144741	0.00459446	0.16664	0.249251	0.338217	0.207945	0.179349	0.242896	0.0649642	-0.116145	-0.0684848	0.0331907	0.0935605	0.080851	-0.0367112	0.0331907	0.0331907	0.080851	-0.00493761	0.0331907	0.0204812	0.0490775	0.144398	0.109447	0.080851	0.131689	0.249251	0.363636	0.493907	0.668662
scCLTdegenNuc948	0.668725	0.497148	0.325571	0.0952974	0.086267	0.086267	0.086267	0.086267	0.086267	0.086267	-0.00403657	-0.0943401	-0.139492	-0.184644	-0.184644	-0.130462	-0.0943401	-0.0943401	-0.0627339	-0.00403657	-0.00403657	-0.00403657	-0.0627339	-0.0943401	-0.0943401	-0.0943401	-0.0943401	-0.153037	-0.139492	-0.00403657	0.00950897	0.163025	0.176571	0.176571	0.126904	0.0772366	-0.00403657	0.0727215	0.0546607	0.086267	0.185601	0.266874	0.41136	0.614543	0.808696	1.02091	1.11121	1.26924	1.44985
scCLTdegenNuc323	0.57188	0.666726	0.660798	0.672653	0.500747	0.316984	0.316984	0.121366	0.062088	-0.127602	-0.305437	-0.394354	-0.548477	-0.495127	-0.453632	-0.471416	-0.51291	-0.465488	-0.335076	-0.157241	-0.157241	-0.447704	-0.566261	-0.441777	-0.524766	-0.655178	-0.51291	-0.548477	-0.471416	-0.246159	-0.0386849	-0.103891	-0.275798	-0.376571	-0.489199	-0.54255	-0.530694	-0.696673	-0.815229	-0.892291	-0.987136	-1.10569	-1.20647	-1.29538	-1.20647	-1.04641	-0.998992	-0.987136	-0.939713
scCLTdegenNuc446	1.33958	1.31476	1.30767	1.3059	1.07551	0.887643	0.788395	0.678513	0.308105	0.139738	0.182273	0.285065	0.359501	0.69978	0.940811	0.979802	0.962079	1.11627	1.17298	1.26691	1.25982	1.18007	1.19248	1.09677	1.15703	1.22792	1.28995	1.33958	1.37148	1.35907	1.3378	1.38743	1.41401	1.47604	1.46541	1.47604	1.51858	1.61428	1.58592	1.50263	1.38743	1.28818	1.09146	1.02234	1.10741	1.28818	1.41578	1.43351	1.54162
scCLTdegenNuc908_b	0.496867	0.313065	0.313065	0.375233	0.440105	0.634719	0.853661	0.910423	0.950968	0.948265	1.10233	1.22667	1.39966	1.50778	1.68348	1.66455	1.65645	1.57806	1.55644	1.55644	1.55644	1.55644	1.55644	1.66185	1.68888	1.68888	1.71861	1.75375	1.77267	1.77267	1.7024	1.55644	1.55644	1.55644	1.50508	1.50238	1.59968	1.66455	1.66455	1.63752	1.46724	1.33749	1.24289	1.13747	1.30506	1.39426	1.42399	1.42399	1.28884
scCLTdegenNuc408	-0.89861	-0.730794	-0.604933	-0.678352	-0.888121	-0.562979	-0.521025	-0.521025	-0.521025	-0.772748	-1.15033	-1.15033	-1.00349	-0.521025	-0.521025	-0.521025	-0.678352	-0.62591	-0.804213	-1.15033	-1.15033	-1.15033	-1.15033	-0.814702	-0.730794	-0.730794	-0.730794	-0.730794	-0.68884	-0.521025	-0.521025	-0.521025	-0.521025	-0.458094	-0.311256	-0.290279	-0.101486	0.622218	1.05224	1.02078	0.94736	0.94736	0.94736	0.94736	0.94736	0.94736	0.94736	0.81101	0.821498
scCLTdegenNuc907_b	-0.75325	-0.75325	-0.75325	-0.75325	-0.75325	-0.75325	-0.66909	-0.58493	-0.58493	-0.610178	-0.610178	-0.576514	-0.281953	0.0883513	0.23984	0.256672	0.256672	0.256672	0.256672	0.256672	0.256672	0.256672	0.256672	0.391328	0.424992	0.424992	0.424992	0.424992	0.424992	0.559648	0.593312	0.593312	0.593312	0.593312	0.593312	0.593312	0.593312	0.593312	0.593312	0.593312	0.593312	0.45024	0.424992	0.290336	0.256672	0.256672	0.256672	0.324	0.433408
scCLTdegenNuc956	-0.990938	-1.02347	-1.02347	-1.02347	-1.02347	-1.04878	-1.09578	-1.09578	-1.09578	-1.24038	-1.24038	-1.20423	-1.18615	-1.197	-1.16808	-0.958402	-0.86441	-0.64389	-0.495671	-0.318532	-0.155853	-0.155853	-0.0546311	-0.0112501	-0.0546311	-0.0835518	-0.0835518	-0.0293256	-0.00763506	-0.0582462	-0.134163	-0.21731	-0.181159	-0.228155	-0.228155	-0.228155	-0.246231	-0.249846	-0.228155	-0.257076	-0.332993	-0.372758	-0.332993	-0.300457	-0.300457	-0.365528	-0.390834	-0.441445	-0.398064
scCLTdegenNuc410	-1.24903	-1.35186	-1.32444	-1.28331	-1.28331	-1.345	-1.29702	-1.28331	-1.26274	-1.11536	-1.07765	-1.07765	-0.981683	-0.978255	-0.913132	-0.99882	-1.0091	-1.07423	-1.05023	-0.933697	-0.830871	-0.841153	-0.769175	-0.697197	-0.666349	-0.666349	-0.724617	-0.80345	-0.80345	-0.820588	-0.875429	-0.916559	-0.820588	-0.80345	-0.80345	-0.80345	-0.80345	-0.817161	-0.885711	-1.05023	-1.12564	-1.1462	-1.19762	-1.21476	-1.09479	-1.07765	-1.07765	-1.07765	-1.07765
scCLTdegenNuc1080	-1.72656	-1.73759	-1.73916	-1.69504	-1.6068	-1.54063	-1.51857	-1.51699	-1.48705	-1.48705	-1.39724	-1.36257	-1.361	-1.37676	-1.3673	-1.361	-1.35627	-1.31373	-1.28064	-1.26646	-1.26803	-1.37833	-1.45554	-1.45554	-1.42087	-1.39251	-1.45711	-1.42403	-1.38621	-1.309	-1.29797	-1.31058	-1.27118	-1.31688	-1.32948	-1.27906	-1.25228	-1.23494	-1.27749	-1.27749	-1.20973	-1.15774	-1.13725	-1.1404	-1.12937	-1.04114	-1.0695	-1.10889	-1.1404
scCLTdegenNuc340	-0.928014	-0.947164	-0.953547	-0.995037	-1.04291	-1.04291	-1.03227	-1.07695	-1.11844	-1.2344	-1.28334	-1.30568	-1.34824	-1.39717	-1.39824	-1.45037	-1.47483	-1.48122	-1.49824	-1.44186	-1.42164	-1.38334	-1.41632	-1.44186	-1.44505	-1.3876	-1.34079	-1.37696	-1.35462	-1.37802	-1.36526	-1.35036	-1.35675	-1.40143	-1.38547	-1.37164	-1.34292	-1.27057	-1.25887	-1.18121	-1.14717	-1.10993	-1.10674	-1.1461	-1.1344	-1.15036	-1.13759	-1.10461	-1.12376
scCLTdegenNuc1077	-0.68964	-0.68964	-0.68964	-0.79796	-0.68964	-0.68964	-0.619551	-0.645038	-0.68964	-0.68964	-0.68964	-0.68964	-0.829819	-0.94451	-0.94451	-0.94451	-0.829819	-0.804332	-0.759729	-0.817075	-0.880793	-0.94451	-0.94451	-1.07195	-1.07195	-1.07195	-0.950882	-0.94451	-0.94451	-0.94451	-0.94451	-0.702384	-0.68964	-0.68964	-0.68964	-0.676897	-0.562205	-0.562205	-0.562205	-0.562205	-0.562205	-0.562205	-0.683268	-0.68964	-0.68964	-0.68964	-0.68964	-0.68964	-0.68964
scCLTdegenNuc333	-1.39812	-1.35777	-1.41844	-1.44963	-1.48683	-1.48197	-1.48855	-1.42874	-1.40528	-1.39297	-1.48998	-1.51545	-1.46795	-1.40413	-1.26992	-1.2848	-1.18407	-1.20296	-1.28365	-1.29653	-1.28194	-1.26763	-1.19208	-1.11939	-1.05873	-0.996914	-0.835516	-0.809475	-0.805468	-0.771128	-0.762543	-0.776852	-0.788298	-0.793163	-0.759968	-0.747376	-0.754244	-0.765405	-0.788298	-0.788584	-0.700159	-0.656661	-0.623466	-0.619173	-0.631192	-0.617456	-0.539046	-0.466646	-0.44547
scCLTdegenNuc773	-1.69904	-1.65033	-1.62946	-1.62946	-1.62946	-1.67468	-1.69904	-1.69904	-1.69208	-1.62946	-1.67816	-1.69904	-1.69904	-1.69904	-1.69904	-1.69904	-1.69904	-1.66773	-1.62946	-1.62946	-1.62946	-1.62946	-1.62946	-1.62946	-1.62946	-1.62946	-1.62946	-1.62946	-1.57727	-1.55988	-1.55988	-1.57379	-1.62946	-1.62946	-1.62946	-1.62946	-1.67816	-1.62946	-1.66077	-1.67121	-1.69904	-1.69904	-1.69904	-1.69904	-1.70947	-1.75818	-1.6886	-1.60858	-1.55988
scCLTdegenNuc951	-2.0618	-2.03362	-2.0618	-2.0618	-2.05711	-2.03362	-2.02658	-2.0618	-2.0618	-2.00779	-1.94908	-1.9209	-1.89976	-1.87393	-1.87158	-1.82696	-1.82696	-1.79878	-1.81522	-1.89741	-1.95378	-1.96787	-1.96787	-1.96787	-1.96787	-1.90211	-1.85749	-1.82696	-1.80347	-1.70954	-1.6109	-1.54514	-1.57802	-1.54984	-1.68135	-1.73302	-1.80113	-1.80113	-1.75651	-1.68605	-1.84575	-1.96787	-2.01484	-2.01484	-2.01484	-1.97491	-1.96787	-1.96787	-1.96082
scCLTdegenNuc1009	-1.63709	-1.6017	-1.68881	-1.76095	-1.79634	-1.85895	-1.83173	-1.82901	-1.80723	-1.79634	-1.82629	-1.83718	-1.83582	-1.86168	-1.83309	-1.81812	-1.80723	-1.80723	-1.84398	-1.90251	-2.0046	-2.01821	-2.04815	-1.98282	-1.86848	-1.80723	-1.66159	-1.58401	-1.53228	-1.54317	-1.58264	-1.55542	-1.53637	-1.535	-1.55134	-1.5595	-1.53228	-1.48056	-1.46967	-1.49553	-1.45334	-1.43836	-1.41795	-1.37167	-1.437	-1.52003	-1.50914	-1.48736	-1.45061
scCLTdegenNuc1007	-1.66404	-1.61032	-1.62694	-1.62084	-1.63857	-1.59537	-1.59205	-1.58042	-1.53335	-1.51618	-1.52615	-1.4608	-1.4381	-1.45139	-1.40819	-1.30962	-1.27972	-1.22711	-1.20052	-1.16674	-1.15179	-1.10029	-1.02553	-0.933602	-0.912559	-0.872687	-0.88487	-0.871579	-0.859396	-0.842782	-0.858288	-0.892623	-0.912005	-0.912005	-0.945232	-0.949108	-0.953539	-0.970706	-0.98455	-1.06042	-0.997287	-0.986212	-1.01667	-1.06872	-1.07316	-1.05765	-1.05267	-1.10029	-1.17671
scCLTdegenNuc1004	-1.90212	-1.91181	-1.90481	-1.89727	-1.87573	-1.84611	-1.82673	-1.82673	-1.83965	-1.83965	-1.70394	-1.67594	-1.68563	-1.68671	-1.68778	-1.67109	-1.66517	-1.65009	-1.64362	-1.64362	-1.63662	-1.59354	-1.51976	-1.4896	-1.46052	-1.4546	-1.44437	-1.43898	-1.43898	-1.44437	-1.44221	-1.37867	-1.3652	-1.3302	-1.30166	-1.2995	-1.29789	-1.28658	-1.23972	-1.22357	-1.21495	-1.2128	-1.21603	-1.22357	-1.23488	-1.23972	-1.23434	-1.25588	-1.25588
scCLTdegenNuc1079	-1.05389	-1.06567	-1.06567	-1.08688	-0.97142	-0.97142	-0.938432	-0.924295	-0.924295	-0.903089	-0.87717	-0.820621	-0.782921	-0.766427	-0.811196	-0.789989	-0.782921	-0.848895	-0.87717	-0.87717	-0.87717	-0.87717	-0.87717	-0.87717	-0.919582	-0.924295	-0.924295	-0.969063	-0.97142	-0.97142	-0.97142	-1.05153	-1.06567	-1.08216	-1.12222	-1.11515	-1.06567	-1.06567	-1.06567	-1.03033	-1.06096	-1.06567	-1.03975	-1.01854	-0.987913	-0.97142	-0.97142	-0.97142	-0.921939
scCLTdegenNuc338	-1.14657	-1.16666	-1.18674	-1.21687	-1.23696	-1.23445	-1.14155	-1.10138	-1.14155	-1.23194	-1.26709	-1.30726	-1.24951	-1.07878	-1.06623	-1.06623	-1.1064	-1.14406	-1.16164	-1.19427	-1.21185	-1.16666	-1.15912	-1.21687	-1.15912	-1.20683	-1.21687	-1.29973	-1.29219	-1.25955	-1.21687	-1.247	-1.29219	-1.2696	-1.23445	-1.16666	-1.12146	-1.02354	-0.943199	-0.857833	-0.81515	-0.81515	-0.820171	-0.81515	-0.697144	-0.564073	-0.564073	-0.564073	-0.594202
scCLTdegenNuc657	-1.79851	-1.78475	-1.75723	-1.77584	-1.76423	-1.76208	-1.69272	-1.67267	-1.63306	-1.62734	-1.43023	-1.38736	-1.36922	-1.3351	-1.2892	-1.26375	-1.23806	-1.23885	-1.06434	-0.998161	-1.00429	-1.0093	-0.967697	-0.944312	-0.962527	-0.963799	-0.962924	-0.957913	-0.897621	-0.872168	-0.863418	-0.829374	-0.824045	-0.80058	-0.797717	-0.794217	-0.789603	-0.761366	-0.733447	-0.719925	-0.711971	-0.716027	-0.730902	-0.728834	-0.727322	-0.712369	-0.702028	-0.720959	-0.696142
scCLTdegenNuc451	-1.26292	-1.30905	-1.3595	-1.21895	-1.11516	-1.01786	-0.844868	-0.845589	-0.982537	-1.23193	-1.23409	-1.00416	-0.962355	-0.898206	-1.0402	-1.04524	-1.04669	-0.964518	-0.771349	-0.775674	-0.734589	-0.730986	-0.555837	-0.49457	-0.557999	-0.480155	-0.280499	-0.199051	-0.064266	-0.0224609	-0.148597	-0.219954	-0.144272	-0.119766	-0.132019	0.0993506	0.0481754	0.0618701	0.0352013	0.0431299	0.105117	0.157734	0.180078	0.261526	0.52533	0.640655	0.665161	0.745888	0.689668
scCLTdegenNuc1078	-0.711763	-0.711763	-0.752252	-0.826483	-0.711763	-0.711763	-0.711763	-0.711763	-0.576798	-0.576798	-0.576798	-0.576798	-0.543057	-0.441834	-0.441834	-0.414841	-0.556553	-0.441834	-0.421589	-0.171904	-0.171904	-0.0166951	0.232989	0.482674	0.637883	0.752603	0.772848	0.772848	0.772848	0.772848	0.813337	0.907812	0.907812	0.907812	0.907812	0.907812	0.907812	0.907812	0.907812	0.907812	0.988791	1.04278	1.04278	1.04278	1.04278	1.04278	1.04278	1.04278	1.04278
scCLTdegenNuc343	-1.0173	-1.08344	-1.09226	-1.05478	-1.05478	-1.09447	-1.154	-1.19368	-1.13195	-1.09667	-1.09226	-1.10769	-1.04817	-0.900445	-0.774772	-0.752724	-0.924697	-1.06139	-1.00627	-0.882806	-0.913673	-1.06801	-1.18927	-1.23998	-1.31495	-1.23998	-1.21352	-1.27526	-1.23998	-1.35463	-1.44723	-1.4318	-1.40755	-1.35022	-1.14518	-0.942336	-0.816663	-0.779181	-0.593979	-0.554293	-0.593979	-0.459487	-0.399958	-0.296332	-0.135383	-0.113335	-0.0626248	-0.00309552	-0.0471913
scCLTdegenNuc1008	-1.51714	-1.50262	-1.47695	-1.45518	-1.4563	-1.43173	-1.42839	-1.40606	-1.37536	-1.38485	-1.41499	-1.45406	-1.46467	-1.52049	-1.55789	-1.52384	-1.53667	-1.48476	-1.48476	-1.47025	-1.43453	-1.43341	-1.38652	-1.34689	-1.25311	-1.20176	-1.16213	-1.12864	-1.15487	-1.18613	-1.17887	-1.15766	-1.16213	-1.12585	-1.11524	-1.12473	-1.10184	-1.04212	-1.04882	-1.03486	-0.957831	-0.913734	-0.882476	-0.900896	-0.883034	-0.821075	-0.802096	-0.83168	-0.826098
scCLTdegenNuc1010	-1.55383	-1.53273	-1.5852	-1.63596	-1.66048	-1.64394	-1.6371	-1.61428	-1.56524	-1.58463	-1.63367	-1.69983	-1.75515	-1.72834	-1.70952	-1.65877	-1.58178	-1.51734	-1.47856	-1.47628	-1.4546	-1.42324	-1.40499	-1.36564	-1.33199	-1.31488	-1.31374	-1.30519	-1.28523	-1.22934	-1.18486	-1.07765	-1.02005	-0.991533	-1.00123	-0.978416	-0.831283	-0.753154	-0.637956	-0.599747	-0.541007	-0.514774	-0.500517	-0.4874	-0.469151	-0.405279	-0.340267	-0.32601	-0.32715
scCLTdegenNuc774	-1.52934	-1.52934	-1.52934	-1.52934	-1.52934	-1.56187	-1.57939	-1.57939	-1.50182	-1.42926	-1.42175	-1.31666	-1.17154	-1.09397	-1.07896	-0.948848	-0.836251	-0.696131	-0.561015	-0.485951	-0.428402	-0.428402	-0.428402	-0.428402	-0.395874	-0.375857	-0.278273	-0.210715	-0.178188	-0.140655	-0.0781019	-0.0781019	-0.0781019	-0.0781019	-0.0781019	-0.0755997	0.024486	0.0720267	0.0269881	0.042001	0.16961	0.277202	0.392301	0.47237	0.47237	0.47237	0.47237	0.47237	0.47237
scCLTdegenNuc341	-0.71562	-0.582099	-0.522756	-0.565615	-0.648035	-0.672761	-0.65298	-0.61177	-0.621661	-0.61177	-0.615067	-0.61177	-0.591989	-0.563966	-0.783205	-0.799689	-0.791447	-0.789798	-0.67441	-0.610122	-0.443633	-0.328244	-0.328244	-0.263956	-0.191426	-0.0991154	-0.0859282	-0.0546084	-0.0908734	-0.120545	-0.097467	-0.183184	-0.217801	-0.184833	-0.138677	-0.113951	-0.0875766	-0.0694441	-0.100764	-0.120545	-0.0727409	-0.0677957	-0.0908734	-0.199668	-0.295276	-0.287034	-0.252417	-0.211207	-0.158458
scCLTdegenNuc454	0.49594	0.559591	0.501244	0.331507	0.437593	0.538374	0.511853	0.453506	0.490636	0.559591	0.612634	0.326203	0.278464	0.38455	0.336811	0.42168	0.480027	0.559591	0.64446	0.665677	0.750545	0.86724	0.708111	0.453506	0.38455	0.331507	0.241334	0.331507	0.580808	0.474723	0.34742	0.34742	0.342116	0.554287	0.559591	0.527765	0.554287	0.490636	0.612634	0.633851	0.559591	0.283768	0.0291629	-0.0769227	-0.0504013	-0.00266275	0.12464	0.257247	0.400463
scCLTdegenNuc334	-1.13788	-1.08971	-1.07508	-1.10089	-1.16196	-1.15078	-1.19637	-1.22218	-1.19809	-1.12842	-1.10691	-1.11809	-1.10605	-1.0553	-1.0054	-1.01315	-0.995082	-1.03981	-1.0725	-1.04067	-0.995082	-0.834222	-0.792072	-0.755083	-0.749061	-0.678524	-0.545191	-0.494438	-0.434223	-0.416159	-0.417019	-0.407557	-0.347342	-0.3396	-0.33788	-0.386912	-0.374869	-0.396374	-0.347342	-0.365406	-0.386912	-0.38003	-0.290568	-0.355944	-0.25788	-0.189923	-0.141751	-0.100461	-0.111644
scCLTdegenNuc335	-1.57807	-1.47101	-1.4142	-1.4153	-1.46227	-1.48739	-1.40765	-1.11925	-1.069	-0.965219	-0.9248	-0.941186	-0.907321	-0.870179	-0.756567	-0.691022	-0.704131	-0.755475	-0.710686	-0.705224	-0.666989	-0.727072	-0.754382	-0.759844	-0.746735	-0.75766	-0.782785	-0.750013	-0.779508	-0.818835	-0.834129	-0.763122	-0.746735	-0.740181	-0.664804	-0.611276	-0.505311	-0.507496	-0.504219	-0.508588	-0.488925	-0.426657	-0.373128	-0.428842	-0.320692	-0.294474	-0.257332	-0.299936	-0.341448
scCLTdegenNuc1012	-1.35489	-1.2961	-1.23528	-1.18054	-1.11094	-0.977136	-0.86631	-0.812924	-0.750753	-0.648036	-0.552077	-0.483148	-0.458145	-0.424356	-0.415571	-0.368943	-0.247305	-0.161482	-0.149994	-0.146615	-0.112826	-0.0330857	0.0649009	0.118287	0.189918	0.189918	0.180458	0.182485	0.250738	0.282499	0.333181	0.383864	0.469687	0.516991	0.496718	0.487933	0.47712	0.502124	0.576458	0.636602	0.702152	0.717694	0.728507	0.715667	0.746752	0.777162	0.825142	0.830548	0.820411
scCLTdegenNuc1011	-1.42819	-1.3999	-1.34794	-1.33179	-1.27972	-1.23677	-1.20229	-1.16814	-1.16213	-1.14455	-1.0993	-1.06941	-1.04616	-1.01116	-0.985219	-0.935455	-0.900352	-0.863209	-0.83301	-0.814555	-0.79499	-0.685009	-0.595109	-0.50606	-0.417657	-0.389626	-0.375817	-0.363634	-0.302565	-0.262609	-0.188428	-0.125887	-0.0362453	0.0208232	0.0333158	0.0169515	-0.00227778	0.0274567	0.0987213	0.158164	0.176774	0.18204	0.195023	0.204625	0.222873	0.254311	0.279219	0.241199	0.215878
scCLTdegenNuc336	-0.54428	-0.479759	-0.485733	-0.523968	-0.705584	-0.844185	-0.9565	-1.02222	-0.976812	-0.948136	-0.944551	-0.88242	-0.84299	-0.73187	-0.632698	-0.535916	-0.478564	-0.463031	-0.405679	-0.353106	-0.209725	-0.160737	-0.164321	-0.189413	-0.241986	-0.36147	-0.404484	-0.32204	-0.238401	-0.308897	-0.386562	-0.404484	-0.442719	-0.422407	-0.333989	-0.298143	-0.214505	-0.118918	-0.221674	-0.224063	-0.190608	-0.152373	-0.0161614	-0.0974105	0.0172941	0.0961535	0.188156	0.255067	0.289717
scCLTdegenNuc404	-0.994065	-1.12805	-1.25246	-1.31945	-1.31945	-1.31945	-1.34817	-1.31945	-1.31945	-1.30031	-0.726097	-0.553832	-0.553832	-0.438989	-0.362426	-0.362426	-0.362426	-0.362426	-0.362426	-0.362426	-0.362426	-0.362426	-0.362426	-0.209302	-0.171021	-0.171021	-0.0944587	0.374485	0.403196	0.403196	0.403196	0.403196	0.403196	0.403196	0.403196	0.403196	0.403196	0.479758	0.21179	0.21179	0.336204	0.403196	0.403196	0.403196	0.642453	0.431907	0.594601	0.594601	0.594601
scCLTdegenNuc456	0.0224837	0.048935	-0.00396771	0.0342398	0.0842036	0.0136665	-0.02748	0.0342398	0.0401179	-0.0362972	-0.112712	-0.136225	-0.195005	-0.142103	-0.145042	-0.250847	-0.300811	-0.145042	-0.0803828	-0.192066	-0.221457	-0.286116	-0.471275	-0.48891	-0.485971	-0.541812	-0.674069	-0.850412	-0.806326	-0.762241	-0.859229	-0.829839	-0.903315	-0.994425	-0.791631	-0.632923	-0.724033	-0.776936	-0.762241	-0.650557	-0.656435	-0.632923	-0.721094	-0.988547	-1.10317	-1.11199	-1.25306	-1.39707	-1.41765
scCLTdegenNuc326	-0.21475	-0.212859	-0.137227	-0.108865	-0.101302	-0.101302	-0.101302	-0.101302	-0.00865233	0.027273	0.0537443	0.0877788	0.102905	0.116141	0.163411	0.163411	0.163411	0.163411	0.193664	0.178537	0.163411	0.163411	0.163411	0.125595	0.133158	0.191773	0.437578	0.416779	0.445141	0.46594	0.46594	0.44325	0.46594	0.464049	0.399762	0.460268	0.482957	0.477285	0.445141	0.428124	0.428124	0.428124	0.448923	0.479176	0.503756	0.467831	0.46594	0.46594	0.458377
scCLTdegenNuc936	-0.577794	-0.566967	-0.566967	-0.566967	-0.577794	-0.604861	-0.610274	-0.610274	-0.571298	-0.545314	-0.545314	-0.553975	-0.566967	-0.566967	-0.566967	-0.592951	-0.610274	-0.604861	-0.597282	-0.605943	-0.610274	-0.592951	-0.610274	-0.548562	-0.502007	-0.464113	-0.477105	-0.480353	-0.480353	-0.500924	-0.527991	-0.552892	-0.566967	-0.566967	-0.585373	-0.588621	-0.566967	-0.566967	-0.575629	-0.569132	-0.588621	-0.604861	-0.610274	-0.614605	-0.585373	-0.558306	-0.546396	-0.566967	-0.577794
scCLTdegenNuc406	-1.46177	-1.46177	-1.46177	-1.37266	-1.16473	-1.16473	-1.16473	-1.16473	-1.16473	-1.16473	-1.10532	-0.852837	-0.392422	0.0234366	0.0234366	0.0234366	0.0234366	-0.229049	-0.214197	0.350182	0.61752	0.61752	0.61752	0.61752	0.61752	0.61752	0.54326	0.320478	0.409591	0.61752	0.61752	0.647224	0.914562	0.914562	0.914562	0.914562	0.914562	1.25616	1.50865	1.50865	1.50865	1.50865	1.50865	1.5235	1.80569	1.80569	1.80569	1.80569	1.80569
scCLTdegenNuc411	-1.84423	-1.84423	-1.84423	-1.85277	-1.92966	-1.92966	-1.92966	-1.92966	-1.92966	-1.94248	-2.0151	-1.89122	-1.21628	0.0182488	0.21902	0.321542	0.377074	0.377074	0.377074	0.295911	0.206205	0.206205	0.206205	0.206205	0.206205	0.159216	0.12077	0.12077	0.12077	0.12077	0.12077	0.12077	0.12077	0.125042	0.206205	0.206205	0.206205	0.398433	0.590661	0.701726	0.718813	0.718813	0.744443	0.812791	0.889682	0.889682	0.889682	0.889682	0.889682
scCLTdegenNuc337	0.382419	0.232527	0.176635	0.15631	0.120742	0.0927962	0.24777	0.186797	0.227446	0.283338	0.496744	0.52215	0.511988	0.628853	0.801611	0.961665	0.910854	0.954044	1.01756	0.898152	0.992152	1.05821	1.15729	1.18269	1.44437	1.58918	1.62221	1.67556	1.6908	1.76702	1.80767	1.7594	1.77718	1.89405	1.89405	1.85848	1.61967	1.54853	1.55361	1.53837	1.53329	1.56632	1.61459	1.63745	1.50788	1.47486	1.49264	1.53837	1.53583
scCLTdegenNuc944	0.686533	0.721716	0.862446	0.862446	0.844855	0.545803	0.422665	0.281935	0.176387	0.158796	-0.0347075	-0.0171163	-0.0171163	-0.0171163	-0.0171163	-0.0171163	0.106022	0.158796	0.158796	0.3523	0.792081	1.00318	1.02956	0.862446	0.862446	0.862446	0.91522	0.897628	0.862446	0.862446	0.862446	0.589782	0.334709	0.49303	0.510621	0.510621	0.598577	0.686533	0.77449	1.03836	1.03836	1.03836	1.03836	1.03836	1.03836	1.03836	0.959198	0.862446	1.00318
scCLTdegenNuc339	1.80658	1.98353	2.09455	1.77188	1.42145	1.39717	1.41799	1.30696	1.15083	1.06409	1.0398	1.29308	1.6331	1.83087	1.75453	1.5984	1.32431	1.29308	1.26532	1.30696	1.21675	1.06756	0.932243	1.01898	1.03633	0.734477	0.672024	0.731007	0.755294	0.769173	0.626919	0.533241	0.599163	0.609572	0.630389	0.71019	0.626919	0.578345	0.515893	0.599163	0.574876	0.439562	0.404866	0.637328	0.869791	0.824686	0.87673	0.953061	0.904486
scCLTdegenNuc342	2.19417	2.20432	2.2424	2.10279	2.07233	1.99365	2.02918	2.11295	2.12818	1.99872	1.89466	1.68144	1.73475	1.71444	1.71952	1.67383	1.66875	1.66875	1.65606	1.71698	1.83374	1.6586	1.21441	0.919971	0.8489	0.937739	0.958045	0.90728	0.86413	0.732141	0.607767	0.612844	0.66107	0.711835	0.785444	0.80575	0.732141	0.795597	0.892051	0.937739	0.861592	0.760062	0.704221	0.704221	0.704221	0.734679	0.879359	0.856515	0.846362
scCLTdegenNuc906_b	0.530296	0.238924	0.238924	0.238924	0.238924	0.238924	0.208254	0.307933	0.438284	0.192918	-0.2058	-0.221135	-0.129123	0.231257	0.376942	0.392278	0.392278	0.392278	0.392278	0.392278	0.392278	0.392278	0.392278	0.392278	0.392278	0.392278	0.330936	0.238924	0.238924	0.238924	0.238924	0.238924	0.238924	0.238924	0.238924	0.300266	0.445951	0.545631	0.545631	0.545631	0.545631	0.545631	0.545631	0.545631	0.376942	0.392278	0.392278	0.392278	0.392278
scCLTdegenNuc938	-1.41798	-1.39046	-1.34917	-1.24253	-1.14276	-1.14276	-1.14276	-1.09803	-1.01203	-1.07395	-1.07395	-1.12212	-1.18748	-1.20812	-1.19436	-0.92258	-0.67488	-0.592313	-0.568231	-0.351493	-0.155397	-0.110674	-0.0969127	0.095743	0.143907	0.412249	0.508577	0.508577	0.618666	0.622106	0.491375	0.439771	0.522338	0.577382	0.577382	0.577382	0.515457	0.439771	0.412249	0.439771	0.408809	0.30216	0.247115	0.205832	0.161108	0.095743	0.095743	0.095743	0.095743
scCLTdegenNuc952	-1.34915	-1.41795	-1.39731	-1.301	-1.28036	-1.28724	-1.34915	-1.30788	-1.28036	-1.28036	-1.28036	-1.2494	-1.12901	-0.888234	-0.795362	-0.699051	-0.506427	-0.36196	-0.265648	-0.117741	0.0301662	0.0955205	0.0955205	0.126478	0.078322	0.0267265	0.0267265	-0.00423083	-0.0420676	-0.0420676	0.0645632	0.184953	0.233109	0.233109	0.233109	0.233109	0.21935	0.164315	0.239988	0.301903	0.288144	0.174634	0.164315	0.164315	0.164315	0.171194	0.226229	0.164315	0.164315
scCLTdegenNuc935	0.0555891	0.0661625	0.0857988	0.0857988	0.0857988	0.0857988	0.0857988	0.0857988	0.0993933	0.116009	0.108456	0.103925	0.0857988	0.0857988	0.0857988	0.0374632	0.0253793	0.0253793	0.00574288	0.0435051	0.0570995	0.0857988	0.0857988	0.0661625	0.0435051	0.0253793	0.0253793	0.0253793	0.0253793	0.0465261	0.0737149	0.0857988	0.0857988	0.061631	0.0691835	0.0857988	0.05861	0.0555891	0.0555891	0.0555891	0.0767359	0.0857988	0.0857988	0.0601205	0.0419946	-0.0138935	-0.0350403	-0.0350403	-0.0350403
scCLTdegenNuc770	-1.52479	-1.34995	-1.28701	-1.4059	-1.60172	-1.28002	-1.05622	-1.07021	-0.986284	-0.937328	-0.790462	-0.846411	-1.00726	-0.930335	-0.818436	-0.650589	-0.650589	-0.59464	-0.447774	-0.524704	-0.482742	-0.300908	-0.18901	-0.272933	-0.461761	-0.566666	-0.664577	-0.650589	-0.720526	-0.811443	-0.881379	-0.783468	-0.951315	-1.02125	-0.790462	-0.699545	-0.363851	-0.230972	-0.175023	-0.147048	-0.091099	-0.091099	0.0417799	0.0487736	0.244595	0.363487	0.468391	0.468391	0.468391
scCLTdegenNuc946	-0.489701	-0.506547	-0.523393	-0.523393	-0.523393	-0.508953	-0.523393	-0.542645	-0.619655	-0.711104	-0.853091	-0.968606	-1.09615	-1.14669	-1.19723	-1.04562	-1.0047	-1.00952	-1.10097	-1.10097	-1.10097	-1.113	-1.10097	-1.113	-1.07209	-1.07931	-1.10097	-1.11541	-1.12503	-1.06487	-1.06727	-1.01674	-0.968606	-0.956573	-1.00711	-1.11781	-1.10097	-1.01192	-0.956573	-0.992671	-1.0047	-1.0047	-1.0047	-1.0047	-1.05043	-1.03118	-1.02636	-0.966199	-0.918068
scCLTdegenNuc775	-1.40978	-1.40978	-1.40978	-1.40978	-1.40978	-1.40978	-1.40978	-1.40978	-1.40978	-1.40978	-1.40978	-1.55912	-1.59646	-1.59646	-1.59646	-1.59646	-1.61513	-1.78314	-1.78314	-1.78314	-1.78314	-1.78314	-1.78314	-1.78314	-1.6898	-1.59646	-1.59646	-1.59646	-1.59646	-1.7178	-1.78314	-1.78314	-1.78314	-1.78314	-1.78314	-1.78314	-1.7738	-1.59646	-1.59646	-1.72713	-1.78314	-1.78314	-1.78314	-1.78314	-1.62446	-1.59646	-1.52179	-1.27911	-1.23244
scCLTdegenNuc942	-0.963042	-1.03032	-1.05209	-1.06	-1.04219	-1.07188	-1.08968	-1.08375	-1.05209	-1.07583	-1.05407	-1.16092	-1.16092	-1.2005	-1.16092	-1.16092	-1.14509	-1.06792	-1.07979	-1.09562	-1.13717	-1.17279	-1.16092	-1.15696	-1.12728	-1.14905	-1.2005	-1.24601	-1.22226	-1.2183	-1.10551	-1.08968	-1.10551	-1.08177	-1.08177	-1.13717	-1.1906	-1.12134	-1.10156	-1.05011	-0.992724	-0.961064	-0.947212	-0.943255	-0.923467	-0.923467	-0.939297	-0.974915	-0.965021
scCLTdegenNuc1005	-2.01278	-2.02062	-2.02062	-2.05005	-2.05986	-2.11872	-2.15796	-2.11872	-2.09125	-2.03632	-2.13442	-2.19131	-2.32276	-2.30706	-2.23055	-1.86759	-1.8519	-1.83228	-1.7283	-1.61254	-1.59685	-1.56938	-1.51052	-1.44774	-1.3006	-1.27509	-1.22212	-1.23389	-1.14364	-1.15738	-1.12795	-0.980805	-0.925871	-0.912137	-0.737526	-0.63943	-0.576648	-0.525638	-0.372608	-0.256855	-0.199959	-0.0292719	-0.0802819	-0.0587007	-0.076358	0.0178143	-0.050853	-0.33337	-0.319637
scCLTdegenNuc1006	-1.89873	-2.0179	-2.04999	-2.06144	-2.04311	-1.95144	-1.91936	-1.8804	-1.87353	-1.73602	-1.67415	-1.47019	-1.33498	-1.33956	-1.23644	-1.10581	-1.09206	-1.04164	-1.00956	-0.984352	-1.00956	-0.846851	-0.686433	-0.594765	-0.468723	-0.374764	-0.367889	-0.411431	-0.411431	-0.404556	-0.388514	-0.322055	-0.292263	-0.207471	-0.127262	-0.0562196	-0.177679	-0.170804	-0.134137	-0.280805	-0.32893	-0.312888	-0.432056	-0.597057	-0.677266	-0.70935	-0.668099	-0.702475	-0.773517
scCLTdegenNuc943	-0.808552	-0.831105	-0.635645	-0.530398	-0.57801	-0.580516	-0.56548	-0.530398	-0.510351	-0.48028	-0.48028	-0.517868	-0.530398	-0.530398	-0.530398	-0.530398	-0.530398	-0.530398	-0.525386	-0.48028	-0.48028	-0.48028	-0.482786	-0.48028	-0.48028	-0.48028	-0.512857	-0.552951	-0.580516	-0.580516	-0.552951	-0.610587	-0.580516	-0.580516	-0.560469	-0.560469	-0.465245	-0.455221	-0.505339	-0.560469	-0.590539	-0.678246	-0.755928	-0.881223	-0.893753	-0.918812	-1.06415	-1.13181	-1.10926
scCLTdegenNuc656	-1.24194	-1.20921	-1.15345	-1.08923	-1.05517	-1.034	-0.992976	-0.96792	-0.941718	-0.919397	-0.885078	-0.876256	-0.882872	-0.894077	-0.908369	-0.909692	-0.894694	-0.892753	-0.90784	-0.905458	-0.902282	-0.869551	-0.872109	-0.893547	-0.908104	-0.909604	-0.934748	-0.931219	-0.929455	-0.928219	-0.91578	-0.909957	-0.960245	-0.952393	-0.90387	-0.880137	-0.891165	-0.903781	-0.927337	-0.925926	-0.914986	-0.913574	-0.925661	-0.935807	-0.946482	-0.957863	-0.966508	-0.973302	-0.971361
scCLTdegenNuc945	-0.598433	-0.62452	-0.686477	-0.686477	-0.797347	-0.826695	-0.882131	-0.882131	-0.882131	-0.882131	-0.882131	-0.836478	-0.816913	-0.816913	-0.816913	-0.816913	-0.816913	-0.816913	-0.816913	-0.702782	-0.686477	-0.686477	-0.686477	-0.686477	-0.686477	-0.663651	-0.644085	-0.686477	-0.653868	-0.621259	-0.510389	-0.490823	-0.458214	-0.425605	-0.425605	-0.425605	-0.425605	-0.425605	-0.425605	-0.451693	-0.490823	-0.490823	-0.490823	-0.464736	-0.556041	-0.556041	-0.556041	-0.448432	-0.360388
scCLTdegenNuc955	0.876445	0.761534	0.589168	0.531713	0.529972	0.474257	0.437695	0.435954	0.463811	0.505597	0.41332	0.422025	0.328007	0.261847	0.232248	0.265329	0.166088	0.00416812	-0.0289122	-0.0306533	-0.110743	-0.150787	-0.15601	-0.150787	-0.12293	-0.0846265	0.00939134	0.0877395	0.133007	0.20265	0.124302	0.103409	0.0720699	0.0668467	0.0476949	0.025061	-0.0376176	-0.147305	-0.168198	-0.223912	-0.248287	-0.316189	-0.330117	-0.323153	-0.288332	-0.305742	-0.345787	-0.364939	-0.392796
scCLTdegenNuc933	0.232692	0.204146	0.188286	0.188286	0.188286	0.188286	0.232692	0.286613	0.346878	0.321503	0.169255	0.12485	0.0804441	-0.00202363	-0.00202363	-0.00202363	0.0392102	0.023351	0.0455539	0.108991	0.12485	0.0741004	-0.0432575	-0.0971787	-0.192334	-0.192334	-0.1511	-0.033742	-0.0654603	-0.113038	-0.246255	-0.398503	-0.630047	-0.820357	-0.8267	-0.779123	-0.953574	-0.915512	-0.890137	-0.890137	-0.953574	-1.02335	-0.991636	-0.931371	-0.807669	-0.763264	-0.763264	-0.750576	-0.699827
scCLTdegenNuc947	1.72385	1.72385	1.68146	1.64701	1.61787	1.61787	1.52778	1.49599	1.48804	1.51189	1.51189	1.49334	1.46419	1.45889	1.45889	1.42975	1.35291	1.31052	1.06411	0.857449	0.732921	0.611042	0.470617	0.441472	0.45207	0.45207	0.45207	0.430873	0.425574	0.422925	0.396429	0.377883	0.364635	0.399079	0.438822	0.407028	0.399079	0.422925	0.45207	0.45207	0.45207	0.45207	0.45207	0.45207	0.45207	0.473266	0.454719	0.45207	0.486514
scCLTdegenNuc448	-0.347911	-0.347911	-0.347911	-0.347911	-0.347911	-0.347911	-0.347911	-0.347911	-0.347911	-0.347911	-0.347911	-0.347911	-0.347911	-0.316384	-0.257835	-0.257835	-0.257835	-0.257835	-0.257835	-0.302873	-0.456003	-0.528064	-0.528064	-0.528064	-0.528064	-0.528064	-0.528064	-0.528064	-0.528064	-0.528064	-0.528064	-0.528064	-0.528064	-0.528064	-0.528064	-0.528064	-0.528064	-0.528064	-0.528064	-0.528064	-0.807301	-0.978446	-0.978446	-0.978446	-0.978446	-0.960431	-0.88837	-0.88837	-0.883866
scCLTdegenNuc954	-0.367201	-0.533444	-0.601576	-0.716039	-0.844128	-0.855029	-0.86048	-0.985843	-1.07305	-1.10303	-1.21749	-1.29108	-1.29108	-1.29108	-1.29108	-1.29108	-1.29108	-1.29108	-1.26382	-1.23657	-1.25837	-1.29108	-1.29108	-1.14936	-1.07305	-1.01855	-1.01855	-1.01855	-1.01855	-0.964041	-1.0349	-1.07305	-1.0785	-1.12756	-1.12756	-1.12756	-1.12756	-1.12756	-1.15481	-1.16026	-1.12756	-1.12756	-1.12756	-1.12756	-1.12756	-1.17389	-1.18206	-1.20114	-1.29108
scCLTdegenNuc1013	-2.08242	-2.06079	-2.0237	-2.02679	-2.0237	-2.0237	-2.1226	-2.28022	-2.46875	-2.49966	-2.55529	-2.73145	-2.83035	-2.82726	-2.82108	-2.69436	-2.70364	-2.64182	-2.64182	-2.64182	-2.6511	-2.72218	-2.60783	-2.48729	-2.5182	-2.57383	-2.70364	-2.69127	-2.69127	-2.70364	-2.59855	-2.50893	-2.6171	-2.66346	-2.58619	-2.49966	-2.47802	-2.45948	-2.23695	-2.23077	-2.14733	-2.11642	-1.99898	-1.87226	-1.74246	-1.66519	-1.50448	-1.47358	-1.39322
scCLTdegenNuc324	-1.15654	-1.15654	-1.12345	-1.03619	-1.03619	-1.03619	-1.03619	-1.13247	-1.15354	-1.09637	-1.08734	-0.985042	-0.976016	-0.976016	-0.976016	-0.976016	-0.96398	-0.915839	-0.915839	-0.915839	-0.915839	-0.915839	-0.915839	-0.915839	-0.915839	-0.915839	-0.915839	-0.915839	-0.903804	-0.795487	-0.795487	-0.798496	-0.855663	-0.855663	-0.903804	-0.927875	-0.976016	-0.976016	-0.915839	-0.855663	-0.885751	-0.942919	-0.976016	-0.976016	-0.976016	-0.976016	-0.976016	-0.951945	-0.88876
scCLTdegenNuc953	-1.08965	-1.08965	-1.08965	-1.08965	-1.08965	-1.08965	-1.08965	-1.08965	-1.08965	-1.08965	-1.08965	-1.08965	-1.08965	-1.08965	-1.08965	-1.08965	-1.08965	-1.08965	-1.08965	-1.14874	-1.14874	-1.12806	-1.08965	-1.08078	-1.14579	-1.20784	-1.23148	-1.14874	-1.14874	-1.14874	-1.1251	-1.11624	-1.14874	-1.13397	-1.08965	-1.04533	-1.04237	-1.05123	-1.03055	-1.03055	-1.03055	-1.03055	-1.08078	-1.08965	-1.04828	-1.03055	-1.03055	-1.03055	-1.03055
[truncated: 451 more columns]

## Sheet: Fig 1E (right)
	-3000:-2980	-2980:-2960	-2960:-2940	-2940:-2920	-2920:-2900	-2900:-2880	-2880:-2860	-2860:-2840	-2840:-2820	-2820:-2800	-2800:-2780	-2780:-2760	-2760:-2740	-2740:-2720	-2720:-2700	-2700:-2680	-2680:-2660	-2660:-2640	-2640:-2620	-2620:-2600	-2600:-2580	-2580:-2560	-2560:-2540	-2540:-2520	-2520:-2500	-2500:-2480	-2480:-2460	-2460:-2440	-2440:-2420	-2420:-2400	-2400:-2380	-2380:-2360	-2360:-2340	-2340:-2320	-2320:-2300	-2300:-2280	-2280:-2260	-2260:-2240	-2240:-2220	-2220:-2200	-2200:-2180	-2180:-2160	-2160:-2140	-2140:-2120	-2120:-2100	-2100:-2080	-2080:-2060	-2060:-2040	-2040:-2020
K562PositiveAll	2.72104	2.62467	2.5779	2.51311	2.5187	2.5251	2.47318	2.4665	2.50095	2.53083	2.48837	2.50826	2.46831	2.40693	2.35336	2.30103	2.21651	2.24356	2.22251	2.20926	2.20088	2.31939	2.45343	2.38782	2.34942	2.2795	2.26589	2.33521	2.35367	2.35226	2.38842	2.44101	2.31386	2.2609	2.19198	2.15536	2.23669	2.29296	2.30606	2.33673	2.28999	2.1296	1.98795	1.95618	1.98691	2.03962	1.8	1.49905	1.38471
K562PositiveMerged	2.04688	2.02317	2.00586	1.97697	1.9355	1.91739	1.9173	1.90298	1.92826	1.95684	1.97755	2.02672	1.98764	1.95341	1.95682	1.96523	1.9592	2.02184	2.03233	2.00838	1.97686	2.07356	2.11037	2.06812	2.00658	1.8976	1.89801	2.02572	2.09191	2.10746	2.17595	2.22819	2.10687	2.0738	2.07071	2.09321	2.17195	2.25283	2.24967	2.27008	2.20661	2.126	2.02081	1.92794	1.95053	1.98863	1.99127	1.94209	1.84977
scCLTdegenNuc325	2.42295	2.23551	2.23551	2.23551	2.23551	2.23551	2.23551	2.23551	2.20775	2.32403	2.33965	2.33965	2.33965	2.37436	2.40733	2.27023	1.93006	0.985923	0.985923	0.985923	0.985923	0.998072	1.02063	1.02063	-0.371272	-0.746149	-1.0221	-0.532677	-0.3678	-0.3678	-0.3678	-0.381685	-0.655901	-0.463255	-0.159535	-0.159535	-0.159535	-0.159535	-0.159535	-0.194246	-0.228957	-0.228957	-0.228957	-0.296643	-0.402511	-0.402511	-0.402511	-0.0779647	-1.32235
scCLTdegenNuc447	0.905612	0.817777	0.817777	0.779886	0.438876	0.438876	0.438876	0.438876	0.438876	0.438876	0.425098	0.369985	0.369985	0.369985	0.369985	0.369985	0.369985	0.369985	0.369985	0.369985	0.459543	0.82811	0.921113	0.921113	0.921113	0.921113	0.921113	0.965892	0.996893	1.15534	1.16223	1.16223	1.4688	1.46363	1.61002	1.61002	1.61002	1.63413	1.71508	1.84253	1.49463	1.34307	1.05889	1.05889	1.05889	1.05889	1.17945	1.30001	1.30001
scCLTdegenNuc452	0.521241	0.517827	0.477703	0.491362	0.258727	0.28007	0.238238	-0.0558633	-0.100683	-0.10111	-0.22447	-0.309414	-0.192029	-0.1852	-0.282522	-0.0259836	0.0132869	0.0931083	0.0896935	0.0768879	0.0845712	0.0837175	0.128537	0.255312	0.324889	0.426907	0.397027	0.374404	0.537462	0.537462	0.54045	0.499899	0.46447	0.49435	0.485813	0.629235	0.946814	1.11243	1.42617	1.52947	1.5935	1.5188	1.57514	1.58709	1.58154	1.76125	1.92303	1.97126	1.90681
scCLTdegenNuc769	0.00646622	-0.0990243	-0.138921	-0.0405312	0.0155952	0.0115379	-0.046279	-0.155151	-0.272475	-0.324544	-0.28059	-0.256922	-0.26977	-0.349902	-0.426654	-0.437473	-0.463169	-0.499009	-0.503067	-0.481089	-0.428006	-0.302229	-0.0317403	0.0439965	0.0865984	0.106209	0.106885	0.0967418	0.158954	0.191075	0.198175	0.194118	0.207304	0.202232	0.216433	0.242467	0.2259	0.231986	0.206628	0.229281	0.226914	0.231986	0.231986	0.232324	0.235367	0.225224	0.235367	0.238748	0.238748
scCLTdegenNuc348	2.42141	2.43982	2.43829	2.33013	2.32553	2.28718	2.29869	2.29869	2.29869	2.27874	2.27721	2.3355	2.20664	2.20664	2.21968	2.36158	2.33704	2.30712	2.34471	2.37769	2.49812	2.57865	2.57098	2.55948	2.55948	2.55948	2.55948	2.55948	2.55334	2.56561	2.25727	1.9796	1.94585	1.94585	1.94585	1.94585	1.94585	1.94585	1.92898	1.83847	1.83233	1.79551	1.42657	1.221	1.2095	1.13663	1.07143	1.07143	1.08677
scCLTdegenNuc979	1.16751	1.53682	1.58952	1.57623	1.5904	1.8778	2.11891	2.18534	2.29582	2.26593	2.31597	2.41405	2.35494	2.30888	2.22253	1.80694	1.84702	1.80207	1.61985	1.55454	1.40685	1.17482	1.03223	0.760998	0.624609	0.611325	0.652507	0.723359	0.770962	0.907351	1.07828	1.12943	0.926614	0.915322	0.946541	0.94322	0.754578	0.765648	0.771626	0.625274	0.622617	0.596269	0.555972	0.557522	0.569035	0.544016	0.532945	0.428439	0.415155
scCLTdegenNuc771	0.303137	-0.0454165	-0.0454165	-0.0454165	-0.0592206	-0.0954563	-0.221419	-0.252478	-0.252478	-0.252478	-0.252478	-0.252478	-0.299067	-0.288714	-0.286988	-0.286988	-0.268008	-0.281812	-0.36895	-0.390519	-0.286988	0.317804	0.366981	0.41357	0.385961	0.385961	0.385961	0.385961	0.370432	0.368706	0.353177	0.299686	0.21341	0.210822	0.1789	0.1789	0.156468	0.106429	-0.229184	-0.34393	-0.356009	-0.356009	-0.356009	-0.355146	-0.338754	-0.338754	-0.338754	-0.29389	-0.325812
scCLTdegenNuc457	0.951492	0.911025	0.839553	0.828278	1.00464	1.02518	1.0888	1.06464	1.08618	1.15302	1.07108	0.968404	1.09323	0.593729	-0.325543	-0.346884	-0.347891	-0.146359	0.000611292	0.0998669	0.127046	0.229926	0.26234	0.292338	0.273011	0.598762	0.505144	0.450382	0.44696	0.589702	0.4379	0.416156	0.435081	0.473938	0.446154	0.472528	0.443134	0.447564	0.465683	0.290325	0.209592	0.0718821	-0.0394533	-0.0930071	-0.0636129	-0.0676395	-0.249038	-0.227495	0.054165
scCLTdegenNuc768	0.717378	0.857376	1.06737	1.06737	1.06737	1.06737	1.06737	1.06737	1.06737	1.06737	1.06737	1.06737	1.06737	1.06737	1.06737	1.06737	1.06737	1.06737	1.06737	1.06737	1.06737	1.14487	1.24237	1.41737	1.58237	1.74237	1.98736	2.11736	2.11736	2.11736	2.11736	2.11736	2.11736	2.11736	2.11736	2.11736	2.11736	2.11736	2.11736	2.03236	2.01736	2.01736	2.01736	2.01736	0.972375	0.917375	0.737378	0.617379	0.617379
scCLTdegenNuc409	1.72508	1.74339	1.73254	1.7357	1.71243	1.60938	1.61458	1.56938	1.3651	1.36216	1.30657	1.30273	1.29233	1.33323	1.34182	1.37165	1.28329	1.27425	1.22251	1.18951	1.19132	1.23991	1.22974	1.2216	1.17143	1.14454	1.14703	1.15132	1.23426	1.30024	1.50114	1.42204	1.39651	1.28126	1.23674	1.11607	1.10409	1.08104	1.10025	1.05528	1.0659	1.03585	1.0259	1.04082	1.10206	1.10138	1.01664	0.963533	0.937094
scCLTdegenNuc766	0.393948	0.317148	0.287939	0.289198	0.289953	0.243873	0.241859	0.239593	0.225995	0.209376	0.20988	0.160526	0.128295	0.164051	0.174124	0.182181	0.173116	0.194771	0.240096	0.302543	0.322688	0.521613	0.54629	0.561146	0.560894	0.516073	0.521613	0.52262	0.521613	0.529167	0.531685	0.483087	0.463194	0.453878	0.44028	0.418121	0.412582	0.408301	0.399236	0.374811	0.342328	0.301788	0.500461	0.518088	0.486864	0.484094	0.412078	0.422402	0.405783
scCLTdegenNuc767	1.7272	1.71136	1.75162	1.74303	1.7346	1.73652	1.73978	1.74007	1.73282	1.69715	1.67687	1.66414	1.63054	1.68264	1.90777	1.9279	1.90393	1.90718	1.97778	1.98696	2.05342	2.47023	2.49642	2.48636	2.48784	2.52943	2.50619	2.49006	2.47733	2.49169	2.44625	2.42523	2.44018	2.31466	2.29365	2.30341	2.29675	2.25427	2.03847	1.86529	1.55417	1.47084	1.47691	1.4846	1.45204	1.41918	1.40334	1.38662	1.3582
scCLTdegenNuc428	2.04461	2.03114	1.99852	2.01639	1.99705	1.95975	1.92777	1.94591	2.11462	2.15531	2.1423	2.15559	2.15458	2.18061	2.18171	2.20132	2.19133	2.3561	2.44215	2.32476	2.21809	2.14661	2.07861	1.91989	1.82651	1.7718	1.78334	1.94729	1.9965	2.03361	2.03536	2.02747	1.90761	1.80525	1.71571	1.82348	1.80992	1.80351	1.7795	1.82981	1.84401	1.92081	1.91467	1.75475	1.70371	1.71489	1.75035	1.86802	1.93034
scCLTdegenNuc949	1.7473	1.7473	1.74794	1.74913	1.75715	1.76663	1.77749	1.79864	1.80548	1.81013	1.84305	1.87561	1.91564	1.93981	1.96279	2.01951	2.05708	2.10806	2.16259	2.31279	2.38218	2.40982	2.41903	2.45669	2.46216	2.48687	2.49016	2.50374	2.51004	2.47247	2.41228	2.41784	2.37288	2.30039	2.26673	2.21257	2.20126	2.1397	2.08526	2.08426	2.08143	2.05179	2.04678	2.0341	2.0227	2.02134	2.0331	2.02325	2.02088
scCLTdegenNuc772	0.145734	0.136979	0.136979	0.136979	0.136979	0.131727	0.11947	0.11947	0.11947	0.11947	0.11947	0.117719	0.0669431	0.0319251	0.0319251	0.0319251	0.0319251	0.0319251	0.0319251	0.0319251	0.0319251	0.0319251	0.0319251	0.0319251	0.0319251	0.033676	0.0494341	0.0494341	0.0494341	0.0494341	0.0231706	0.0144161	0.0144161	-0.256974	-0.543246	-0.656179	-0.703454	-0.789248	-0.799753	-0.751604	-0.790999	-0.863661	-1.22872	-1.22872	-1.22872	-1.22872	-1.22872	-1.26549	-1.28125
scCLTdegenNuc455	1.5112	1.5112	1.5112	1.5112	1.38819	1.37701	1.37701	1.37701	1.37701	1.37701	1.37701	1.37701	1.43292	1.48884	1.48884	1.48884	1.48884	1.48884	1.48884	1.48884	1.48884	1.48884	1.48884	1.48884	1.48884	1.49331	1.49219	1.80755	1.91378	1.91378	1.88247	1.86905	1.86905	1.86905	1.86905	1.86905	1.87017	1.75723	1.774	1.86905	1.65993	1.14888	0.616581	1.42621	1.51232	1.48884	1.48884	1.48884	1.48884
scCLTdegenNuc345	2.77832	2.78298	2.78999	2.78999	2.77365	2.71529	2.70828	2.71354	2.64351	2.68086	2.53204	2.18305	2.18539	2.21223	2.22215	2.29977	2.2881	2.2881	2.2881	2.25133	2.04999	2.00622	1.9216	1.82298	1.80839	1.77454	1.78388	1.97588	2.02548	2.01965	1.99514	2.03132	1.7903	1.75295	1.80138	1.8329	2.03657	2.06633	2.06633	2.06633	1.64615	0.968015	0.94934	0.934167	0.934167	0.92016	0.894482	0.887479	0.258951
scCLTdegenNuc948	0.0328202	-0.0505859	-0.0653046	0.104778	0.196362	0.196362	0.196362	0.196362	0.196362	0.196362	0.196362	0.196362	0.196362	0.196362	0.196362	0.196362	0.196362	0.196362	0.196362	0.196362	0.196362	0.196362	0.0802472	0.242153	0.333736	0.261778	0.261778	0.251966	0.22907	0.22907	0.245424	0.163653	0.163653	0.163653	0.0982368	0.0982368	0.0982368	0.0982368	0.0982368	0.0982368	0.0982368	0.0982368	0.0982368	0.0982368	0.0982368	0.0982368	0.0982368	0.0982368	0.0982368
scCLTdegenNuc323	2.60889	2.61089	2.62092	2.61089	2.50662	2.50662	2.50662	2.43243	2.21789	2.12565	1.65244	1.60432	1.62537	1.54417	1.38576	1.19427	1.06194	0.995767	1.04289	1.04289	1.04289	1.04289	1.02785	1.14715	1.39579	1.64342	1.68252	1.66447	1.64643	1.53414	1.4389	1.48401	1.52612	1.31959	1.21533	1.21833	1.4399	1.56422	1.56422	1.33363	1.34365	1.3236	0.999777	0.372175	0.341095	0.341095	0.317034	0.293975	0.153617
scCLTdegenNuc446	0.6254	0.633248	0.598251	0.579161	0.57704	0.620309	0.664427	0.649155	0.649155	0.649155	0.648519	0.718513	0.747147	0.822232	0.840048	0.842382	0.837927	0.874621	0.880772	0.860198	0.840685	0.824353	0.742481	0.746723	0.746299	0.738663	0.722755	0.777902	0.787023	0.81396	1.09966	0.950766	0.788932	0.82308	0.827322	0.822232	0.798476	0.917254	0.950554	0.975795	1.02585	0.899437	0.829231	0.801658	0.770054	0.746723	0.772175	0.774933	0.725513
scCLTdegenNuc908_b	1.62751	1.43262	1.30353	1.30353	1.30353	1.30353	1.30353	1.30353	1.30353	1.31842	1.30353	1.70447	1.72557	1.7144	1.72557	1.72557	1.72557	1.72557	1.72557	1.72557	1.72557	1.75412	1.77523	1.76778	1.77523	1.82488	1.87453	1.89688	1.92418	1.94901	1.94901	1.94901	1.97135	1.99866	2.01232	2.06321	2.2221	2.2221	2.2221	1.75288	1.70075	1.70075	1.64116	1.33208	1.32835	1.32835	1.32835	1.06644	0.876515
scCLTdegenNuc408	1.53287	1.29953	1.29953	1.29953	1.29953	1.29953	1.29953	1.29953	1.29953	1.29953	1.29953	1.32383	1.37407	1.45671	1.39027	1.23471	1.23471	1.23471	1.23471	1.23471	1.23471	1.23471	1.23471	1.23471	1.23471	1.23471	1.23471	1.23471	1.23471	1.23471	1.23471	1.23471	1.23471	1.23471	1.23471	1.23471	1.23471	1.23471	1.23471	1.23471	1.23471	1.23471	1.23471	1.24443	1.53611	1.68843	1.68843	1.68843	1.79538
scCLTdegenNuc907_b	0.13735	0.13735	0.13735	0.13735	0.13735	0.13735	0.13735	0.13735	0.13735	0.13735	0.13735	0.13735	0.13735	0.13735	0.13735	0.13735	0.13735	0.13735	0.13735	0.13735	0.13735	0.444821	0.696389	0.696389	0.696389	0.696389	0.696389	0.696389	0.696389	0.696389	0.696389	1.09237	1.32997	1.3486	1.3486	1.47438	1.62812	1.62812	1.62812	1.62812	1.62812	1.62812	1.62812	1.62812	1.62812	1.62812	1.62812	0.542653	-0.365785
scCLTdegenNuc956	-0.621446	-0.611932	-0.609964	-0.609964	-0.609964	-0.662455	-0.684764	-0.661143	-0.609964	-0.636209	-0.633257	-0.629648	-0.629648	-0.629648	-0.629648	-0.629648	-0.629648	-0.629648	-0.625383	-0.609964	-0.609964	-0.611932	-0.616525	-0.528275	-0.504982	-0.510231	-0.560754	-0.575189	-0.570596	-0.582406	-0.59028	-0.59028	-0.59028	-0.59028	-0.59028	-0.59028	-0.59356	-0.603403	-0.60209	-0.609964	-0.586015	-0.519745	-0.509575	-0.525322	-0.59028	-0.626695	-0.545006	-0.50367	-0.59028
scCLTdegenNuc410	-0.666349	-0.686019	-0.664035	-0.664035	-0.664035	-0.639738	-0.652465	-0.652465	-0.633953	-0.627589	-0.617754	-0.617754	-0.617754	-0.804614	-0.814449	-0.814449	-0.821391	-0.841639	-0.820813	-0.791308	-0.791308	-0.795936	-0.396762	-0.389241	-0.386349	-0.386349	-0.355109	-0.152051	-0.100563	-0.12139	-0.131803	-0.131803	-0.131803	-0.131803	-0.131803	-0.165935	-0.154365	-0.138745	-0.232464	-0.259076	-0.259076	-0.320977	-0.733457	-0.733457	-0.733457	-0.733457	-0.733457	-0.753705	-0.896598
scCLTdegenNuc1080	-0.127767	-0.127767	-0.129532	-0.206848	-0.187784	-0.196257	-0.217439	-0.276044	-0.250625	-0.251684	-0.257333	-0.245683	-0.22909	-0.213203	-0.261217	-0.332531	-0.306759	-0.0698679	0.0593455	0.108418	0.198444	0.211154	0.229865	0.225981	0.221392	-0.383016	-0.378427	-0.32547	-0.339592	-0.367835	-0.28593	-0.187784	-0.154245	-0.136593	-0.202259	-0.165895	-0.133415	-0.0846956	-0.0380941	0.196326	0.238338	0.211154	0.211154	0.162434	0.168788	0.220333	0.270465	0.271171	0.197032
scCLTdegenNuc340	1.01864	1.11018	1.09645	1.07311	1.06533	1.06762	1.06556	1.09027	0.934656	0.889573	0.975849	0.966009	0.909941	0.825266	0.828012	0.864171	0.894608	1.10103	1.04862	1.01704	0.946785	0.87813	0.784531	0.865315	0.825724	0.817714	0.78064	0.728234	0.699857	0.674454	0.634634	0.638754	0.602367	0.627082	0.635092	0.591153	0.530737	0.53806	0.544468	0.542179	0.450639	0.405327	0.312414	0.263669	0.422491	0.995759	0.962805	0.992326	0.987978
scCLTdegenNuc1077	-0.820285	-0.820285	-0.820285	-0.820285	-0.820285	-0.387253	-0.349899	-0.18388	-0.0732009	-0.0732009	0.00980844	0.0374782	0.0374782	0.0374782	0.0374782	0.0374782	0.0167259	0.00980844	0.00980844	0.00980844	0.00980844	0.00980844	0.00980844	0.00980844	0.00980844	0.00980844	0.00980844	0.00980844	-0.0233953	-0.322229	-0.377568	-0.377568	-0.377568	-0.377568	-0.557422	-0.665334	-0.709605	-0.709605	-0.709605	-0.709605	-0.709605	-0.709605	-0.709605	-0.709605	-0.709605	-0.676402	-0.598926	-0.614145	-0.744193
scCLTdegenNuc333	1.99407	1.99125	2.00237	1.99673	1.96922	1.87731	1.75611	1.74173	1.74798	1.80819	1.80669	1.80276	1.8202	1.79125	1.7492	1.74649	1.74084	1.69607	1.59574	1.59812	1.59275	1.63099	1.64649	1.67299	1.68218	1.73669	1.77476	1.76707	1.75224	1.75883	1.77305	1.82877	1.83193	1.8327	1.82844	1.80863	1.7964	1.78699	1.93447	1.94272	1.93287	1.8783	1.84189	1.82994	1.83038	1.84931	1.85473	1.85218	1.65479
scCLTdegenNuc773	0.894603	0.894603	0.894603	0.894603	0.894603	0.82425	0.718722	0.718722	0.718722	0.727516	0.777349	0.777349	0.777349	0.803731	0.95323	0.95323	0.95323	0.997201	1.01186	1.01186	1.01186	1.07048	1.15843	1.24637	1.24637	1.23464	1.18774	1.18774	1.18774	1.18774	1.18774	1.18774	1.18774	1.18774	1.18774	1.18774	1.18774	1.18481	0.243842	-0.119647	-0.160686	-0.160686	-0.160686	-0.160686	-0.160686	-0.160686	-0.439165	-0.465547	-0.571076
scCLTdegenNuc951	5.46979	5.37246	5.35682	4.77285	4.02204	3.68834	2.93752	2.89755	2.83498	2.81934	2.77068	2.58297	1.81999	1.88603	1.93817	1.95555	2.01291	2.01986	2.19714	2.30142	2.34487	2.41265	2.35703	1.00661	0.0211614	-0.211731	-0.145687	-0.0657385	-0.0657385	-0.0657385	-0.0101226	-0.0570486	-0.656658	-0.587138	-0.569758	-0.510666	-0.482858	-0.107451	-0.0657385	-0.0657385	-0.0657385	-0.00490857	-0.587138	-0.601042	-0.726178	-0.764414	-0.531522	-0.517618	-0.517618
scCLTdegenNuc1009	1.70624	1.70624	1.70624	1.70624	1.70624	1.57962	1.14401	0.790543	0.688799	0.689929	0.689176	0.702365	0.0576088	-0.00569861	-0.022656	0.206457	0.206457	0.206457	0.20721	-0.20881	-0.235565	-0.218607	-0.215593	-0.215593	-0.233681	-0.315453	-0.0708902	-0.0765426	-0.0603389	-0.12327	-0.161706	-0.125154	-0.128168	-0.167359	-0.195244	-0.231043	0.0790881	0.0692905	0.00485263	-0.0234096	-0.0663682	-0.102544	-0.111588	-0.12553	-0.0422511	-0.0479035	-0.0497877	-0.0573243	-0.0573243
scCLTdegenNuc1007	-0.293802	-0.293548	-0.357609	-0.38577	-0.393128	-0.383487	-0.363698	-0.352154	-0.335156	-0.322978	-0.172784	-0.143861	-0.117095	-0.15198	-0.16568	-0.130922	-0.173545	-0.221876	-0.211474	-0.210586	-0.212869	-0.220481	-0.232151	-0.298495	-0.367123	-0.446406	-0.445518	-0.43296	-0.442093	-0.374988	-0.366489	-0.323485	-0.258537	-0.267924	-0.248896	-0.208303	0.0388073	0.129507	0.298603	0.511082	0.602543	0.626264	0.593156	0.534423	0.610661	0.708973	0.80944	0.842169	0.875531
scCLTdegenNuc1004	1.75621	1.70018	1.70018	1.75621	1.87307	1.77702	1.63615	1.63615	1.59293	1.5401	1.5401	1.67457	1.99473	2.11639	2.18363	2.14841	2.14841	2.11959	2.09398	2.27647	2.06517	1.91149	1.9243	1.90669	1.87787	1.76902	1.49208	1.60413	1.49528	1.47607	1.47607	1.41844	1.41204	1.40243	1.38002	1.38002	1.25196	1.05986	1.05986	0.88697	0.621236	0.259453	0.259453	0.259453	0.259453	0.259453	0.278662	0.323485	0.323485
scCLTdegenNuc1079	0.489734	0.478076	0.460588	0.466417	0.489734	0.437272	0.358578	0.358578	0.358578	0.358578	0.352021	0.214307	0.243453	0.287171	0.475161	0.475161	0.48099	0.507221	0.616517	0.620889	0.129056	0.0816945	0.0824232	0.0394333	0.0241318	-0.0210439	-0.0640338	-0.0640338	-0.0640338	-0.0640338	-0.0640338	-0.0640338	-0.107752	-0.164586	-0.187903	-0.0997372	-0.0786066	0.0357901	-0.0421745	0.364407	0.389181	0.259483	0.183704	0.096996	0.0933528	0.118127	0.125413	0.125413	0.147272
scCLTdegenNuc338	-0.281982	-0.271974	-0.321399	-0.343572	-0.23579	-0.172352	-0.151566	-0.144637	-0.132473	-0.118615	-0.11261	-0.11261	-0.11261	-0.11261	-0.115536	-0.118769	-0.130933	-0.137246	-0.139402	-0.119231	-0.0411664	0.021963	0.0498324	0.0844766	0.0844766	0.0844766	0.0857084	0.12605	0.19272	0.207964	0.599058	1.02434	1.25591	1.364	1.40912	1.4955	1.51798	1.59034	1.63623	1.72061	1.75741	1.64454	1.55324	1.52875	1.53014	1.53183	1.53183	1.53153	1.52875
scCLTdegenNuc657	0.519533	0.49304	0.483716	0.488238	0.556998	0.60038	0.524307	0.500661	0.538768	0.510237	0.441617	0.419842	0.381791	0.332071	0.340697	0.329782	0.296337	0.348458	0.335644	0.327465	0.333439	0.417162	0.697308	0.702193	0.683768	0.623607	0.613194	0.619643	0.567494	0.509064	0.502587	0.518835	0.415515	0.360769	0.291536	0.312501	0.298012	0.321714	0.311747	0.391813	0.416631	0.36063	0.229951	0.256639	0.295276	0.357447	0.392734	0.389999	0.27579
scCLTdegenNuc451	2.75044	2.72538	2.56198	2.46825	2.64913	2.65632	2.65246	2.65346	2.61843	2.60613	2.62547	2.64898	2.5469	2.53955	2.57652	2.56623	2.509	2.51418	2.49624	2.51171	2.49678	2.42943	2.41466	2.44822	2.47119	2.46539	2.47096	2.43376	2.38867	2.52486	2.68486	2.64171	2.35789	2.25798	2.12226	1.59337	1.62199	1.60544	1.56499	1.60319	1.59917	1.1112	0.942378	0.913223	0.844319	0.8901	0.932247	0.997826	1.01097
scCLTdegenNuc1078	0.0744347	0.0744347	0.0576731	-0.0373092	-0.0373092	-0.0373092	-0.031722	0.0744347	0.0744347	0.0744347	0.0744347	0.0744347	0.0744347	0.0744347	0.0744347	0.0744347	0.0744347	0.0744347	0.0744347	0.0744347	0.0744347	0.141481	0.297922	0.297922	0.297922	0.297922	0.297922	0.297922	0.351001	0.353794	0.353794	0.398492	0.409666	0.409666	0.409666	0.409666	0.409666	0.41246	0.476712	0.52141	1.08013	1.08013	1.09689	1.136	1.136	1.18629	1.19187	1.19187	1.19187
scCLTdegenNuc343	0.1861	0.243141	0.757344	0.772443	0.889041	0.915883	0.96118	0.957825	0.93266	0.942726	0.945242	0.962019	1.11636	1.11972	1.15076	1.31265	1.5383	1.63057	1.65405	1.65405	1.65405	1.61044	1.61044	1.60205	1.60876	1.64734	1.63728	1.87634	1.96862	1.88977	1.9359	2.01307	2.00636	2.01307	2.02314	2.04159	2.07347	2.13051	2.33183	2.1993	2.19258	2.18923	2.1389	2.14058	2.14309	2.14058	2.13722	2.07599	1.95603
scCLTdegenNuc1008	0.00589849	0.0149609	-0.0238377	-0.0654683	-0.0623531	-0.01166	0.0101465	0.0112793	0.00278327	-0.00854479	-0.103134	-0.101718	-0.0983197	-0.0816108	-0.0680171	-0.0685835	-0.0549899	-0.0365818	-0.0207225	-0.0176072	0.00165046	0.0254394	0.0565916	0.0749997	0.0226074	-0.5353	-0.581745	-0.762427	-0.76356	-0.880806	-0.812271	-0.700973	-0.640651	-0.549743	-0.474128	-0.483757	-0.517741	-0.52029	-0.578913	-0.682281	-0.720514	-0.674069	-0.693609	-0.689361	-0.653961	-0.833228	-0.966616	-1.02694	-1.09377
scCLTdegenNuc1010	3.37884	2.97197	2.65102	2.64343	2.65582	2.70258	2.74614	2.75973	2.76253	2.74854	2.83048	2.78651	2.74894	2.74495	2.76093	2.76133	2.70578	2.70778	2.73855	2.73695	2.73056	2.73056	2.70498	2.70857	2.73335	2.39522	2.39962	2.49195	2.46836	2.45158	2.39642	2.3037	1.21016	0.923589	0.882422	0.87243	0.903605	0.963158	0.979944	0.55668	0.306478	0.293289	0.409996	0.412394	0.330859	0.322066	0.221745	0.115829	0.118227
scCLTdegenNuc774	-0.593513	-0.650652	-0.650652	-0.650652	-0.650652	-0.650652	-0.650652	-0.650652	-0.650652	-0.650652	-0.650652	-0.650652	-0.650652	-0.650652	-0.650652	-0.650652	-0.650652	-0.650652	-0.650652	-0.657182	-0.37312	1.86672	1.96141	1.96141	2.00059	2.02671	2.08548	2.09201	2.09201	2.09201	2.09201	2.09201	2.09201	2.09201	2.09201	2.09201	2.09201	2.09201	1.6496	1.4945	1.47165	1.47165	2.23894	2.25527	2.25527	2.25527	2.1965	2.05283	1.99406
scCLTdegenNuc341	0.874578	0.879172	0.879172	0.73492	0.550242	0.595263	0.677036	0.677036	0.677036	0.676117	0.736758	0.864471	0.860796	0.853445	0.84242	0.84242	0.854364	1.09233	1.12817	1.12449	1.07212	0.992184	0.927868	0.915924	0.915924	0.951757	0.989428	1.51314	1.68771	1.68588	1.65096	1.62891	1.04456	0.9343	1.14562	1.22832	1.2274	1.18054	1.17319	1.18789	1.03353	0.676117	0.0715482	-0.211442	-0.241762	-0.241762	-0.241762	-0.241762	-0.22798
scCLTdegenNuc454	-0.848536	-0.848536	-0.82342	-0.861755	-1.09838	-1.12614	-1.09045	-1.03096	-1.15522	-1.24511	-1.23519	-1.25436	-1.22396	-1.20545	-1.18562	-1.16579	-1.16579	-1.16579	-1.20215	-1.3112	-1.27882	-1.31781	-1.35086	-1.35351	-1.37862	-1.33764	-1.33368	-1.23255	-1.40374	-1.18959	-1.16579	-1.11622	-1.00717	-1.00717	-1.00717	-0.964864	-0.852502	-0.72692	-0.69255	-0.679331	-0.667434	-0.667434	-0.794338	-0.604643	-0.399086	-0.438743	-0.423541	-0.372648	-0.372648
scCLTdegenNuc334	1.04396	0.859085	0.824529	0.79386	0.617191	0.68328	0.726043	0.741594	0.746777	0.783061	0.83144	0.929062	1.11955	0.957571	0.993856	1.02496	1.05778	1.03964	1.01761	0.834464	0.805091	0.827553	0.888026	0.912648	0.909192	0.926902	0.894074	0.75628	0.79386	0.786517	0.742458	0.779606	0.779606	0.778742	0.878092	0.868157	0.89537	0.902281	1.02582	1.10573	1.14418	1.00768	0.808547	0.768375	0.730363	0.72086	0.654771	0.650883	0.616327
scCLTdegenNuc335	0.890006	0.84348	0.85018	0.7642	0.657004	0.541247	0.667798	0.702041	0.709485	0.729957	0.81147	0.942115	1.00613	1.02065	1.02884	0.975241	1.06606	1.107	1.14534	1.1513	1.15539	1.17847	1.50526	1.50526	1.50378	1.48963	1.46804	1.54509	1.5276	1.51904	1.49	1.45316	1.54695	1.66085	1.64596	1.63926	1.63926	1.49038	1.38169	1.34931	1.21829	1.10105	1.08095	1.07388	1.16358	1.15167	1.14943	1.16135	1.16209
scCLTdegenNuc1012	0.826132	0.644311	0.634762	0.515006	0.483575	0.403208	0.404003	0.411563	0.423499	0.427875	0.427875	0.439015	0.451747	0.451349	0.506253	0.551609	0.501877	0.35825	0.0260367	0.0459297	0.0578655	0.0773606	0.0789521	0.0558762	0.0833285	0.0936729	0.0936729	0.116351	0.0761671	0.0777585	0.0952643	0.112372	0.108394	0.106007	0.0148967	-0.00181343	-0.0340401	-0.0149428	-0.0049963	0.109587	0.109587	0.087705	0.082135	0.0606505	0.149373	0.134652	0.0725863	-0.0730303	-0.104859
scCLTdegenNuc1011	3.31583	3.10312	3.04858	2.95503	2.9179	2.94606	2.90719	2.93396	2.96609	2.961	2.82484	2.83084	2.82687	2.82618	2.82443	2.677	2.48326	2.38397	2.34746	2.31443	2.29209	2.32171	2.3479	2.35151	2.34357	2.32529	2.30184	2.29885	2.32376	2.30446	2.27764	2.31692	2.29631	2.24839	2.10002	2.12843	2.25268	2.28473	2.26899	2.24316	2.20159	2.11803	2.06469	2.06693	2.04293	2.02706	1.21762	0.411649	0.408118
scCLTdegenNuc336	1.05884	1.09431	1.10072	1.1132	1.13262	1.11462	1.15758	1.13334	1.19126	1.26522	1.27146	1.2695	1.26183	1.21086	1.19304	1.1287	1.13459	1.15847	1.19411	1.17664	1.14849	1.11249	1.20997	1.14884	1.10161	1.13619	1.18556	1.25328	1.28981	1.34542	1.33615	1.34399	1.37411	1.44914	1.46393	1.42365	1.52167	1.6229	1.62005	1.65088	1.67922	1.67565	1.64625	1.61898	1.59332	1.56926	1.60508	1.62807	1.62522
scCLTdegenNuc404	-1.25687	-1.25687	-1.25687	-1.25687	-1.25687	-1.25687	-1.25687	-1.25687	-1.25687	-1.26187	-1.30692	-1.30692	-1.31443	-1.39701	-1.42578	-1.43204	-1.43204	-1.43204	-1.45456	-1.48209	-1.48209	-1.54965	-1.55716	-1.42203	-1.55716	-1.55716	-1.55716	-1.20056	-1.0817	-1.0817	-1.01413	-0.981601	-0.981601	-0.986606	-1.00663	-1.00663	-1.00663	-1.00663	-0.935306	-0.931552	-0.931552	-0.931552	-0.931552	-0.931552	-0.825199	-0.827701	-0.831455	-0.766391	-0.763889
scCLTdegenNuc456	-0.466872	-0.476267	-0.482009	-0.59632	-0.915762	-1.01911	-1.0426	-1.03529	-0.754475	-0.626072	-0.636511	-0.62294	-0.659477	-0.643296	-0.630247	-0.560826	-0.705932	-0.628681	-0.634945	-0.494536	-0.456433	-0.441296	-0.544123	-0.519069	-0.524288	-0.541513	-0.610413	-0.502366	-0.483053	-0.473136	-0.428769	-0.46374	-0.543601	-0.559782	-0.388055	-0.330117	-0.136468	0.281627	0.676232	0.871448	0.960182	1.22847	1.24622	1.23891	1.21699	1.20446	1.16897	1.10007	0.941391
scCLTdegenNuc326	0.44452	0.44452	0.44452	0.44452	0.44452	0.44452	0.44452	0.455397	0.463554	0.517032	0.517032	0.530628	0.555101	0.53516	0.549662	0.53516	0.550569	0.542411	0.480776	0.484402	0.553288	0.665681	0.645741	0.536066	0.462648	0.449052	0.44452	0.702844	0.788952	0.788952	0.788952	0.788952	0.788952	0.788952	0.798016	0.825208	0.825208	0.857838	0.861464	0.861464	0.691967	0.612204	0.462648	0.197979	-0.0793788	-0.704794	-0.784557	-0.806311	-0.806311
scCLTdegenNuc936	1.65922	1.65922	1.65922	1.65922	1.65922	1.65922	1.65922	1.65922	1.65922	1.65922	1.65922	1.65922	1.65922	1.65922	1.65922	1.65922	1.59916	1.42531	1.27358	1.21668	1.21668	1.21668	1.22301	1.24987	1.5802	1.9121	1.9121	1.9121	1.9121	1.9121	1.9121	1.9121	1.9121	2.39257	2.44947	2.44947	2.53481	2.99631	2.95522	2.90149	2.70234	2.51269	2.21713	2.16498	2.16498	2.16498	2.16498	2.16498	2.16498
scCLTdegenNuc406	-1.14309	-1.14309	-1.16728	-1.22372	-1.22372	-1.22372	-1.22372	-1.22372	-1.22372	-1.22372	-1.22372	-1.22372	-1.38094	-1.46561	-1.48979	-1.62485	-1.62687	-1.62687	-1.62687	-1.62687	-1.62687	-1.61276	-1.58655	-1.58655	-1.58655	-1.58655	-1.58655	-1.01206	-0.820567	-0.820567	-0.820567	-0.820567	-0.981827	-0.981827	-0.981827	-0.981827	-0.981827	-0.941512	-0.941512	-0.97578	-0.981827	-0.981827	-0.945544	-0.834678	-0.780252	-0.780252	-0.776221	-0.699623	-0.643182
scCLTdegenNuc411	1.53916	1.53916	1.50782	1.50434	1.50434	1.50434	1.69237	1.80205	2.34001	2.35046	2.44447	2.44447	2.44447	2.44447	2.44447	2.44447	2.40269	2.26689	2.23555	2.23555	2.23555	2.05449	1.957	1.72022	1.67844	1.67844	1.67844	1.67844	1.67844	1.67844	1.67844	1.67844	1.67844	1.67844	1.67844	1.53916	1.12133	1.12133	1.12133	1.12133	1.12133	1.12133	1.12133	1.12133	1.06387	0.738311	0.738311	0.738311	0.738311
scCLTdegenNuc337	-0.207203	-0.154924	0.00954724	0.0124842	0.0682871	-0.0521296	-0.0491926	-0.0562414	-0.0433186	-0.0544792	-0.105583	-0.12438	-0.132603	-0.137302	-0.109107	-0.0456682	0.100594	0.11058	-0.0433186	-0.0491926	-0.0392068	-0.0726886	-0.0726886	-0.0726886	-0.0908979	-0.113219	-0.11968	0.107055	0.461844	0.657448	0.664497	0.581673	0.520584	0.749669	0.614568	0.507661	0.52822	0.649812	0.692104	0.500612	0.535269	0.615743	0.347889	-0.219538	-0.280628	-0.28239	-0.466833	-0.516762	-0.629542
scCLTdegenNuc944	-0.946984	-1.49425	-1.56792	-1.56792	-1.56792	-1.69421	-1.88365	-1.88365	-1.8205	-1.25219	-1.25219	-1.25219	-1.34691	-1.6258	-1.67316	-1.67316	-1.43637	-1.42058	-1.66264	-1.67316	-1.37322	-0.715448	-0.515486	-0.16292	-0.199755	-0.199755	-0.199755	-0.199755	-0.431291	-0.620729	-0.620729	-0.620729	-1.96784	-2.30462	-2.30462	-2.30462	-2.30462	-2.39408	-2.46249	-1.56792	-1.72578	-1.77841	-1.79419	-2.09414	-2.09414	-2.09414	-2.09414	-2.09414	-2.06256
scCLTdegenNuc339	3.12626	3.09533	3.12582	3.14325	3.16285	3.01168	2.84004	2.73113	2.71326	2.86618	2.8335	2.87489	2.87489	2.67144	2.35647	2.28067	2.2554	2.2114	2.43184	2.41659	2.15302	1.94609	1.923	1.7483	1.72347	1.49519	1.47472	1.39151	1.35361	1.15234	0.857839	1.07741	0.998989	0.949325	0.992018	1.00073	0.959345	0.844334	0.789878	0.761125	0.78465	0.691421	0.334625	0.000483336	-0.0169426	-0.000387961	0.0248796	0.0270579	0.0954546
scCLTdegenNuc342	-0.591386	-0.606655	-0.606655	-0.606655	-0.606655	-0.606655	-0.606655	-0.599445	-0.598173	-0.598173	-0.598173	-0.573148	-0.557879	-0.613018	-0.632104	-0.632104	-0.61938	-0.613018	-0.606655	-0.633377	-0.784797	-0.784797	-0.784797	-0.761893	-0.741534	-0.749169	-0.742383	-0.742383	-0.738989	-0.725417	-0.715237	-0.744503	-0.906952	-0.980753	-0.968029	-0.979905	-0.979905	-0.979905	-1.00026	-0.98966	-1.04268	-0.967605	-0.69403	-0.299573	-0.350471	-0.356409	-0.423424	-0.386947	-0.394582
scCLTdegenNuc906_b	-0.650902	-0.687371	-0.687371	-0.687371	-0.687371	-0.687371	-0.687371	-0.687371	-0.687371	-0.687371	-0.687371	-0.424789	-0.599844	-0.83325	-0.83325	-0.83325	-0.83325	0.698477	1.20905	1.20905	1.20905	1.28199	1.35493	1.35493	1.35493	1.35493	1.35493	1.35493	1.35493	1.35493	1.35493	1.66492	1.71963	1.71963	1.71963	1.71963	1.71963	1.71963	1.71963	1.71963	1.71963	1.71963	1.71963	1.71963	1.71963	1.71963	1.71963	0.869885	0.114962
scCLTdegenNuc938	-0.315613	-0.315613	-0.334022	-0.350589	-0.523629	-0.611069	-0.619353	-0.619353	-0.619353	-0.619353	-0.646966	-0.665375	-0.867868	-0.89364	-0.886277	-0.886277	-0.902844	-0.928616	-0.952547	-0.93598	-0.923094	-0.920332	-0.913889	-0.913889	-0.913889	-0.918491	-0.950706	-0.950706	-0.950706	-0.950706	-0.950706	-0.950706	-0.960831	-0.959911	-0.932298	-0.962672	-0.987523	-0.987523	-0.987523	-0.987523	-0.987523	-1.01284	-1.08877	-1.08877	-1.08693	-1.08509	-1.06116	-1.06116	-1.06116
scCLTdegenNuc952	-1.00773	-1.00773	-1.00773	-1.00496	-0.992049	-0.99543	-0.99543	-0.993893	-0.965917	-0.927796	-0.927796	-0.927796	-0.927796	-0.917958	-0.915499	-0.915499	-0.925336	-0.995738	-1.04739	-1.02617	-1.02433	-1.01388	-1.00158	-1.00404	-1.00957	-1.00773	-1.00926	-1.02679	-1.08889	-1.07536	-1.07536	-1.07905	-1.08766	-1.0975	-1.09996	-1.10119	-1.13992	-1.1762	-1.15007	-1.03847	-1.03294	-1.03201	-1.06583	-1.06276	-1.02556	-1.00004	-0.968684	-1.01203	-1.00158
scCLTdegenNuc935	0.0634574	0.0551591	0.0551591	0.0551591	0.0817137	0.126524	0.154739	0.176314	0.187932	0.187932	0.187932	0.187932	0.254318	0.254318	0.254318	0.252658	0.221125	0.221125	0.221125	0.217806	-0.00292892	-0.00126926	-0.0112272	-0.0112272	-0.127403	-0.110807	-0.110807	0.021966	0.154739	0.154739	0.154739	0.154739	0.154739	0.154739	0.154739	0.154739	0.154739	0.154739	0.154739	0.154739	0.154739	0.154739	0.154739	0.1481	0.0883523	0.0883523	0.0883523	0.0883523	0.0551591
scCLTdegenNuc770	0.136918	0.14067	0.17444	0.187573	0.193202	-0.317106	-0.355567	-0.302097	-0.196096	-0.168892	-0.149192	-0.106979	-0.016925	0.00558854	0.1069	0.274814	0.280442	0.268247	0.268247	0.268247	0.268247	0.490569	0.568428	0.568428	0.56749	0.294513	0.215715	0.432409	0.437099	0.268247	0.268247	0.268247	0.300141	0.30577	0.309522	0.324531	0.384567	0.474622	0.207273	0.103147	0.17444	0.17444	0.17444	0.208211	0.211963	0.211963	0.358301	0.378939	0.390196
scCLTdegenNuc946	-0.984802	-0.967783	-0.965316	-0.965316	-0.965316	-0.965316	-0.969509	-0.970249	-0.971236	-0.975182	-0.975182	-0.975182	-0.975182	-0.96137	-0.95545	-0.950023	-0.945584	-0.983322	-1.07335	-1.02871	-1.01465	-1.00823	-1.00478	-0.986282	-0.960876	-0.928811	-0.915985	-0.87356	-0.877507	-0.884413	-0.782791	-0.74826	-0.744806	-0.74826	-0.767745	-0.752946	-0.728527	-0.728527	-0.74234	-0.799564	-0.802524	-0.802524	-0.802524	-0.802524	-0.814116	-0.829409	-0.866654	-0.896253	-0.896253
scCLTdegenNuc775	2.30745	2.29953	2.34706	2.34706	2.34706	2.34706	2.34706	2.34706	2.34706	2.34706	2.34706	2.34706	2.35102	2.40648	2.38667	2.38667	2.33914	2.18466	2.149	2.149	2.04205	2.03017	2.03017	1.76081	1.71328	1.71328	1.71328	1.71328	1.71328	1.71328	1.71328	1.5172	1.35677	1.35677	1.35677	1.35677	1.35677	1.35677	0.820034	0.631878	0.582364	0.190208	0.425898	0.279334	-0.148472	-0.148472	-0.148472	-0.192044	-0.227695
scCLTdegenNuc942	-0.641634	-0.657401	-0.657401	-0.657401	-0.657401	-0.65072	-0.630678	-0.636022	-0.673436	-0.680918	-0.67878	-0.680918	-0.700159	-0.700159	-0.700159	-0.700159	-0.670763	-0.646712	-0.650453	-0.652057	-0.660608	-0.657401	-0.625066	-0.510421	-0.49786	-0.509619	-0.647246	-0.69134	-0.696418	-0.718331	-0.640298	-0.567075	-0.46205	-0.386155	-0.303846	-0.348474	-0.24639	-0.224209	-0.136822	-0.036608	-0.0187031	0.0831145	0.165958	0.220475	0.336456	0.374671	0.496531	0.633891	0.743192
scCLTdegenNuc1005	2.97639	2.97458	2.97312	2.95932	2.95859	2.94478	2.90918	2.89246	2.88738	2.89392	2.83506	2.75185	2.62977	2.50914	2.37907	2.28715	2.23846	2.25554	2.23991	2.14545	2.11711	2.09749	2.09531	2.09531	2.09531	2.09531	2.06079	1.86059	1.9645	1.97904	1.83806	1.7763	1.59681	1.57937	1.57937	1.58373	1.49217	1.47764	1.47764	1.47691	1.47037	1.47255	1.47255	1.47328	1.4631	1.4631	1.46928	1.47037	1.37372
scCLTdegenNuc1006	-0.151467	-0.173783	-0.191365	-0.215709	-0.213004	-0.336077	-0.365831	-0.502428	-0.549088	-0.313085	-0.359745	-0.438863	-0.580194	-0.582899	-0.588985	-0.639702	-0.515953	-0.292798	-0.31038	-0.31038	-0.314438	-0.171754	-0.263045	-0.283331	-0.29077	-0.102103	-0.0912833	-0.142676	-0.18325	-0.290094	-0.269807	-0.0277182	0.0615436	0.0683058	0.0676296	0.0899451	0.659327	1.70477	1.74737	1.77848	1.79674	1.85489	1.85625	1.87721	2.56222	2.67989	2.51286	2.06723	1.96174
scCLTdegenNuc943	0.384769	0.460184	0.548715	0.647082	0.702823	0.808841	0.945463	1.11487	1.18664	1.2668	1.39759	1.5925	1.63841	1.63841	1.63695	1.67484	1.66828	1.66026	1.67119	1.67812	1.74697	1.85591	1.98415	1.98816	1.98816	1.96557	1.95901	1.95245	1.95901	1.94006	1.93715	1.93715	1.93715	1.94043	1.95901	1.95901	1.95901	1.95391	1.94298	1.92986	1.92986	1.93934	1.94444	1.94444	1.95318	2.05155	2.1102	2.12441	2.05556
scCLTdegenNuc656	-1.43629	-1.45376	-1.43666	-1.50492	-1.5596	-1.52057	-1.508	-1.49027	-1.47921	-1.37061	-1.26672	-1.24566	-1.27325	-1.28092	-1.38456	-1.40505	-1.41133	-1.34509	-1.33629	-1.2982	-1.19928	-0.97421	-0.857246	-1.26106	-1.28092	-1.37608	-1.41548	-1.32366	-1.31052	-1.36219	-1.36872	-1.3268	-1.30286	-1.26156	-1.12034	-1.12832	-1.07999	-1.06874	-1.04617	-1.00652	-1.03624	-1.07351	-1.08055	-0.990929	-0.837448	-0.757628	-0.675168	-0.842162	-0.939517
scCLTdegenNuc945	-0.581723	-0.581723	-0.581723	-0.581723	-0.581723	-0.581723	-0.571301	-0.546983	-0.546983	-0.546983	-0.546983	-0.546983	-0.546983	-0.546983	-0.689416	-0.685942	-0.685942	-0.685942	-0.685942	-0.685942	-0.685942	-0.666836	-0.651203	-0.442763	-0.234323	-0.234323	-0.300329	-0.303803	-0.2708	-0.269063	-0.269063	-0.230849	-0.199583	-0.199583	-0.199583	-0.199583	-0.213479	-0.269063	-0.243008	-0.0953635	-0.0953635	-0.0953635	-0.0953635	-0.0953635	-0.0953635	-0.0953635	-0.0953635	-0.0675715	-0.0258836
scCLTdegenNuc955	-0.460769	-0.412243	-0.364641	-0.34523	-0.317963	-0.268513	-0.242632	-0.224146	-0.247254	-0.270361	-0.237086	-0.170536	-0.248178	-0.487574	-0.527319	-0.519925	-0.519925	-0.426569	-0.396067	-0.446904	-0.500514	-0.480641	-0.425183	-0.406235	-0.410856	-0.500052	-0.258345	-0.0577707	0.0226441	0.0577678	0.0827241	0.116923	0.000922829	0.0559191	0.229689	0.34569	0.32212	0.308255	0.340144	0.487571	0.487571	0.411778	0.363714	0.341068	0.348463	0.301785	0.332749	0.422869	0.422869
scCLTdegenNuc933	-1.42896	-1.42785	-1.41237	-1.41568	-1.42343	-1.42343	-1.40573	-1.4013	-1.4013	-1.4013	-1.4013	-1.36812	-1.35706	-1.35706	-1.35706	-1.35706	-1.36369	-1.35374	-1.33604	-1.3117	-1.32166	-1.34599	-1.29345	-1.27299	-1.27962	-1.3106	-1.32387	-1.32387	-1.32387	-1.32387	-1.32387	-1.32387	-1.32387	-1.32387	-1.32387	-1.32387	-1.32387	-1.32387	-1.32387	-1.32387	-1.32387	-1.32387	-1.32387	-1.32387	-1.32387	-1.32387	-1.32387	-1.32387	-1.32387
scCLTdegenNuc947	-1.16852	-1.28658	-1.28658	-1.28658	-1.28658	-1.28658	-1.28658	-0.980693	-0.776766	-0.776766	-0.776766	-0.253535	-0.0791241	-0.0791241	-0.0791241	-0.0791241	-0.0791241	-0.0791241	-0.131447	-0.159621	-0.159621	-0.159621	-0.159621	-0.0536333	0.0362552	-0.0254593	0.0818703	0.489723	0.725848	0.833177	0.884159	0.940507	0.940507	0.940507	0.940507	0.940507	0.940507	0.940507	0.980756	1.20883	1.20883	1.20883	1.14443	0.923066	0.913675	0.908308	0.894892	0.66145	0.625226
scCLTdegenNuc448	-1.12625	-1.12625	-1.12625	-1.12625	-1.12625	-1.12625	-1.12625	-1.12625	-1.12625	-1.0759	-1.01436	-0.52484	-0.436261	-0.436261	-0.436261	-0.436261	-0.436261	-0.436261	-0.436261	-0.436261	-0.436261	-0.436261	-0.436261	-0.436261	-0.436261	-0.436261	-0.436261	-0.170521	-0.0819417	-0.0819417	-0.0819417	-0.0819417	-0.0819417	-0.0763472	-0.0632934	-0.0632934	-0.0632934	-0.0632934	-0.0632934	-0.0632934	-0.237656	-0.319708	-0.565867	-0.678689	-0.678689	-0.691743	-0.697338	-0.699203	-0.715986
scCLTdegenNuc954	0.529284	0.529284	0.514784	0.5172	0.49545	0.499075	0.459199	0.450741	0.432615	0.424157	0.408448	0.408448	0.372802	0.332926	0.323863	0.323863	0.293655	0.220549	0.169194	0.166777	0.166777	0.173423	0.190944	0.186111	0.215111	0.215111	0.215111	0.215111	0.215111	0.215111	0.159527	-0.0628103	-0.0628103	-0.0785189	-0.0628103	-0.0628103	-0.0628103	-0.0628103	-0.0628103	-0.0628103	-0.082144	-0.099061	-0.099061	-0.117186	-0.159479	-0.166729	-0.219897	-0.268231	-0.268231
scCLTdegenNuc1013	1.70359	1.68043	1.68043	1.68043	1.693	1.69764	1.69499	1.68043	1.68639	1.69367	1.70028	1.67117	1.62749	1.62749	1.62749	1.62749	1.62153	1.58778	1.55801	1.50573	1.51631	1.56264	1.61822	1.66587	1.66719	1.66322	1.64072	1.66587	1.73999	1.81609	1.82866	2.06226	2.08476	2.30777	2.37196	2.59365	2.60159	2.60689	2.6413	2.6413	2.63601	2.6863	2.67637	2.65321	2.64659	2.74189	2.65586	1.26088	0.740737
scCLTdegenNuc324	-0.467857	-0.467857	-0.467857	-0.467857	-0.467857	-0.467857	-0.467857	-0.467857	-0.467857	-0.467857	-0.467857	-0.467857	-0.467857	-0.467857	-0.467857	-0.467857	-0.467857	-0.467857	-0.467857	-0.465856	-0.462855	-0.453851	-0.447849	-0.447849	-0.447849	-0.447849	-0.447849	-0.376571	-0.352812	-0.352812	-0.352812	-0.415836	-0.492867	-0.510373	-0.52788	-0.52788	-0.52788	-0.52788	-0.52788	-0.52788	-0.52788	-0.457603	-0.389326	-0.427841	-0.427841	-0.427841	-0.42634	-0.405082	-0.402831
scCLTdegenNuc953	-0.454162	-0.455279	-0.455279	-0.455279	-0.455279	-0.455279	-0.455279	-0.452488	-0.449697	-0.449697	-0.456953	-0.46086	-0.46086	-0.46086	-0.46086	-0.461139	-0.466441	-0.466441	-0.475372	-0.514442	-0.527837	-0.531186	-0.533419	-0.533419	-0.533419	-0.532302	-0.527837	-0.527837	-0.588117	-0.628303	-0.628303	-0.628303	-0.628303	-0.628303	-0.628303	-0.628303	-0.628303	-0.628303	-0.628303	-0.628303	-0.628303	-0.628303	-0.628303	-0.617699	-0.61714	-0.617699	-0.628303	-0.628303	-0.647838
[truncated: 326 more columns]

## Sheet: Fig 1F
CHEX-RNA Venn				CHEX-GRO Venn
ChexOnly	TxOnly	Common		ChexOnly	TxOnly	Common
A2M-AS1	AARS2	A1BG		A1CF	AARS2	A1BG
A2MP1	AARSD1	A1BG-AS1		A2M	AARSD1	A1BG-AS1
A3GALT2	AATBC	A1CF		A4GNT	AATBC	A2M-AS1
A4GNT	ABC11-4932300O16.1	A2M		AADAC	ABC11-4932300O16.1	A2ML1
AADAC	ABC7-42418200C9.1	A2ML1		AADACL2	ABC12-49244600F4.4	A2ML1-AS1
AADACL2	ABCB10P3	A2ML1-AS1		AADACL3	ABC13-47656900H15.1	A2MP1
AADACL3	ABCB6	A4GALT		AADACP1	ABCB6	A3GALT2
AADACP1	ABCD1	AAAS		AANAT	ABCD1	A4GALT
AADAT	ABCD4	AACS		AASS	ABCD4	AAAS
AANAT	ABCF1	AACSP1		AATF	ABCF3	AACS
AATK-AS1	ABCF2P1	AADACL2-AS1		AATK-AS1	ABHD1	AACSP1
ABC14-1188822O7.1	ABCF3	AADACL4		ABC14-1188822O7.1	ABHD10	AADACL2-AS1
ABC7-42404400C24.1	ABHD1	AAED1		ABC7-42404400C24.1	ABHD17A	AADACL4
ABC7-481722F1.2	ABHD10	AAGAB		ABC7-481722F1.2	ABHD17AP8	AADAT
ABC8-43014700C16.1	ABHD16A	AAK1		ABC8-43014700C16.1	ABO	AAED1
ABCA9-AS1	ABHD17A	AAMDC		ABCC6	ABTB1	AAGAB
ABCC6	ABHD17AP1	AAMP		ABCD1P2	AC000035.3	AAK1
ABCD1P2	ABHD17AP3	AAR2		ABCF2P2	AC000068.9	AAMDC
ABCF2P2	ABHD17AP4	AARS		ABCG8	AC000081.2	AAMP
ABHD15-AS1	ABO	AASDH		ABHD12B	AC000120.7	AAR2
ABHD16B	ABTB1	AASDHPPT		ABHD16B	AC000123.3	AARS
ABI3	AC000068.10	AASS		ABHD17AP5	AC001226.7	AASDH
ABRA	AC000078.5	AATF		ABHD17AP6	AC002064.7	AASDHPPT
AC000041.8	AC000120.7	AATK		ABI3	AC002075.3	AATK
AC000077.2	AC000123.3	AB015752.3		AC000095.11	AC002076.10	AB015752.3
AC000095.11	AC001226.7	ABALON		AC000095.12	AC002116.8	ABALON
AC000095.12	AC002127.4	ABAT		AC000095.9	AC002127.4	ABAT
AC000095.9	AC002310.14	ABBA01000934.1		AC000123.4	AC002310.14	ABBA01000934.1
AC000367.1	AC002310.17	ABC13-47488600E17.1		AC000367.1	AC002398.12	ABC13-47488600E17.1
AC000370.2	AC002400.1	ABCA1		AC000370.2	AC002467.7	ABCA1
AC002059.10	AC002467.7	ABCA10		AC002056.3	AC002511.2	ABCA10
AC002064.5	AC002550.6	ABCA11P		AC002064.4	AC002550.6	ABCA11P
AC002069.5	AC003104.1	ABCA12		AC002069.5	AC002551.1	ABCA12
AC002115.5	AC003682.17	ABCA13		AC002115.5	AC003104.1	ABCA13
AC002115.9	AC003973.3	ABCA17P		AC002128.5	AC003973.3	ABCA17P
AC002306.1	AC004009.2	ABCA2		AC002306.1	AC003973.5	ABCA2
AC002331.1	AC004067.5	ABCA3		AC002310.10	AC004009.2	ABCA3
AC002366.3	AC004076.5	ABCA4		AC002331.1	AC004067.5	ABCA4
AC002383.2	AC004221.2	ABCA5		AC002383.2	AC004076.5	ABCA5
AC002398.11	AC004381.6	ABCA6		AC002398.13	AC004221.2	ABCA6
AC002398.9	AC004381.8	ABCA7		AC002401.1	AC004381.6	ABCA7
AC002401.1	AC004383.3	ABCA8		AC002465.2	AC004381.8	ABCA8
AC002429.5	AC004449.6	ABCA9		AC002486.2	AC004383.3	ABCA9
AC002456.2	AC004453.8	ABCB1		AC002519.6	AC004449.6	ABCA9-AS1
AC002465.2	AC004490.1	ABCB10		AC002553.4	AC004791.2	ABCB1
AC002472.11	AC004791.2	ABCB11		AC003084.2	AC004854.4	ABCB10
AC002486.2	AC004837.5	ABCB4		AC003664.1	AC004862.6	ABCB11
AC002519.8	AC004854.4	ABCB5		AC003956.1	AC004951.5	ABCB4
AC002550.5	AC004893.10	ABCB7		AC003973.4	AC004980.9	ABCB5
AC002553.4	AC004906.3	ABCB8		AC003984.1	AC005042.2	ABCB7
AC002985.3	AC004951.5	ABCB9		AC003986.6	AC005076.5	ABCB8
AC003002.4	AC004987.9	ABCC1		AC003986.7	AC005077.14	ABCB9
AC003002.6	AC005008.2	ABCC10		AC003988.1	AC005083.1	ABCC1
AC003005.2	AC005019.2	ABCC11		AC003989.3	AC005150.1	ABCC10
AC003005.4	AC005042.2	ABCC12		AC004006.2	AC005189.6	ABCC11
AC003084.2	AC005076.5	ABCC13		AC004062.2	AC005256.1	ABCC12
AC003088.1	AC005077.14	ABCC2		AC004063.1	AC005281.2	ABCC13
AC003664.1	AC005083.1	ABCC3		AC004066.3	AC005301.9	ABCC2
AC003682.16	AC005104.3	ABCC4		AC004069.1	AC005324.6	ABCC3
AC003956.1	AC005150.1	ABCC5		AC004125.3	AC005329.7	ABCC4
AC003973.4	AC005255.3	ABCC6P1		AC004129.7	AC005339.2	ABCC5
AC003986.7	AC005256.1	ABCC8		AC004158.3	AC005355.3	ABCC6P1
AC003989.3	AC005301.9	ABCC9		AC004160.4	AC005363.11	ABCC8
AC004006.2	AC005324.6	ABCD2		AC004231.2	AC005487.2	ABCC9
AC004014.3	AC005329.7	ABCD3		AC004237.1	AC005519.4	ABCD2
AC004019.13	AC005336.5	ABCE1		AC004257.1	AC005546.2	ABCD3
AC004053.1	AC005355.2	ABCF2		AC004386.3	AC005559.3	ABCE1
AC004062.2	AC005355.3	ABCG1		AC004386.4	AC005578.3	ABCF2
AC004063.1	AC005517.3	ABCG2		AC004485.3	AC005593.2	ABCG1
AC004066.3	AC005519.4	ABCG4		AC004535.2	AC005606.14	ABCG2
AC004069.1	AC005534.6	ABCG5		AC004540.4	AC005606.15	ABCG4
AC004125.3	AC005546.2	ABCG8		AC004623.3	AC005614.3	ABCG5
AC004129.7	AC005593.2	ABHD11		AC004691.5	AC005618.6	ABHD11
AC004156.3	AC005618.6	ABHD12		AC004754.3	AC005625.1	ABHD12
AC004160.4	AC005740.4	ABHD12B		AC004854.5	AC005740.6	ABHD13
AC004231.2	AC005785.2	ABHD13		AC004866.1	AC005776.1	ABHD14A
AC004257.1	AC006033.22	ABHD14A		AC004869.3	AC005785.2	ABHD14A-ACY1
AC004386.3	AC006042.6	ABHD14A-ACY1		AC004870.3	AC005786.6	ABHD14B
AC004386.4	AC006042.8	ABHD14B		AC004870.4	AC006033.22	ABHD15
AC004535.2	AC006050.2	ABHD15		AC004870.5	AC006042.8	ABHD15-AS1
AC004702.2	AC006077.3	ABHD17AP5		AC004878.2	AC006077.3	ABHD17B
AC004754.3	AC006116.19	ABHD17AP6		AC004878.8	AC006116.19	ABHD17C
AC004840.8	AC006116.22	ABHD17B		AC004901.1	AC006116.21	ABHD18
AC004854.5	AC006128.2	ABHD17C		AC004947.2	AC006116.22	ABHD2
AC004866.1	AC006272.2	ABHD18		AC004980.10	AC006272.2	ABHD3
AC004869.3	AC006277.2	ABHD2		AC005019.3	AC006277.2	ABHD4
AC004870.3	AC006486.10	ABHD3		AC005033.6	AC006369.3	ABHD5
AC004870.4	AC006499.7	ABHD4		AC005034.2	AC006486.10	ABHD6
AC004870.5	AC006946.16	ABHD5		AC005041.11	AC006499.3	ABHD8
AC004878.2	AC006978.6	ABHD6		AC005077.5	AC006499.6	ABI1
AC004878.8	AC007228.9	ABHD8		AC005094.2	AC006499.7	ABI2
AC004941.5	AC007229.3	ABI1		AC005102.1	AC006538.8	ABI3BP
AC004947.2	AC007249.3	ABI2		AC005176.1	AC006552.1	ABL1
AC004980.10	AC007250.4	ABI3BP		AC005176.3	AC006942.4	ABL2
AC004980.7	AC007279.2	ABL1		AC005229.7	AC006946.16	ABLIM1
AC005033.6	AC007285.7	ABL2		AC005251.3	AC006947.1	ABLIM2
AC005034.2	AC007292.3	ABLIM1		AC005253.2	AC006978.6	ABLIM3
AC005041.11	AC007292.7	ABLIM2		AC005276.1	AC007249.3	ABR
AC005077.5	AC007383.6	ABLIM3		AC005301.8	AC007292.3	ABRA
AC005082.12	AC007389.1	ABR		AC005351.1	AC007292.4	ABRACL
AC005094.2	AC007405.8	ABRACL		AC005357.1	AC007292.7	ABT1
AC005102.1	AC007787.3	ABT1		AC005387.2	AC007326.12	ABTB2
AC005176.1	AC007796.1	ABTB2		AC005387.3	AC007391.2	AC000041.8
AC005176.2	AC007879.3	AC000068.5		AC005391.2	AC007395.3	AC000068.5
AC005176.3	AC007969.5	AC000089.3		AC005392.13	AC007405.8	AC000077.2
AC005197.2	AC008265.2	AC000123.2		AC005488.11	AC007620.3	AC000089.3
AC005229.7	AC008982.2	AC000123.4		AC005523.2	AC007731.1	AC000123.2
AC005235.1	AC009052.12	AC002056.3		AC005539.2	AC007787.3	AC002059.10
AC005237.4	AC009120.11	AC002064.4		AC005550.3	AC007796.1	AC002064.5
AC005276.1	AC009120.3	AC002066.1		AC005592.3	AC007879.6	AC002066.1
AC005351.1	AC009120.5	AC002116.7		AC005597.1	AC007950.1	AC002115.9
AC005357.1	AC009245.3	AC002117.1		AC005609.16	AC007969.4	AC002116.7
AC005358.3	AC009303.2	AC002128.5		AC005609.18	AC008065.1	AC002117.1
AC005392.13	AC009362.2	AC002310.10		AC005616.2	AC008073.9	AC002310.11
AC005488.11	AC009487.6	AC002310.11		AC005703.2	AC008265.2	AC002310.12
AC005514.2	AC009506.1	AC002310.12		AC005722.4	AC008427.2	AC002310.13
AC005523.2	AC009945.4	AC002310.13		AC005740.3	AC008982.2	AC002310.7
AC005539.2	AC009948.5	AC002310.7		AC005754.7	AC009052.12	AC002366.3
AC005550.3	AC009948.7	AC002398.13		AC005757.6	AC009120.11	AC002398.11
AC005592.1	AC009961.2	AC002451.3		AC005954.3	AC009120.3	AC002398.9
AC005592.3	AC009961.3	AC002454.1		AC005954.4	AC009120.5	AC002429.5
AC005597.1	AC010150.1	AC002463.3		AC006000.5	AC009274.6	AC002451.3
AC005609.16	AC010240.2	AC002480.2		AC006004.1	AC009276.4	AC002454.1
AC005609.18	AC010468.1	AC002480.3		AC006014.8	AC009303.2	AC002456.2
AC005616.2	AC010642.2	AC002480.4		AC006019.3	AC009303.3	AC002463.3
AC005703.2	AC010907.2	AC002480.5		AC006026.12	AC009502.1	AC002472.11
AC005722.4	AC011247.3	AC002519.6		AC006026.9	AC009506.1	AC002480.2
AC005730.2	AC011290.5	AC002539.1		AC006116.12	AC009948.5	AC002480.3
AC005740.3	AC011530.4	AC003006.7		AC006116.13	AC009961.2	AC002480.4
AC005754.7	AC012066.1	AC003090.1		AC006116.14	AC009961.3	AC002480.5
AC005757.6	AC012354.8	AC003092.1		AC006116.24	AC010150.1	AC002519.8
AC005777.3	AC012360.4	AC003984.1		AC006116.27	AC010642.2	AC002539.1
AC005779.2	AC012442.6	AC003986.6		AC006130.3	AC010761.6	AC002550.5
AC005786.5	AC012456.4	AC003988.1		AC006153.3	AC011247.3	AC002985.3
AC005786.7	AC012506.3	AC003991.3		AC006159.4	AC011530.4	AC003002.4
AC005789.9	AC012507.4	AC004009.3		AC006195.2	AC011999.1	AC003002.6
AC005915.1	AC012512.1	AC004069.2		AC006196.1	AC012307.2	AC003005.2
AC006000.5	AC012531.25	AC004076.7		AC006273.5	AC012360.4	AC003005.4
AC006004.1	AC013474.4	AC004076.9		AC006326.3	AC012368.1	AC003006.7
AC006014.8	AC015688.3	AC004112.4		AC006335.10	AC012442.6	AC003088.1
AC006019.3	AC015987.1	AC004158.3		AC006335.11	AC012456.4	AC003090.1
AC006026.12	AC016629.3	AC004237.1		AC006372.4	AC012513.6	AC003092.1
AC006116.12	AC016683.5	AC004381.7		AC006372.5	AC012531.25	AC003682.16
AC006116.13	AC016710.1	AC004448.5		AC006373.1	AC013267.1	AC003991.3
AC006116.14	AC016712.2	AC004471.10		AC006427.2	AC013474.4	AC004009.3
AC006116.15	AC016722.4	AC004471.9		AC006461.2	AC015688.3	AC004014.3
AC006116.27	AC016739.2	AC004485.3		AC006482.1	AC015922.7	AC004019.13
AC006126.3	AC016999.2	AC004510.3		AC006499.1	AC015936.3	AC004053.1
AC006130.3	AC018641.7	AC004538.3		AC006499.2	AC015977.6	AC004069.2
AC006153.3	AC018755.16	AC004540.4		AC006499.9	AC016629.3	AC004076.7
AC006159.4	AC018766.6	AC004540.5		AC006509.7	AC016683.5	AC004076.9
AC006195.2	AC019097.7	AC004549.6		AC006539.2	AC016700.2	AC004112.4
AC006196.1	AC019186.1	AC004623.3		AC006539.6	AC016700.4	AC004156.3
AC006227.1	AC020571.3	AC004691.5		AC006946.12	AC016710.1	AC004381.7
AC006273.5	AC021876.4	AC004893.11		AC006946.15	AC016735.1	AC004448.5
AC006326.3	AC022007.5	AC004895.4		AC006960.5	AC016735.3	AC004471.10
AC006335.10	AC022182.2	AC004901.1		AC006987.4	AC016738.4	AC004471.9
AC006335.11	AC022201.4	AC004951.6		AC006987.5	AC016894.1	AC004510.3
AC006372.5	AC023271.1	AC004967.7		AC007000.10	AC016999.2	AC004538.3
AC006373.1	AC023347.1	AC004985.12		AC007040.6	AC017002.2	AC004540.5
AC006427.2	AC024162.2	AC004988.1		AC007064.29	AC017006.3	AC004549.6
AC006461.2	AC024560.2	AC005014.5		AC007078.4	AC018442.1	AC004702.2
AC006482.1	AC024704.2	AC005019.3		AC007099.1	AC018641.7	AC004840.8
AC006499.1	AC024937.4	AC005037.3		AC007099.2	AC018685.1	AC004893.11
AC006499.2	AC024937.6	AC005042.4		AC007126.1	AC018755.16	AC004895.4
AC006499.9	AC025335.1	AC005042.5		AC007131.2	AC018755.17	AC004941.5
AC006509.7	AC026954.6	AC005062.2		AC007136.1	AC018766.6	AC004951.6
AC006539.2	AC027612.1	AC005077.7		AC007179.1	AC019118.3	AC004967.7
AC006539.6	AC027612.4	AC005154.6		AC007182.6	AC019186.1	AC004980.7
AC006547.8	AC053503.4	AC005154.7		AC007193.10	AC019349.5	AC004985.12
AC006946.12	AC055764.1	AC005224.2		AC007228.11	AC020571.3	AC004988.1
AC006946.15	AC062021.1	AC005251.3		AC007228.8	AC020951.1	AC005014.5
AC006960.5	AC062028.1	AC005253.2		AC007237.2	AC022007.5	AC005037.3
AC006987.4	AC062029.1	AC005264.2		AC007271.3	AC022201.4	AC005042.4
AC006987.5	AC063976.1	AC005281.1		AC007274.2	AC023347.1	AC005042.5
AC006994.2	AC063976.3	AC005301.8		AC007278.2	AC024162.2	AC005062.2
AC007000.10	AC064834.1	AC005306.3		AC007283.5	AC024704.2	AC005077.7
AC007040.6	AC064850.4	AC005307.1		AC007285.6	AC025335.1	AC005082.12
AC007064.29	AC064875.2	AC005307.3		AC007317.1	AC025442.3	AC005154.6
AC007078.4	AC067945.3	AC005307.4		AC007318.5	AC025750.7	AC005154.7
AC007098.1	AC068580.5	AC005307.5		AC007349.4	AC026471.6	AC005176.2
AC007099.1	AC068580.6	AC005330.2		AC007362.3	AC026954.6	AC005197.2
AC007099.2	AC068831.6	AC005355.1		AC007383.4	AC053503.12	AC005224.2
AC007126.1	AC069282.6	AC005387.2		AC007386.3	AC053503.4	AC005235.1
AC007131.2	AC073046.25	AC005387.3		AC007389.2	AC062028.1	AC005237.4
AC007136.1	AC073052.1	AC005391.2		AC007389.3	AC062029.1	AC005264.2
AC007163.3	AC073063.10	AC005394.1		AC007390.4	AC063976.1	AC005281.1
AC007179.1	AC073072.5	AC005523.3		AC007392.4	AC063976.3	AC005306.3
AC007182.6	AC073115.6	AC005532.5		AC007394.3	AC064834.1	AC005307.1
AC007192.4	AC073115.7	AC005534.8		AC007403.2	AC064834.2	AC005307.3
AC007192.6	AC073150.6	AC005537.2		AC007551.2	AC064850.4	AC005307.4
AC007193.10	AC073326.3	AC005540.3		AC007559.1	AC064865.1	AC005307.5
AC007228.11	AC073415.2	AC005562.1		AC007631.1	AC064875.2	AC005330.2
AC007228.8	AC073464.11	AC005592.2		AC007679.3	AC067945.3	AC005355.1
AC007237.2	AC073465.3	AC005614.5		AC007679.4	AC068134.10	AC005358.3
AC007255.8	AC073934.6	AC005616.1		AC007740.1	AC068522.4	AC005394.1
AC007271.3	AC074117.13	AC005624.2		AC007743.1	AC068580.5	AC005514.2
AC007272.3	AC078852.1	AC005682.5		AC007750.5	AC068580.6	AC005523.3
AC007274.2	AC079250.1	AC005682.6		AC007787.2	AC068831.3	AC005532.5
AC007283.5	AC079305.10	AC005772.2		AC007790.4	AC068831.6	AC005534.8
AC007317.1	AC079466.1	AC005775.2		AC007792.1	AC069154.4	AC005537.2
AC007349.4	AC079781.5	AC005780.1		AC007795.1	AC073046.25	AC005540.3
AC007362.3	AC079896.1	AC005785.5		AC007948.1	AC073052.1	AC005562.1
AC007364.1	AC083864.3	AC005808.3		AC007966.1	AC073063.10	AC005592.1
AC007365.3	AC083873.4	AC005822.1		AC007967.3	AC073065.3	AC005592.2
AC007383.4	AC084117.3	AC005863.2		AC008060.7	AC073072.5	AC005614.5
AC007389.2	AC084809.2	AC005943.2		AC008060.8	AC073115.6	AC005616.1
AC007389.3	AC087163.2	AC005954.3		AC008067.2	AC073115.7	AC005624.2
AC007390.4	AC087499.5	AC005954.4		AC008072.1	AC073133.1	AC005682.5
AC007392.4	AC090286.2	AC006026.9		AC008103.3	AC073326.3	AC005682.6
AC007394.3	AC090587.4	AC006042.7		AC008132.13	AC073415.2	AC005730.2
AC007403.2	AC090587.5	AC006116.17		AC008155.1	AC073464.11	AC005772.2
AC007491.1	AC090616.2	AC006116.20		AC008171.1	AC073934.6	AC005775.2
AC007551.2	AC091633.2	AC006116.24		AC008173.1	AC074117.13	AC005777.3
AC007559.1	AC092106.1	AC006160.5		AC008277.1	AC074338.4	AC005779.2
AC007631.1	AC092159.2	AC006262.5		AC008278.3	AC078852.1	AC005780.1
AC007652.1	AC092171.4	AC006262.6		AC008281.1	AC079145.4	AC005785.5
AC007679.3	AC092301.3	AC006277.3		AC008592.5	AC079305.10	AC005786.5
AC007679.4	AC092484.1	AC006369.2		AC008703.1	AC079466.1	AC005786.7
AC007740.1	AC092610.12	AC006372.4		AC008753.3	AC079586.1	AC005789.9
AC007750.5	AC092638.2	AC006378.2		AC008991.1	AC079896.1	AC005808.3
AC007787.2	AC092641.2	AC006460.2		AC008993.2	AC083900.1	AC005822.1
AC007792.1	AC092664.1	AC006486.9		AC009095.4	AC083949.1	AC005863.2
AC007795.1	AC093074.1	AC006538.1		AC009133.23	AC084082.3	AC005915.1
AC007880.1	AC093159.1	AC006538.4		AC009133.24	AC084117.3	AC005943.2
AC007948.1	AC093162.5	AC006547.13		AC009134.1	AC084809.2	AC006042.7
AC007950.2	AC093323.3	AC006548.28		AC009158.1	AC087491.2	AC006116.15
AC007966.1	AC093382.1	AC006946.17		AC009227.2	AC090286.2	AC006116.17
AC007967.3	AC093484.4	AC006960.7		AC009229.5	AC090587.4	AC006116.20
AC008060.7	AC093616.4	AC007036.4		AC009229.6	AC090587.5	AC006126.3
AC008060.8	AC093639.1	AC007038.7		AC009236.2	AC090616.2	AC006160.5
AC008067.2	AC093642.3	AC007040.11		AC009237.13	AC091133.1	AC006227.1
AC008072.1	AC093673.5	AC007040.8		AC009237.2	AC091633.3	AC006262.5
AC008074.3	AC093690.1	AC007041.2		AC009237.4	AC092159.2	AC006262.6
AC008074.4	AC093838.4	AC007091.1		AC009263.2	AC092484.1	AC006277.3
AC008103.3	AC094019.4	AC007106.1		AC009299.5	AC092568.1	AC006369.2
AC008132.13	AC096574.4	AC007128.1		AC009302.2	AC092620.2	AC006378.2
AC008155.1	AC096649.2	AC007131.1		AC009310.1	AC092620.3	AC006460.2
AC008171.1	AC096664.1	AC007163.6		AC009410.1	AC092625.1	AC006486.9
AC008173.1	AC097523.1	AC007191.4		AC009413.2	AC092933.4	AC006538.1
AC008278.3	AC097711.1	AC007193.6		AC009474.1	AC093074.1	AC006538.4
AC008281.1	AC097724.3	AC007204.2		AC009480.3	AC093159.1	AC006547.13
AC008592.5	AC098614.2	AC007238.1		AC009495.2	AC093323.3	AC006547.8
AC008592.7	AC098973.1	AC007246.3		AC009506.2	AC093382.1	AC006548.28
AC008691.1	AC099552.4	AC007251.2		AC009508.1	AC093484.4	AC006946.17
AC008694.3	AC099850.1	AC007256.5		AC009518.4	AC093609.1	AC006960.7
AC008703.1	AC100830.5	AC007277.3		AC009542.2	AC093616.4	AC006994.2
AC008834.1	AC102953.4	AC007278.2		AC009878.2	AC093673.5	AC007036.4
AC008850.3	AC104076.2	AC007278.3		AC009961.5	AC093838.4	AC007038.7
AC008937.2	AC104113.3	AC007285.6		AC009963.3	AC096559.2	AC007040.11
AC008991.1	AC104131.1	AC007292.6		AC009965.2	AC096574.4	AC007040.8
AC008993.2	AC104297.1	AC007318.5		AC009967.3	AC096649.2	AC007041.2
AC009133.15	AC104532.2	AC007319.1		AC009969.1	AC097495.2	AC007091.1
AC009133.21	AC104532.4	AC007365.1		AC010084.1	AC097721.1	AC007098.1
AC009133.23	AC104651.2	AC007383.3		AC010091.1	AC097724.3	AC007106.1
AC009133.24	AC104654.2	AC007386.3		AC010095.6	AC098820.4	AC007128.1
AC009134.1	AC105399.2	AC007386.4		AC010105.1	AC099344.3	AC007131.1
AC009158.1	AC108059.1	AC007392.3		AC010132.11	AC099850.1	AC007163.3
AC009227.2	AC108463.1	AC007405.4		AC010136.2	AC100830.5	AC007163.6
AC009229.5	AC108463.2	AC007405.6		AC010145.4	AC102953.4	AC007191.4
AC009229.6	AC108676.1	AC007563.5		AC010468.3	AC104532.2	AC007192.4
AC009236.2	AC108868.6	AC007566.10		AC010522.1	AC104532.4	AC007192.6
AC009237.13	AC109309.4	AC007682.1		AC010524.4	AC104654.2	AC007193.6
AC009237.2	AC109333.10	AC007743.1		AC010525.5	AC108004.3	AC007204.2
AC009237.4	AC109642.1	AC007773.2		AC010547.9	AC108448.2	AC007238.1
AC009262.2	AC112721.1	AC007790.4		AC010641.1	AC108463.1	AC007246.3
AC009263.2	AC112721.2	AC007879.1		AC010729.1	AC108463.2	AC007251.2
AC009302.2	AC114271.2	AC007879.2		AC010731.4	AC109309.4	AC007255.8
AC009310.1	AC114730.11	AC007879.5		AC010744.1	AC109642.1	AC007256.5
AC009312.1	AC114730.2	AC008069.1		AC010745.2	AC110769.3	AC007272.3
AC009413.2	AC114730.7	AC008079.10		AC010745.3	AC112518.3	AC007277.3
AC009474.1	AC114776.1	AC008271.1		AC010761.13	AC112721.1	AC007278.3
AC009480.3	AC114813.1	AC008277.1		AC010878.3	AC112721.2	AC007292.6
AC009495.2	AC124914.3	AC008278.2		AC010880.1	AC113607.2	AC007319.1
AC009495.4	AC124944.5	AC008592.4		AC010890.1	AC114271.2	AC007364.1
AC009502.4	AC125232.1	AC008697.1		AC010970.2	AC114755.3	AC007365.1
AC009506.2	AC135048.13	AC008753.3		AC010976.2	AC114755.7	AC007365.3
AC009508.1	AC137932.4	AC008753.6		AC010987.6	AC114812.5	AC007383.3
AC009518.4	AC137932.5	AC008781.7		AC011233.2	AC114813.1	AC007386.4
AC009961.5	AC137932.6	AC008937.3		AC011239.1	AC119403.1	AC007392.3
AC009963.3	AC138035.2	AC009005.2		AC011239.2	AC124057.5	AC007405.4
AC009965.2	AC138517.4	AC009095.4		AC011242.5	AC124914.3	AC007405.6
AC009967.3	AC138744.2	AC009120.4		AC011284.3	AC124944.3	AC007491.1
AC009969.1	AC139887.4	AC009120.6		AC011286.1	AC124944.4	AC007563.5
AC010084.1	AC142472.6	AC009133.12		AC011294.3	AC124944.5	AC007566.10
AC010091.1	AC142528.1	AC009133.22		AC011306.1	AC125232.1	AC007652.1
AC010095.6	AC144568.4	AC009237.8		AC011330.13	AC129492.6	AC007682.1
AC010105.1	AC144833.1	AC009264.1		AC011330.5	AC132807.1	AC007773.2
AC010132.11	AC145123.2	AC009299.2		AC011513.3	AC133965.1	AC007879.1
AC010136.2	AC147651.4	AC009299.4		AC011513.4	AC135048.13	AC007879.2
AC010145.4	AC156455.1	AC009299.5		AC011516.1	AC137932.4	AC007879.5
AC010468.2	ACAA2	AC009303.1		AC011524.1	AC138035.2	AC007880.1
AC010468.3	ACAD8	AC009313.1		AC011525.2	AC138517.4	AC007950.2
AC010522.1	ACAN	AC009403.2		AC011525.4	AC139887.4	AC008069.1
AC010524.4	ACAP2-IT1	AC009404.2		AC011551.3	AC142472.6	AC008074.3
AC010525.5	ACAP3	AC009410.1		AC011718.2	AC142528.1	AC008074.4
AC010547.9	ACBD4	AC009478.1		AC011752.1	AC144833.1	AC008079.10
AC010641.1	ACBD7	AC009501.4		AC011753.5	AC144838.2	AC008271.1
AC010646.3	ACD	AC009505.2		AC011754.1	AC145123.2	AC008278.2
AC010729.1	ACOT8	AC009542.2		AC011897.2	AC145343.2	AC008592.4
AC010731.4	ACP1	AC009784.3		AC011899.10	AC147651.4	AC008592.7
AC010744.1	ACP5	AC009878.2		AC011901.2	AC156455.1	AC008691.1
AC010745.2	ACPT	AC009950.2		AC011933.2	AC159540.1	AC008694.3
AC010745.3	ACSM4	AC010127.3		AC011998.1	ACAA2	AC008697.1
AC010761.10	ACTBP11	AC010148.1		AC011998.4	ACAD8	AC008753.6
AC010761.14	ACTBP2	AC010149.4		AC012075.2	ACAN	AC008781.7
AC010890.1	ACTBP7	AC010226.4		AC012123.1	ACAP2-IT1	AC008834.1
AC010967.2	ACTBP8	AC010504.2		AC012314.8	ACAP3	AC008850.3
AC010980.2	ACTBP9	AC010524.2		AC012322.1	ACBD4	AC008937.2
AC010983.1	ACTC1	AC010642.1		AC012354.6	ACBD7	AC008937.3
AC010987.6	ACTG1P1	AC010733.5		AC012363.13	ACD	AC009005.2
AC011233.2	ACTG1P12	AC010761.13		AC012370.3	ACOT6	AC009120.4
AC011239.1	ACTG1P17	AC010761.8		AC012445.1	ACOT8	AC009120.6
AC011239.2	ACTG1P20	AC010761.9		AC012454.4	ACP1	AC009133.12
AC011242.5	ACTG1P21	AC010878.3		AC012494.1	ACP5	AC009133.15
AC011284.3	ACTG1P23	AC010880.1		AC012513.4	ACSM4	AC009133.21
AC011286.1	ACTG1P3	AC010883.5		AC012613.2	ACTBP11	AC009133.22
AC011294.3	ACTG1P9	AC010884.1		AC013269.4	ACTBP13	AC009237.8
AC011306.1	ACTL6A	AC010894.3		AC013269.5	ACTBP8	AC009262.2
AC011513.3	ACTR1B	AC010894.5		AC013401.1	ACTC1	AC009264.1
AC011513.4	ACTR8	AC010900.2		AC013402.3	ACTG1P17	AC009299.2
AC011516.1	ACVR2B-AS1	AC010970.2		AC013402.5	ACTG1P20	AC009299.4
AC011523.2	ACVRL1	AC010976.2		AC013410.1	ACTG1P3	AC009303.1
AC011524.1	AD000684.2	AC010987.5		AC013410.2	ACTL6A	AC009312.1
AC011525.2	ADAD1	AC011288.2		AC013429.5	ACTR1B	AC009313.1
AC011525.4	ADAM1B	AC011290.4		AC013460.1	ACTR8	AC009403.2
AC011718.2	ADAMTSL5	AC011330.13		AC013467.1	ACVR2B-AS1	AC009404.2
AC011747.6	ADCY4	AC011330.5		AC013470.6	ACVRL1	AC009478.1
AC011752.1	ADGRA1	AC011343.1		AC013480.2	AD000684.2	AC009495.4
AC011753.5	ADH6	AC011551.3		AC015849.19	AD001527.4	AC009501.4
AC011754.1	ADIPOQ-AS1	AC011747.3		AC015849.2	ADAD1	AC009502.4
AC011897.2	ADM	AC011747.4		AC015922.6	ADAM1B	AC009505.2
AC011899.10	ADO	AC011816.1		AC015923.1	ADAM20	AC009784.3
AC011901.2	ADPGK	AC011997.1		AC016292.3	ADAMTSL5	AC009950.2
AC011933.2	ADRA2C	AC012146.7		AC016561.1	ADCY4	AC010127.3
AC011998.1	ADRB1	AC012314.8		AC016644.1	ADIPOQ-AS1	AC010148.1
AC011998.4	ADRB2	AC012358.4		AC016691.2	ADIRF-AS1	AC010149.4
AC012065.5	ADRM1	AC012358.7		AC016722.3	ADM	AC010226.4
AC012075.2	AEBP1	AC012358.8		AC016730.1	ADO	AC010468.2
AC012123.1	AES	AC012360.6		AC016734.2	ADPGK	AC010504.2
AC012322.1	AF127577.13	AC012363.4		AC016738.3	ADRA2C	AC010524.2
AC012354.6	AF127936.5	AC012370.3		AC016745.3	ADRB2	AC010642.1
AC012363.13	AF129075.5	AC012442.5		AC016747.3	ADRM1	AC010646.3
AC012370.2	AF131216.6	AC012494.1		AC016831.3	AE000658.22	AC010733.5
AC012445.1	AF196972.4	AC012499.1		AC016831.5	AES	AC010761.10
AC012454.4	AF213884.2	AC012501.2		AC016831.6	AF011889.2	AC010761.14
AC012462.1	AF230666.2	AC012593.1		AC016907.2	AF064858.8	AC010761.8
AC012506.4	AF277315.13	AC012594.1		AC016994.2	AF121897.4	AC010761.9
AC012513.4	AGAP1-IT1	AC012668.2		AC017002.1	AF127577.12	AC010883.5
AC012613.2	AGER	AC013461.1		AC017048.1	AF127936.5	AC010884.1
AC012668.1	AGPAT1	AC013463.2		AC017053.1	AF129075.5	AC010894.3
AC013262.1	AHCYP4	AC013470.6		AC017078.1	AF129408.17	AC010894.5
AC013269.4	AHSA1	AC013472.3		AC017079.3	AF277315.13	AC010900.2
AC013269.5	AHSP	AC015922.5		AC017101.10	AGAP1-IT1	AC010967.2
AC013401.1	AIF1	AC015922.6		AC017104.4	AGBL5-AS1	AC010980.2
AC013402.3	AIFM3	AC015971.2		AC018495.3	AGGF1P2	AC010983.1
AC013402.5	AJ003147.11	AC016292.3		AC018647.3	AHCYP7	AC010987.5
AC013410.1	AJ003147.8	AC016644.1		AC018693.5	AHSA1	AC011288.2
AC013410.2	AKAP4	AC016682.1		AC018730.4	AHSP	AC011290.4
AC013429.5	AKAP5	AC016700.5		AC018731.3	AIFM3	AC011343.1
AC013436.6	AKAP8P1	AC016723.4		AC018742.1	AJ003147.11	AC011523.2
AC013460.1	AKIP1	AC016757.3		AC018755.18	AJ003147.8	AC011747.3
AC013467.1	AKR1B1	AC016768.1		AC018799.1	AK2P2	AC011747.4
AC013472.4	AKR1C7P	AC016831.7		AC018832.1	AK4P2	AC011747.6
AC013480.2	AKR7A2P1	AC016907.3		AC018865.5	AKAP5	AC011816.1
AC015691.13	AKT1S1	AC016912.3		AC019048.1	AKIP1	AC011997.1
AC015849.19	AKTIP	AC016995.3		AC019129.1	AKR1B1	AC012065.5
AC015849.2	AL022393.9	AC017060.1		AC019172.2	AKR1C7P	AC012146.7
AC015923.1	AL109761.5	AC017074.2		AC019178.2	AKT1S1	AC012358.4
AC016561.1	AL109763.1	AC017101.10		AC019181.2	AKTIP	AC012358.7
AC016582.2	AL133243.1	AC018359.1		AC019185.2	AL022393.9	AC012358.8
AC016691.2	AL133243.2	AC018717.1		AC019185.3	AL049758.2	AC012360.6
AC016722.3	AL133243.4	AC018731.3		AC019185.4	AL109761.5	AC012363.4
AC016730.1	AL133493.2	AC018799.1		AC020743.4	AL109763.1	AC012370.2
AC016734.2	AL157871.2	AC018816.3		AC020915.2	AL133243.1	AC012442.5
AC016738.3	AL590762.10	AC018890.6		AC021016.7	AL133243.2	AC012462.1
AC016745.3	AL590762.6	AC019048.1		AC022153.1	AL133243.3	AC012499.1
AC016747.3	ALAS1	AC019129.1		AC022173.2	AL133243.4	AC012501.2
AC016751.3	ALDH1B1	AC019330.1		AC022210.2	AL133493.2	AC012506.4
AC016831.3	ALDOAP2	AC021016.7		AC022486.1	AL157871.2	AC012593.1
AC016831.5	ALG13-AS1	AC021188.4		AC023274.4	AL590762.7	AC012594.1
AC016831.6	ALG1L12P	AC022154.7		AC023469.1	ALAS1	AC012668.1
AC016903.1	ALG1L6P	AC022182.1		AC023590.1	ALDH1B1	AC012668.2
AC016903.2	ALG1L7P	AC022210.2		AC024082.3	ALG1L5P	AC013262.1
AC016907.2	ALG1L8P	AC022816.2		AC024082.4	ALG1L7P	AC013436.6
AC016994.2	ALG1L9P	AC022819.3		AC024132.1	ALG1L9P	AC013461.1
AC017002.1	ALG2	AC024084.1		AC024592.9	ALG2	AC013463.2
AC017048.1	ALG3	AC024560.3		AC024937.2	ALG3	AC013472.3
AC017053.1	ALKBH2	AC024937.2		AC025016.1	ALKBH2	AC013472.4
AC017078.1	ALKBH5	AC025165.8		AC025918.2	ALKBH5	AC015691.13
AC017079.3	ALKBH6	AC025171.1		AC026150.6	ALKBH6	AC015922.5
AC017104.4	ALOX12B	AC025918.2		AC026150.8	ALOX12B	AC015971.2
AC018359.3	ALX1	AC026167.1		AC026185.1	ALOX12P1	AC016582.2
AC018462.2	ALYREF	AC026188.1		AC026271.5	ALX1	AC016682.1
AC018495.3	AMH	AC026202.3		AC027601.1	ALYREF	AC016700.5
AC018647.3	AMIGO1	AC026271.5		AC027612.3	AMH	AC016723.4
AC018693.5	AMT	AC027119.1		AC034198.7	AMIGO1	AC016751.3
AC018712.2	AMZ2	AC027601.1		AC034228.3	AMMECR1-IT1	AC016757.3
AC018730.4	AMZ2P1	AC027612.6		AC037459.4	AMT	AC016768.1
AC018735.1	ANAPC13	AC034220.3		AC051649.12	AMZ2	AC016831.7
AC018742.1	ANGPTL6	AC046143.3		AC060834.3	AMZ2P1	AC016903.1
AC018755.18	ANKRA2	AC053503.11		AC062016.1	ANAPC13	AC016903.2
AC018832.1	ANKRD10-IT1	AC060834.3		AC062031.1	ANGPTL2	AC016907.3
AC018865.5	ANKRD13B	AC061992.2		AC063976.2	ANGPTL6	AC016912.3
AC019172.2	ANKRD18EP	AC062017.1		AC063976.7	ANKK1	AC016995.3
AC019178.2	ANKRD20A19P	AC063976.7		AC063979.1	ANKRA2	AC017060.1
AC019181.2	ANKRD20A2	AC064836.3		AC063980.3	ANKRD10-IT1	AC017074.2
AC019185.2	ANKRD20A4	AC064871.3		AC064836.3	ANKRD13B	AC018359.1
AC019185.3	ANKRD37	AC067945.4		AC064853.3	ANKRD2	AC018359.3
AC019185.4	ANKRD40	AC067956.1		AC064874.1	ANKRD20A19P	AC018462.2
AC020594.5	ANKRD49	AC067959.1		AC067940.1	ANKRD20A3	AC018712.2
AC020743.4	ANKRD54	AC068138.1		AC067960.1	ANKRD20A4	AC018717.1
AC020915.2	ANKRD61	AC068196.1		AC067969.1	ANKRD33B-AS1	AC018735.1
AC020956.3	ANKRD63	AC068282.3		AC068044.1	ANKRD37	AC018816.3
AC022153.1	ANKRD9	AC068490.2		AC068138.1	ANKRD40	AC018890.6
AC022173.2	ANO8	AC068499.10		AC068196.1	ANKRD49	AC019330.1
AC022201.5	ANTXRLP1	AC068533.7		AC068490.1	ANKRD54	AC020594.5
AC022486.1	ANXA13	AC068831.10		AC068491.2	ANKRD61	AC020956.3
AC023115.2	ANXA2P1	AC068831.16		AC068538.2	ANKRD9	AC021188.4
AC023137.2	ANXA2P3	AC069257.8		AC068831.11	ANO8	AC022154.7
AC023274.4	AOC2	AC069277.2		AC068831.12	ANTXRL	AC022182.1
AC023469.1	AOC3	AC069368.3		AC068831.17	ANTXRLP1	AC022201.5
AC023469.2	AP000240.9	AC072061.2		AC069213.4	AOC2	AC022816.2
AC023590.1	AP000254.8	AC072062.1		AC069257.8	AOC3	AC022819.3
AC023669.1	AP000255.6	AC073043.1		AC069394.1	AOC4P	AC023115.2
AC024082.3	AP000265.1	AC073071.1		AC072062.3	AP000254.8	AC023137.2
AC024082.4	AP000266.7	AC073130.3		AC073130.1	AP000255.6	AC023469.2
AC024132.1	AP000281.1	AC073218.1		AC073130.3	AP000265.1	AC023669.1
AC024592.12	AP000437.3	AC073254.1		AC073254.1	AP000266.7	AC024084.1
AC024592.9	AP000439.2	AC073283.4		AC073257.1	AP000320.6	AC024560.3
AC025016.1	AP000442.4	AC073325.1		AC073284.4	AP000345.2	AC024592.12
AC025263.3	AP000560.3	AC073333.8		AC073310.4	AP000402.3	AC025165.8
AC026150.6	AP000577.2	AC073342.12		AC073316.1	AP000437.3	AC025171.1
AC026150.8	AP000580.1	AC073343.13		AC073316.2	AP000438.2	AC025263.3
AC026185.1	AP000593.7	AC073464.7		AC073321.4	AP000439.2	AC026167.1
AC027612.3	AP000640.10	AC073551.1		AC073325.1	AP000442.4	AC026188.1
AC034198.7	AP000640.2	AC073834.3		AC073464.7	AP000560.3	AC026202.3
AC034228.3	AP000648.5	AC073842.19		AC073551.1	AP000577.2	AC027119.1
AC034243.1	AP000662.4	AC074011.2		AC073610.5	AP000640.10	AC027612.6
AC037445.1	AP000662.9	AC074117.10		AC073626.2	AP000640.2	AC034220.3
AC037459.4	AP000692.10	AC074141.3		AC073628.1	AP000648.5	AC034243.1
AC051649.12	AP000855.4	AC074183.3		AC073928.2	AP000662.4	AC037445.1
AC062016.1	AP000959.2	AC074212.5		AC073987.1	AP000688.11	AC046143.3
AC062031.1	AP001055.6	AC074212.6		AC074019.2	AP000692.10	AC053503.11
AC063976.2	AP001062.7	AC074286.1		AC074183.3	AP000892.4	AC061992.2
AC063979.1	AP001065.15	AC074289.1		AC074183.4	AP000925.2	AC062017.1
AC063980.3	AP001136.2	AC074363.1		AC074366.3	AP001062.7	AC064871.3
AC064853.3	AP001171.1	AC074389.5		AC074367.1	AP001065.15	AC067945.4
AC064874.1	AP001258.4	AC074391.1		AC074389.7	AP001092.4	AC067956.1
AC067940.1	AP001372.2	AC078852.2		AC078851.1	AP001171.1	AC067959.1
AC067960.1	AP001412.1	AC078899.1		AC078899.1	AP001258.4	AC067968.3
AC067968.3	AP001425.14	AC079135.1		AC078899.3	AP001258.5	AC067969.2
AC067969.1	AP001429.1	AC079305.11		AC079150.2	AP001372.2	AC068282.3
AC067969.2	AP001432.14	AC079305.8		AC079154.1	AP001412.1	AC068286.1
AC068044.1	AP001437.1	AC079610.1		AC079163.1	AP001429.1	AC068490.2
AC068286.1	AP001462.6	AC079610.2		AC079199.2	AP001432.14	AC068499.10
AC068490.1	AP001469.5	AC079613.1		AC079448.1	AP001437.1	AC068533.7
AC068491.2	AP001469.7	AC079779.4		AC079584.2	AP001462.6	AC068831.10
AC068538.2	AP001476.4	AC079807.2		AC079612.1	AP001469.7	AC068831.15
AC068831.11	AP001625.6	AC079807.4		AC079612.2	AP001476.3	AC068831.16
AC068831.12	AP001628.6	AC079922.3		AC079741.2	AP001625.4	AC068858.1
AC068831.15	AP003068.18	AC083843.1		AC079753.4	AP001628.6	AC069277.2
AC068831.17	AP003068.23	AC083884.8		AC079767.3	AP001962.3	AC069368.3
AC068858.1	AP003068.9	AC083899.3		AC079767.4	AP003068.12	AC072061.2
AC069213.4	AP003774.4	AC084193.1		AC079776.2	AP003068.18	AC072062.1
AC069394.1	AP006621.8	AC084219.2		AC079776.3	AP003068.23	AC073043.1
AC072062.3	AP4M1	AC084219.4		AC079776.4	AP003419.16	AC073069.2
AC073069.2	AP5B1	AC084809.3		AC079776.6	AP003774.1	AC073071.1
AC073130.1	AP5Z1	AC087294.2		AC079779.5	AP003774.4	AC073218.1
AC073257.1	APBB3	AC087499.10		AC079779.7	AP005273.1	AC073283.4
AC073283.7	APLNR	AC087499.7		AC079790.2	AP006216.10	AC073283.7
AC073284.4	APOBEC3B	AC090696.2		AC079988.3	AP006621.8	AC073333.8
AC073310.4	APOBEC3C	AC090945.1		AC083822.2	AP4M1	AC073342.12
AC073316.1	APOM	AC091654.7		AC083863.5	AP5B1	AC073343.13
AC073316.2	AQP1	AC091729.9		AC083884.8	AP5Z1	AC073410.1
AC073321.4	ARAP1-AS2	AC092066.1		AC084149.2	APBB3	AC073834.3
AC073410.1	AREG	AC092155.4		AC084809.3	APLNR	AC073842.19
AC073610.5	ARF4-AS1	AC092162.1		AC087073.1	APOBEC3B	AC073957.15
AC073626.2	ARF4P1	AC092171.2		AC087499.4	APOBEC3C	AC074011.2
AC073628.1	ARFGAP1	AC092295.4		AC087499.8	AQP1	AC074117.10
AC073928.2	ARFGAP2	AC092566.1		AC087501.1	AREG	AC074141.3
AC073957.15	ARHGAP1	AC092573.2		AC090283.3	ARF1P2	AC074212.5
AC073987.1	ARHGAP11A	AC092635.1		AC090505.1	ARF4-AS1	AC074212.6
AC074019.2	ARHGAP23	AC092669.3		AC090617.1	ARF4P2	AC074286.1
AC074183.4	ARHGAP9	AC092684.1		AC090696.2	ARFGAP1	AC074289.1
AC074338.5	ARHGDIB	AC092687.5		AC090960.1	ARFGAP2	AC074338.5
AC074366.3	ARHGDIG	AC092798.2		AC091069.1	ARGFX	AC074363.1
AC074367.1	ARHGEF15	AC092835.2		AC091177.1	ARHGAP1	AC074389.5
AC074389.7	ARHGEF39	AC093110.3		AC091199.1	ARHGAP9	AC074391.1
AC078851.1	ARHGEF5	AC093230.2		AC091654.7	ARHGDIB	AC078852.2
AC078899.3	ARIH2OS	AC093375.1		AC092066.6	ARHGDIG	AC078941.1
AC078941.1	ARL11	AC093388.3		AC092071.1	ARHGEF39	AC079135.1
AC079150.2	ARL13A	AC093495.4		AC092162.1	ARIH2OS	AC079305.11
AC079154.1	ARL14EP	AC093620.5		AC092168.2	ARL11	AC079305.8
AC079163.1	ARL4A	AC093642.5		AC092170.1	ARL14EP	AC079610.1
AC079199.2	ARL4C	AC093716.1		AC092198.1	ARL4A	AC079610.2
AC079448.1	ARL4D	AC093818.1		AC092316.1	ARL4C	AC079613.1
AC079584.2	ARL6IP4	AC093901.1		AC092415.1	ARL4D	AC079630.4
AC079612.1	ARMC10	AC096649.3		AC092421.1	ARL6IP4	AC079742.4
AC079612.2	ARMC10P1	AC096669.1		AC092431.3	ARMC10	AC079776.1
AC079630.4	ARMC5	AC096669.2		AC092535.3	ARMC4P1	AC079779.4
AC079741.2	ARMCX5	AC096669.3		AC092566.1	ARMC5	AC079779.6
AC079742.4	ARMCX6	AC097374.2		AC092570.1	ARMCX2	AC079780.3
AC079753.4	ARPC4	AC097461.4		AC092570.2	ARMCX5	AC079807.2
AC079767.3	ARPC4-TTLL3	AC097467.2		AC092570.4	ARMCX6	AC079807.4
AC079767.4	ARR3	AC097468.7		AC092614.2	ARPC3P2	AC079922.3
AC079776.1	ARRDC1	AC097499.1		AC092635.1	ARPC4	AC083843.1
AC079776.2	ARRDC1-AS1	AC097532.2		AC092646.1	ARPC4-TTLL3	AC083843.2
AC079776.3	ARRDC2	AC097662.2		AC092646.2	ARRDC1	AC083843.4
AC079776.4	ARRDC4	AC097721.2		AC092652.1	ARRDC1-AS1	AC083864.4
AC079776.6	ARSH	AC098617.1		AC092657.2	ARRDC2	AC083899.3
AC079779.5	ASAP1-IT2	AC098820.2		AC092660.1	ARRDC4	AC084193.1
AC079779.6	ASB1	AC098820.3		AC092669.6	ARSD-AS1	AC084219.2
AC079779.7	ASB12	AC098823.3		AC092675.3	ART4	AC084219.4
AC079780.3	ASB16-AS1	AC098973.2		AC092687.5	ASAP1-IT2	AC087294.2
AC079790.2	ASCL1	AC100802.3		AC092798.2	ASB1	AC087499.10
AC079988.3	ASCL2	AC100830.3		AC092839.4	ASB12	AC087499.7
AC083822.2	ASF1A	AC102948.2		AC093106.6	ASB16-AS1	AC090505.6
AC083843.2	ASH1L-AS1	AC103563.2		AC093110.3	ASCL1	AC090945.1
AC083843.4	ASIC3	AC103563.3		AC093142.2	ASCL2	AC090952.5
AC083863.5	ASNSD1	AC104076.3		AC093162.3	ASCL4	AC091153.4
AC083864.4	ASPRV1	AC104134.2		AC093166.1	ASF1A	AC091729.9
AC084149.2	ASS1P12	AC104135.2		AC093166.2	ASH1L-AS1	AC091801.1
AC087073.1	ASTL	AC104389.28		AC093230.2	ASH1L-IT1	AC091878.1
AC087499.4	ATAT1	AC104389.31		AC093326.2	ASIC3	AC092066.1
AC087499.8	ATF4	AC104389.32		AC093381.2	ASNSD1	AC092155.4
AC087501.1	ATF4P3	AC104534.2		AC093620.5	ASNSP3	AC092171.2
AC090283.3	ATF4P4	AC104534.3		AC093627.12	ASPG	AC092295.4
AC090505.1	ATF6B	AC104653.1		AC093627.7	ASPRV1	AC092573.2
AC090505.6	ATG101	AC104820.2		AC093642.1	ATF4	AC092669.3
AC090617.1	ATG16L2	AC104978.1		AC093702.1	ATF4P3	AC092684.1
AC090952.5	ATG9A	AC105339.1		AC093732.1	ATG10-IT1	AC092755.4
AC090960.1	ATG9B	AC105393.1		AC093802.1	ATG101	AC092835.2
AC091069.1	ATMIN	AC105760.2		AC093843.1	ATG16L2	AC092839.3
AC091153.4	ATOX1	AC106875.1		AC093850.1	ATG9A	AC093326.3
AC091177.1	ATP11A-AS1	AC106900.6		AC093899.3	ATG9B	AC093375.1
AC091199.1	ATP1A2	AC107081.5		AC096554.1	ATMIN	AC093388.3
AC091801.1	ATP1B1	AC107218.3		AC096558.1	ATOX1	AC093495.4
AC091878.1	ATP1B1P1	AC108142.1		AC096570.2	ATP11A-AS1	AC093590.1
AC092066.6	ATP1B3-AS1	AC108488.4		AC096574.5	ATP1A2	AC093642.5
AC092071.1	ATP23	AC108868.5		AC096579.15	ATP1B1	AC093716.1
AC092168.2	ATP2A1-AS1	AC109829.1		AC096582.8	ATP1B1P1	AC093818.1
AC092170.1	ATP5B	AC110781.3		AC096582.9	ATP2A1-AS1	AC093901.1
AC092198.1	ATP5C1P1	AC113189.5		AC096649.1	ATP5B	AC093911.1
AC092316.1	ATP5D	AC114765.1		AC096669.1	ATP5D	AC096649.3
AC092415.1	ATP5E	AC115617.2		AC096669.3	ATP5E	AC096669.2
AC092421.1	ATP5G1	AC116366.5		AC096732.2	ATP5G1	AC096670.3
AC092431.3	ATP5G1P4	AC116366.6		AC096775.2	ATP5H	AC097374.2
AC092535.3	ATP5G2P4	AC117947.1		AC097461.4	ATP5I	AC097382.5
AC092570.1	ATP5H	AC123023.1		AC097468.4	ATP5L	AC097467.2
AC092570.2	ATP5HP1	AC124997.1		AC097499.2	ATP5L2	AC097468.7
AC092570.4	ATP5HP4	AC125238.2		AC097713.3	ATP6V0C	AC097499.1
AC092614.2	ATP5I	AC126365.1		AC097713.4	ATP6V1B1-AS1	AC097532.2
AC092646.1	ATP5L	AC127904.2		AC097713.5	ATP6V1F	AC097662.2
AC092646.2	ATP5L2	AC130469.1		AC098614.3	ATP8A2P3	AC097721.2
AC092652.1	ATP5LP3	AC133644.2		AC098795.1	AURKAPS1	AC098617.1
AC092657.2	ATP6V0C	AC133680.1		AC098872.3	AURKC	AC098820.2
AC092660.1	ATP6V1E1P1	AC136289.1		AC099552.3	B3GALNT1	AC098820.3
AC092669.6	ATP6V1F	AC137723.5		AC099754.1	B3GAT3P1	AC098823.3
AC092675.3	ATXN3L	AC137934.1		AC099799.1	B3GNT8	AC098828.2
AC092755.4	AURKAPS1	AC138969.4		AC103563.2	B3GNT9	AC098973.2
AC092839.3	AURKC	AC139100.3		AC103563.3	B4GALT6	AC099342.1
AC092839.4	AVPR2	AC139100.4		AC103563.4	B4GALT7	AC099344.2
AC093106.6	AZU1	AC141586.5		AC103563.5	BACE1-AS	AC100802.3
AC093142.2	B3GALNT1	AC144449.1		AC103563.6	BACH1-IT2	AC100830.3
AC093162.3	B3GALT2	AC144530.1		AC103881.1	BAG1	AC100830.4
AC093166.1	B3GAT3P1	AC144652.1		AC104024.2	BAG2	AC102948.2
AC093166.2	B3GNT8	AC144835.1		AC104058.1	BAIAP2-AS1	AC104076.3
AC093326.2	B3GNT9	AC195454.1		AC104088.1	BAK1P1	AC104134.2
AC093326.3	B4GALT6	AC226119.5		AC104308.2	BAMBI	AC104135.2
AC093381.2	B4GALT7	ACAA1		AC104389.31	BANF1	AC104304.4
AC093590.1	BACE1-AS	ACACA		AC104389.32	BAP1	AC104389.28
AC093627.12	BACH1-AS1	ACACB		AC104532.3	BARX1	AC104534.3
AC093627.7	BACH1-IT2	ACAD10		AC104534.2	BATF2	AC104653.1
AC093642.1	BAG1	ACAD11		AC104654.1	BAX	AC104695.4
AC093702.1	BAG2	ACAD9		AC104698.2	BBS10	AC104820.2
AC093732.1	BAG6	ACADM		AC104699.1	BCL10	AC105339.1
AC093802.1	BAIAP2-AS1	ACADS		AC104777.1	BCL2L12P1	AC105393.1
AC093843.1	BAK1P1	ACADSB		AC104777.4	BCL6B	AC105402.4
AC093850.1	BAMBI	ACADVL		AC104794.4	BCLAF1	AC105461.1
AC093899.3	BANF1	ACAP1		AC104809.4	BCRP8	AC105760.2
AC093911.1	BANF1P3	ACAP2		AC104978.1	BCS1L	AC105760.3
AC096554.1	BAP1	ACAT1		AC105053.3	BEAN1-AS1	AC106782.20
AC096558.1	BARHL1	ACAT2		AC106053.1	BEGAIN	AC106869.2
AC096570.2	BATF2	ACBD3		AC106870.2	BEX5	AC106900.6
AC096574.5	BAX	ACBD5		AC106874.1	BGLAP	AC107218.3
AC096579.15	BBS10	ACBD6		AC106875.1	BGLT3	AC108142.1
AC096582.8	BCAS2P2	ACCS		AC106901.1	BHLHA15	AC108488.4
AC096582.9	BCL10	ACE		AC107057.1	BHLHE40	AC109829.1
AC096649.1	BCL2L12P1	ACE2		AC107081.5	BIK	AC113189.5
AC096670.3	BCL6B	ACER1		AC108004.2	BIN2	AC114765.1
AC096732.2	BCLAF1	ACER2		AC108025.2	BIRC7	AC114803.3
AC096775.2	BCLAF1P1	ACER3		AC108032.1	BLACAT1	AC114812.8
AC097382.5	BCLAF1P2	ACHE		AC108051.1	BLOC1S1	AC115617.2
AC097468.4	BCRP8	ACIN1		AC108051.2	BLVRB	AC116366.5
AC097499.2	BCS1L	ACKR1		AC108056.1	BMF	AC116366.6
AC097713.3	BEGAIN	ACKR2		AC108059.2	BMS1P1	AC124861.1
AC097713.4	BEND3P3	ACKR4		AC108868.3	BMS1P4	AC124997.1
AC097713.5	BEX1	ACLY		AC108868.5	BNIP2	AC126365.1
AC098614.3	BEX3	ACO1		AC109826.1	BOD1	AC127904.2
AC098795.1	BEX5	ACO2		AC110754.3	BORA	AC130469.1
AC098828.2	BFAR	ACOT11		AC110781.3	BORCS6	AC130469.2
AC098872.3	BGLAP	ACOT12		AC112198.1	BRCC3	AC133644.2
AC099342.1	BGLT3	ACOT13		AC112220.2	BRCC3P1	AC133680.1
AC099344.2	BHLHA15	ACOT7		AC113167.1	BROX	AC135050.5
AC099552.3	BHLHE40	ACOT9		AC113331.9	BRSK1	AC136289.1
AC099754.1	BIK	ACOX1		AC113607.3	BTD	AC137723.5
AC099799.1	BIN2	ACOX3		AC113617.1	BTF3	AC137934.1
AC100830.4	BIRC7	ACOXL		AC113618.1	BTG3	AC139100.4
AC103563.4	BLACAT1	ACP2		AC114763.1	BTG3P1	AC141586.5
AC103563.5	BLOC1S1	ACP6		AC114765.2	BTN2A1	AC144449.1
AC103563.6	BLVRB	ACP7		AC114808.2	BTN3A2	AC144652.1
AC103881.1	BMF	ACPP		AC114808.3	BUB1B-PAK6	AC144836.1
AC104024.2	BMP10	ACRBP		AC115115.4	BUD13P1	AC147651.1
AC104058.1	BMPR1APS1	ACRC		AC116609.1	BX470102.3	AC159540.14
AC104088.1	BMS1P1	ACRV1		AC116609.2	BYSL	AC195454.1
AC104304.4	BMS1P4	ACSBG1		AC116609.3	C10orf10	AC226119.5
AC104308.2	BMS1P7	ACSBG2		AC117947.1	C10orf105	ACAA1
AC104532.3	BNIP2	ACSF2		AC118345.1	C10orf111	ACACA
AC104654.1	BNIP3P1	ACSF3		AC123023.1	C10orf35	ACACB
AC104695.4	BNIP3P11	ACSL1		AC125238.2	C10orf55	ACAD10
AC104698.2	BNIP3P17	ACSL3		AC125421.1	C10orf71	ACAD11
AC104699.1	BNIP3P26	ACSL4		AC127383.1	C10orf71-AS1	ACAD9
AC104777.1	BOD1	ACSL5		AC127391.3	C10orf88	ACADM
AC104777.4	BOLA2B	ACSL6		AC129778.2	C10orf91	ACADS
AC104794.4	BORA	ACSM1		AC130689.5	C10orf95	ACADSB
AC104809.4	BORCS6	ACSM3		AC130709.1	C11orf1	ACADVL
AC105053.3	bP-21264C1.1	ACSM6		AC133633.2	C11orf24	ACAP1
AC105402.4	bP-2171C21.6	ACSS1		AC133785.1	C11orf31	ACAP2
AC105461.1	BRCC3	ACSS2		AC134915.1	C11orf68	ACAT1
AC105760.3	BRCC3P1	ACSS3		AC135999.2	C11orf71	ACAT2
AC106053.1	BRD2	ACTA1		AC137675.1	C11orf72	ACBD3
AC106782.20	BRD7P2	ACTA2		AC138430.4	C11orf95	ACBD5
AC106869.2	BROX	ACTB		AC138647.1	C11orf96	ACBD6
AC106870.2	BRSK1	ACTG1		AC138969.4	C12orf57	ACCS
AC106874.1	BRWD1P1	ACTG1P10		AC139099.4	C14orf119	ACE
AC106901.1	BTBD10P1	ACTG1P14		AC139100.3	C14orf166	ACE2
AC107057.1	BTD	ACTG1P24		AC139143.2	C14orf80	ACER2
AC108004.2	BTF3	ACTG2		AC140481.8	C15orf39	ACER3
AC108025.2	BTF3L4P2	ACTL10		AC140542.2	C15orf48	ACHE
AC108032.1	BTF3P10	ACTL6B		AC140725.8	C15orf61	ACIN1
AC108051.1	BTF3P7	ACTL8		AC142119.1	C15orf62	ACKR1
AC108051.2	BTG3	ACTL9		AC142293.3	C16orf59	ACKR2
AC108056.1	BTN2A1	ACTN1		AC144450.1	C16orf70	ACLY
AC108059.2	BTN3A2	ACTN2		AC144530.1	C16orf86	ACO1
AC108868.3	BUB1B-PAK6	ACTN3		AC144568.2	C16orf91	ACO2
AC109826.1	BUB3P1	ACTN4		AC144831.1	C17orf80	ACOT11
AC110754.3	BX842568.2	ACTN4P1		AC144835.1	C18orf21	ACOT12
AC112198.1	BYSL	ACTR10		AC144838.3	C18orf54	ACOT13
AC112220.2	BZW1P2	ACTR1A		AC145110.1	C18orf8	ACOT2
AC113167.1	C10orf10	ACTR2		AC147651.5	C19orf60	ACOT7
AC113331.9	C10orf111	ACTR3		ACADL	C19orf66	ACOT9
AC113607.3	C10orf35	ACTR3B		ACCSL	C19orf68	ACOX1
AC113617.1	C10orf55	ACTR3C		ACE3P	C1GALT1C1	ACOX2
AC113618.1	C10orf71	ACTR3P2		ACER1	C1GALT1C1L	ACOX3
AC114763.1	C10orf71-AS1	ACTR5		ACKR4	C1GALT1P1	ACOXL
AC114765.2	C10orf82	ACTR6		ACMSD	C1orf158	ACP2
AC114803.3	C10orf88	ACVR1		ACOT1	C1orf162	ACP6
AC114808.2	C10orf91	ACVR1B		ACP7	C1orf174	ACPP
AC114808.3	C10orf95	ACVR1C		ACRV1	C1orf189	ACR
AC114812.8	C11orf1	ACVR2A		ACSM2A	C1orf229	ACRBP
AC115115.4	C11orf24	ACVR2B		ACSM6	C1orf234	ACRC
AC116609.1	C11orf31	ACY1		ACTG1P10	C1orf52	ACSBG1
AC116609.2	C11orf68	ACYP1		ACTG1P13	C1orf54	ACSBG2
AC116609.3	C11orf71	ACYP2		ACTG1P15	C1orf61	ACSF2
AC118345.1	C11orf72	AD000864.6		ACTG1P4	C1orf74	ACSF3
AC124861.1	C11orf95	ADA		ACTL10	C1QL4	ACSL1
AC125421.1	C11orf96	ADAL		ACTL7B	C1QTNF1-AS1	ACSL3
AC127383.1	C11orf98P1	ADAM10		ACTL9	C1QTNF3	ACSL4
AC127391.3	C12orf57	ADAM11		ACTN4P1	C1QTNF4	ACSL5
AC129778.2	C14orf119	ADAM12		ACTR3BP4	C1QTNF6	ACSL6
AC130469.2	C14orf166	ADAM15		ACTR3P2	C20orf181	ACSM1
AC130689.5	C14orf80	ADAM17		ACTRT2	C20orf197	ACSM2B
AC130709.1	C15orf39	ADAM19		AD000671.6	C20orf203	ACSM3
AC133633.2	C15orf61	ADAM20P1		ADAM18	C21orf33	ACSM5
AC133785.1	C15orf62	ADAM22		ADAM1A	C21orf91	ACSM5P1
AC134915.1	C16orf59	ADAM23		ADAM2	C21orf91-OT1	ACSS1
AC135050.5	C16orf70	ADAM29		ADAM20P3	C22orf23	ACSS2
AC135999.2	C16orf86	ADAM3A		ADAM21	C2CD2L	ACSS3
AC137675.1	C16orf91	ADAM8		ADAM24P	C2orf16	ACTA1
AC138430.4	C17orf80	ADAM9		ADAM30	C2orf49	ACTA2
AC138647.1	C18orf21	ADAMTS10		ADAM32	C2orf68	ACTB
AC139099.4	C18orf54	ADAMTS12		ADAM33	C2orf69P1	ACTG1
AC139143.2	C18orf63	ADAMTS13		ADAMTS1	C3orf18	ACTG1P14
AC140481.8	C18orf8	ADAMTS14		ADAMTS15	C3orf62	ACTG1P22
AC140542.2	C19orf33	ADAMTS16		ADAMTS5	C4orf26	ACTG1P24
AC140725.8	C19orf60	ADAMTS17		ADAMTS7P3	C4orf33	ACTG2
AC142119.1	C19orf66	ADAMTS18		ADAMTS8	C4orf48	ACTL6B
AC142293.3	C19orf68	ADAMTS2		ADAMTS9-AS1	C5orf15	ACTL8
AC144450.1	C1DP1	ADAMTS20		ADARB2-AS1	C5orf47	ACTN1
AC144568.2	C1GALT1C1	ADAMTS3		ADCY8	C5orf66-AS2	ACTN1-AS1
AC144831.1	C1GALT1C1L	ADAMTS4		ADGRD2	C6orf120	ACTN2
AC144836.1	C1GALT1P2	ADAMTS5		ADGRF1	C6orf3	ACTN3
AC144838.3	C1orf162	ADAMTS6		ADGRF2	C6orf52	ACTN4
AC145110.1	C1orf174	ADAMTS7		ADGRG6	C7orf31	ACTR10
AC147651.1	C1orf229	ADAMTS7P4		ADGRL4	C7orf43	ACTR1A
AC147651.5	C1orf234	ADAMTS9		ADH1B	C7orf77	ACTR2
AC159540.14	C1orf52	ADAMTS9-AS2		ADH1C	C8orf33	ACTR3
ACADL	C1orf54	ADAMTSL1		ADH4	C8orf37	ACTR3B
ACCSL	C1orf61	ADAMTSL2		ADIPOQ	C9orf116	ACTR3C
ACE3P	C1orf74	ADAMTSL3		ADRA1B	C9orf131	ACTR5
ACMSD	C1QBPP2	ADAMTSL4		ADRA2B	C9orf142	ACTR6
ACOT1	C1QL3	ADAMTSL4-AS1		AE000658.25	C9orf16	ACVR1
ACOT2	C1QL4	ADAP1		AE000658.30	C9orf163	ACVR1B
ACOX2	C1QTNF3	ADAP2		AF001550.7	C9orf172	ACVR1C
ACR	C1QTNF6	ADAR		AF015262.2	C9orf173-AS1	ACVR2A
ACSM2A	C20orf197	ADARB1		AF015720.3	C9orf47	ACVR2B
ACSM2B	C20orf203	ADARB2		AF038458.4	C9orf66	ACY1
ACSM5	C21orf33	ADAT1		AF064858.10	C9orf72	ACYP1
ACSM5P1	C21orf91	ADAT2		AF064858.7	C9orf78	ACYP2
ACTG1P13	C21orf91-OT1	ADAT3		AF124730.4	CA5BP1	AD000864.6
ACTG1P15	C22orf23	ADCK1		AF127577.11	CA6	AD001527.7
ACTG1P22	C2CD2L	ADCK2		AF127936.7	CABP4	ADA
ACTG1P4	C2CD4C	ADCK5		AF131215.3	CABP5	ADAL
ACTL7B	C2orf15	ADCY1		AF131215.4	CACFD1	ADAM10
ACTN1-AS1	C2orf16	ADCY10		AF131215.6	CACNA1F	ADAM11
ACTR3BP4	C2orf27A	ADCY10P1		AF131215.8	CACNA1G	ADAM12
ACTRT2	C2orf49	ADCY2		AF146191.4	CACNB3	ADAM15
AD000671.6	C2orf54	ADCY3		AF196972.10	CACTIN	ADAM17
AD001527.7	C2orf68	ADCY5		AF240627.2	CACTIN-AS1	ADAM19
ADAM18	C3orf18	ADCY6		AF241725.4	CACYBP	ADAM20P1
ADAM1A	C3orf62	ADCY7		AF241725.6	CALCOCO1	ADAM22
ADAM2	C4orf26	ADCY8		AF246928.1	CALHM2	ADAM23
ADAM20P3	C4orf33	ADCY9		AFG3L2P1	CALML4	ADAM28
ADAM21	C4orf48	ADCYAP1R1		AGAP12P	CALY	ADAM29
ADAM24P	C5orf15	ADD1		AGAP7P	CAMKV	ADAM3A
ADAM28	C5orf47	ADD2		AGBL4-IT1	CANT1	ADAM5
ADAM30	C5orf66-AS1	ADD3		AGBL5-IT1	CAPG	ADAM7
ADAM32	C6orf120	ADD3-AS1		AGGF1P5	CAPN5	ADAM8
ADAM33	C6orf136	ADGB		AGGF1P8	CAPNS2	ADAM9
ADAM5	C6orf226	ADGRA2		AGMAT	CAPRIN2	ADAMTS10
ADAM7	C6orf3	ADGRA3		AGR3	CARD16	ADAMTS12
ADAMTS1	C6orf52	ADGRB1		AGT	CARD18	ADAMTS13
ADAMTS15	C7orf31	ADGRB2		AGTR1	CARD9	ADAMTS14
ADAMTS19	C7orf43	ADGRB3		AGTR2	CARMIL3	ADAMTS16
ADAMTS7P3	C8orf33	ADGRD1		AGXT	CASP16P	ADAMTS17
ADAMTS8	C8orf37	ADGRD2		AHCYP5	CASP3	ADAMTS18
ADAMTS9-AS1	C8orf4	ADGRE1		AHR	CASS4	ADAMTS19
ADARB2-AS1	C9orf116	ADGRE2		AICDA	CATSPER4	ADAMTS2
ADGRF1	C9orf142	ADGRE3		AIPL1	CBARP	ADAMTS20
ADGRF4	C9orf16	ADGRE4P		AIRE	CBLL1	ADAMTS3
ADGRG7	C9orf163	ADGRE5		AJ006995.3	CBLN3	ADAMTS4
ADH1B	C9orf172	ADGRF2		AJ011931.1	CBR1	ADAMTS6
ADH1C	C9orf173-AS1	ADGRF3		AJ239321.3	CBX3P2	ADAMTS7
ADH4	C9orf47	ADGRF5		AJ239322.3	CBX3P6	ADAMTS7P4
ADH7	C9orf66	ADGRG1		AJAP1	CBX3P9	ADAMTS9
ADIG	C9orf72	ADGRG2		AK3P5	CBX5P1	ADAMTS9-AS2
AE000658.30	C9orf78	ADGRG3		AK4P1	CBX6	ADAMTSL1
AF001550.7	CA5BP1	ADGRG4		AK4P4	CBY3	ADAMTSL2
AF015262.2	CA9	ADGRG5		AK4P5	CCDC102A	ADAMTSL3
AF015720.3	CAB39P1	ADGRG6		AK4P6	CCDC103	ADAMTSL4
AF038458.3	CABP4	ADGRL1		AK6	CCDC107	ADAMTSL4-AS1
AF038458.4	CABP7	ADGRL2		AKAP17A	CCDC114	ADAP1
AF064858.10	CACFD1	ADGRL3		AKAP2	CCDC115	ADAP2
AF064858.7	CACNA1F	ADGRL3-AS1		AKR1B10	CCDC120	ADAR
AF064860.5	CACNA1G	ADGRL4		AKR1B10P1	CCDC121	ADARB1
AF121898.3	CACNB3	ADGRV1		AKR1B15	CCDC127	ADARB2
AF124730.4	CACTIN	ADH5		AKR1C4	CCDC13-AS1	ADAT1
AF127577.11	CACTIN-AS1	ADHFE1		AKT3	CCDC134	ADAT2
AF127577.8	CACYBP	ADI1		AL022345.10	CCDC174	ADAT3
AF131215.3	CACYBPP2	ADIPOQ		AL022345.7	CCDC183	ADCK1
AF131215.4	CALCOCO1	ADIPOR1		AL031601.5	CCDC183-AS1	ADCK2
AF131215.6	CALHM2	ADIPOR2		AL035610.1	CCDC28B	ADCK5
AF131215.8	CALM2P2	ADK		AL121578.2	CCDC51	ADCY1
AF146191.4	CALML4	ADM2		AL121656.5	CCDC58P3	ADCY10
AF196972.10	CALY	ADM5		AL132796.1	CCDC71L	ADCY10P1
AF196972.3	CAMKV	ADNP		AL133247.2	CCDC74A	ADCY2
AF240627.2	CANT1	ADNP-AS1		AL133247.3	CCDC74BP1	ADCY3
AF241725.4	CAP1P2	ADNP2		AL157359.3	CCDC78	ADCY5
AF241725.6	CAPG	ADORA1		AL157359.4	CCDC8	ADCY6
AF246928.1	CAPN5	ADORA2A		AL162151.4	CCDC85B	ADCY7
AGAP2-AS1	CAPN6	ADORA2A-AS1		AL163953.2	CCDC87	ADCY9
AGAP7P	CAPNS2	ADORA2B		AL450226.2	CCL2	ADCYAP1R1
AGBL4-IT1	CAPRIN2	ADORA3		AL590762.11	CCL22	ADD1
AGGF1P10	CARD16	ADPGK-AS1		AL928742.12	CCM2L	ADD2
AGGF1P5	CARD18	ADPRH		ALDH1A3	CCNB2	ADD3
AGGF1P8	CARD9	ADPRHL1		ALDH3A2	CCNE1	ADD3-AS1
AGR2	CARMIL3	ADPRHL2		ALDOAP1	CCNE2	ADGB
AGR3	CARS-AS1	ADPRM		ALDOB	CCNG1	ADGRA2
AGTR1	CASP16P	ADRA1A		ALG1L15P	CCR10	ADGRA3
AGTR2	CASP3	ADRA1B		ALOX15B	CCRL2	ADGRB1
AGXT	CASP4	ADRA1D		ALOX15P2	CCT2	ADGRB2
AHCYP5	CASS4	ADRA2B		ALOX5	CCT7	ADGRB3
AHR	CATSPER4	ADSL		ALOX5AP	CCZ1	ADGRD1
AHSG	CBARP	ADSS		ALPI	CCZ1B	ADGRE1
AICDA	CBLL1	ADSSL1		ALPP	CD14	ADGRE2
AIPL1	CBLN3	ADTRP		ALX3	CD151	ADGRE3
AIRE	CBR1	AE000658.25		AMBN	CD163	ADGRE4P
AJ006995.3	CBX3P2	AE000661.37		AMBP	CD164	ADGRE5
AJ011931.1	CBX3P9	AEBP2		AMD1P2	CD19	ADGRF3
AJ239321.3	CBX5P1	AEN		AMDHD1	CD274	ADGRF4
AJ239322.1	CBX6	AF011889.5		AMER2	CD276	ADGRF5
AJ239322.3	CCDC102A	AF064858.6		AMER3	CD2BP2	ADGRG1
AK3P5	CCDC107	AF127936.3		AMOT	CD300C	ADGRG2
AK4P1	CCDC114	AF127936.7		AMOTL2	CD40	ADGRG3
AK4P4	CCDC115	AF127936.9		AMPD1	CD52	ADGRG4
AK4P5	CCDC120	AF131216.5		AMY1A	CD69	ADGRG5
AK4P6	CCDC121	AF131217.1		ANG	CD7	ADGRG7
AKAIN1	CCDC127	AF165138.7		ANGPT4	CD79B	ADGRL1
AKAP14	CCDC134	AF196970.3		ANGPTL1	CD93	ADGRL2
AKAP17A	CCDC174	AF196972.9		ANGPTL3	CDADC1	ADGRL3
AKAP2	CCDC183	AFAP1		ANGPTL5	CDAN1	ADGRL3-AS1
AKR1B10	CCDC183-AS1	AFAP1-AS1		ANGPTL7	CDC20	ADGRV1
AKR1B10P1	CCDC188	AFAP1L1		ANGPTL8	CDC25B	ADH5
AL022345.10	CCDC28B	AFAP1L2		ANKRD18A	CDC42BPG	ADH7
AL022345.7	CCDC51	AFF1		ANKRD18DP	CDC42EP1	ADHFE1
AL031601.5	CCDC71L	AFF2		ANKRD20A1	CDC42EP5	ADI1
AL121578.2	CCDC74A	AFF3		ANKRD20A17P	CDC42P4	ADIG
AL121656.5	CCDC74BP1	AFF4		ANKRD20A18P	CDC7	ADIPOR1
AL132796.1	CCDC78	AFG3L1P		ANKRD22	CDCA3	ADIPOR2
AL133245.2	CCDC8	AFG3L2		ANKRD30BP3	CDCA4P1	ADK
AL133247.2	CCDC85B	AFG3L2P1		ANKRD34B	CDCA4P4	ADM2
AL133247.3	CCDC87	AFM		ANKRD34C-AS1	CDCA7	ADM5
AL133249.1	CCHCR1	AFMID		ANKRD36P1	CDIPT	ADNP
AL157359.3	CCL2	AFP		ANKRD44-IT1	CDK20	ADNP-AS1
AL157359.4	CCM2L	AFTPH		ANKRD53	CDK2AP2	ADNP2
AL157902.3	CCNB1IP1P1	AGA		ANKRD62P1	CDK5R1	ADORA1
AL162151.4	CCNB2	AGAP1		ANKRD62P1-PARP4P3	CDK5RAP3	ADORA2A
AL162759.1	CCNE1	AGAP11		ANKRD66	CDKN1B	ADORA2A-AS1
AL163953.2	CCNE2	AGAP12P		ANKS4B	CDKN2AIP	ADORA2B
AL450226.2	CCNG1	AGAP13P		ANO1-AS2	CDKN2AIPNL	ADORA3
AL591893.1	CCR10	AGAP2		ANP32BP3	CDKN2D	ADPGK-AS1
AL928742.12	CCRL2	AGAP3		ANP32D	CDO1	ADPRH
ALDH1A3	CCT2	AGAP4		ANXA10	CEACAM18	ADPRHL1
ALDH1L1-AS2	CCT5P1	AGAP5		ANXA8	CEACAMP5	ADPRHL2
ALDH3B2	CCT5P2	AGAP6		ANXA8L1	CEBPB	ADPRM
ALG9-IT1	CCT6P2	AGAP9		AOX3P	CEBPB-AS1	ADRA1A
ALLC	CCT7	AGBL1		AP000146.2	CELSR2	ADRA1D
ALMS1P1	CCT7P1	AGBL2		AP000230.1	CELSR3-AS1	ADSL
ALOX15	CCZ1	AGBL3		AP000235.3	CEMP1	ADSS
ALOX15B	CCZ1B	AGBL4		AP000244.11	CENPB	ADSSL1
ALOX15P2	CD14	AGBL5		AP000251.3	CENPIP1	ADTRP
ALOX5AP	CD151	AGBL5-IT1		AP000290.7	CENPM	AE000661.37
ALPI	CD160	AGFG1		AP000318.2	CENPW	AEBP2
ALPP	CD164	AGFG2		AP000344.4	CEP19	AEN
ALX3	CD19	AGGF1		AP000345.4	CEP83-AS1	AF011889.5
AMD1P2	CD1D	AGK		AP000350.10	CERS6-AS1	AF038458.3
AMDHD1	CD274	AGL		AP000351.4	CES2	AF064858.6
AMER2	CD276	AGMAT		AP000354.2	CETN2	AF064860.5
AMER3	CD2BP2	AGMO		AP000358.5	CETP	AF121898.3
AMPD1	CD300C	AGO1		AP000431.2	CFP	AF127577.8
AMY1A	CD3G	AGO2		AP000432.3	CH17-128G5.1	AF127936.3
AMY2A	CD40	AGO3		AP000436.4	CH17-140K24.1	AF127936.9
ANGPTL5	CD52	AGO4		AP000439.5	CH17-262A2.1	AF131216.5
ANGPTL7	CD69	AGPAT2		AP000445.2	CH17-262O2.1	AF131217.1
ANGPTL8	CD7	AGPAT3		AP000459.7	CH17-302M23.1	AF165138.7
ANKRD18A	CD79B	AGPAT4		AP000462.1	CH17-385C13.2	AF196970.3
ANKRD22	CD93	AGPAT4-IT1		AP000462.2	CH507-216K13.2	AF196972.3
ANKRD26P2	CDADC1	AGPAT5		AP000462.3	CH507-9B2.5	AF196972.9
ANKRD26P3	CDAN1	AGPS		AP000473.5	CHAD	AFAP1
ANKRD26P4	CDC20	AGRN		AP000473.6	CHCHD1	AFAP1-AS1
ANKRD30B	CDC20P1	AGT		AP000477.3	CHCHD2	AFAP1L1
ANKRD30BP3	CDC25B	AGTPBP1		AP000479.1	CHCHD4	AFAP1L2
ANKRD34B	CDC42BPG	AGTRAP		AP000563.2	CHCHD7	AFF1
ANKRD36P1	CDC42EP1	AGXT2		AP000567.27	CHKB-AS1	AFF2
ANKRD44-IT1	CDC42EP5	AHCTF1		AP000569.9	CHML	AFF3
ANKRD60	CDC42P6	AHCY		AP000593.5	CHMP1B	AFF4
ANKRD62	CDC7	AHCYL1		AP000619.5	CHMP4BP1	AFG3L1P
ANKRD66	CDCA3	AHCYL2		AP000620.1	CHP2	AFG3L2
ANKS4B	CDCA4P4	AHDC1		AP000654.4	CHPF2	AFM
ANKUB1	CDCA7	AHI1		AP000688.29	CHRAC1	AFMID
ANO1-AS2	CDH10	AHNAK		AP000696.2	CHST1	AFP
ANOS2P	CDIPT	AHNAK2		AP000697.6	CHST13	AFTPH
ANP32D	CDK20	AHRR		AP000711.1	CHST14	AGA
ANXA8	CDK2AP2	AHSA2		AP000797.4	CHST2	AGAP1
AOX2P	CDK5R1	AIDA		AP000859.4	CHST4	AGAP11
AP000146.2	CDK5R2	AIF1L		AP000936.5	CHST5	AGAP13P
AP000221.1	CDK5RAP3	AIFM1		AP000962.1	CIAO1	AGAP2
AP000230.1	CDKN1B	AIFM2		AP000962.2	CIART	AGAP2-AS1
AP000235.3	CDKN1C	AIG1		AP000997.3	CICP18	AGAP3
AP000244.11	CDKN2AIP	AIM1		AP000998.2	CILP	AGAP4
AP000251.3	CDKN2AIPNL	AIM1L		AP001042.1	CILP2	AGAP5
AP000275.65	CDKN2D	AIM2		AP001043.1	CISD2	AGAP6
AP000289.6	CDO1	AIMP1		AP001048.4	CISH	AGAP9
AP000290.7	CDRT15P1	AIMP2		AP001057.1	CITED1	AGBL1
AP000295.9	CEACAM18	AIP		AP001172.2	CITED2	AGBL2
AP000318.2	CEBPB	AJ003147.9		AP001255.2	CITED4	AGBL3
AP000344.4	CEBPB-AS1	AJ006998.2		AP001271.3	CITF22-1A6.3	AGBL4
AP000345.4	CELF2-AS1	AJAP1		AP001434.2	CITF22-49E9.3	AGBL5
AP000350.10	CELSR2	AJUBA		AP001439.2	CITF22-92A6.1	AGFG1
AP000351.4	CELSR3-AS1	AK1		AP001464.4	CKLF	AGFG2
AP000358.5	CENPB	AK2		AP001601.2	CKLF-CMTM1	AGGF1
AP000431.2	CENPIP1	AK3		AP001605.4	CKS1BP7	AGGF1P10
AP000432.3	CENPM	AK3P3		AP001607.1	CKS2	AGK
AP000436.4	CENPUP2	AK4		AP001610.5	CLCNKA	AGL
AP000439.5	CENPW	AK5		AP001610.9	CLCNKB	AGMO
AP000445.2	CEP19	AK6		AP001626.1	CLCP2	AGO1
AP000459.7	CEP83-AS1	AK7		AP001627.1	CLDN15	AGO2
AP000462.1	CERS6-AS1	AK8		AP001630.5	CLDN23	AGO3
AP000462.2	CES2	AK9		AP001631.10	CLDN6	AGO4
AP000462.3	CETN2	AKAP1		AP002381.2	CLDN9	AGPAT2
AP000473.5	CETP	AKAP10		AP002856.4	CLEC11A	AGPAT3
AP000473.6	CFAP73	AKAP11		AP002856.6	CLEC3B	AGPAT4
AP000474.1	CFD	AKAP12		AP004290.1	CLEC4A	AGPAT4-IT1
AP000477.3	CFL1P2	AKAP13		AP005530.1	CLN6	AGPAT5
AP000479.1	CFLAR-AS1	AKAP3		AP005530.2	CLU	AGPS
AP000563.2	CFP	AKAP6		APBA1	CLUH	AGR2
AP000567.27	CH17-12M21.1	AKAP7		APCDD1	CLUHP3	AGRN
AP000593.5	CH17-262A2.1	AKAP8		APCDD1L	CMAS	AGTPBP1
AP000619.5	CH17-264L24.1	AKAP8L		APELA	CMB9-22P13.1	AGTRAP
AP000620.1	CH17-302M23.1	AKAP9		API5P1	CMB9-22P13.2	AGXT2
AP000654.4	CH17-385C13.2	AKIRIN1		API5P2	CMTM1	AHCTF1
AP000688.29	CH25H	AKIRIN2		APOA1	CMTM2	AHCY
AP000696.2	CH507-154B10.2	AKNA		APOA2	CMTR2	AHCYL1
AP000697.6	CH507-9B2.5	AKNAD1		APOA4	CNEP1R1	AHCYL2
AP000711.1	CH507-9B2.9	AKR1A1		APOA5	CNGA4	AHDC1
AP000769.7	CHAD	AKR1B15		APOB	CNN2P9	AHI1
AP000797.4	CHCHD1	AKR1C1		APOBEC2	CNOT6LP1	AHNAK
AP000859.4	CHCHD10	AKR1C2		APOBEC3A	CNPPD1	AHNAK2
AP000936.5	CHCHD2	AKR1C3		APOC2	CNPY2	AHRR
AP000962.1	CHCHD2P9	AKR1C4		APOC3	CNTD2	AHSA2
AP000962.2	CHCHD3P3	AKR1C5P		APOOP4	CNTNAP1	AHSG
AP000997.3	CHCHD4	AKR1C6P		AQP12B	COA3	AIDA
AP000998.2	CHCHD4P5	AKR1C8P		AQP4	COA6	AIF1L
AP001042.1	CHCHD7	AKR1D1		AQP5	COASY	AIFM1
AP001043.1	CHKB-AS1	AKR1E2		AQP7P3	COG8	AIFM2
AP001048.4	CHML	AKR7A2		ARF1P1	COL10A1	AIG1
AP001057.1	CHMP1B	AKR7A3		ARF4P3	COL4A2-AS1	AIM1
AP001172.2	CHMP4BP1	AKR7L		ARG1	COL7A1	AIM1L
AP001187.11	CHP2	AKT1		ARGFXP1	COL9A2	AIM2
AP001255.2	CHPF2	AKT2		ARGFXP2	COMMD5	AIMP1
AP001271.3	CHRAC1	AKT3		ARHGAP26-IT1	COMMD9	AIMP2
AP001434.2	CHRM4	AL021546.6		ARHGAP27	COMT	AIP
AP001439.2	CHST14	AL035610.1		ARHGEF10	COMTD1	AJ003147.9
AP001464.4	CHST2	AL035610.2		ARHGEF19-AS1	COPB1	AJ006998.2
AP001471.1	CHST5	AL078471.5		ARHGEF26	COPRS	AJ239322.1
AP001596.6	CIAO1	AL133168.3		ARHGEF3-AS1	COPS8	AJUBA
AP001601.2	CIAPIN1P	AL136419.6		ARHGEF34P	COPS9	AK1
AP001604.3	CIART	AL162151.3		ARHGEF35	COQ10A	AK2
AP001605.4	CICP14	AL163953.3		ARHGEF7-AS2	COQ10B	AK3
AP001607.1	CILP	AL450992.2		ARIH2P1	COQ4	AK3P3
AP001610.5	CILP2	AL590762.11		ARL14EPL	CORO1A	AK4
AP001610.9	CISD2	AL672294.1		ARL17B	CORO1B	AK5
AP001626.1	CISH	ALAD		ARL2BPP3	CORT	AK7
AP001627.1	CITED1	ALAS2		ARL6IP1P1	COX11P1	AK8
AP001630.5	CITED2	ALB		ARL6IP1P2	COX5B	AK9
AP001631.10	CITED4	ALCAM		ARL6IP1P3	COX5BP6	AKAIN1
AP002856.4	CITF22-1A6.3	ALDH16A1		ARNTL2-AS1	COX6A1	AKAP1
AP002856.6	CITF22-92A6.1	ALDH18A1		ARPC3P1	COX6B2	AKAP10
AP003419.11	CKLF	ALDH1A1		ARPP21	COX6CP1	AKAP11
AP005530.1	CKLF-CMTM1	ALDH1A2		ARRDC5	COX6CP17	AKAP12
AP005530.2	CKMT1A	ALDH1L1		ARSDP1	COX7A2P1	AKAP13
AP006621.9	CKS1BP6	ALDH1L2		ARSE	COX7B	AKAP14
APCDD1	CKS2	ALDH2		ARSEP1	COX7C	AKAP3
APELA	CLCNKA	ALDH3A2		ARSJ	COX8A	AKAP6
APOA2	CLCNKB	ALDH3B1		ART2BP	CPS1-IT1	AKAP7
APOA5	CLDN15	ALDH4A1		ARX	CPSF4L	AKAP8
APOB	CLDN23	ALDH5A1		AS3MT	CPT2	AKAP8L
APOBEC1	CLDN6	ALDH6A1		ASB2	CPTP	AKAP9
APOBEC3A	CLDN9	ALDH7A1		ASB4	CPZ	AKIRIN1
APOBEC3H	CLEC10A	ALDH8A1		ASGR2	CRABP2	AKIRIN2
APOC2	CLEC11A	ALDH9A1		ASMT	CRACR2B	AKNA
APOC3	CLEC4A	ALDOA		ASMTL	CRB2	AKNAD1
APOC4-APOC2	CLEC4M	ALDOAP1		ASNSP6	CRBN	AKR1A1
APOOP4	CLIC1	ALDOB		ASPA	CREB3	AKR1C1
APOOP5	CLIC3	ALDOC		ASPHD1	CREG1	AKR1C2
AQP12B	CLK2	ALG1		ASS1P1	CRELD2	AKR1C3
AQP4	CLN6	ALG10		ASS1P10	CRIPT	AKR1C5P
AQP5	CLNS1AP1	ALG10B		ASS1P7	CRNKL1	AKR1C6P
AQP7P3	CLPSL2	ALG11		ATG10-AS1	CRTC2	AKR1C8P
AQP8	CLU	ALG12		ATOH8	CRYGEP	AKR1D1
ARF1P1	CLUH	ALG13		ATP13A5-AS1	CRYGGP	AKR1E2
ARF4P3	CLUHP3	ALG14		ATP5A1P2	CSAG1	AKR7A2
ARGFXP1	CMAS	ALG1L		ATP5EP2	CSE1L-AS1	AKR7A3
ARHGAP26-IT1	CMB9-22P13.1	ALG1L10P		ATP5F1P3	CSF1	AKR7L
ARHGAP31-AS1	CMB9-55A18.1	ALG1L13P		ATP5HP2	CSGALNACT2	AKT1
ARHGAP36	CMTM1	ALG1L15P		ATP5J2P3	CSNK2A3	AKT2
ARHGEF10	CMTM2	ALG1L2		ATP5J2P6	CSPG4P11	AL021546.6
ARHGEF19-AS1	CMTM5	ALG5		ATP5JP1	CSPG4P13	AL035610.2
ARHGEF26	CMTR2	ALG6		ATP5LP4	CSRNP1	AL078471.5
ARHGEF26-AS1	CNEP1R1	ALG8		ATP6V0CP1	CSRP1	AL133168.3
ARHGEF3-AS1	CNGA4	ALG9		ATP6V0E1P1	CST8	AL133245.2
ARHGEF34P	CNN2P9	ALK		ATP6V1G1P6	CSTF2T	AL133249.1
ARHGEF35	CNOT6LP1	ALKBH1		ATP6V1G2-DDX39B	CT45A10	AL136419.6
ARHGEF7-AS2	CNPPD1	ALKBH3		ATP8A2P1	CT55	AL157902.3
ARL14EPL	CNPY2	ALKBH3-AS1		ATP8A2P2	CTA-204B4.2	AL162151.3
ARL17B	CNTD2	ALKBH4		ATXN8OS	CTA-212A2.2	AL162759.1
ARL2BPP3	CNTNAP1	ALKBH7		AVP	CTA-212D2.2	AL163953.3
ARL5C	COA3	ALKBH8		AVPR1A	CTA-217C2.2	AL450992.2
ARL6IP1P1	COA6	ALMS1		AWAT2	CTA-254O6.1	AL591893.1
ARL6IP1P3	COASY	ALMS1-IT1		AZGP1	CTA-268H5.12	AL672294.1
ARRDC5	COG8	ALOX12		AZGP1P1	CTA-276F8.1	ALAD
ARSDP1	COL10A1	ALOX12-AS1		AZGP1P2	CTA-276O3.4	ALAS2
ARSEP1	COL11A2	ALOX12P2		B3GALT1	CTA-293F17.1	ALB
ARSJ	COL7A1	ALOX5		B3GALT4	CTA-331F8.1	ALCAM
ART2BP	COL9A2	ALOXE3		B3GNTL1P2	CTA-342B11.1	ALDH16A1
AS3MT	COMMD5	ALPK1		BAALC-AS2	CTA-363E19.2	ALDH18A1
ASB18	COMMD9	ALPK2		BACH1-IT3	CTA-363E6.3	ALDH1A1
ASB2	COMT	ALPK3		BANF1P4	CTA-373H7.7	ALDH1A2
ASB4	COMTD1	ALPL		BANF2	CTA-384D8.31	ALDH1L1
ASCL5	COPB1	ALS2		BARX2	CTA-384D8.35	ALDH1L1-AS2
ASGR2	COPRS	ALS2CL		BCAN	CTA-390C10.10	ALDH1L2
ASMT	COPS8	ALS2CR11		BCAP31P2	CTA-407F11.8	ALDH2
ASMTL	COPS9	ALS2CR12		BCAS2P1	CTA-445C9.14	ALDH3B1
ASNSP6	COQ10A	ALX4		BCL11B	CTA-481E9.2	ALDH3B2
ASPA	COQ10B	AMACR		BCL9P1	CTA-797E19.1	ALDH4A1
ASS1P10	COQ4	AMBN		BCRP1	CTA-929C8.6	ALDH5A1
ASS1P7	CORO1A	AMBP		BCRP9	CTA-984G1.5	ALDH6A1
ASTN2-AS1	CORO1B	AMBRA1		BCYRN1	CTA-989H11.1	ALDH7A1
ASZ1	CORO7	AMD1		BDP1	CTAG2	ALDH8A1
ATG10-AS1	CORT	AMD1P3		BEND3P1	CTAGE3P	ALDH9A1
ATOH8	COX11P1	AMDHD2		BEND3P2	CTB-102L5.4	ALDOA
ATP12A	COX4I1P1	AMER1		BEND5	CTB-113I20.2	ALDOC
ATP13A5-AS1	COX5AP2	AMFR		BEST4	CTB-113P19.3	ALG1
ATP5F1P1	COX5B	AMHR2		BFSP2-AS1	CTB-129O4.1	ALG10
ATP5F1P3	COX5BP6	AMIGO2		BGN	CTB-129P6.4	ALG10B
ATP5HP2	COX6A1	AMMECR1		BHLHE41	CTB-12A17.2	ALG11
ATP5J2P3	COX6A1P2	AMMECR1L		BHMT2	CTB-131B5.2	ALG12
ATP5J2P6	COX6B1P5	AMN		BLACE	CTB-131B5.5	ALG13
ATP5LP4	COX6B2	AMN1		BLNK	CTB-131K11.1	ALG14
ATP5LP6	COX6CP1	AMOT		BMP4	CTB-139P11.2	ALG1L
ATP6V0CP1	COX6CP2	AMOTL1		BMPR1B-AS1	CTB-13F3.1	ALG1L10P
ATP6V0E1P1	COX7A1	AMOTL2		BMS1P10	CTB-147N14.6	ALG1L13P
ATP6V1B1	COX7A2P1	AMPD2		BMS1P13	CTB-161C1.1	ALG1L2
ATP6V1G1P4	COX7A2P2	AMPD3		BMS1P15	CTB-174D11.1	ALG5
ATP6V1G1P6	COX7B	AMPH		BMS1P16	CTB-175E5.7	ALG6
ATP6V1G2-DDX39B	COX7C	AMY2B		BMS1P2	CTB-181H17.1	ALG8
ATP8A2P1	COX8A	AMZ1		BMS1P21	CTB-191K22.5	ALG9
ATP8A2P2	CPSF4L	ANAPC1		BMS1P3	CTB-25B13.12	ALG9-IT1
ATXN8OS	CPT2	ANAPC10		BNC1	CTB-25B13.5	ALK
AVP	CPTP	ANAPC10P1		BNIP3P10	CTB-25B13.9	ALKBH1
AWAT2	CPZ	ANAPC11		BNIP3P13	CTB-26E19.1	ALKBH3
AZGP1	CRABP2	ANAPC15		BNIP3P16	CTB-31N19.2	ALKBH3-AS1
AZGP1P1	CRACR2B	ANAPC16		BNIP3P18	CTB-31N19.4	ALKBH4
AZGP1P2	CRB2	ANAPC1P1		BNIP3P25	CTB-31N19.5	ALKBH7
B3GALT4	CRBN	ANAPC2		BNIP3P28	CTB-31O20.2	ALKBH8
B3GALT5	CREB3	ANAPC4		BNIP3P35	CTB-31O20.3	ALLC
B3GNTL1P2	CREB3L3	ANAPC5		BNIP3P39	CTB-32O4.2	ALMS1
BAALC	CREG1	ANAPC7		BNIP3P40	CTB-32O4.3	ALMS1-IT1
BAALC-AS2	CRELD2	ANG		BNIP3P42	CTB-36H16.2	ALMS1P1
BACH1-IT3	CRHR1-IT1	ANGEL1		BNIP3P6	CTB-40H15.4	ALOX12
BANF1P2	CRIP2	ANGEL2		BNIP3P8	CTB-43E15.1	ALOX12-AS1
BANF2	CRIPT	ANGPT1		BNIP3P9	CTB-49A3.5	ALOX12P2
BCAP31P2	CRISPLD1	ANGPT2		BOD1L2	CTB-50L17.7	ALOX15
BCAR4	CRNKL1	ANGPT4		BOD1P1	CTB-50L17.8	ALOXE3
BCAS2P1	CRTC2	ANGPTL1		BOLA2P2	CTB-50L17.9	ALPK1
BCL9P1	CRYBA1	ANGPTL3		BOLA3P3	CTB-55O6.4	ALPK2
BCORP1	CSAG1	ANGPTL4		bP-2189O9.2	CTB-60B18.10	ALPK3
BCRP1	CSAG2	ANK1		BPIFA2	CTB-60E11.9	ALPL
BCRP9	CSAG3	ANK2		BPIFA4P	CTB-73N10.1	ALS2
BCYRN1	CSDAP1	ANK3		BPIFB1	CTB-78O21.1	ALS2CL
BDH1	CSE1L-AS1	ANKAR		BPIFB2	CTB-92J24.2	ALS2CR11
BDKRB1	CSF1	ANKDD1A		BPIFB3	CTBP2P7	ALS2CR12
BDNF	CSF2	ANKDD1B		BPIFB4	CTC-203F4.2	ALX4
BECN2	CSGALNACT2	ANKEF1		BPIFB5P	CTC-204F22.1	AMACR
BEND3P2	CSNK1A1L	ANKFN1		BPIFB6	CTC-205M6.1	AMBRA1
BEND4	CSNK2A3	ANKFY1		BPIFB9P	CTC-209H22.3	AMD1
BEND5	CSNK2B	ANKH		BPY2B	CTC-250I14.6	AMD1P3
BEST2	CSPG4P12	ANKHD1		BRAFP1	CTC-260E6.3	AMDHD2
BFSP2	CSPG4P13	ANKHD1-EIF4EBP3		BRD7P1	CTC-260E6.4	AMER1
BFSP2-AS1	CSRNP1	ANKIB1		BRD7P5	CTC-260E6.7	AMFR
BGN	CSRP1	ANKLE1		BRD7P6	CTC-273B12.10	AMHR2
BHMT	CSRP3	ANKLE2		BRD9P2	CTC-276P9.2	AMIGO2
BHMT2	CST7	ANKMY1		BRDT	CTC-276P9.4	AMMECR1
BIVM-ERCC5	CST9LP2	ANKMY2		BRI3P1	CTC-281F24.1	AMMECR1L
BLACE	CSTF2T	ANKRD10		BRINP2	CTC-281F24.5	AMN
BLZF2P	CT45A10	ANKRD11		BRK1P2	CTC-297N7.1	AMN1
BMP4	CT45A5	ANKRD12		BSNDP1	CTC-303L1.1	AMOTL1
BMPR1B-AS1	CT55	ANKRD13A		BSNDP2	CTC-308K20.3	AMPD2
BMS1P13	CTA-204B4.2	ANKRD13C		BSNDP3	CTC-308K20.4	AMPD3
BMS1P14	CTA-212D2.2	ANKRD13D		BSNDP4	CTC-329D1.3	AMPH
BMS1P15	CTA-217C2.2	ANKRD16		BSPH1	CTC-329H14.1	AMY2A
BMS1P16	CTA-242H14.1	ANKRD17		BSX	CTC-332L22.1	AMY2B
BMS1P17	CTA-246H3.8	ANKRD18B		BTBD17	CTC-338M12.1	AMZ1
BMS1P21	CTA-253N17.1	ANKRD18CP		BTBD18	CTC-338M12.13	ANAPC1
BMS1P3	CTA-254O6.1	ANKRD18DP		BTBD6	CTC-338M12.2	ANAPC10
BNC1	CTA-268H5.12	ANKRD19P		BTBD7	CTC-338M12.5	ANAPC10P1
BNIP3P13	CTA-276F8.1	ANKRD20A1		BTBD7P1	CTC-338M12.6	ANAPC11
BNIP3P16	CTA-276O3.4	ANKRD20A11P		BTBD9-AS1	CTC-351M12.1	ANAPC15
BNIP3P18	CTA-313A17.2	ANKRD20A17P		BTC	CTC-412M14.5	ANAPC16
BNIP3P25	CTA-351J1.1	ANKRD20A18P		BTF3P12	CTC-428G20.1	ANAPC1P1
BNIP3P28	CTA-363E19.2	ANKRD20A5P		BTF3P13	CTC-428G20.6	ANAPC2
BNIP3P35	CTA-390C10.10	ANKRD20A7P		BTF3P8	CTC-428H11.2	ANAPC4
BNIP3P40	CTA-390C10.9	ANKRD20A8P		BTF3P9	CTC-429L19.3	ANAPC5
BNIP3P42	CTA-445C9.14	ANKRD23		BTN1A1	CTC-429P9.2	ANAPC7
BNIP3P6	CTA-520D8.2	ANKRD24		BTNL2	CTC-429P9.3	ANGEL1
BNIP3P8	CTA-984G1.5	ANKRD26		BTNL3	CTC-429P9.5	ANGEL2
BOD1L2	CTA-989H11.1	ANKRD26P1		BUD31P1	CTC-435M10.10	ANGPT1
BOD1P1	CTAG2	ANKRD27		BUD31P2	CTC-435M10.6	ANGPT2
BOLA2P1	CTAGE3P	ANKRD28		BX322557.13	CTC-444N24.13	ANGPTL4
BOLA3P3	CTB-102L5.4	ANKRD29		BZW1P1	CTC-444N24.8	ANK1
BPI	CTB-113I20.2	ANKRD30A		C10orf142	CTC-453G23.7	ANK2
BPIFA2	CTB-113P19.5	ANKRD30BL		C10orf53	CTC-454I21.4	ANK3
BPIFA3	CTB-129O4.1	ANKRD31		C10orf99	CTC-457L16.1	ANKAR
BPIFA4P	CTB-129P6.4	ANKRD33		C11orf16	CTC-458G6.2	ANKDD1A
BPIFB1	CTB-12A17.2	ANKRD33B		C11orf42	CTC-459F4.1	ANKDD1B
BPIFB2	CTB-131B5.5	ANKRD34A		C11orf44	CTC-459F4.6	ANKEF1
BPIFB3	CTB-131K11.1	ANKRD34C-AS1		C11orf53	CTC-459F4.9	ANKFN1
BPIFB4	CTB-134F13.1	ANKRD35		C11orf70	CTC-459M5.2	ANKFY1
BPIFB5P	CTB-13F3.1	ANKRD36		C11orf86	CTC-471F3.5	ANKH
BPIFB6	CTB-147N14.6	ANKRD36B		C12orf71	CTC-479C5.10	ANKHD1
BPY2B	CTB-167G5.3	ANKRD36BP2		C12orf77	CTC-487M23.5	ANKHD1-EIF4EBP3
BRD7P1	CTB-175E5.7	ANKRD36C		C14orf105	CTC-487M23.6	ANKIB1
BRD7P5	CTB-187L3.1	ANKRD39		C14orf132	CTC-487M23.7	ANKLE1
BRD7P6	CTB-25B13.12	ANKRD42		C15orf32	CTC-490E21.10	ANKLE2
BRD9P2	CTB-25B13.5	ANKRD44		C15orf59-AS1	CTC-492K19.4	ANKMY1
BRI3P1	CTB-25B13.9	ANKRD45		C16orf45	CTC-499B15.6	ANKMY2
BRK1P2	CTB-31O20.2	ANKRD46		C16orf47	CTC-503J8.8	ANKRD10
BRWD1-IT1	CTB-31O20.8	ANKRD50		C16orf82	CTC-508F8.1	ANKRD11
BSNDP1	CTB-32O4.2	ANKRD52		C16orf89	CTC-510F12.3	ANKRD12
BSNDP2	CTB-33G10.1	ANKRD53		C16orf90	CTC-518B2.9	ANKRD13A
BSNDP3	CTB-36H16.2	ANKRD55		C16orf92	CTC-523E23.1	ANKRD13C
BSNDP4	CTB-47B8.5	ANKRD6		C17orf102	CTC-523E23.3	ANKRD13D
BSPH1	CTB-50E14.5	ANKRD62P1		C17orf105	CTC-524C5.5	ANKRD16
BST1	CTB-50L17.5	ANKRD62P1-PARP4P3		C17orf47	CTC-527H23.4	ANKRD17
BSX	CTB-50L17.8	ANKRD7		C17orf50	CTC-534A2.2	ANKRD18B
BTBD17	CTB-50L17.9	ANKS1A		C17orf78	CTC-537E7.3	ANKRD18CP
BTBD7P1	CTB-55O6.4	ANKS1B		C17orf98	CTC-543D15.8	ANKRD19P
BTBD9-AS1	CTB-5E10.3	ANKS3		C18orf65	CTC-546K23.2	ANKRD20A11P
BTC	CTB-60B18.10	ANKS6		C19orf18	CTC-563A5.4	ANKRD20A5P
BTF3P6	CTB-63M22.1	ANKZF1		C1DP4	CTC-564N23.2	ANKRD20A7P
BTF3P9	CTB-73N10.1	ANLN		C1DP5	CTC-756D1.1	ANKRD20A8P
BTG4	CTB-78O21.1	ANO1		C1orf115	CTC-756D1.3	ANKRD23
BTNL2	CTB-88F18.3	ANO10		C1orf143	CTD-2006H14.2	ANKRD24
BUD31P1	CTB-92J24.2	ANO2		C1orf147	CTD-2008P7.6	ANKRD26
BUD31P2	CTC-203F4.2	ANO3		C1orf194	CTD-2012K14.3	ANKRD26P1
BX322557.13	CTC-205M6.1	ANO4		C1orf220	CTD-2012K14.4	ANKRD26P2
C10orf113	CTC-232H10.1	ANO5		C1orf68	CTD-2013N24.2	ANKRD26P3
C10orf142	CTC-260E6.3	ANO6		C1orf87	CTD-2015G9.2	ANKRD26P4
C10orf53	CTC-260E6.4	ANO7		C1QB	CTD-2015H3.1	ANKRD27
C10orf99	CTC-276P9.4	ANO9		C1QL1P1	CTD-2015H6.3	ANKRD28
C11orf40	CTC-281F24.5	ANOS1		C1QL2	CTD-2017D11.2	ANKRD29
C11orf44	CTC-293G12.1	ANP32A		C1QTNF2	CTD-2020K17.3	ANKRD30A
C11orf52	CTC-308K20.3	ANP32AP1		C1QTNF7	CTD-2020K17.4	ANKRD30B
C11orf53	CTC-321K16.4	ANP32B		C1QTNF8	CTD-2026K11.1	ANKRD30BL
C11orf70	CTC-325H20.4	ANP32BP1		C1QTNF9	CTD-2026K11.3	ANKRD31
C11orf86	CTC-329H14.1	ANP32BP3		C1QTNF9B	CTD-2026K11.5	ANKRD33
C11orf88	CTC-332L22.1	ANP32C		C20orf166-AS1	CTD-2026K11.6	ANKRD33B
C11orf91	CTC-338M12.13	ANP32E		C20orf173	CTD-2033A16.1	ANKRD34A
C12orf50	CTC-338M12.2	ANPEP		C20orf187	CTD-2033A16.2	ANKRD35
C12orf54	CTC-338M12.5	ANTXR1		C22orf42	CTD-2033C11.1	ANKRD36
C12orf71	CTC-338M12.6	ANTXR2		C2orf27AP1	CTD-2035E11.5	ANKRD36B
C12orf77	CTC-351M12.1	ANXA1		C2orf27AP3	CTD-2036P10.3	ANKRD36BP2
C14orf105	CTC-398G3.1	ANXA10		C2orf40	CTD-2036P10.5	ANKRD36C
C14orf132	CTC-398G3.2	ANXA11		C2orf70	CTD-2036P10.6	ANKRD39
C15orf32	CTC-412M14.5	ANXA2		C2orf71	CTD-2047H16.2	ANKRD42
C15orf38-AP3S2	CTC-428H11.2	ANXA2P2		C2orf73	CTD-2047H16.3	ANKRD44
C15orf59-AS1	CTC-429L19.3	ANXA2R		C2orf74	CTD-2062F14.3	ANKRD45
C16orf47	CTC-429P9.1	ANXA3		C2orf83	CTD-2081C10.5	ANKRD46
C16orf78	CTC-429P9.2	ANXA4		C3orf14	CTD-2081C10.7	ANKRD50
C16orf82	CTC-429P9.3	ANXA5		C3orf36	CTD-2083E4.4	ANKRD52
C16orf90	CTC-429P9.5	ANXA6		C3orf79	CTD-2086O20.1	ANKRD55
C16orf92	CTC-436P18.5	ANXA7		C4BPA	CTD-2089N3.2	ANKRD6
C17orf102	CTC-444N24.13	ANXA8L1		C4BPAP1	CTD-2095E4.5	ANKRD60
C17orf105	CTC-444N24.7	ANXA9		C4orf50	CTD-2105E13.15	ANKRD62
C17orf107	CTC-444N24.8	AOAH		C5orf38	CTD-2110K23.1	ANKRD7
C17orf47	CTC-448F2.3	AOC1		C5orf46	CTD-2114J12.1	ANKS1A
C17orf50	CTC-448F2.4	AOX1		C5orf49	CTD-2123J17.2	ANKS1B
C17orf64	CTC-451P13.1	AOX3P		C5orf52	CTD-2124B8.2	ANKS3
C17orf78	CTC-453G23.7	AP000223.42		C5orf60	CTD-2151L9.2	ANKS6
C17orf98	CTC-459F4.1	AP000233.4		C6orf118	CTD-2165H16.4	ANKUB1
C18orf15	CTC-459F4.6	AP000235.2		C6orf25	CTD-2169H9.1	ANKZF1
C18orf65	CTC-459F4.9	AP000253.1		C6orf48	CTD-2176I21.2	ANLN
C19orf18	CTC-471F3.5	AP000282.2		C7orf55-LUC7L2	CTD-2184C24.2	ANO1
C1DP4	CTC-479C5.10	AP000304.12		C7orf57	CTD-2186M15.3	ANO10
C1DP5	CTC-484M2.1	AP000320.7		C7orf62	CTD-2192J16.11	ANO2
C1orf106	CTC-487M23.5	AP000347.2		C7orf65	CTD-2192J16.21	ANO3
C1orf115	CTC-487M23.6	AP000347.4		C7orf66	CTD-2192J16.24	ANO4
C1orf137	CTC-487M23.7	AP000354.2		C7orf69	CTD-2193G5.1	ANO5
C1orf141	CTC-490E21.10	AP000362.1		C7orf72	CTD-2194L12.3	ANO6
C1orf143	CTC-492K19.4	AP000442.1		C8orf86	CTD-2196E14.6	ANO7
C1orf68	CTC-499B15.7	AP000472.2		C8orf87	CTD-2199O4.3	ANO9
C1orf94	CTC-507E2.2	AP000476.1		C8orf89	CTD-2201E18.5	ANOS1
C1QB	CTC-508F8.1	AP000487.5		C9orf57	CTD-2207P18.2	ANOS2P
C1QL1P1	CTC-510F12.3	AP000487.6		C9orf92	CTD-2210P24.6	ANP32A
C1QL2	CTC-512J14.5	AP000569.9		CA7	CTD-2213F21.3	ANP32AP1
C1QTNF1	CTC-512J14.7	AP000688.14		CABP2	CTD-2228K2.7	ANP32B
C1QTNF2	CTC-523E23.1	AP000692.9		CABS1	CTD-2233K9.1	ANP32BP1
C1QTNF7	CTC-523E23.3	AP000695.4		CABYR	CTD-2235C13.2	ANP32C
C1QTNF8	CTC-534A2.2	AP000695.6		CACNA1C-AS4	CTD-2235C13.3	ANP32E
C1QTNF9	CTC-534B23.1	AP000704.5		CACNA1C-IT3	CTD-2240E14.4	ANPEP
C1QTNF9B-AS1	CTC-537E7.3	AP000705.7		CACNA2D3-AS1	CTD-2240J17.1	ANTXR1
C20orf166-AS1	CTC-543D15.8	AP000708.1		CACNG1	CTD-2240J17.2	ANTXR2
C20orf173	CTC-546K23.2	AP000721.4		CACNG4	CTD-2245F17.3	ANXA1
C20orf187	CTC-559E9.5	AP000797.3		CACNG6	CTD-2248H3.1	ANXA11
C20orf78	CTC-559E9.8	AP000892.6		CACYBPP1	CTD-2249K22.1	ANXA2
C22orf42	CTC-756D1.1	AP000936.1		CADM2-AS1	CTD-2256P15.4	ANXA2P2
C2CD4B	CTC-756D1.3	AP000946.2		CADM2-AS2	CTD-2256P15.5	ANXA2R
C2orf27AP1	CTD-2006H14.2	AP001062.9		CADM3	CTD-2260A17.3	ANXA3
C2orf27AP3	CTD-2007L18.5	AP001347.6		CALHM1	CTD-2267D19.3	ANXA4
C2orf40	CTD-2008P7.6	AP001350.4		CALM1P2	CTD-2267D19.7	ANXA5
C2orf71	CTD-2010I16.1	AP001469.9		CALM2P3	CTD-2269E23.2	ANXA6
C2orf73	CTD-2012J19.1	AP001505.10		CALM2P4	CTD-2270P14.1	ANXA7
C2orf74	CTD-2013N24.2	AP001619.2		CALML3	CTD-2270P14.2	ANXA9
C2orf80	CTD-2014B16.1	AP002381.2		CALML5	CTD-2270P14.5	AOAH
C2orf83	CTD-2015G9.2	AP002856.5		CAPN14	CTD-2286N8.1	AOC1
C3orf14	CTD-2015H3.1	AP002884.2		CAPN9	CTD-2287O16.4	AOX1
C3orf36	CTD-2017C7.1	AP002954.3		CAPSL	CTD-2287O16.5	AOX2P
C3orf67-AS1	CTD-2017D11.2	AP002954.4		CARD14	CTD-2293H3.1	AP000221.1
C3orf79	CTD-2020K17.3	AP003900.6		CARM1P1	CTD-2301A4.3	AP000223.42
C4BPAP1	CTD-2020K17.4	AP004290.1		CASC16	CTD-2302E22.6	AP000233.4
C4orf17	CTD-2026K11.5	AP004550.1		CASC18	CTD-2310F14.1	AP000235.2
C4orf51	CTD-2026K11.6	AP006222.2		CASC19	CTD-2311M21.5	AP000253.1
C5orf38	CTD-2033A16.2	AP006621.5		CASC22	CTD-2313J17.7	AP000275.65
C5orf46	CTD-2035E11.5	AP006621.6		CASC6	CTD-2313J23.1	AP000282.2
C5orf49	CTD-2036A2.1	AP1AR		CASK-AS1	CTD-2315E11.1	AP000289.6
C5orf52	CTD-2036P10.6	AP1B1		CASKP1	CTD-2319I12.2	AP000295.9
C5orf60	CTD-2047H16.2	AP1G1		CASP1	CTD-2325A15.3	AP000304.12
C5orf64	CTD-2062A1.2	AP1G2		CASP12	CTD-2329K10.1	AP000320.7
C6orf118	CTD-2073O6.1	AP1M1		CASP5	CTD-2331D11.2	AP000347.2
C6orf141	CTD-2081C10.7	AP1M2		CASQ1	CTD-2331H12.5	AP000347.4
C6orf25	CTD-2083E4.4	AP1S1		CASQ2	CTD-2335A18.2	AP000362.1
C7	CTD-2083E4.5	AP1S2		CATSPERB	CTD-2337I7.1	AP000442.1
C7orf55-LUC7L2	CTD-2095E4.5	AP1S3		CBLC	CTD-2340D6.1	AP000472.2
C7orf57	CTD-2134P3.2	AP2A1		CBLN1	CTD-2349P21.1	AP000474.1
C7orf62	CTD-2161E19.1	AP2A2		CBLN2	CTD-2349P21.10	AP000476.1
C7orf65	CTD-2165H16.4	AP2B1		CBX1P2	CTD-2349P21.5	AP000487.5
C7orf66	CTD-2184C24.2	AP2M1		CBX3P1	CTD-2349P21.9	AP000487.6
C7orf69	CTD-2184D3.1	AP2S1		CBX3P5	CTD-2350C19.2	AP000688.14
C7orf72	CTD-2186M15.3	AP3B1		CCAT1	CTD-2353N24.1	AP000692.9
C8A	CTD-2192J16.11	AP3B2		CCDC105	CTD-2357A8.2	AP000695.4
C8B	CTD-2192J16.21	AP3D1		CCDC122	CTD-2358C21.5	AP000695.6
C8orf34-AS1	CTD-2196E14.5	AP3M1		CCDC129	CTD-2369P2.8	AP000704.5
C8orf74	CTD-2196E14.6	AP3M2		CCDC140	CTD-2371O3.3	AP000705.7
C8orf86	CTD-2199O4.6	AP3S1		CCDC160	CTD-2373J6.1	AP000708.1
C8orf87	CTD-2201E18.5	AP3S2		CCDC166	CTD-2373J6.2	AP000721.4
C9orf106	CTD-2206G10.2	AP4B1		CCDC172	CTD-2382E5.6	AP000769.7
C9orf135-AS1	CTD-2207P18.2	AP4B1-AS1		CCDC182	CTD-2383M3.1	AP000797.3
C9orf139	CTD-2210P24.6	AP4E1		CCDC190	CTD-2396E7.7	AP000892.6
C9orf170	CTD-2216M2.1	AP4S1		CCDC34P1	CTD-2410N18.3	AP000936.1
C9orf50	CTD-2228K2.1	AP5M1		CCDC38	CTD-2509G16.3	AP000946.2
C9orf57	CTD-2228K2.7	AP5S1		CCDC42	CTD-2515O10.5	AP001062.9
C9orf92	CTD-2232E5.2	APAF1		CCDC58P1	CTD-2517M22.14	AP001187.11
CA15P1	CTD-2233K9.1	APBA1		CCDC58P2	CTD-2517O10.5	AP001347.6
CA4	CTD-2235C13.1	APBA2		CCDC74B	CTD-2526A2.2	AP001350.4
CABP1	CTD-2235C13.2	APBA3		CCDC92B	CTD-2527I21.5	AP001469.9
CABS1	CTD-2235C13.3	APBB1		CCER1	CTD-2529P6.4	AP001471.1
CABYR	CTD-2240E14.4	APBB1IP		CCIN	CTD-2530H12.2	AP001505.10
CACNA1C-AS4	CTD-2240J17.1	APBB2		CCKBR	CTD-2530N21.5	AP001596.6
CACNA1C-IT3	CTD-2245F17.3	APC		CCL16	CTD-2531D15.4	AP001604.3
CACNA2D3-AS1	CTD-2248H3.1	APC2		CCL17	CTD-2532N20.1	AP001619.2
CACNG1	CTD-2256P15.4	APCDD1L		CCL23	CTD-2537I9.13	AP002856.5
CACNG6	CTD-2256P15.5	APCDD1L-AS1		CCL25	CTD-2537I9.16	AP002884.2
CACYBPP1	CTD-2267D19.1	APEH		CCL5	CTD-2537I9.18	AP002954.3
CADM2-AS1	CTD-2267D19.3	APEX1		CCL8	CTD-2538G9.5	AP002954.4
CADM2-AS2	CTD-2269E23.3	APEX2		CCNA1	CTD-2545G14.6	AP003419.11
CADM3-AS1	CTD-2270N23.1	APH1A		CCNB3P1	CTD-2547G23.4	AP003900.6
CALHM1	CTD-2270P14.1	APH1B		CCND2-AS2	CTD-2547H18.1	AP004550.1
CALM1P2	CTD-2270P14.5	API5		CCNG1P1	CTD-2553L13.10	AP006222.2
CALM2P3	CTD-2283N19.1	API5P1		CCNI2	CTD-2553L13.9	AP006621.5
CALM2P4	CTD-2287O16.5	API5P2		CCNYL3	CTD-2554C21.1	AP006621.6
CALML3	CTD-2290C23.1	APIP		CCR2	CTD-2554C21.2	AP006621.9
CALML3-AS1	CTD-2291D10.1	APITD1		CCR6	CTD-2555A7.1	AP1AR
CALML5	CTD-2293H3.1	APITD1-CORT		CCR9	CTD-2555O16.1	AP1B1
CALML6	CTD-2302E22.6	APLF		CCT4P1	CTD-2560K21.6	AP1G1
CALR3	CTD-2310F14.1	APLP1		CCT6P4	CTD-2561B21.11	AP1G2
CAMK1G	CTD-2311M21.3	APLP2		CCT8L1P	CTD-2562J17.6	AP1M1
CAPN3	CTD-2311M21.5	APMAP		CCT8L2	CTD-2568A17.8	AP1M2
CAPN9	CTD-2313J23.1	APOA1		CD177	CTD-2574D22.2	AP1S1
CAPSL	CTD-2313N18.8	APOA1-AS		CD177P1	CTD-2574D22.3	AP1S2
CASC18	CTD-2314B22.1	APOA4		CD1A	CTD-2574D22.4	AP1S3
CASC19	CTD-2315E11.1	APOBEC2		CD1C	CTD-2576F9.1	AP2A1
CASC21	CTD-2318O12.1	APOBEC3D		CD200	CTD-2576F9.2	AP2A2
CASC22	CTD-2319I12.2	APOBEC3F		CD200R1L	CTD-2576N18.1	AP2B1
CASC6	CTD-2325P2.3	APOBEC3G		CD207	CTD-2587H24.14	AP2M1
CASK-AS1	CTD-2329K10.1	APOBR		CD209	CTD-2587H24.4	AP2S1
CASKP1	CTD-2331H12.5	APOC1		CD27	CTD-2588C8.8	AP3B1
CASP1	CTD-2333K2.1	APOC1P1		CD28	CTD-2588E21.1	AP3B2
CASP12	CTD-2336O2.1	APOD		CD302	CTD-2588J6.2	AP3D1
CASP5	CTD-2340E1.2	APOE		CD3E	CTD-2589M5.5	AP3M1
CBLN1	CTD-2349P21.1	APOF		CD40LG	CTD-2600H12.2	AP3M2
CBLN2	CTD-2349P21.10	APOH		CD5	CTD-2609K8.3	AP3S1
CBX3P1	CTD-2349P21.9	APOL1		CD5L	CTD-2616J11.14	AP3S2
CBX3P4	CTD-2350C19.2	APOL2		CD68	CTD-2616J11.16	AP4B1
CBX3P5	CTD-2358C21.5	APOL3		CD8B	CTD-2616J11.2	AP4B1-AS1
CCAT1	CTD-2369P2.4	APOL4		CD99	CTD-2616J11.3	AP4E1
CCDC105	CTD-2369P2.8	APOL6		CDC27P1	CTD-2616J11.9	AP4S1
CCDC122	CTD-2371O3.3	APOLD1		CDC37P1	CTD-2619J13.14	AP5M1
CCDC140	CTD-2373H9.3	APOO		CDC42P3	CTD-2619J13.16	AP5S1
CCDC144B	CTD-2373J6.2	APOOL		CDCA4P2	CTD-2619J13.17	APAF1
CCDC160	CTD-2382E5.6	APOPT1		CDCP2	CTD-2619J13.23	APBA2
CCDC166	CTD-2383M3.1	APP		CDH15	CTD-2619J13.5	APBA3
CCDC172	CTD-2384A14.2	APPBP2		CDH19	CTD-2619J13.9	APBB1
CCDC175	CTD-2501B8.5	APPL1		CDH5	CTD-2620I22.1	APBB1IP
CCDC182	CTD-2510F5.4	APPL2		CDH6	CTD-2620I22.3	APBB2
CCDC190	CTD-2517M22.14	APRT		CDHR5	CTD-2621I17.3	APC
CCDC34P1	CTD-2527I21.14	APTR		CDIP1	CTD-2622I13.3	APC2
CCDC39-AS1	CTD-2527I21.5	APTX		CDK3	CTD-2639E6.9	APCDD1L-AS1
CCDC42	CTD-2528L19.3	AQP10		CDKN2A-AS1	CTD-2647L4.4	APEH
CCDC58P1	CTD-2537I9.13	AQP11		CDKN2B-AS1	CTD-2647L4.5	APEX1
CCDC58P2	CTD-2537I9.18	AQP3		CDR1	CTD-2649C14.1	APEX2
CCDC60	CTD-2538G9.5	AQP4-AS1		CDR1-AS	CTD-2649C14.3	APH1A
CCDC85A	CTD-2545G14.6	AQP6		CDRT1	CTD-2651B20.1	APH1B
CCER1	CTD-2547G23.4	AQP7		CDRT7	CTD-2651B20.3	API5
CCIN	CTD-2547L16.3	AQP9		CDX1	CTD-3014M21.1	APIP
CCKBR	CTD-2547L24.4	AQR		CDX4	CTD-3025N20.3	APITD1
CCL16	CTD-2553L13.10	AR		CDY10P	CTD-3028N15.1	APITD1-CORT
CCL23	CTD-2553L13.9	ARAF		CDY7P	CTD-3030D20.1	APLF
CCL8	CTD-2554C21.1	ARAP1		CEACAM5	CTD-3032H12.2	APLP1
CCNA1	CTD-2554C21.2	ARAP2		CEACAM6	CTD-3035D6.2	APLP2
CCNB3P1	CTD-2555A7.1	ARAP3		CEACAMP1	CTD-3037G24.5	APMAP
CCND2-AS1	CTD-2555A7.3	ARC		CEACAMP10	CTD-3064M3.4	APOA1-AS
CCND2-AS2	CTD-2555O16.1	ARCN1		CEBPA-AS1	CTD-3065J16.9	APOBEC1
CCNG1P1	CTD-2555O16.4	AREL1		CEBPE	CTD-3073N11.9	APOBEC3D
CCNJP1	CTD-2560K21.6	ARF1		CELF2-AS2	CTD-3092A11.2	APOBEC3F
CCNYL3	CTD-2561B21.11	ARF3		CELF3	CTD-3094K11.1	APOBEC3G
CCR2	CTD-2562J17.6	ARF4		CELF6	CTD-3099C6.7	APOBEC3H
CCR6	CTD-2571E19.3	ARF5		CELP	CTD-3099C6.9	APOBR
CCT4P1	CTD-2574D22.2	ARF6		CEND1	CTD-3126B10.1	APOC1
CCT4P2	CTD-2574D22.3	ARFGAP3		CENPCP1	CTD-3126B10.2	APOC1P1
CCT6P4	CTD-2574D22.4	ARFGEF1		CEP164P1	CTD-3128G10.6	APOC4-APOC2
CCT8L1P	CTD-2576F9.1	ARFGEF2		CEP170	CTD-3137H5.4	APOD
CCT8L2	CTD-2587H24.14	ARFGEF3		CEP295NL	CTD-3138B18.6	APOE
CD177	CTD-2587H24.4	ARFIP1		CEP57L1P1	CTD-3154N5.1	APOF
CD177P1	CTD-2588E21.1	ARFIP2		CERKL	CTD-3157E16.2	APOH
CD1A	CTD-2589M5.5	ARFRP1		CES1	CTD-3162L10.4	APOL1
CD1C	CTD-2600H12.2	ARG1		CES5AP1	CTD-3187F8.2	APOL2
CD2	CTD-2609K8.3	ARG2		CFAP100	CTD-3193K9.3	APOL3
CD200	CTD-2616J11.14	ARGFXP2		CFAP126	CTD-3193K9.4	APOL4
CD209	CTD-2616J11.16	ARGLU1		CFAP44-AS1	CTD-3195I5.4	APOL6
CD27	CTD-2616J11.2	ARHGAP10		CFHR2	CTD-3214H19.4	APOLD1
CD28	CTD-2616J11.3	ARHGAP11B		CFHR4	CTD-3214H19.6	APOO
CD40LG	CTD-2616J11.9	ARHGAP12		CFHR5	CTD-3222D19.12	APOOL
CD8B	CTD-2619J13.14	ARHGAP15		CFL1P4	CTD-3222D19.4	APOOP5
CD99	CTD-2619J13.16	ARHGAP17		CFL1P7	CTD-3222D19.5	APOPT1
CDC27P1	CTD-2619J13.17	ARHGAP18		CGA	CTD-3222D19.8	APP
CDC37P1	CTD-2619J13.5	ARHGAP19		CGB5	CTD-3222D19.9	APPBP2
CDC42P2	CTD-2619J13.9	ARHGAP19-SLIT1		CGB7	CTD-3224K15.3	APPL1
CDC42P3	CTD-2620I22.1	ARHGAP20		CGB8	CTD-3236F5.1	APPL2
CDCA4P2	CTD-2620I22.3	ARHGAP21		CH17-118O6.4	CTDNEP1	APRT
CDCP2	CTD-2621I17.3	ARHGAP22		CH17-125A10.1	CTDSP1	APTR
CDH17	CTD-2622I13.3	ARHGAP24		CH17-125A10.2	CTLA4	APTX
CDH19	CTD-2636A23.2	ARHGAP25		CH17-13I23.1	CTSA	AQP10
CDH5	CTD-2639E6.9	ARHGAP26		CH17-140K24.6	CTSL3P	AQP11
CDH6	CTD-2643K12.1	ARHGAP27		CH17-140K24.7	CTSLP1	AQP3
CDHR5	CTD-2647L4.4	ARHGAP28		CH17-140K24.8	CTU1	AQP4-AS1
CDIP1	CTD-2651B20.1	ARHGAP29		CH17-219N22.1	CTXN1	AQP6
CDKN2A-AS1	CTD-2666L21.2	ARHGAP30		CH17-264B6.3	CUBNP3	AQP7
CDKN2B-AS1	CTD-3014M21.1	ARHGAP31		CH17-264B6.4	CWC15	AQP8
CDR1	CTD-3025N20.3	ARHGAP32		CH17-270A2.1	CXCL1	AQP9
CDR1-AS	CTD-3035D6.2	ARHGAP33		CH17-270A2.2	CXCL11	AQR
CDRT1	CTD-3035K23.3	ARHGAP35		CH17-296N19.1	CXCL16	AR
CDRT7	CTD-3064C13.1	ARHGAP39		CH17-31A6.1	CXCL2	ARAF
CDX1	CTD-3065J16.9	ARHGAP4		CH17-333M13.1	CXCL3	ARAP1
CDX4	CTD-3088G3.6	ARHGAP40		CH17-335B8.4	CXCL8	ARAP2
CDY10P	CTD-3092A11.2	ARHGAP42		CH17-353B19.1	CXCR2P1	ARAP3
CDY7P	CTD-3099C6.11	ARHGAP44		CH17-360D5.2	CXCR4	ARC
CEACAM16	CTD-3099C6.7	ARHGAP45		CH17-408M7.1	CXorf40A	ARCN1
CEACAM5	CTD-3099C6.9	ARHGAP5		CH507-145C22.1	CXorf65	AREL1
CEACAM6	CTD-3116E22.7	ARHGAP5-AS1		CH507-145C22.3	CXXC1	ARF1
CEACAMP1	CTD-3126B10.2	ARHGAP6		CH507-154B10.1	CXXC5	ARF3
CEACAMP10	CTD-3126B10.5	ARHGAP8		CH507-24F1.2	CYB561A3	ARF4
CEBPA-AS1	CTD-3128G10.6	ARHGDIA		CH507-254M2.2	CYB5D1	ARF5
CECR5-AS1	CTD-3138B18.6	ARHGEF1		CH507-396I9.3	CYB5R2	ARF6
CELA3A	CTD-3157E16.1	ARHGEF10L		CH507-42P11.6	CYBB	ARFGAP3
CELA3B	CTD-3157E16.2	ARHGEF11		CH507-42P11.8	CYCS	ARFGEF1
CELF2-AS2	CTD-3193K9.3	ARHGEF12		CH507-513H4.4	CYCSP24	ARFGEF2
CELF6	CTD-3195I5.3	ARHGEF16		CH507-513H4.5	CYCSP41	ARFGEF3
CELP	CTD-3214H19.6	ARHGEF17		CH507-513H4.6	CYCSP6	ARFIP1
CEP295NL	CTD-3220F14.2	ARHGEF18		CH507-9B2.2	CYHR1	ARFIP2
CERS3-AS1	CTD-3222D19.12	ARHGEF19		CH507-9B2.8	CYP17A1	ARFRP1
CES1	CTD-3222D19.8	ARHGEF2		CHAT	CYP1D1P	ARG2
CES5A	CTD-3222D19.9	ARHGEF25		CHCHD2P11	CYP26A1	ARGLU1
CES5AP1	CTD-3224K15.2	ARHGEF28		CHCHD2P5	CYP2A7	ARHGAP10
CFAP100	CTD-3229J4.1	ARHGEF3		CHCHD3P2	CYP2F1	ARHGAP11B
CFAP126	CTDNEP1	ARHGEF33		CHEK2P2	CYP2G2P	ARHGAP12
CFAP206	CTDSP1	ARHGEF37		CHGB	CYP4F29P	ARHGAP15
CFAP44-AS1	CTLA4	ARHGEF38		CHIAP3	CYP4F9P	ARHGAP17
CFHR2	CTNNAP1	ARHGEF4		CHL1-AS1	CYP4V2	ARHGAP18
CFHR5	CTRC	ARHGEF40		CHL1-AS2	CYP51A1P3	ARHGAP19
CFL1P4	CTRL	ARHGEF6		CHMP1AP1	CYSRT1	ARHGAP19-SLIT1
CFL1P7	CTSA	ARHGEF7		CHRDL1	CYTH2	ARHGAP20
CGB5	CTSE	ARHGEF9		CHRFAM7A	DACT3-AS1	ARHGAP21
CGB7	CTSL3P	ARID1A		CHRM3-AS2	DANCR	ARHGAP22
CGB8	CTSLP1	ARID1B		CHRNA1	DAP3P2	ARHGAP24
CH17-118O6.3	CTU1	ARID2		CHRNA4	DAZAP2P1	ARHGAP25
CH17-118O6.4	CTXN1	ARID3A		CHRNA7	DBIL5P	ARHGAP26
CH17-125A10.1	CUTA	ARID3B		CHRNA9	DBN1	ARHGAP28
CH17-125A10.2	CWC15	ARID3C		CHRNB2	DBP	ARHGAP29
CH17-13I23.1	CWC25	ARID4A		CHRNB3	DCAF15	ARHGAP30
CH17-140K24.2	CXCL1	ARID4B		CHRND	DCAF4	ARHGAP31
CH17-140K24.6	CXCL11	ARID5A		CHRNE	DCAF4L1	ARHGAP31-AS1
CH17-140K24.7	CXCL16	ARID5B		CHRNG	DCLK3	ARHGAP32
CH17-140K24.8	CXCL2	ARIH1		CHTF8P1	DCST1	ARHGAP33
CH17-219N22.1	CXCL3	ARIH2		CIB4	DCST2	ARHGAP35
CH17-264B6.3	CXCL8	ARIH2P1		CICP11	DDIT3	ARHGAP36
CH17-264B6.4	CXCR2P1	ARL1		CICP12	DDIT4	ARHGAP39
CH17-270A2.1	CXCR6	ARL10		CICP13	DDN	ARHGAP4
CH17-270A2.2	CXorf40A	ARL13B		CICP16	DDX10P1	ARHGAP40
CH17-296N19.1	CXorf65	ARL15		CICP20	DDX11L2	ARHGAP42
CH17-31A6.1	CXorf67	ARL16		CICP27	DDX18P1	ARHGAP44
CH17-333M13.1	CXXC1	ARL2		CICP4	DDX27	ARHGAP45
CH17-335B8.4	CXXC5	ARL2-SNX15		CICP8	DDX43	ARHGAP5
CH17-353B19.1	CYB561A3	ARL2BP		CIR1P3	DDX49	ARHGAP5-AS1
CH17-360D5.2	CYB5D1	ARL3		CISD1P1	DDX51	ARHGAP6
CH17-408M7.1	CYB5R2	ARL5A		CISD3	DDX53	ARHGAP8
CH17-76K2.6	CYBB	ARL5B		CITF22-24E5.1	DDX54	ARHGDIA
CH507-145C22.1	CYCS	ARL6		CKBP1	DECR1	ARHGEF1
CH507-145C22.3	CYCSP24	ARL6IP1		CKMT1B	DEF6	ARHGEF10L
CH507-24F1.2	CYCSP39	ARL6IP1P2		CLC	DEFB129	ARHGEF11
CH507-254M2.2	CYCSP6	ARL6IP5		CLCA3P	DEGS2	ARHGEF12
CH507-396I9.3	CYHR1	ARL6IP6		CLCA4	DENND1C	ARHGEF16
CH507-42P11.6	CYP17A1	ARL8A		CLDN19	DENND2D	ARHGEF17
CH507-513H4.4	CYP1D1P	ARL8B		CLDN2	DFNA5	ARHGEF18
CH507-513H4.5	CYP26A1	ARL9		CLDN20	DFNB59	ARHGEF19
CH507-513H4.6	CYP26B1	ARMC1		CLDN5	DGAT1	ARHGEF2
CH507-9B2.2	CYP2F1	ARMC12		CLEC12A	DGAT2L6	ARHGEF25
CH507-9B2.8	CYP3A4	ARMC2		CLEC12B	DGCR11	ARHGEF26-AS1
CHADL	CYP4F29P	ARMC3		CLEC14A	DGCR12	ARHGEF28
CHAT	CYP4V2	ARMC4		CLEC17A	DHDH	ARHGEF3
CHCHD2P1	CYP51A1P2	ARMC6		CLEC18A	DHRS13	ARHGEF33
CHCHD2P11	CYSRT1	ARMC7		CLEC18C	DHX58	ARHGEF37
CHCHD2P5	CYTH2	ARMC8		CLEC19A	DIO1	ARHGEF38
CHCHD3P2	DACT3-AS1	ARMC9		CLEC1A	DIRAS3	ARHGEF4
CHEK2P2	DANCR	ARMCX1		CLEC1B	DIRC3-AS1	ARHGEF40
CHIAP3	DAP3P2	ARMCX3		CLEC2A	DKC1	ARHGEF6
CHL1-AS1	DAXX	ARMCX4		CLEC4D	DKFZP434A062	ARHGEF7
CHL1-AS2	DAZAP2P1	ARMCX5-GPRASP2		CLEC4G	DLEU2L	ARHGEF9
CHMP1AP1	DBF4P1	ARMT1		CLEC4GP1	DLEU7-AS1	ARID1A
CHRDL1	DBH	ARNT		CLEC5A	DLGAP1-AS2	ARID1B
CHRFAM7A	DBH-AS1	ARNT2		CLEC7A	DLK1	ARID2
CHRM2	DBIL5P	ARNTL		CLEC9A	DLST	ARID3A
CHRM3-AS2	DBN1	ARNTL2		CLECL1	DLX1	ARID3B
CHRNA4	DBP	ARNTL2-AS1		CLIC1P1	DLX2	ARID3C
CHRNA7	DCAF15	ARPC1A		CLIC4P2	DLX2-AS1	ARID4A
CHRNB2	DCAF4	ARPC1B		CLIC4P3	DLX4	ARID4B
CHRND	DCAF4L1	ARPC2		CLK2P1	DMAP1	ARID5A
CHRNE	DCAF8L1	ARPC3		CLLU1	DMBX1	ARID5B
CHST6	DCLK3	ARPC3P1		CLLU1OS	DMRTA2	ARIH1
CHST9	DCST1	ARPC5		CLN8	DMRTB1	ARIH2
CHTF8P1	DCST2	ARPC5L		CLPS	DNAAF3	ARL1
CICP11	DCUN1D2-AS	ARPP19		CLPSL1	DNAH17-AS1	ARL10
CICP12	DDIT3	ARPP21		CLRN1	DNAJB12	ARL13B
CICP13	DDIT4	ARRB1		CLRN2	DNAJB3	ARL15
CICP20	DDN	ARRB2		CLUHP1	DNAJB9	ARL16
CICP27	DDT	ARRDC3		CLUHP11	DNAJC14	ARL2
CICP4	DDX11L2	ARRDC3-AS1		CLVS2	DNAJC30	ARL2-SNX15
CICP8	DDX18P1	ARSA		CLYBL-AS1	DNAJC4	ARL2BP
CIDEA	DDX18P5	ARSB		CMA1	DNAJC5G	ARL3
CIDEC	DDX27	ARSD		CMB9-94B1.2	DNAJC9-AS1	ARL5A
CIR1P3	DDX3P1	ARSE		CNN2P11	DNAL4	ARL5B
CISD1P1	DDX3P3	ARSF		CNN2P4	DNASE1L2	ARL5C
CITF22-24E5.1	DDX43	ARSG		CNN3	DNLZ	ARL6
CITF22-49D8.1	DDX49	ARSI		CNN3P1	DNM1P35	ARL6IP1
CITF22-62D4.1	DDX51	ARSK		CNNM1	DNTTIP1	ARL6IP5
CITF22-92A6.2	DDX53	ART1		CNOT4P1	DNTTIP2	ARL6IP6
CKBP1	DDX54	ART3		CNPY1	DOC2GP	ARL8A
CLC	DDX6P2	ART5		CNTN4-AS1	DOCK9-AS2	ARL8B
CLCA2	DECR1	ARTN		CNTN4-AS2	DOK1	ARL9
CLCA3P	DEF6	ARV1		CNTNAP3B	DOK4	ARMC1
CLCA4	DEGS2	ARVCF		CNTNAP3P2	DOLK	ARMC12
CLDN10-AS1	DENND1C	ARX		COL12A1	DPAGT1	ARMC2
CLDN2	DENND2D	ASAH1		COL17A1	DPH2	ARMC3
CLDN5	DERL3	ASAH2		COL18A1-AS2	DPM3	ARMC4
CLEC12B	DFNA5	ASAH2B		COL2A1	DPP7	ARMC6
CLEC14A	DFNB59	ASAP1		COL3A1	DPPA2P4	ARMC7
CLEC17A	DGAT1	ASAP2		COLCA2	DPRXP3	ARMC8
CLEC18A	DGAT2L6	ASAP3		COPS8P2	DPYSL3	ARMC9
CLEC18C	DGCR11	ASB10		COPS8P3	DPYSL4	ARMCX1
CLEC19A	DGCR12	ASB11		COQ10BP2	DSCR10	ARMCX3
CLEC1B	DGCR6	ASB13		CORO7-PAM16	DSCR4-IT1	ARMCX4
CLEC2A	DHDH	ASB14		COX4I2	DSCR9	ARMCX5-GPRASP2
CLEC3A	DHFRP1	ASB15		COX6A2	DSTNP2	ARMT1
CLEC4D	DHRS11	ASB16		COX6B1P1	DTX2P1	ARNT
CLEC4G	DHRS13	ASB3		COX6B1P2	DTX3L	ARNT2
CLEC4GP1	DHX16	ASB5		COX6B1P3	DUOX1	ARNTL
CLEC5A	DHX58	ASB6		COX6CP13	DUOXA1	ARNTL2
CLEC9A	DHX9P1	ASB7		COX6CP14	DUSP1	ARPC1A
CLIC4P2	DIO1	ASB8		COX6CP5	DUSP12	ARPC1B
CLIC4P3	DIRAS3	ASB9		COX7BP1	DUSP21	ARPC2
CLIP1-AS1	DKC1	ASCC1		COX7BP2	DUSP22	ARPC3
CLLU1	DKK3	ASCC2		CPA3	DUSP23	ARPC5
CLLU1OS	DLEU2L	ASCC3		CPA4	DUSP28	ARPC5L
CLPS	DLEU7-AS1	ASF1B		CPB1	DUSP6	ARPP19
CLPSL1	DLGAP1-AS2	ASGR1		CPB2	DUSP7	ARRB1
CLRN1	DLK1	ASH1L		CPLX4	DUSP8P5	ARRB2
CLRN2	DLST	ASH2L		CPN2	DUSP9	ARRDC3
CLUHP1	DLX1	ASIC1		CPO	DUTP6	ARRDC3-AS1
CLUHP11	DLX2	ASIC2		CPSF1P1	DUX4L27	ARSA
CLYBL-AS1	DLX2-AS1	ASIC4		CPXCR1	DUX4L50	ARSB
CMA1	DLX4	ASIP		CR848007.2	DVL2	ARSD
CMB9-94B1.2	DMAP1	ASL		CRABP1	DYNLL2	ARSF
CNN2P11	DMBX1	ASLP1		CRB3	DYNLT1	ARSG
CNN2P4	DMP1	ASNA1		CRH	DYNLT3	ARSI
CNN3P1	DNAAF3	ASNS		CRHBP	DYRK1B	ARSK
CNNM1	DNAJB12	ASNSP1		CRHR1	E2F1	ART1
CNOT4P1	DNAJB7	ASPDH		CRHR2	E2F3-IT1	ART3
CNPY1	DNAJB9	ASPH		CRISP2	E2F6P4	ART5
CNTFR	DNAJC14	ASPHD1		CRLF2	EBAG9P1	ARTN
CNTN2	DNAJC19P9	ASPHD2		CRNN	EBI3	ARV1
CNTN4-AS1	DNAJC30	ASPM		CROCCP4	EBLN2	ARVCF
CNTN4-AS2	DNAJC4	ASPSCR1		CROCCP5	ECM1	ASAH1
COL17A1	DNAJC8P1	ASRGL1		CRP	ECM1P1	ASAH2
COL18A1-AS2	DNAJC9-AS1	ASS1		CRTAM	EDC4	ASAH2B
COLCA2	DNAL4	ASS1P1		CRX	EEF1A1P10	ASAP1
COLEC10	DNASE1L2	ASS1P2		CRYBA2	EEF1A1P19	ASAP2
COMMD3-BMI1	DNLZ	ASTE1		CRYBB2	EEF1A1P28	ASAP3
COPS8P3	DNM1P35	ASTN1		CRYBB3	EEF1A1P3	ASB10
CORO7-PAM16	DNMT3L	ASTN2		CRYGA	EEF1A1P39	ASB11
COX4I2	DNTTIP1	ASUN		CRYGB	EEF1DP2	ASB13
COX6A2	DNTTIP2	ASXL1		CSF2RA	EEF1DP7	ASB14
COX6B1P1	DOC2GP	ASXL2		CSH2	EEF1E1P1	ASB15
COX6B1P2	DOCK11P1	ASXL3		CSHL1	EEF1GP1	ASB16
COX6B1P3	DOCK9-AS2	ATAD1		CSMD2-AS1	EEF1GP7	ASB18
COX6CP13	DOK1	ATAD2		CSN1S1	EEF2KMT	ASB3
COX6CP14	DOK4	ATAD2B		CSN1S2AP	EFCAB12	ASB5
COX6CP5	DOLK	ATAD3A		CSN3	EFCAB14P1	ASB6
COX7BP1	DPAGT1	ATAD3B		CSNK1A1P3	EFEMP2	ASB7
COX7BP2	DPH2	ATAD3C		CSNK1G2-AS1	EFNA3	ASB8
CPA3	DPH3P1	ATAD5		CST6	EFNA4	ASB9
CPB1	DPM3	ATCAY		CST9	EFNB1	ASCC1
CPHL1P	DPP3P2	ATE1		CT45A11P	EFNB3	ASCC2
CPLX4	DPP7	ATE1-AS1		CT45A6	EGFR-AS1	ASCC3
CPN2	DPPA4	ATF1		CT45A7	EGR1	ASCL5
CPO	DPRXP1	ATF2		CTA-109P11.1	EGR3	ASF1B
CPXCR1	DPYSL3	ATF3		CTA-125H2.2	EID2B	ASGR1
CR848007.2	DPYSL4	ATF5		CTA-212A2.4	EID3	ASH1L
CRABP1	DSCR10	ATF6		CTA-221G9.11	EIF1	ASH2L
CRH	DSCR4-IT1	ATF7		CTA-221G9.7	EIF1B	ASIC1
CRHBP	DSCR9	ATF7IP		CTA-228A9.4	EIF1P1	ASIC2
CRHR1	DSG2-AS1	ATF7IP2		CTA-243E7.1	EIF1P3	ASIC4
CRISP1	DSTNP1	ATG10		CTA-243E7.2	EIF1P6	ASIP
CRISP2	DSTNP2	ATG12		CTA-250D13.1	EIF2B1	ASL
CRLF2	DTX2P1	ATG13		CTA-268H5.9	EIF2B2	ASLP1
CRNN	DTX3L	ATG14		CTA-280A3__B.2	EIF2B5	ASNA1
CROCC2	DTX4	ATG16L1		CTA-292E10.7	EIF2S2P2	ASNS
CROCCP4	DUOX1	ATG2A		CTA-299D3.8	EIF2S2P3	ASNSP1
CROCCP5	DUOXA1	ATG2B		CTA-305I2.1	EIF3EP1	ASPDH
CRP	DUOXA2	ATG3		CTA-326K9.1	EIF3G	ASPH
CRTAM	DUSP1	ATG4A		CTA-339C12.1	EIF3LP1	ASPHD2
CRX	DUSP12	ATG4B		CTA-363E6.5	EIF4A1	ASPM
CRYBA2	DUSP14	ATG4C		CTA-392C11.2	EIF4A2	ASPSCR1
CRYBB2	DUSP21	ATG4D		CTA-398F10.1	EIF4EBP2P2	ASRGL1
CRYBB3	DUSP22	ATG5		CTA-415G2.2	EIF4HP1	ASS1
CRYGA	DUSP23	ATG7		CTA-714B7.4	EIF5A	ASS1P2
CRYGB	DUSP28	ATIC		CTA-714B7.7	EIF5AP2	ASTE1
CSF2RA	DUSP6	ATL1		CTA-722E9.1	EIF5AP3	ASTN1
CSF2RBP1	DUSP7	ATL2		CTA-797E19.2	EIF6	ASTN2
CSH2	DUSP8P3	ATL3		CTA-929C8.5	ELAC2	ASTN2-AS1
CSHL1	DUSP8P5	ATM		CTA-963H5.5	ELDR	ASUN
CSMD2-AS1	DUSP9	ATN1		CTA-992D9.8	ELMO2	ASXL1
CSN1S1	DUTP2	ATP10A		CTAGE10P	ELOVL1	ASXL2
CSN1S2AP	DUTP6	ATP10B		CTAGE11P	EMC6	ASXL3
CSN3	DUX4L26	ATP10D		CTAGE13P	EMC8	ASZ1
CSNK1A1P3	DUX4L34	ATP11A		CTAGE15	EMC9	ATAD1
CSNK1G2P1	DVL2	ATP11AUN		CTAGE7P	EMD	ATAD2
CST6	DXO	ATP11B		CTAGE9	EME2	ATAD2B
CST9	DYNLL2	ATP11C		CTB-111F10.1	EMG1	ATAD3A
CT45A11P	DYNLT1	ATP13A1		CTB-113P19.4	EMILIN1	ATAD3B
CT45A3	DYNLT3	ATP13A2		CTB-118P15.3	EML2-AS1	ATAD3C
CT45A6	DYRK1B	ATP13A3		CTB-11I22.2	EMP3	ATAD5
CT45A7	E2F1	ATP13A4		CTB-120L21.1	EN1	ATCAY
CTA-109P11.1	E2F6P4	ATP13A5		CTB-133G6.1	ENDOU	ATE1
CTA-113A6.1	EBAG9P1	ATP1A1		CTB-13L3.1	ENDOV	ATE1-AS1
CTA-125H2.1	EBI3	ATP1A1-AS1		CTB-140J7.2	ENKD1	ATF1
CTA-212A2.3	EBLN1	ATP1A3		CTB-147C22.8	ENO1-AS1	ATF2
CTA-212A2.4	EBLN2	ATP1A4		CTB-147N14.4	ENO1-IT1	ATF3
CTA-221G9.11	ECM1	ATP1B2		CTB-147N14.7	ENY2	ATF5
CTA-221G9.12	EDC4	ATP1B3		CTB-151G24.2	EOGT	ATF6
CTA-221G9.7	EEF1A1P1	ATP1B4		CTB-158E9.2	EP400NL	ATF7
CTA-223H9.9	EEF1A1P10	ATP2A1		CTB-159G17.3	EPGN	ATF7IP
CTA-228A9.3	EEF1A1P14	ATP2A2		CTB-159G17.4	EPHX3	ATF7IP2
CTA-243E7.1	EEF1A1P15	ATP2A3		CTB-160O22.1	EPN2-AS1	ATG10
CTA-243E7.2	EEF1A1P16	ATP2B1		CTB-162E12.1	EPN3	ATG12
CTA-243E7.4	EEF1A1P17	ATP2B2		CTB-162J7.1	EPOR	ATG13
CTA-250D13.1	EEF1A1P19	ATP2B3		CTB-164L20.1	EQTN	ATG14
CTA-256D12.11	EEF1A1P2	ATP2B4		CTB-164N12.1	ERFE	ATG16L1
CTA-268H5.9	EEF1A1P24	ATP2C1		CTB-167B5.1	ERICH6-AS1	ATG2A
CTA-280A3__B.2	EEF1A1P28	ATP2C2		CTB-167G5.6	ERMN	ATG2B
CTA-286B10.7	EEF1A1P29	ATP4A		CTB-167G5.7	ERN2	ATG3
CTA-292E10.7	EEF1A1P3	ATP5A1		CTB-16J4.1	ERP29P1	ATG4A
CTA-299D3.8	EEF1A1P32	ATP5A1P2		CTB-174D11.2	ERVFRD-1	ATG4B
CTA-305I2.1	EEF1A1P33	ATP5A1P3		CTB-174O21.2	ESRP2	ATG4C
CTA-326K9.1	EEF1A1P4	ATP5C1		CTB-176F20.3	ETAA1	ATG4D
CTA-342B11.2	EEF1A1P42	ATP5EP2		CTB-180C19.1	ETFBKMT	ATG5
CTA-363E6.5	EEF1A1P9	ATP5F1		CTB-181F24.1	ETNPPL	ATG7
CTA-392C11.2	EEF1B2P1	ATP5G2		CTB-184G21.3	ETS2	ATIC
CTA-397H3.3	EEF1B2P2	ATP5G3		CTB-186G2.4	ETV3	ATL1
CTA-398F10.1	EEF1B2P3	ATP5J		CTB-22K21.2	EVA1B	ATL2
CTA-415G2.2	EEF1B2P6	ATP5J2		CTB-25J19.1	EVI2B	ATL3
CTA-714B7.4	EEF1E1P1	ATP5J2-PTCD1		CTB-31C7.3	EVX2	ATM
CTA-714B7.7	EEF1GP1	ATP5JP1		CTB-31O20.6	EWSAT1	ATN1
CTA-722E9.1	EEF1GP3	ATP5O		CTB-33G10.11	EXO5	ATP10A
CTA-929C8.5	EEF1GP5	ATP5S		CTB-33G10.6	EXOC3L4	ATP10B
CTA-929C8.8	EEF2KMT	ATP5SL		CTB-35F21.2	EXOSC2	ATP10D
CTA-992D9.7	EFCAB12	ATP6AP1		CTB-35F21.3	EXOSC4	ATP11A
CTA-992D9.8	EFCAB14-AS1	ATP6AP1L		CTB-35F21.4	EXOSC6	ATP11AUN
CTAGE13P	EFCAB14P1	ATP6AP2		CTB-41I6.2	EXOSC8	ATP11B
CTAGE15	EFEMP2	ATP6V0A1		CTB-43E15.2	EXOSC9	ATP11C
CTB-102L5.7	EFNA3	ATP6V0A2		CTB-43I4.1	EXTL3-AS1	ATP12A
CTB-109A12.1	EFNA4	ATP6V0A4		CTB-46B19.2	EZR-AS1	ATP13A1
CTB-111F10.1	EFNB1	ATP6V0B		CTB-47B11.1	F2RL3	ATP13A2
CTB-113D17.1	EFNB3	ATP6V0D1		CTB-47B11.3	FAAP24	ATP13A3
CTB-113P19.4	EGR1	ATP6V0D2		CTB-47B8.1	FABP5	ATP13A4
CTB-118N6.2	EGR3	ATP6V0E1		CTB-49A3.4	FADD	ATP13A5
CTB-118P15.3	EHMT2	ATP6V0E2		CTB-4E7.1	FAHD1	ATP1A1
CTB-120L21.1	EID2B	ATP6V0E2-AS1		CTB-50L17.2	FAHD2A	ATP1A1-AS1
CTB-127C13.1	EID3	ATP6V1A		CTB-51A17.1	FAHD2B	ATP1A3
CTB-127M13.1	EIF1	ATP6V1B2		CTB-52I2.3	FALEC	ATP1A4
CTB-133G6.2	EIF1B	ATP6V1C1		CTB-54O9.9	FAM104B	ATP1B2
CTB-134H23.2	EIF1P3	ATP6V1C2		CTB-58E17.1	FAM109A	ATP1B3
CTB-134H23.3	EIF2B1	ATP6V1D		CTB-58E17.3	FAM109B	ATP1B4
CTB-13L3.1	EIF2B2	ATP6V1E1		CTB-60B18.12	FAM110A	ATP2A1
CTB-140J7.2	EIF2B5	ATP6V1E2		CTB-60B18.22	FAM110D	ATP2A2
CTB-147C22.8	EIF2S2P3	ATP6V1G1		CTB-60B18.23	FAM120AOS	ATP2A3
CTB-147C22.9	EIF3EP1	ATP6V1H		CTB-70D19.1	FAM127A	ATP2B1
CTB-147N14.4	EIF3FP1	ATP7A		CTB-76P12.1	FAM127B	ATP2B2
CTB-147N14.7	EIF3FP3	ATP7B		CTB-78F1.2	FAM134A	ATP2B3
CTB-151G24.2	EIF3G	ATP8A1		CTB-78H18.1	FAM166B	ATP2B4
CTB-159G17.3	EIF3IP1	ATP8A2		CTB-79E8.3	FAM171A2	ATP2C1
CTB-159G17.4	EIF3KP1	ATP8B1		CTB-79E8.4	FAM171B	ATP2C2
CTB-160O22.1	EIF3KP2	ATP8B2		CTB-7E3.1	FAM173A	ATP4A
CTB-162E12.1	EIF3LP1	ATP8B3		CTB-88F18.4	FAM174A	ATP5A1
CTB-162J7.1	EIF4A1	ATP8B4		CTB-92J24.3	FAM177A1P1	ATP5A1P3
CTB-164L20.1	EIF4A1P2	ATP8B5P		CTB-95B16.1	FAM180B	ATP5C1
CTB-164N12.1	EIF4A1P7	ATP9A		CTB-95D12.1	FAM183A	ATP5F1
CTB-167G5.6	EIF4A2	ATP9B		CTB-96E2.10	FAM187B	ATP5F1P1
CTB-167G5.7	EIF4A2P3	ATPAF1		CTB-96E2.6	FAM204BP	ATP5G2
CTB-16J4.1	EIF4BP3	ATPAF2		CTB-99A3.1	FAM209A	ATP5G3
CTB-174D11.2	EIF4BP7	ATPIF1		CTBP1-AS	FAM210B	ATP5J
CTB-176F20.3	EIF4EP1	ATR		CTBP2P6	FAM213A	ATP5J2
CTB-178M22.1	EIF4HP1	ATRAID		CTC-215O4.4	FAM214B	ATP5J2-PTCD1
CTB-180C19.1	EIF5A	ATRIP		CTC-232P5.3	FAM219B	ATP5LP6
CTB-181F24.1	EIF5AP2	ATRN		CTC-232P5.4	FAM21EP	ATP5O
CTB-184G21.3	EIF5AP3	ATRNL1		CTC-235G5.3	FAM221B	ATP5S
CTB-186G2.4	EIF5P1	ATRX		CTC-236F12.4	FAM26E	ATP5SL
CTB-22K21.2	EIF6	ATXN1		CTC-244M17.1	FAM27E3	ATP6AP1
CTB-25J19.1	ELAC2	ATXN10		CTC-255N20.1	FAM32A	ATP6AP1L
CTB-31C7.3	ELL2P1	ATXN1L		CTC-260E6.12	FAM57A	ATP6AP2
CTB-31O20.6	ELMO2	ATXN2		CTC-260E6.9	FAM58A	ATP6V0A1
CTB-32H22.1	ELOVL1	ATXN2-AS		CTC-261N6.1	FAM64A	ATP6V0A2
CTB-33G10.11	EMC6	ATXN2L		CTC-261N6.2	FAM71A	ATP6V0A4
CTB-33G10.6	EMC8	ATXN3		CTC-264O10.1	FAM71E1	ATP6V0B
CTB-35F21.2	EMC9	ATXN7		CTC-264O10.2	FAM76B	ATP6V0D1
CTB-35F21.3	EMD	ATXN7L1		CTC-265N9.1	FAM83C	ATP6V0D2
CTB-35F21.4	EME2	ATXN7L2		CTC-268N12.3	FAM83C-AS1	ATP6V0E1
CTB-41I6.2	EMG1	ATXN7L3		CTC-270D5.1	FAM83D	ATP6V0E2
CTB-43I4.1	EMILIN1	ATXN7L3B		CTC-281M20.4	FAM84A	ATP6V0E2-AS1
CTB-47B11.1	EMP3	AUH		CTC-286N12.1	FAM84B	ATP6V1A
CTB-47B11.3	EN1	AUNIP		CTC-295J13.3	FAM86B1	ATP6V1B1
CTB-49A3.4	ENDOU	AUP1		CTC-297N7.7	FAM86B2	ATP6V1B2
CTB-4E7.1	ENDOV	AURKA		CTC-297N7.9	FAM86C1	ATP6V1C1
CTB-50L17.2	ENKD1	AURKAIP1		CTC-304I17.4	FAM86DP	ATP6V1C2
CTB-51A17.1	ENO1-AS1	AURKB		CTC-305H11.1	FAM86EP	ATP6V1D
CTB-51J22.1	ENO1-IT1	AUTS2		CTC-311G1.1	FAM86FP	ATP6V1E1
CTB-52I2.3	ENSAP2	AVEN		CTC-320C6.1	FAM86GP	ATP6V1E2
CTB-54O9.9	ENY2	AVIL		CTC-327F10.4	FAM86JP	ATP6V1G1
CTB-55O6.10	EOGT	AVL9		CTC-327F10.5	FAM86KP	ATP6V1G1P4
CTB-55O6.13	EP400NL	AVPI1		CTC-338M12.7	FAM86LP	ATP6V1H
CTB-58E17.1	EPGN	AVPR1A		CTC-340A15.1	FAM86MP	ATP7A
CTB-58E17.3	EPHX3	AXDND1		CTC-340I23.2	FAM89B	ATP7B
CTB-60B18.12	EPN3	AXIN1		CTC-344H19.6	FAM8A1	ATP8A1
CTB-60B18.18	EPOR	AXIN2		CTC-348L5.1	FAM95B1	ATP8A2
CTB-60B18.22	EPS8L3	AXL		CTC-359M8.1	FAM96B	ATP8B1
CTB-60B18.23	EQTN	AZI2		CTC-360G5.6	FAM98B	ATP8B2
CTB-66B24.1	ERFE	AZIN1		CTC-360J11.4	FANCB	ATP8B3
CTB-70D19.1	ERHP1	AZIN1-AS1		CTC-366B18.2	FANCF	ATP8B4
CTB-76P12.1	ERICH6-AS1	AZIN2		CTC-367F4.1	FAR1-IT1	ATP8B5P
CTB-78F1.2	ERMARD	B2M		CTC-370J7.1	FAU	ATP9A
CTB-78H18.1	ERMN	B3GALNT2		CTC-378H22.1	FAUP1	ATP9B
CTB-79E8.4	ERN2	B3GALT1		CTC-391G2.1	FBP2P1	ATPAF1
CTB-7E3.1	ERP29P1	B3GALT6		CTC-400I9.2	FBRS	ATPAF2
CTB-88F18.4	ERVFRD-1	B3GAT1		CTC-400I9.3	FBXL22	ATPIF1
CTB-95B16.1	ESRP2	B3GAT2		CTC-420A11.2	FBXL6	ATR
CTB-96E2.10	ETAA1	B3GAT3		CTC-421K24.1	FBXL8	ATRAID
CTB-96E2.3	ETFBKMT	B3GLCT		CTC-422A18.2	FBXO3-AS1	ATRIP
CTB-96E2.6	ETNK2	B3GNT2		CTC-425F1.4	FBXO39	ATRN
CTB-99A3.1	ETNPPL	B3GNT3		CTC-428G20.2	FBXO4	ATRNL1
CTBP2P6	ETS2	B3GNT4		CTC-429C10.7	FBXO43	ATRX
CTC-1337H24.3	ETV3	B3GNT5		CTC-436K13.5	FBXO48	ATXN1
CTC-137K3.1	ETV5-AS1	B3GNT6		CTC-436K13.6	FBXW11P1	ATXN10
CTC-215O4.4	EVA1B	B3GNTL1		CTC-436P18.3	FBXW4P1	ATXN1L
CTC-232P5.3	EVI2B	B4GALNT1		CTC-439O9.3	FCER2	ATXN2
CTC-232P5.4	EVX2	B4GALNT2		CTC-447K7.1	FCF1P2	ATXN2-AS
CTC-235G5.3	EXO5	B4GALNT3		CTC-453G23.4	FCGR1A	ATXN2L
CTC-236F12.4	EXOC3L1	B4GALNT4		CTC-453G23.5	FCGR1B	ATXN3
CTC-241F20.4	EXOC3L4	B4GALT1		CTC-455F18.1	FCGR1CP	ATXN7
CTC-244M17.1	EXOC5P1	B4GALT1-AS1		CTC-458G6.4	FCGR2B	ATXN7L1
CTC-248O19.1	EXOSC2	B4GALT2		CTC-458I2.2	FCGR3B	ATXN7L2
CTC-250I14.3	EXOSC3P1	B4GALT3		CTC-459M5.1	FCRLB	ATXN7L3
CTC-250P20.2	EXOSC4	B4GALT4		CTC-461F20.1	FDFT1	ATXN7L3B
CTC-260E6.12	EXOSC6	B4GALT4-AS1		CTC-461H2.3	FDPSP3	AUH
CTC-260E6.9	EXOSC8	B4GALT5		CTC-463N11.1	FDXACB1	AUNIP
CTC-261N6.2	EXOSC9	B4GAT1		CTC-467M3.1	FEM1C	AUP1
CTC-264O10.1	EXTL3-AS1	B9D1		CTC-472C24.1	FGD2	AURKA
CTC-264O10.2	EZH2P1	B9D2		CTC-490E21.13	FGF14-AS2	AURKAIP1
CTC-265F19.2	F2RL3	BAALC-AS1		CTC-490G23.2	FGF17	AURKB
CTC-265N9.1	FAAP24	BABAM1		CTC-493L21.1	FGF21	AUTS2
CTC-268N12.3	FABP5	BACE1		CTC-493L21.2	FIBP	AVEN
CTC-270D5.1	FADD	BACE2		CTC-493P15.2	FICD	AVIL
CTC-273B12.5	FAHD1	BACH1		CTC-498M16.2	FIS1	AVL9
CTC-273B12.7	FAHD2A	BACH1-IT1		CTC-501O10.1	FITM1	AVPI1
CTC-277H1.6	FAHD2B	BACH2		CTC-505O3.3	FJX1	AXDND1
CTC-281F24.3	FAHD2P1	BAD		CTC-506B8.1	FKBP1A	AXIN1
CTC-281M20.4	FALEC	BAG3		CTC-512J14.1	FKBP2	AXIN2
CTC-286N12.1	FAM104B	BAG4		CTC-518B2.8	FKBP4	AXL
CTC-297N7.7	FAM109A	BAG5		CTC-518P12.6	FLJ20021	AZI2
CTC-297N7.9	FAM109B	BAGE2		CTC-523E23.5	FLJ22763	AZIN1
CTC-304I17.4	FAM110A	BAHCC1		CTC-525D6.2	FLJ26850	AZIN1-AS1
CTC-305H11.1	FAM110D	BAHD1		CTC-525D6.3	FLJ30679	AZIN2
CTC-308K20.2	FAM120AOS	BAIAP2		CTC-525D6.5	FLJ31104	B2M
CTC-311G1.1	FAM127A	BAIAP2L1		CTC-526N19.1	FLJ36000	B3GALNT2
CTC-320C6.1	FAM127B	BAIAP2L2		CTC-529L17.2	FLJ38576	B3GALT5
CTC-327F10.4	FAM127C	BAIAP3		CTC-535M15.1	FLJ40194	B3GALT6
CTC-327F10.5	FAM131B	BAK1		CTC-539A10.7	FLJ45079	B3GAT1
CTC-338M12.7	FAM134A	BANCR		CTC-542B22.1	FLNC	B3GAT2
CTC-340A15.1	FAM155B	BANF1P4		CTC-543D15.1	FLRT1	B3GAT3
CTC-340I23.2	FAM166B	BANK1		CTC-548H10.2	FMNL1	B3GLCT
CTC-344H19.6	FAM171A2	BANP		CTC-548K16.1	FMO4	B3GNT2
CTC-348L5.1	FAM171B	BARD1		CTC-550B14.1	FMOD	B3GNT3
CTC-350I8.1	FAM172BP	BARX2		CTC-550B14.6	FMR1-AS1	B3GNT4
CTC-360G5.6	FAM173A	BASP1		CTC-550B14.7	FN3K	B3GNT5
CTC-360J11.4	FAM174A	BATF		CTC-558O2.1	FNBP1P1	B3GNT6
CTC-366B18.2	FAM183A	BATF3		CTC-558O2.2	FNDC10	B3GNTL1
CTC-367F4.1	FAM187B2P	BAZ1A		CTC-573M9.1	FNDC11	B4GALNT1
CTC-370J7.1	FAM205A	BAZ1B		CTC-575I10.1	FNTAL1	B4GALNT2
CTC-378H22.1	FAM209B	BAZ2A		CTD-2001E22.1	FOCAD-AS1	B4GALNT3
CTC-379B2.4	FAM210B	BAZ2B		CTD-2002J20.1	FOS	B4GALNT4
CTC-391G2.1	FAM213A	BBC3		CTD-2005D20.1	FOSL1P1	B4GALT1
CTC-398G3.6	FAM213B	BBIP1		CTD-2007A10.1	FOXA3	B4GALT1-AS1
CTC-400I9.2	FAM214B	BBOF1		CTD-2008L17.2	FOXD2	B4GALT2
CTC-400I9.3	FAM219B	BBOX1		CTD-2008P7.1	FOXD4	B4GALT3
CTC-420A11.2	FAM21EP	BBOX1-AS1		CTD-2008P7.10	FOXD4L4	B4GALT4
CTC-421K24.1	FAM220CP	BBS1		CTD-2008P7.3	FOXH1	B4GALT4-AS1
CTC-422A18.2	FAM221B	BBS12		CTD-2009A10.1	FOXJ1	B4GALT5
CTC-425F1.4	FAM26E	BBS2		CTD-2010I22.2	FOXL1	B4GAT1
CTC-428G20.2	FAM27E3	BBS4		CTD-2012J19.2	FOXO1B	B9D1
CTC-429C10.7	FAM32A	BBS5		CTD-2012M11.3	FOXO3B	B9D2
CTC-429P9.4	FAM3C2	BBS7		CTD-2013N17.1	FOXP1-IT1	BAALC
CTC-436K13.1	FAM45BP	BBS9		CTD-2014B16.3	FOXRED1	BAALC-AS1
CTC-436K13.5	FAM57A	BBX		CTD-2014E2.6	FRAT2	BABAM1
CTC-436K13.6	FAM58A	BCAM		CTD-2017C7.3	FRG1KP	BACE1
CTC-436P18.3	FAM60BP	BCAN		CTD-2019O4.1	FRMD6-AS1	BACE2
CTC-439O9.3	FAM64A	BCAP29		CTD-2021K4.1	FSCN1	BACH1
CTC-441N14.4	FAM71E1	BCAP31		CTD-2023J5.1	FSIP2-AS1	BACH1-IT1
CTC-447K7.1	FAM76B	BCAR1		CTD-2023N9.3	FTH1P16	BACH2
CTC-448D22.1	FAM83A-AS1	BCAR3		CTD-2024I7.18	FTL	BAD
CTC-453G23.4	FAM83D	BCAS1		CTD-2024P10.2	FTLP13	BAG3
CTC-453G23.8	FAM83H	BCAS2		CTD-2026D23.1	FTSJ3	BAG4
CTC-455F18.1	FAM84A	BCAS3		CTD-2026G22.1	FUOM	BAG5
CTC-458G6.4	FAM84B	BCAS4		CTD-2026G6.3	FUT1	BAGE2
CTC-458I2.2	FAM86B1	BCAT1		CTD-2027I19.2	FUT11	BAHCC1
CTC-459F4.5	FAM86B2	BCAT2		CTD-2034I4.2	FUZ	BAHD1
CTC-459M5.1	FAM86C1	BCCIP		CTD-2035E11.3	FXNP2	BAIAP2
CTC-461F20.1	FAM86DP	BCDIN3D		CTD-2035E11.4	FXYD5	BAIAP2L1
CTC-461H2.3	FAM86EP	BCDIN3D-AS1		CTD-2036A18.2	FZD2	BAIAP2L2
CTC-463N11.1	FAM86FP	BCHE		CTD-2036J7.1	FZD4	BAIAP3
CTC-471J1.10	FAM86GP	BCKDHA		CTD-2037L6.2	FZD9	BAK1
CTC-471J1.8	FAM86JP	BCKDHB		CTD-2043I16.1	G6PC3	BANCR
CTC-472C24.1	FAM86KP	BCKDK		CTD-2046I8.1	G6PD	BANF1P2
CTC-490E21.13	FAM86LP	BCL11A		CTD-2047H16.5	GAA	BANK1
CTC-490E21.14	FAM87B	BCL11B		CTD-2049O4.1	GABARAPL1	BANP
CTC-490G23.2	FAM89B	BCL2		CTD-2050E21.1	GABPB1-AS1	BARD1
CTC-493L21.1	FAM8A1	BCL2A1		CTD-2050E21.2	GADD45G	BASP1
CTC-493L21.2	FAM95B1	BCL2L1		CTD-2050I18.1	GADD45GIP1	BATF
CTC-493P15.2	FAM96AP2	BCL2L11		CTD-2050I18.2	GAGE1	BATF3
CTC-498J12.1	FAM96B	BCL2L12		CTD-2050N2.1	GAGE10	BAZ1A
CTC-498M16.2	FAM98B	BCL2L13		CTD-2054H24.1	GAGE12J	BAZ1B
CTC-501O10.1	FANCB	BCL2L14		CTD-2055G21.1	GAGE13	BAZ2A
CTC-505O3.3	FANCF	BCL2L15		CTD-2060C23.1	GAGE2A	BAZ2B
CTC-510F12.4	FARSA-AS1	BCL2L2		CTD-2061E19.1	GAGE2E	BBC3
CTC-512J12.6	FASLG	BCL2L2-PABPN1		CTD-2062O1.1	GAL	BBIP1
CTC-512J14.1	FAU	BCL3		CTD-2074D8.1	GAL3ST2	BBOF1
CTC-518B2.10	FAUP1	BCL6		CTD-2076M15.1	GAL3ST4	BBOX1
CTC-518B2.8	FBP2P1	BCL7A		CTD-2078B5.2	GALE	BBOX1-AS1
CTC-518P12.6	FBRS	BCL7B		CTD-2086L14.1	GALP	BBS1
CTC-523E23.10	FBXL6	BCL7C		CTD-2095E4.4	GALT	BBS12
CTC-525D6.2	FBXL8	BCL9		CTD-2104P17.1	GAPDHP22	BBS2
CTC-525D6.3	FBXO36P1	BCL9L		CTD-2113L7.1	GAPDHP32	BBS4
CTC-525D6.5	FBXO4	BCO1		CTD-2116N20.1	GAPDHS	BBS5
CTC-526N19.1	FBXO43	BCO2		CTD-2117L12.1	GAS2L1	BBS7
CTC-529L17.2	FBXO48	BCOR		CTD-2118P12.1	GAS2L1P2	BBS9
CTC-535M15.1	FBXW11P1	BCORL1		CTD-2122P11.1	GATA2	BBX
CTC-539A10.7	FBXW4P1	BCR		CTD-2126E3.3	GATA2-AS1	BCAM
CTC-542B22.1	FCF1P2	BCRP2		CTD-2128F4.1	GATA6	BCAP29
CTC-543D15.1	FCGR2B	BCRP3		CTD-2130F23.1	GATSL3	BCAP31
CTC-548H10.2	FCGR3B	BDH2		CTD-2135D7.2	GCAT	BCAR1
CTC-548K16.1	FCRLB	BDNF-AS		CTD-2139B15.4	GCHFR	BCAR3
CTC-548K16.5	FDFT1	BDP1		CTD-2142D14.1	GDF10	BCAR4
CTC-550B14.1	FDPSP1	BEAN1		CTD-2144E22.9	GDF2	BCAS1
CTC-550B14.6	FDXACB1	BECN1		CTD-2145A24.4	GDPD2	BCAS2
CTC-551A13.1	FEM1C	BEND2		CTD-2154B17.1	GEM	BCAS3
CTC-551A13.2	FERP1	BEND3		CTD-2154H6.1	GEMIN4	BCAS4
CTC-558O2.1	FGD2	BEND3P1		CTD-2158P22.1	GEMIN8P4	BCAT1
CTC-558O2.2	FGF14-AS2	BEND6		CTD-2161F6.1	GET4	BCAT2
CTC-559E9.12	FGF17	BEND7		CTD-2161F6.2	GFER	BCCIP
CTC-559E9.4	FGF21	BEST1		CTD-2162K18.4	GFI1	BCDIN3D
CTC-573M9.1	FGF22	BEST3		CTD-2171N6.1	GFY	BCDIN3D-AS1
CTC-575I10.1	FGF6	BEST4		CTD-2182N23.1	GGH	BCHE
CTD-2001E22.1	FGG	BET1		CTD-2183H9.3	GGPS1	BCKDHA
CTD-2005D20.1	FIBIN	BET1L		CTD-2184D3.3	GGT3P	BCKDHB
CTD-2006C1.10	FIBP	BEX2		CTD-2184D3.7	GGT4P	BCKDK
CTD-2006C1.12	FICD	BEX4		CTD-2186M15.1	GHc-210E9.2	BCL11A
CTD-2007A10.1	FIS1	BFSP1		CTD-2189E23.2	GHc-857G6.7	BCL2
CTD-2007H13.1	FITM1	BHLHB9		CTD-2193P3.1	GHRL	BCL2A1
CTD-2008E3.1	FJX1	BHLHE40-AS1		CTD-2193P3.2	GHRLOS	BCL2L1
CTD-2008P7.10	FKBP1A	BHLHE41		CTD-2194A8.2	GID4	BCL2L11
CTD-2008P7.3	FKBP2	BHMG1		CTD-2194D22.1	GIMAP8	BCL2L12
CTD-2009A10.1	FKBP4	BICC1		CTD-2194F4.2	GINS4	BCL2L13
CTD-2012I17.1	FKBPL	BICD1		CTD-2194L12.2	GIPC3	BCL2L14
CTD-2012J19.2	FLJ20021	BICD2		CTD-2196E14.3	GJC2	BCL2L15
CTD-2012K14.2	FLJ26850	BICDL1		CTD-2197I11.1	GJD3	BCL2L2
CTD-2012M11.3	FLJ30679	BICDL2		CTD-2197M16.1	GLI1	BCL2L2-PABPN1
CTD-2013M15.1	FLJ31104	BID		CTD-2199O4.5	GLUL	BCL3
CTD-2013N17.7	FLJ33581	BIN1		CTD-2200P10.3	GLYCTK	BCL6
CTD-2014B16.3	FLJ36000	BIN3		CTD-2201E9.4	GLYCTK-AS1	BCL7A
CTD-2014D20.1	FLJ38576	BIRC2		CTD-2203A3.1	GMFB	BCL7B
CTD-2014E2.6	FLNB-AS1	BIRC3		CTD-2206N4.2	GMPPB	BCL7C
CTD-2014N11.1	FLNC	BIRC5		CTD-2206N4.5	GMPR2	BCL9
CTD-2017C7.3	FLOT1	BIRC6		CTD-2207P18.1	GNAI2	BCL9L
CTD-2017F17.2	FLRT1	BIRC6-AS2		CTD-2210A23.1	GNAS-AS1	BCO1
CTD-2019O4.1	FMNL1	BISPR		CTD-2210P24.3	GNB3	BCO2
CTD-2021H9.1	FMO4	BIVM		CTD-2213F21.1	GNG8	BCOR
CTD-2021H9.2	FMO7P	BLCAP		CTD-2215L10.1	GNL3LP1	BCORL1
CTD-2021K4.1	FN3K	BLK		CTD-2218G20.1	GNRH1	BCORP1
CTD-2023J5.1	FNBP1P1	BLM		CTD-2218G20.2	GNRH2	BCR
CTD-2023N9.2	FNDC10	BLMH		CTD-2223O18.1	GOLGA2P5	BCRP2
CTD-2023N9.3	FNDC11	BLNK		CTD-2224J9.4	GOLGA5P1	BCRP3
CTD-2024F21.1	FNDC8	BLOC1S2		CTD-2224J9.8	GOLGA6L5P	BDH1
CTD-2024I7.18	FNTAL1	BLOC1S3		CTD-2227C6.3	GOLGA6L7P	BDH2
CTD-2024P10.2	FOS	BLOC1S4		CTD-2227I18.1	GOLGA7	BDKRB1
CTD-2026D23.1	FOXA3	BLOC1S5		CTD-2228A4.1	GOLGA7B	BDNF
CTD-2026G22.1	FOXC2	BLOC1S5-TXNDC5		CTD-2228K2.2	GOT2P3	BDNF-AS
CTD-2026G6.3	FOXC2-AS1	BLOC1S6		CTD-2230M5.1	GPAA1	BEAN1
CTD-2027I19.2	FOXD2	BLVRA		CTD-2230M5.3	GPAM	BECN1
CTD-2033D24.2	FOXD4	BLZF1		CTD-2244C20.2	GPATCH11	BECN2
CTD-2034I21.1	FOXH1	BMI1		CTD-2245F17.9	GPATCH3	BEND2
CTD-2034I21.2	FOXO1B	BMP1		CTD-2247C11.4	GPC2	BEND3
CTD-2035E11.3	FOXO3B	BMP2		CTD-2252P21.1	GPER1	BEND4
CTD-2036A18.2	FOXRED1	BMP2K		CTD-2254N19.1	GPIHBP1	BEND6
CTD-2036J7.1	FRAT2	BMP5		CTD-2256P15.1	GPR153	BEND7
CTD-2037L6.2	FRG1KP	BMP6		CTD-2263F21.1	GPR21	BEST1
CTD-2043I16.1	FRG2FP	BMP7		CTD-2265D6.2	GPR26	BEST2
CTD-2046I8.1	FSCN1	BMP8A		CTD-2269F5.1	GPR32P1	BEST3
CTD-2047H16.5	FSIP2-AS1	BMP8B		CTD-2270F17.1	GPR37L1	BET1
CTD-2049O4.1	FTH1P1	BMPER		CTD-2272D18.1	GPR52	BET1L
CTD-2050E21.1	FTH1P12	BMPR1A		CTD-2272D18.2	GPR62	BEX2
CTD-2050E21.2	FTH1P16	BMPR1B		CTD-2272G21.2	GPR75	BEX4
CTD-2050I18.1	FTH1P20	BMPR2		CTD-2275D24.1	GPRASP2	BFSP1
CTD-2050I18.2	FTH1P23	BMS1		CTD-2278I10.1	GPRC5C	BFSP2
CTD-2050N2.1	FTH1P4	BMS1P10		CTD-2280E9.1	GPRIN1	BHLHB9
CTD-2054H24.1	FTH1P8	BMS1P2		CTD-2281E23.1	GPS2	BHLHE40-AS1
CTD-2055G21.1	FTL	BMS1P20		CTD-2282P23.1	GPSM1	BHMG1
CTD-2060C23.1	FTSJ3	BMS1P8		CTD-2282P23.2	GPT	BHMT
CTD-2062O1.1	FUOM	BMT2		CTD-2287O16.1	GRB7	BICC1
CTD-2063L20.1	FUT1	BMX		CTD-2290P7.1	GRHPR	BICD1
CTD-2074D8.1	FUT11	BNC2		CTD-2291D10.2	GRIN2C	BICD2
CTD-2076M15.1	FUZ	BNIP1		CTD-2293H3.3	GRINA	BICDL1
CTD-2078B5.2	FXNP2	BNIP3		CTD-2296D1.1	GRK1	BICDL2
CTD-2086L14.1	FXYD5	BNIP3L		CTD-2296D1.4	GRK6P1	BID
CTD-2104P17.1	FZD2	BNIP3P10		CTD-2296D1.5	GRPEL1	BIN1
CTD-2105E13.16	FZD4	BNIP3P39		CTD-2297D10.1	GRWD1	BIN3
CTD-2113L7.1	FZD9	BNIP3P9		CTD-2299I21.1	GS1-114I9.1	BIRC2
CTD-2116N24.1	G6PC3	BNIPL		CTD-2300H10.2	GS1-122H1.1	BIRC3
CTD-2117L12.1	G6PD	BOC		CTD-2302A16.2	GS1-124K5.10	BIRC5
CTD-2128F4.1	GAA	BOD1L1		CTD-2303H24.2	GS1-124K5.11	BIRC6
CTD-2129N1.1	GABARAPL1	BOK		CTD-2306M5.1	GS1-124K5.3	BIRC6-AS2
CTD-2130F23.1	GABPB1-AS1	BOK-AS1		CTD-2307P3.1	GS1-166A23.2	BISPR
CTD-2134A5.3	GADD45GIP1	BOLA1		CTD-2308L22.1	GS1-259H13.2	BIVM
CTD-2135D7.3	GAGE1	BOLA2P2		CTD-2312P21.1	GS1-279B7.2	BIVM-ERCC5
CTD-2135J3.4	GAGE10	BOLA3		CTD-2314B22.2	GS1-358P8.4	BLCAP
CTD-2139B15.4	GAGE12J	BOLA3-AS1		CTD-2316B1.1	GS1-393G12.13	BLK
CTD-2142D14.1	GAGE13	BOLL		CTD-2316B1.2	GS1-39E22.2	BLM
CTD-2144E22.9	GAGE2A	BOP1		CTD-2323K18.3	GSDMA	BLMH
CTD-2145A24.4	GAGE2E	BORCS5		CTD-2325B11.1	GSG2	BLOC1S2
CTD-2145A24.5	GAL	BORCS7		CTD-2326C4.1	GSPT2	BLOC1S3
CTD-2154B17.1	GAL3ST4	BORCS7-ASMT		CTD-2331C18.5	GSTO2	BLOC1S4
CTD-2154B17.2	GALE	BORCS8		CTD-2331D11.3	GSTP1	BLOC1S5
CTD-2154B17.3	GALT	BORCS8-MEF2B		CTD-2333M24.1	GTF2H2C	BLOC1S5-TXNDC5
CTD-2154H6.1	GAPDHP1	bP-21201H5.1		CTD-2335O3.2	GTF2IP13	BLOC1S6
CTD-2158P22.1	GAPDHP2	bP-21264C1.2		CTD-2336H13.1	GTF2IP23	BLVRA
CTD-2161F6.1	GAPDHP21	bP-2171C21.3		CTD-2339M3.1	GTF2IP7	BLZF1
CTD-2161F6.2	GAPDHP38	bP-2189O9.2		CTD-2342N23.2	GTF2IP9	BLZF2P
CTD-2162K18.4	GAPDHP40	bP-2189O9.3		CTD-2343P13.1	GTF3A	BMI1
CTD-2168K21.1	GAPDHP44	BPGM		CTD-2347I17.1	GUSB	BMP1
CTD-2175A23.1	GAPDHP46	BPHL		CTD-2350C19.5	GVINP1	BMP2
CTD-2179L22.1	GAPDHP60	BPIFB9P		CTD-2350J17.1	GVINP2	BMP2K
CTD-2182N23.1	GAPDHP61	BPIFC		CTD-2354A18.1	GYG2	BMP5
CTD-2183H9.3	GAPDHP65	BPNT1		CTD-2363C16.1	GYPA	BMP6
CTD-2184D3.3	GAPDHP67	BPTF		CTD-2363C16.2	GYPB	BMP7
CTD-2184D3.7	GAPDHP70	BRAF		CTD-2371O3.2	GZF1	BMP8A
CTD-2185K10.1	GAPDHS	BRAFP1		CTD-2375G15.1	H1F0	BMP8B
CTD-2189E23.2	GAS2L1	BRAP		CTD-2376I4.1	H1FX	BMPER
CTD-2193P3.1	GATA2	BRAT1		CTD-2377D24.4	H1FX-AS1	BMPR1A
CTD-2193P3.2	GATA2-AS1	BRCA1		CTD-2378E21.1	H2AFX	BMPR1B
CTD-2194A8.2	GATA6	BRCA2		CTD-2382H12.1	H2AFY	BMPR2
CTD-2194D22.1	GATSL3	BRD1		CTD-2382H12.2	H3F3A	BMS1
CTD-2194D22.4	GBA	BRD3		CTD-2384B9.1	HACD2	BMS1P14
CTD-2194F4.2	GBP6	BRD4		CTD-2410N18.1	HADH	BMS1P17
CTD-2194L12.2	GCAT	BRD7		CTD-2501E16.2	HAMP	BMS1P20
CTD-2197I11.1	GCHFR	BRD8		CTD-2501M5.1	HAND2	BMS1P8
CTD-2197M16.1	GDF2	BRD9		CTD-2507G9.1	HARS2	BMT2
CTD-2199O4.5	GDI2P2	BRDT		CTD-2514K5.4	HAUS5	BMX
CTD-2200A16.1	GDPD2	BRE		CTD-2515A14.1	HBA1	BNC2
CTD-2200P10.3	GEM	BRF1		CTD-2520I13.1	HBBP1	BNIP1
CTD-2201E9.4	GEMIN4	BRF2		CTD-2521M24.4	HBD	BNIP3
CTD-2201G3.1	GEMIN8P4	BRI3		CTD-2522E6.4	HBP1	BNIP3L
CTD-2201I18.1	GET4	BRI3BP		CTD-2523D13.1	HCFC1R1	BNIPL
CTD-2203A3.1	GFER	BRICD5		CTD-2524L6.3	HCLS1	BOC
CTD-2206N4.2	GFI1	BRINP1		CTD-2525I3.2	HDAC10	BOD1L1
CTD-2206N4.5	GFY	BRINP2		CTD-2525I3.3	HDAC11-AS1	BOK
CTD-2207O23.12	GGH	BRINP3		CTD-2526L21.3	HDC	BOK-AS1
CTD-2207P18.1	GGPS1	BRIP1		CTD-2527I21.4	HDDC3	BOLA1
CTD-2210A23.1	GGT4P	BRIX1		CTD-2527I21.9	HDGFL1	BOLA2P1
CTD-2210P24.3	GHRL	BRK1		CTD-2528A14.3	HDHD3	BOLA3
CTD-2213F21.1	GHRLOS	BRMS1		CTD-2528A14.5	HEBP1	BOLA3-AS1
CTD-2215L10.1	GID4	BRMS1L		CTD-2529O21.2	HECTD3	BOLL
CTD-2218G20.1	GIMAP6	BRPF1		CTD-2529P6.3	HELZ2	BOP1
CTD-2218G20.2	GIMAP8	BRPF3		CTD-2530N21.4	HEPACAM2	BORCS5
CTD-2223O18.1	GINS4	BRSK2		CTD-2532D12.4	HERC2P5	BORCS7
CTD-2224J9.4	GIPC3	BRWD1		CTD-2532D12.5	HERC2P8	BORCS7-ASMT
CTD-2227C6.3	GJA3	BRWD1-AS1		CTD-2533K21.4	HERC2P9	BORCS8
CTD-2227I18.1	GJA4	BRWD1-AS2		CTD-2534J5.1	HES6	BORCS8-MEF2B
CTD-2228A4.1	GJA5	BRWD3		CTD-2536I1.2	HES7	bP-21201H5.1
CTD-2228K2.2	GJB5	BSCL2		CTD-2537L20.1	HEXA-AS1	bP-21264C1.2
CTD-2230M5.1	GJC2	BSDC1		CTD-2538C1.3	HEXIM2	bP-2171C21.3
CTD-2230M5.3	GJD3	BSG		CTD-2540B15.11	HEY2	bP-2189O9.3
CTD-2244C20.2	GLI1	BSN		CTD-2540B15.12	HIC1	BPGM
CTD-2245F17.9	GLRX3P2	BSN-AS2		CTD-2540B15.13	HIGD1AP16	BPHL
CTD-2246P4.1	GLTPD2	BSND		CTD-2540L5.5	HIGD2A	BPI
CTD-2247C11.1	GLTSCR2-AS1	BSPRY		CTD-2540L5.6	HILPDA	BPIFA3
CTD-2247C11.4	GLUL	BST2		CTD-2542C24.3	HILS1	BPIFC
CTD-2254N19.1	GLYCTK	BTAF1		CTD-2544H17.2	HINT2	BPNT1
CTD-2265D6.2	GLYCTK-AS1	BTBD1		CTD-2544N14.3	HIPK1-AS1	BPTF
CTD-2265O21.3	GMCL1P1	BTBD10		CTD-2545G14.4	HIST1H1A	BRAF
CTD-2267D19.4	GMFB	BTBD10P2		CTD-2545G14.7	HIST1H1D	BRAP
CTD-2270F17.1	GMPPB	BTBD11		CTD-2545H1.1	HIST1H1E	BRAT1
CTD-2270L9.2	GMPR2	BTBD16		CTD-2545H1.2	HIST1H1T	BRCA1
CTD-2272D18.1	GMPSP1	BTBD18		CTD-2545M3.2	HIST1H2AB	BRCA2
CTD-2272D18.2	GNAI2	BTBD19		CTD-2545M3.8	HIST1H2AE	BRD1
CTD-2272G21.2	GNAS-AS1	BTBD2		CTD-2552B11.3	HIST1H2AG	BRD3
CTD-2275D24.1	GNB3	BTBD3		CTD-2553C6.1	HIST1H2AH	BRD4
CTD-2278I10.1	GNG11	BTBD6		CTD-2553L13.4	HIST1H2AI	BRD7
CTD-2278I10.6	GNG3	BTBD7		CTD-2553L13.5	HIST1H2AM	BRD8
CTD-2280E9.1	GNG8	BTBD8		CTD-2555I5.1	HIST1H2BA	BRD9
CTD-2281E23.1	GNL1	BTBD9		CTD-2555K7.1	HIST1H2BB	BRE
CTD-2282P23.1	GNL3LP1	BTF3L4		CTD-2561B21.5	HIST1H2BC	BRF1
CTD-2282P23.2	GNMT	BTF3P12		CTD-2561F5.1	HIST1H2BK	BRF2
CTD-2290P7.1	GNRH1	BTF3P13		CTD-2561J22.1	HIST1H2BL	BRI3
CTD-2291D10.2	GNRH2	BTF3P8		CTD-2566J3.1	HIST1H2BM	BRI3BP
CTD-2293H3.3	GOLGA2P5	BTG1		CTD-2568P8.1	HIST1H2BO	BRICD5
CTD-2296D1.1	GOLGA6L4	BTG2		CTD-2575K13.6	HIST1H3A	BRINP1
CTD-2296D1.4	GOLGA6L5P	BTK		CTD-2582M21.1	HIST1H3B	BRINP3
CTD-2296D1.5	GOLGA6L7P	BTLA		CTD-2583P5.1	HIST1H3E	BRIP1
CTD-2297D10.1	GOLGA7	BTN1A1		CTD-2586B10.1	HIST1H3H	BRIX1
CTD-2299I21.1	GOLGA7B	BTN2A2		CTD-2587M23.1	HIST1H3J	BRK1
CTD-2300H10.2	GOLGA8VP	BTN2A3P		CTD-2588J1.1	HIST1H4A	BRMS1
CTD-2302A16.2	GOT2P2	BTN3A1		CTD-2591A1.1	HIST1H4C	BRMS1L
CTD-2303H24.2	GOT2P3	BTN3A3		CTD-2591A6.2	HIST1H4E	BRPF1
CTD-2308G16.1	GP1BA	BTNL10		CTD-2593A12.2	HIST1H4J	BRPF3
CTD-2308L22.1	GPAA1	BTNL3		CTD-2593A12.3	HIST1H4K	BRSK2
CTD-2308N23.2	GPAM	BTNL8		CTD-2611O12.6	HIST1H4PS1	BRWD1
CTD-2309O5.3	GPANK1	BTNL9		CTD-2616J11.15	HIST2H2AB	BRWD1-AS1
CTD-2312P21.1	GPATCH11	BTRC		CTD-2619J13.1	HIST2H2AC	BRWD1-AS2
CTD-2313J17.1	GPATCH3	BUB1		CTD-2620I22.2	HIST2H2BC	BRWD1-IT1
CTD-2313J17.6	GPC2	BUB1B		CTD-2621I17.8	HIST2H2BE	BRWD3
CTD-2314B22.2	GPER1	BUB3		CTD-2647E9.3	HIST2H3D	BSCL2
CTD-2316B1.1	GPR153	BUD13		CTD-2647L4.1	HIST3H2A	BSDC1
CTD-2316B1.2	GPR182	BUD31		CTD-2653D5.1	HIST3H2BB	BSG
CTD-2323K18.2	GPR37L1	BVES		CTD-2666L21.3	HK2P1	BSN
CTD-2323K18.3	GPR65	BVES-AS1		CTD-3007L5.1	HLA-DRB6	BSN-AS2
CTD-2326C4.1	GPR75	BX255923.2		CTD-3018O17.5	HM13-AS1	BSND
CTD-2331C18.5	GPRASP2	BX322557.10		CTD-3022L24.1	HM13-IT1	BSPRY
CTD-2333M24.1	GPRC5C	BZW1		CTD-3023L14.1	HMBOX1-IT1	BST1
CTD-2335O3.2	GPRIN1	BZW1P1		CTD-3023L14.2	HMG20B	BST2
CTD-2336H13.1	GPS2	BZW2		CTD-3023L14.3	HMGA1	BTAF1
CTD-2342N23.2	GPSM1	C10orf107		CTD-3028N15.3	HMGB1P19	BTBD1
CTD-2343P13.1	GPT	C10orf11		CTD-3032J10.2	HMGB1P21	BTBD10
CTD-2347I17.1	GPX1P1	C10orf126		CTD-3032J10.4	HMGB1P31	BTBD10P2
CTD-2349P21.11	GRAMD4P3	C10orf128		CTD-3035D6.1	HMGB1P37	BTBD11
CTD-2350C19.5	GRAMD4P8	C10orf2		CTD-3035K23.7	HMGB2	BTBD16
CTD-2350J17.1	GRB7	C10orf25		CTD-3046C4.1	HMGB2P1	BTBD19
CTD-2351A16.1	GRHPR	C10orf54		CTD-3051D23.1	HMGB3P22	BTBD2
CTD-2354A18.1	GRIN2C	C10orf67		CTD-3051D23.3	HMGB3P4	BTBD3
CTD-2363C16.1	GRINA	C10orf76		CTD-3057O21.1	HMGB3P9	BTBD8
CTD-2363C16.2	GRK6P1	C10orf90		CTD-3064M3.7	HMGN2	BTBD9
CTD-2366F13.2	GRPEL1	C11orf16		CTD-3065B20.2	HMGN2P28	BTF3L4
CTD-2369P2.12	GRWD1	C11orf21		CTD-3073N11.7	HMGN3-AS1	BTF3P6
CTD-2370N5.3	GS1-124K5.10	C11orf42		CTD-3080F16.3	HMGN4	BTG1
CTD-2376I20.1	GS1-124K5.11	C11orf49		CTD-3088G3.4	HMOX1	BTG2
CTD-2376I4.1	GS1-124K5.3	C11orf54		CTD-3093M3.1	HMX2	BTG4
CTD-2377D24.4	GS1-166A23.1	C11orf57		CTD-3105H18.4	HMX3	BTK
CTD-2378E21.1	GS1-251I9.3	C11orf58		CTD-3113P16.5	HNRNPA1L2	BTLA
CTD-2382H12.1	GS1-257G1.1	C11orf63		CTD-3126B10.4	HNRNPA1P22	BTN2A2
CTD-2382H12.2	GS1-259H13.2	C11orf65		CTD-3137H5.1	HNRNPA1P48	BTN2A3P
CTD-2384B9.1	GS1-259H13.7	C11orf74		CTD-3138F19.1	HNRNPA1P5	BTN3A1
CTD-2410N18.1	GS1-279B7.1	C11orf80		CTD-3154N5.2	HNRNPA1P54	BTN3A3
CTD-2501B8.1	GS1-279B7.2	C11orf84		CTD-3193K9.11	HNRNPA1P61	BTNL10
CTD-2501E16.2	GS1-293C5.1	C11orf94		CTD-3193O13.11	HNRNPA1P63	BTNL8
CTD-2503I6.1	GS1-358P8.4	C11orf98		CTD-3194G12.1	HNRNPA3P1	BTNL9
CTD-2506J14.1	GS1-393G12.13	C12orf10		CTD-3199J23.6	HNRNPA3P2	BTRC
CTD-2507G9.1	GS1-594A7.3	C12orf29		CTD-3214H19.16	HNRNPCP1	BUB1
CTD-2509G16.5	GSDMA	C12orf4		CTD-3214K23.1	HNRNPCP8	BUB1B
CTD-2514K5.4	GSDMD	C12orf40		CTD-3216D2.4	HNRNPH1P1	BUB3
CTD-2515C13.2	GSG2	C12orf42		CTD-3220F14.1	HNRNPKP4	BUD13
CTD-2520I13.1	GSN-AS1	C12orf43		CTD-3220F14.3	HOXB-AS2	BUD31
CTD-2521M24.8	GSPT2	C12orf45		CTD-3222D19.10	HOXB-AS4	BVES
CTD-2523D13.1	GSTM1	C12orf49		CTD-3234P18.6	HOXB1	BVES-AS1
CTD-2525I3.2	GSTO2	C12orf56		CTD-3252C9.2	HOXB4	BX255923.2
CTD-2525I3.3	GSTO3P	C12orf60		CTD-3253I12.1	HOXB8	BX322557.10
CTD-2526L21.3	GSTP1	C12orf65		CTGF	HOXB9	BZW1
CTD-2526M8.3	GSTP1P1	C12orf66		CTRB1	HOXC-AS1	BZW2
CTD-2527I21.15	GTF2H2C	C12orf73		CTRB2	HOXC13	C10orf107
CTD-2527I21.4	GTF2IP13	C12orf75		CTSG	HOXC4	C10orf11
CTD-2527I21.7	GTF2IP23	C12orf76		CTSLP2	HOXC5	C10orf113
CTD-2528A14.5	GTF2IP3	C14orf1		CTSLP8	HOXC8	C10orf126
CTD-2528L19.4	GTF2IP7	C14orf159		CTSO	HOXD-AS2	C10orf128
CTD-2529O21.2	GTF2IP9	C14orf169		CTSW	HOXD8	C10orf2
[truncated: 16,401 more rows]

## Sheet: Fig 1G
ID	Description	GeneRatio	BgRatio	pvalue	p.adjust	qvalue	geneID	Count
GO:0004674	protein serine/threonine kinase activity	322/11527	368/16916	2.35024e-18	3.10466e-15	2.64958e-15	AAK1/AATK/ACVR1/ACVR1B/ACVR1C/ACVR2A/ACVR2B/ADCK1/ADCK2/ADCK5/AKT1/AKT2/AKT3/ALPK1/ALPK2/ALPK3/ARAF/ATM/ATR/AURKA/AURKB/BCKDK/BCR/BMP2K/BMPR1A/BMPR1B/BRAF/BRSK2/BUB1/BUB1B/C8orf44-SGK3/CAB39/CAB39L/CAMK2A/CAMK2B/CAMK2D/CAMK2G/CAMKK1/CASK/CCNC/CCNK/CCNT1/CCNT2/CDC42/CDC42BPA/CDC42BPB/CDK1/CDK10/CDK11A/CDK11B/CDK15/CDK16/CDK17/CDK18/CDK2/CDK5/CDK7/CDK8/CDK9/CDKL5/CHEK1/CHEK2/CHUK/CIT/CLK1/CLK3/CLK4…	322
GO:0004842	ubiquitin-protein transferase activity	246/11527	282/16916	5.57816e-14	3.68437e-11	3.14432e-11	AMFR/AMN1/ANAPC11/ANAPC4/AREL1/ARIH1/ARIH2/BARD1/BCOR/BIRC2/BIRC3/BIRC6/BRAP/BRCA1/BTRC/CBL/CCNF/CDC23/CDC34/CHFR/CNOT4/CUL1/CUL3/CUL5/DDB2/DTL/DZIP3/ERCC8/FANCL/FBXL12/FBXL13/FBXL14/FBXL15/FBXL16/FBXL18/FBXL19/FBXL2/FBXL20/FBXL3/FBXL4/FBXL5/FBXL7/FBXO10/FBXO11/FBXO15/FBXO17/FBXO2/FBXO21/FBXO22/FBXO24/FBXO25/FBXO27/FBXO3/FBXO30/FBXO31/FBXO32/FBXO40/FBXO41/FBXO44/FBXO45/FBXO6/FBXO7/FBXO9/FBXW11/FB…	246
GO:0003779	actin binding	221/11527	254/16916	1.96537e-12	8.65419e-10	7.38566e-10	ABLIM1/ACTN3/ACTN4/ACTR3B/ACTR3C/ADD1/ADD2/AFAP1/ALDOA/ALKBH4/ANG/ANLN/ARPC1A/AVIL/BAIAP2L1/BCL7B/CALD1/CAMK2B/CAP1/CAP2/CAPZA1/CAPZB/CCDC88A/CEACAM1/CGN/CNN1/CNN2/CNN3/COBLL1/CORO2B/COTL1/CROCC/DAAM1/DAAM2/DAG1/DBNL/DIAPH1/DIAPH2/DIAPH3/DIXDC1/DMD/DMTN/DNASE1/DST/ENAH/ENC1/EPB41/EPB41L1/EPB41L2/EPB41L3/EPS8/EPS8L1/EPS8L2/EVL/EZR/FBXO25/FGD4/FHDC1/FHL3/FHOD1/FHOD3/FKBP15/FLII/FLNB/FMN1/FMN2/FMNL2…	221
GO:0000287	magnesium ion binding	179/11527	204/16916	5.01677e-11	1.65679e-08	1.41394e-08	AASDHPPT/ABL1/ABL2/ADCY10/ADCY2/ADPRH/ADPRHL1/ADSS/ADSSL1/ARF1/ATP10A/ATP10B/ATP10D/ATP11A/ATP11B/ATP11C/ATP4A/ATP8A1/ATP8A2/ATP8B1/ATP8B2/ATP8B3/ATP8B4/ATP9A/ATP9B/BRSK2/CDC42BPA/CDC42BPB/CDK2/CERK/CIB2/CIB4/CLYBL/CSNK1G2/DCTPP1/DHX36/DIS3L2/DUT/DYRK2/DYRK3/ENO1/ENO2/ENO3/ENO4/ENOPH1/ENOSF1/EPHX2/ERN1/EYA2/FAN1/FARSB/FEN1/FIGNL1/FOXK2/GCLC/GEN1/GNAI1/GSS/HACL1/HMGCL/HPGDS/HPRT1/ICK/IDH1/IDH2/IDH…	179
GO:0008017	microtubule binding	197/11527	228/16916	1.27344e-10	2.95014e-08	2.51771e-08	APC/APC2/ARHGEF2/ARL3/BCL2L11/BIRC5/CAMSAP1/CCDC181/CCDC187/CCDC66/CCDC69/CCDC88A/CCDC88B/CCDC88C/CCSAP/CCSER2/CDK5RAP2/CENPE/CEP295/CEP350/CEP57/CEP57L1/CETN1/CETN3/CFAP157/CHP1/CLASP1/CLASP2/CLIP1/CLIP2/CLIP3/CNN3/CRYAB/DCDC1/DCTN1/DCX/DNM1/DNM1L/DNM2/DNM3/DPYSL2/DPYSL5/DST/DYNC1I1/DYSF/EFCAB11/EML1/EML2/EML3/EML4/EML5/EML6/EZR/FAM161A/FCHO1/FCHO2/FES/FGF13/FHDC1/FMN1/FMR1/FNTA/FSD1/FTCD/GABARA…	197
GO:0019901	protein kinase binding	366/11527	450/16916	1.33996e-10	2.95014e-08	2.51771e-08	AATF/ACSL3/ACTA2/ACTB/ADAM10/ADCY6/ADD2/ADIPOR1/AKAP7/ANK2/AP1B1/AP2A1/AP2A2/APC/ARHGAP33/ARHGEF7/ASPM/ATF2/ATG13/ATP1A1/ATP2B4/AURKA/AXIN1/BAD/BAG5/BCAR1/BCL11A/BCL2L1/BCL2L11/BCL2L14/BECN1/BICD1/BRSK2/CACUL1/CADPS/CALM1/CALM2/CALM3/CAMK2N1/CASP9/CAV1/CAV2/CCNA2/CCNB1/CCNB3/CCND1/CCND2/CCND3/CCNF/CCNG2/CCNI/CCNI2/CCNJ/CCNJL/CCNK/CCNO/CCNT1/CCNY/CCNYL1/CCNYL2/CD226/CD24/CD3E/CD4/CDC25A/CDC25C/CDC…	366
GO:0004672	protein kinase activity	192/11527	222/16916	1.82092e-10	3.43633e-08	2.93263e-08	ABL1/ABL2/ACVR1/AKT1/AKT3/ARAF/ATR/AURKA/BRAF/BUB1/BUB1B/C8orf44-SGK3/CAD/CCL5/CCNA2/CCNB1/CCNB3/CCND1/CCND2/CCND3/CCNF/CCNG2/CCNI/CCNI2/CCNJ/CCNJL/CCNO/CDC42BPB/CDK1/CDK11A/CDK11B/CDK12/CDK13/CDK17/CDK5/CDK7/CDK8/CDK9/CDKL2/CDKL3/CDKL5/CHEK1/CHUK/CSNK1A1/CSNK1D/CSNK1E/CSNK1G3/DAPK1/DCLK1/DYRK1A/DYRK3/EEF2K/EIF2AK1/EIF2AK2/EIF2AK3/EIF2AK4/EPHA1/EPHA4/ERCC2/ERCC3/FASTKD1/FASTKD2/FASTKD3/FASTKD5/GR…	192
GO:0045296	cadherin binding	252/11527	300/16916	2.19422e-10	3.62321e-08	3.09212e-08	ABI1/ADD1/AHNAK/ALDOA/ANK3/ANLN/ARFIP2/ARGLU1/ARHGAP18/ARHGEF16/ARVCF/ASAP1/ATIC/ATXN2L/BAG3/BSG/BZW1/BZW2/CALD1/CAPZA1/CAPZB/CAST/CBL/CC2D1A/CCS/CCT8/CD2AP/CD46/CDH1/CDH11/CDH12/CDH13/CDH15/CDH18/CDH2/CDH20/CDH22/CDH24/CDH26/CDH3/CDH4/CDH7/CDH8/CDH9/CDHR3/CGN/CHMP2B/CHMP4B/CHMP5/CKAP5/CLINT1/CNN2/COBLL1/CRKL/CSNK1D/CTNNA1/CTNNA2/CTNNA3/CTNNAL1/CTNNB1/CTNND1/CTNND2/CTTN/DAB2IP/DBNL/DDX3X/DDX6/DHX…	252
GO:0005516	calmodulin binding	166/11527	191/16916	1.36805e-09	2.00799e-07	1.71366e-07	ADCY1/ADCY3/ADD1/ADD2/ADD3/ARPP21/ASPM/ATP2B1/ATP2B2/ATP2B3/ATP2B4/CACNA1C/CACNA1S/CALD1/CAMK1/CAMK1D/CAMK2A/CAMK2B/CAMK2D/CAMK2G/CAMK4/CAMKK1/CAMKK2/CAMSAP1/CAMSAP2/CAMSAP3/CASK/CDK5RAP2/CEACAM1/CEP97/CFAP221/CNN1/CNN2/CNN3/CTH/DAPK1/DAPK2/DDX5/EDF1/EEA1/EEF2K/EGFR/ENKUR/EPB41/EWSR1/FAS/FBXL2/GAP43/GRIN1/INVS/IQCB1/IQCF3/IQCF6/IQCG/IQGAP1/IQGAP2/IQGAP3/ITPKA/ITPKB/ITPKC/KCNH1/KCNH5/KCNN1/KCNN2/K…	166
GO:0051015	actin filament binding	162/11527	187/16916	3.68758e-09	4.87129e-07	4.15726e-07	ABL1/ABL2/ABLIM1/ABLIM2/ABLIM3/ACTN1/ACTN2/ACTN4/ACTR2/ACTR3/ADD1/ADD2/ADD3/ADSSL1/AIF1L/AJUBA/ANTXR1/ANXA6/ANXA8L1/ARPC1A/ARPC1B/ARPC2/ARPC3/ARPC5/ARPC5L/AVIL/BIN1/BLOC1S6/CACNB2/CAMSAP3/CAPZA1/CAPZA2/CAPZB/CFL1/CFL2/CLMN/CORO1C/CORO2A/CORO2B/CTNNA1/CTNNA2/CTNNA3/CTNNAL1/CYFIP1/DBNL/DMTN/DSTN/EEF2/EGFR/ESPN/ESPNL/EZR/FAM206A/FERMT1/FERMT2/FLII/FLNA/FRG1/FSCN2/GAS7/GSN/HIP1/HIP1R/IGSF22/IQGAP2/KL…	162
GO:0005096	GTPase activator activity	230/11527	278/16916	2.17556e-08	2.61265e-06	2.22969e-06	A2M/ABR/ACAP1/ACAP2/ADAP1/ADAP2/ADGRB3/ADPRH/AGAP1/AGAP11/AGAP2/AGAP3/AGAP4/AGAP5/AGAP6/AGAP9/AGFG1/AGFG2/ALDH1A1/ALS2CL/ANKRD27/ARAP1/ARAP2/ARAP3/ARFGAP3/ARHGAP10/ARHGAP11B/ARHGAP12/ARHGAP15/ARHGAP17/ARHGAP18/ARHGAP19/ARHGAP20/ARHGAP21/ARHGAP22/ARHGAP24/ARHGAP25/ARHGAP26/ARHGAP27/ARHGAP28/ARHGAP29/ARHGAP30/ARHGAP31/ARHGAP32/ARHGAP33/ARHGAP35/ARHGAP39/ARHGAP4/ARHGAP40/ARHGAP42/ARHGAP44/ARHGAP45/A…	230
GO:0004714	transmembrane receptor protein tyrosine kinase activity	52/11527	54/16916	3.32151e-07	3.65643e-05	3.12047e-05	ALK/AXL/CSF1R/DDR1/DDR2/EGFR/EPHA1/EPHA10/EPHA2/EPHA3/EPHA4/EPHA5/EPHA6/EPHA7/EPHA8/EPHB1/EPHB2/EPHB4/EPHB6/ERBB2/ERBB3/ERBB4/FGFR1/FGFR2/FGFR3/FGFR4/FLT1/FLT3/FLT4/IGF1R/INSR/INSRR/KDR/KIT/LMTK2/LTK/MERTK/MET/MST1R/MUSK/NTRK1/NTRK2/NTRK3/PDGFRB/RET/ROR1/ROR2/ROS1/RYK/TEK/TIE1/TYRO3	52
GO:0019899	enzyme binding	274/11527	343/16916	6.52583e-07	6.63124e-05	5.65924e-05	A2M/ACAT1/ACIN1/ADORA2A/AKIRIN2/AKT1/ANK1/ANK2/ANKMY2/ANXA6/APBA3/APOA1/APP/AR/ARMT1/ARRB2/ATF7/ATG3/ATP2A2/ATP6AP2/ATXN10/AXIN1/AXIN2/BACE1/BCHE/BIRC5/BLZF1/BRCA1/BRD4/BTG1/CAD/CAPN2/CASC3/CASP2/CAT/CAV1/CBS/CBX1/CBX3/CBX4/CCAR2/CCND1/CD4/CDK19/CFTR/CNTNAP2/COPS5/COTL1/CPSF1/CREB1/CTNNB1/CTNNBL1/CYB5A/CYP2E1/DDC/DDX5/DFFB/DHCR24/DIS3L/DNM2/DVL1/DYM/DYNLL1/EGFR/EGLN1/EHHADH/EIF2AK3/EIF4E/ERN1/ESR…	274
GO:0019904	protein domain specific binding	207/11527	255/16916	1.80935e-06	0.000170725	0.0001457	ACSL3/ACTN2/AIDA/ANGEL1/ARF1/ARFIP1/ARFIP2/ARHGEF4/ARL1/ARRB2/ATN1/ATP1A1/BASP1/CALM1/CALM2/CALM3/CASP2/CBX3/CCNA2/CDK2/CENPJ/CEP250/CEP68/CHEK1/CHMP1A/CHMP2A/CHMP2B/CNOT1/CNOT9/CNTLN/CNTROB/CRB3/CTBP1/DBNL/DDC/DDX20/DDX6/DFFA/DFFB/DICER1/DIXDC1/DYNLL1/E2F4/EFS/EHD2/EPB41L5/ERCC1/ESRRA/ETV6/EZR/FAF1/FHOD1/FOXA1/FOXA2/GABRR2/GABRR3/GNAI3/GPSM2/GTF2F1/HGS/HIF1A/HIST1H4B/HIST1H4D/HIST1H4H/HIST1H4I/H…	207
GO:0031625	ubiquitin protein ligase binding	226/11527	281/16916	2.39145e-06	0.000210607	0.000179736	ABI2/ACTG1/ACVR1B/AMBRA1/ANAPC2/APC/ARIH1/ARRB1/ARRB2/ATF6/ATXN3/AURKA/AXIN1/AXIN2/BAG4/BAG5/BCL2/BECN1/BID/BLZF1/BOK/BRCA1/CACUL1/CALR/CASC3/CASP10/CASP8/CBS/CCDC50/CDKN1A/CHEK2/CKB/CUL1/CUL2/CUL3/CUL4A/CUL4B/CUL5/CUL7/CUL9/DBT/DDX58/DERL1/DET1/DLG3/DNAJA1/DNM1L/EGFR/EGR2/EIF4E2/ERBB3/ERLIN1/ERLIN2/FAF1/FAF2/FANCL/FBXO7/FBXW7/FHIT/FOXO1/FZD5/FZD6/FZD8/GABARAP/GABARAPL2/GGN/GLMN/GPI/GPR37/GRIK2/G…	226
GO:0003682	chromatin binding	295/11527	376/16916	4.79081e-06	0.000395541	0.000337563	ADNP/AJUBA/ANKRD17/APBB1/APTX/AR/ARID3A/ARID3C/ARX/ASH1L/ASXL1/ASXL2/ASXL3/ATAD2/ATAD2B/ATF2/ATF5/ATRX/AUTS2/BAHCC1/BAHD1/BARX2/BCAS3/BCL6/BEND6/BRD3/BRD4/BRIP1/CAMTA2/CBX1/CBX2/CBX4/CBX5/CCNT1/CCNT2/CDC45/CDCA5/CDK1/CDK9/CDT1/CDYL/CENPA/CENPF/CHAF1A/CHAF1B/CHD7/CHD8/CIC/CRAMP1/CREB3L1/CREBBP/CTBP2/CTNNB1/DDX1/DDX11/DHX30/DMRT1/DNAJC2/DNMT3A/DNMT3B/EBF2/EGFR/EGR2/ELK1/ELK4/EP300/EP400/ERCC6/ESR1/…	295
GO:0008022	protein C-terminus binding	153/11527	185/16916	5.13298e-06	0.000398863	0.000340397	ABL1/AGO2/AP2A1/ATXN1/ATXN2/BAIAP2/BCAM/BRCA2/CACNA1B/CAV3/CD2AP/CDK7/CENPF/CEP120/CEP135/CEP250/CIB1/CIITA/CNGA3/CNRIP1/COIL/CSK/CTBP1/CTNNB1/DAB2/DAPK3/DBNL/DLG1/DLG3/DLG4/DNM1/DST/DYNLL1/EFHC1/EML2/EP300/EPB41/ERBB2/ERCC1/ERCC2/ERCC3/ERCC4/ERCC6/EZR/FBLN1/FBLN5/FIGN/FN1/FOXN3/GPSM2/GRIP1/HIC2/HPCAL4/HRAS/HSPG2/IFT46/IFT52/ITGB3BP/JAK2/KCNK3/KPNA3/KSR1/LAMA1/LCK/LIG4/MAGI1/MAP2K1/MAPRE1/MAPRE3/…	153
GO:0017124	SH3 domain binding	107/11527	125/16916	5.86913e-06	0.000411795	0.000351434	ABI1/ABI2/ABL1/ADAM10/ADAM12/ADAM15/ADAM17/ADAM19/ADAM9/AFAP1L2/ARHGAP17/ARHGAP27/ARHGAP31/ARHGAP6/BCAR1/CASP9/CBL/CBLB/CBLC/CCDC6/CD2AP/CD3E/CIT/CRB3/CRK/CTTNBP2/CYBA/DAB2IP/DENND1A/DNAJC6/DNM1/DNM2/DOCK1/DOCK3/DOCK4/EFS/ELMO1/ELMO3/ENAH/ENKUR/EPS15/ERRFI1/ESPN/EVL/FMN1/FUT8/GRB2/GRIK5/HIP1R/ILK/INPP5D/INPP5J/ITGB1BP2/KHDRBS1/KHDRBS2/KHDRBS3/LANCL1/LRP2/LYN/MAPT/MICAL1/MVB12A/MYPN/NCKIPSD/NOXA1/…	107
GO:0003924	GTPase activity	235/11527	295/16916	5.92286e-06	0.000411795	0.000351434	ADSSL1/AGAP1/AGAP2/AGAP3/ARF1/ARF3/ARF4/ARF5/ARF6/ARFRP1/ARHGAP35/ARHGAP5/ARL1/ARL2/ARL3/ARL8A/ARL8B/ATL1/ATL2/ATL3/BMS1/CDC42/DDX3X/DIRAS1/DNAJC27/DNM1/DNM1L/DNM2/DNM3/EEF1A1/EEF1A1P5/EEF1A2/EEF2/EEFSEC/EFL1/EFTUD2/EIF2S3/EIF5/EIF5B/ERAS/GBP1/GBP2/GBP3/GBP4/GBP5/GBP7/GCH1/GFM1/GFM2/GNA11/GNA12/GNA13/GNA14/GNA15/GNAI1/GNAI3/GNAL/GNAO1/GNAQ/GNAS/GNAZ/GNB1/GNB2/GNB5/GNG10/GNG12/GNG13/GNG2/GNG4/GNG5…	235
GO:0035091	phosphatidylinositol binding	78/11527	88/16916	6.38461e-06	0.000421704	0.00035989	ARHGAP32/ARHGAP33/C8orf44-SGK3/CCDC88A/ESYT1/ESYT2/ESYT3/FCHO2/FES/HIP1/HIP1R/HS1BP3/ITPR1/ITPR2/ITPR3/MAPT/MCF2L/MITD1/MTM1/MYO1E/NOXO1/NUMA1/PARD3/PARD3B/PASK/PHF12/PIK3C2A/PIK3C2B/PIK3C2G/PITPNA/PITPNB/PITPNC1/PITPNM1/PITPNM2/PLD1/PLD2/PLEKHF1/PLEKHF2/PXK/RPS6KC1/SBF2/SEPT12/SGK3/SH3PXD2A/SH3PXD2B/SH3YL1/SNX1/SNX12/SNX13/SNX15/SNX16/SNX17/SNX2/SNX22/SNX25/SNX27/SNX29/SNX30/SNX31/SNX32/SNX33/SN…	78
GO:0044877	macromolecular complex binding	205/11527	255/16916	7.34938e-06	0.000462311	0.000394546	ABI1/ABI2/ADM2/AJAP1/ANXA6/AOC1/AP2A1/AP2B1/APBB1/APEX1/APOE/APPL1/APPL2/ARRB2/ATF1/ATM/ATP6V0D1/BAG3/BCAP31/BRK1/CARMIL2/CASP8/CAV3/CBX5/CCND1/CD2AP/CDC42BPB/CDCA5/CDK4/CDK5RAP1/CDKN1A/CEP131/CFLAR/CHMP6/CIITA/CIR1/CLTA/CNTF/COG2/CPS1/CRTAP/CRYAB/CTBP2/CTSV/CUL2/CYFIP1/DAB2IP/DCLRE1B/DDB1/DDB2/DDX39B/DEPDC5/DET1/DLG4/DLGAP1/DNM1/DNM1L/DNM2/EPCAM/EPHB1/EPHB2/ERCC5/ERCC6/ERCC8/FBLN1/FBN1/FLCN/FLT3…	205
GO:0017137	Rab GTPase binding	122/11527	145/16916	8.51469e-06	0.000511268	0.000436327	ACAP2/ADPRH/ALS2/ANKFY1/ANKRD27/ANXA2/ANXA2P2/AP1G1/AP3M1/ATP6AP1/BICD1/BICD2/BICDL1/BICDL2/CHM/CLEC16A/DENND1A/DENND1B/DMXL2/DNM1L/EHD1/ERC1/EVI5/EVI5L/EXPH5/GAS8/GDI1/GOLGA5/GRTP1/HACE1/HPS4/IFT20/KIF16B/KIF3A/LLGL1/LLGL2/MICAL1/MICALL1/MICALL2/MLPH/MOBP/MYO5A/MYO5B/MYRIP/NPC1L1/NSF/OPTN/PDE6D/PICALM/PIFO/RAB11FIP1/RAB11FIP2/RAB11FIP3/RAB11FIP4/RAB11FIP5/RAB29/RAB3GAP1/RAB3GAP2/RAB8A/RABGAP1/RA…	122
GO:0005525	GTP binding	288/11527	368/16916	8.99358e-06	0.000516544	0.000440829	ACSM1/ACSM6/ADSS/ADSSL1/AGAP1/AGAP2/AGAP3/AK3/AK4/ANXA6/ARF1/ARF3/ARF4/ARF5/ARF6/ARFIP2/ARFRP1/ARHGAP35/ARHGAP5/ARL1/ARL10/ARL13B/ARL15/ARL16/ARL2/ARL3/ARL5A/ARL5B/ARL6/ARL8A/ARL8B/ARL9/ATL1/ATL2/ATL3/BMS1/CDC42/CIITA/DAP3/DAPK1/DIRAS1/DNAJC27/DNM1/DNM1L/DNM2/DNM3/DRG1/DRG2/EEF1A1/EEF1A1P5/EEF1A2/EEF2/EEFSEC/EFL1/EFTUD2/EHD1/EHD2/EHD3/EHD4/EIF2S3/EIF5/EIF5B/ERAL1/ERAS/FPGT/GBP1/GBP2/GBP3/GBP4/GBP…	288
GO:0008094	DNA-dependent ATPase activity	36/11527	37/16916	1.23642e-05	0.000680547	0.000580793	BLM/BPTF/CCNH/CDK7/CHD6/CHD8/DDX11/DHX36/DMC1/ERCC2/ERCC3/ERCC6/GTF2H1/GTF2H2/GTF2H3/IGHMBP2/INO80/MNAT1/MSH2/MSH3/MSH4/MSH5/MSH6/RAD51/RAD51B/RAD51C/RAD51D/RBBP4/SMARCA1/SMARCA2/SMARCA4/SMARCAL1/TOP2A/TTF2/XRCC2/XRCC3	36
GO:0030165	PDZ domain binding	75/11527	85/16916	1.42405e-05	0.000752466	0.00064217	ACOX1/ACVR2A/ADAM17/ADGRB1/ARHGAP29/ARHGEF16/ATP2B1/ATP2B2/ATP2B3/ATP2B4/BAIAP2/CACNG3/CADM1/CCDC88C/CFTR/CIT/CLCN3/CRIM1/CXADR/DAPP1/DLG3/DLG4/DOCK4/DTNA/ERC1/EXOC4/F11R/FZD1/FZD3/FZD7/FZD8/GIPC1/GNG12/GNG5/GRASP/GRIA1/GRID2/GRIK2/GRIK5/KCNJ4/KIDINS220/KIF14/LIN7B/LIN7C/LLGL2/LNX1/LPAR1/MAP2K2/MPP6/NKD1/NLGN1/NSF/PDZK1/PLEKHA1/PLEKHA2/PSEN1/PTEN/RAPGEF2/RPS6KB1/SDC2/SHISA6/SHISA9/SLC22A12/SLC22A…	75
GO:0008092	cytoskeletal protein binding	67/11527	75/16916	1.57328e-05	0.000799347	0.000682179	ABI1/ACTN2/ALDOA/ALDOB/ALDOC/ANK3/ANXA2/ANXA2P2/CAPN10/CAPN2/CDH1/CDH11/CDH12/CDH13/CDH15/CDH18/CDH2/CDH20/CDH22/CDH24/CDH26/CDH3/CDH4/CDH7/CDH8/CDH9/CDHR3/CRK/DES/DLG1/DLG5/DUSP3/EPB41L4A/EPB41L4B/EPB41L5/EPPK1/FABP3/FARP1/FARP2/FCHO1/FCHO2/FRMD3/FRMD5/GAS7/LDB3/LIN7C/MYLIP/MYPN/NCKIPSD/NEBL/PACSIN1/PACSIN2/PACSIN3/PDLIM3/PKD2/PKD2L1/PSTPIP1/PSTPIP2/PTPN3/PTPN4/RPH3AL/SGIP1/SLC8A1/SORBS1/TOR1A/T…	67
GO:0003697	single-stranded DNA binding	81/11527	93/16916	2.00507e-05	0.000980998	0.000837204	ANXA1/APTX/BLM/BRCA2/C9orf84/CDC45/CNBP/CRY2/CTC1/DDX11/DHX36/DHX9/DMC1/ERCC1/ERCC4/ERCC5/FUBP1/GEN1/HMGB1/HNRNPA1/HNRNPK/HNRNPU/HSPD1/IGHMBP2/JCHAIN/LONP1/LRPPRC/MAPT/MCM10/MCM4/MCM6/MEIOB/MLH1/MSH2/MSH3/MYEF2/NABP1/NEIL3/NME1/NOL12/NUCKS1/NUP35/PMS2/POLR2D/POLR2G/POU4F1/PRIM1/PRIM2/PURA/PURB/RAD23A/RAD23B/RAD51/RAD51B/RAD51D/RAD52/RBBP8/RBMS1/RECQL4/RNF138/RPA1/RPA2/RPA3/RTF1/SAMHD1/SETMAR/SMC2…	81
GO:0000993	RNA polymerase II core binding	28/11527	28/16916	2.14377e-05	0.0010114	0.000863149	AGO1/AGO2/CCAR2/CDC73/CTR9/DHX9/ELOF1/ELP2/ELP3/ELP4/ERCC5/ESRRB/GTF2B/GTF2E1/HNRNPU/NCOA3/PAF1/PCF11/RECQL5/RPRD1B/SCAF8/SMYD2/SMYD3/SUPT4H1/URI1/UVSSA/WAC/ZNF326	28
GO:0003713	transcription coactivator activity	218/11527	275/16916	2.35226e-05	0.00107149	0.000914436	ABT1/ACTL6B/AIP/APEX1/ARID1A/ARID1B/ARID5B/ARL2BP/ARNT/ASXL1/ATF2/ATF6/ATXN7L3/BCL9/BCL9L/BIRC2/BRCA1/BRD7/BRDT/CARM1/CBFB/CCAR1/CD3D/CDK7/CEBPA/CIITA/COPS5/CREBBP/CTBP2/CTNNB1/DDX17/DHX9/DR1/E4F1/ECD/EDF1/ELF3/EP300/ESR2/ESRRB/FAM129B/FHL2/FUS/GABPA/GATA3/GATA4/GMEB1/GMEB2/GRIP1/GTF2A1/GTF2A2/GTF2F1/HCFC1/HCFC2/HINFP/HIPK2/HSF2/HTATIP2/IL31RA/ING4/JADE1/JMJD6/JMY/JUN/JUNB/JUND/JUP/KAT2B/KAT5/KAT…	218
GO:0005089	Rho guanyl-nucleotide exchange factor activity	65/11527	73/16916	2.7317e-05	0.00120286	0.00102655	ABR/AKAP13/ARHGEF1/ARHGEF10L/ARHGEF11/ARHGEF12/ARHGEF16/ARHGEF17/ARHGEF18/ARHGEF19/ARHGEF2/ARHGEF25/ARHGEF28/ARHGEF3/ARHGEF33/ARHGEF37/ARHGEF38/ARHGEF4/ARHGEF40/ARHGEF6/ARHGEF7/ARHGEF9/BCR/DNMBP/DOCK1/DOCK11/ECT2/ECT2L/EPS8L1/EPS8L2/FARP1/FARP2/FGD1/FGD3/FGD4/FGD5/FGD6/GNA13/ITSN1/ITSN2/KALRN/MCF2/MCF2L/MCF2L2/NET1/NGEF/OBSCN/PLEKHG1/PLEKHG2/PLEKHG3/PLEKHG4B/PLEKHG5/PLEKHG7/PREX1/RASGRF1/RASGRF2/…	65
GO:0042393	histone binding	102/11527	121/16916	3.93368e-05	0.00167625	0.00143055	ANP32A/ANP32B/ANP32C/ANP32E/APBB1/ASF1B/ATAD2/ATAD2B/ATRX/BAZ1B/BAZ2A/BCAS3/BRD1/BRD7/BRDT/CHAF1B/CHD2/CHD8/CKS1B/CTCFL/CTSL/DEK/DNAJC2/DPF1/DPF2/DPF3/GLYR1/HAT1/HINFP/HJURP/HPF1/INO80/IPO7/IPO9/JAK2/KAT5/KAT6A/KAT6B/KAT7/KAT8/KDM1B/KDM5A/KDM5B/KMT2C/KMT2D/L3MBTL1/L3MBTL2/LEF1/MCM2/MLLT10/MLLT3/MYSM1/NASP/NCAPD2/NCAPD3/NOC2L/NPM1/NPM2/NPM3/PARP9/PHF10/PHF6/PIH1D1/PKN1/PRKCB/PRMT6/PRMT7/PWWP2A/PYG…	102
GO:0004177	aminopeptidase activity	26/11527	26/16916	4.62358e-05	0.00190867	0.0016289	ANPEP/BLMH/C9orf3/CTSH/CTSV/DNPEP/DPP9/ENPEP/ERAP1/ERAP2/LAP3/LNPEP/LTA4H/METAP1/METAP1D/METAP2/NPEPL1/NPEPPS/PEPD/PHEX/RNPEP/TPP2/TRHDE/XPNPEP1/XPNPEP2/XPNPEP3	26
GO:0019003	GDP binding	55/11527	61/16916	4.9898e-05	0.00199743	0.00170465	ARF1/ARL3/ARL8B/DYNC1LI1/GBP1/GNAI1/GNAI3/HRAS/KRAS/MIEF1/PCK1/PRPS2/RAB10/RAB11B/RAB12/RAB14/RAB17/RAB18/RAB21/RAB22A/RAB27A/RAB27B/RAB28/RAB29/RAB2A/RAB31/RAB35/RAB3B/RAB40C/RAB4A/RAB5A/RAB5B/RAB5C/RAB7A/RAB8A/RAB8B/RAB9B/RALA/RALB/RAP1B/RAP2A/RAP2C/RASEF/RERG/RHEB/RHOA/RHOB/RRAGC/RRAGD/RRAS/SEPT12/SRP54/SUCLG1/SUCLG2/TRIM23	55
GO:0003729	mRNA binding	122/11527	149/16916	0.000112134	0.00435673	0.00371812	ADARB1/AQR/ARC/C1QBP/CALR/CELF1/CELF2/CELF3/CELF4/CELF5/CPSF6/CSTF2/CSTF3/DCP1A/DCP1B/DENR/DHFR/DHX33/DHX9/EDC3/EIF3A/EIF4A3/EIF4ENIF1/EIF4G1/EIF4G2/EIF4G3/ELAVL1/ESRP1/FMR1/FXR1/FXR2/FYTTD1/G3BP1/G3BP2/GRSF1/HNRNPA0/HNRNPA1/HNRNPA2B1/HNRNPA3/HNRNPAB/HNRNPD/HNRNPLL/HNRNPM/IGF2BP1/JAKMIP1/JRK/LUC7L/LUC7L2/LUC7L3/MBD2/MECP2/METTL14/METTL3/MRPL13/MYEF2/NCBP1/NCBP2/NCBP3/NOCT/NPPA-AS1/NSRP1/NUDT16/NU…	122
GO:0019903	protein phosphatase binding	70/11527	81/16916	0.000128967	0.00486757	0.00415408	ANAPC4/ANAPC5/ANAPC7/ANK1/AP3B1/BAD/CD22/CDC27/CDH2/CEACAM1/CSF1R/CSK/CTNNB1/DLG3/DLG4/EGFR/EIF2AK3/ERBB2/FBXL2/FLT4/GRB2/GTF2F1/HSP90B1/IKBKE/IQGAP1/IRS2/ITGA1/JAK1/JAK3/JUP/KCNN4/KIF3A/KIFAP3/LCK/MAP2K7/MAP3K5/MAPK14/MET/MTMR3/MTMR4/MTMR9/MVP/NEK2/PARD3/PIK3R1/PPARG/PPME1/PPP1R3F/PPP6R1/PPP6R3/PTK2/PTPRT/PXN/RACK1/ROS1/RPA2/SHOC2/SIRPA/SKAP1/SNX3/STAT3/STAT6/STX17/STYXL1/TBK1/TP53/TRAF2/TRAF3/V…	70
GO:0030507	spectrin binding	27/11527	28/16916	0.000302723	0.0111082	0.00948	ADD1/ADD2/ADD3/ANK1/ANK2/ANK3/CAMSAP1/CAMSAP2/CAMSAP3/DCTN2/DMTN/DYNC1I1/EPB41/EPB41L2/GBP1/GNB1/KIF3A/MYO10/MYO7A/PDE6G/PTPRC/PTPRN/SLC26A5/SPTBN4/SPTBN5/USH1C/USH1G	27
GO:0016301	kinase activity	66/11527	77/16916	0.000340013	0.0118199	0.0100874	ABL1/AKT1/BCKDK/BCR/CAMK2A/CDK5/CDK7/CDK9/CDKL5/CHEK1/CHEK2/CIITA/COL4A3BP/CSK/CSNK1A1/CSNK2A1/DGKA/DGKE/DGKZ/EPHA4/FAM20B/FN3KRP/GSK3B/HMGXB3/IRAK1/LCK/LRRK2/LYN/MAP3K14/MAPK1/MAPK8/MASTL/MTOR/NEK1/PDPK1/PI4KA/PIK3C3/PIK3CA/PIK3CB/PIK3CD/PIK3CG/PINK1/PKLR/PKM/PKN2/PLK1/PMS2P1/PRKACB/PRKD1/PRKD3/PRPS2/PSTK/RAF1/RPS6KA1/RPS6KA2/RPS6KA3/RPS6KA6/RPS6KB1/SGMS1/SGMS2/SRC/STK39/TAF1/TAOK1/TPK1/WEE1	66
GO:0051117	ATPase binding	66/11527	77/16916	0.000340013	0.0118199	0.0100874	ABCA1/ADCY10/ALDOB/ANK1/ANK2/AR/ATP1B2/ATP1B3/ATP6V0A1/ATP6V0A2/ATP6V0A4/ATP6V1E1/ATP6V1G1/ATXN3/BBC3/BRSK2/CAV1/CHMP4A/CLPP/DERL1/DNAJB1/DNAJC10/ESR1/EZR/FBL/FXYD7/GABARAPL2/LCK/METTL21A/NKAIN1/NOP58/NR1H2/NSFL1C/NUFIP1/PDE4D/PEX26/PGR/PIH1D1/PKD2/PLN/PTPN3/RAB3A/RAB4A/RAC1/RALA/RALB/RDX/RUVBL1/RUVBL2/S100A1/SLC26A9/SNTA1/SNU13/SNX10/SYVN1/TAF9/TCIRG1/TOR1AIP1/TOR1AIP2/TRPC5/TRPC6/UBE4B/UBXN1/US…	66
GO:0003690	double-stranded DNA binding	79/11527	94/16916	0.000357052	0.012094	0.0103213	AFF1/AFF3/AFF4/AIM2/AKAP8/APTX/CGGBP1/CRY1/DDX11/DDX58/DDX60/DHX9/DMC1/EGFR/ERCC5/EXO1/FEN1/GEN1/HIST1H1B/HIST1H1C/HLF/HMGB1/HMGB3/HNRNPU/IFI16/IFIT5/KIN/KLF6/LSM14A/MAPT/MAU2/MCM10/MEN1/MND1/MSH2/MSH6/MTERF1/MTERF2/MTERF3/MTERF4/NEIL3/NTHL1/NUCKS1/PCBP3/PCID2/PNKP/POLR3F/PPARG/PQBP1/PRKDC/PURA/PURB/PURG/RAD51/RAD51B/RBBP8/RBMS1/RFC1/RPA2/RXRA/SAFB/SATB1/SETMAR/SMAD2/SP1/STAT1/TARDBP/TDG/TDP1/TOP…	79
GO:0008134	transcription factor binding	250/11527	326/16916	0.000381596	0.012577	0.0107335	ADD1/AIP/APBB1/APBB2/AR/ARHGEF2/ARID5A/ARNT/ARRB1/ATF7/ATG7/BCAS3/BCL2/BCL3/BCOR/BHLHE41/BPTF/BRD7/C1QBP/CAMTA2/CCND1/CCNT1/CD34/CDK12/CDK13/CDK9/CEBPA/CEBPG/CENPF/CNOT7/CREBBP/CSDC2/CTBP1/CTNNB1/DACT2/DDX3X/DNMT3A/DR1/DRAP1/DRG1/E2F2/E2F3/E2F4/E2F5/E2F6/E2F7/E2F8/ELMSAN1/ENPP2/EP300/EPAS1/ERCC3/ESR1/ESRRB/ETS1/EYA2/FHL2/FLNA/FOSB/FOXA1/FOXA2/FOXO1/FOXO3/FOXO4/FOXO6/GATA3/GATA4/GCM1/GLI2/GPX3/GTF…	250
GO:0002039	p53 binding	55/11527	63/16916	0.000390355	0.012577	0.0107335	BANP/BCL2L12/BLM/BRD4/BRD7/CDK5/CHD8/CREBBP/DUSP26/EEF2/EHMT1/EP300/GATA1/GSK3B/HDAC1/HIF1A/HSPD1/HTT/KDM1A/KMT5A/MAPKAPK5/MDM2/MSX1/MUC1/NTRK3/NUAK1/PLK3/PPP1R13B/PTTG1IP/RCHY1/RFFL/RFWD3/RNF125/RNF20/RNF34/SETD7/SMARCA4/SMARCB1/SMYD2/STK11/TAF1/TAF3/TAF9/TEP1/TP53/TP53BP1/TP53BP2/TP63/TP73/TRIM24/TRIM29/USP10/USP7/ZNF385A/ZNF385B	55
GO:0017048	Rho GTPase binding	31/11527	33/16916	0.000415562	0.0130704	0.0111546	AKAP13/ARHGEF16/ARHGEF2/CDC42BPB/CDC42SE1/CDC42SE2/CIT/DAAM1/DAAM2/DAPK3/DIAPH1/DIAPH2/DIAPH3/FLNA/FMNL2/FMNL3/INF2/IQGAP2/IQGAP3/KIF3B/LRRK2/MYO9B/PARD6G/PFN1/PPP6R1/RHOH/ROCK2/SIKE1/STRIP1/STRN3/YBX3	31
GO:0043130	ubiquitin binding	61/11527	71/16916	0.000498522	0.0151339	0.0129156	AUP1/BIRC2/BUB3/C6orf106/CKS1B/DDI2/DNAJB2/FAAP20/FAF1/FAF2/FBXO7/FBXW7/HDAC6/HSPB1/MARCH7/MARK4/MDM2/MVB12A/NBR1/NEDD4/NPLOC4/NSFL1C/NUP62/OTUB1/PLAA/RAD23A/RAD23B/RAE1/RBCK1/RNF168/RNF31/RNF8/SHARPIN/SIRT2/SMAD3/SPRTN/SQSTM1/TNFAIP3/TOLLIP/TOM1L1/TOP2A/TP53INP2/TSG101/UBAP1/UBE2A/UBE2L6/UBE2N/UBR5/UBXN1/UBXN11/UBXN2A/UBXN7/UCHL3/USP13/USP16/USP25/USP5/VPS28/VPS36/WDR48/WDR92	61
GO:0003684	damaged DNA binding	54/11527	62/16916	0.000504081	0.0151339	0.0129156	APEX1/APTX/AUNIP/BRCA1/CREBBP/CRY2/CUL4B/DCLRE1A/DCLRE1B/DCLRE1C/DDB1/DDB2/EP300/ERCC1/ERCC2/ERCC3/ERCC4/FANCG/FEN1/GTF2H3/HMGB1/MPG/MSH2/MSH3/MSH4/MSH5/MSH6/NBN/NEIL1/NEIL3/OGG1/PNKP/POLD1/POLH/POLI/POLK/POLQ/RAD1/RAD18/RAD23A/RAD23B/RBBP8/REV1/RPA1/RPA2/RPA3/RPS3/TDG/TP53BP1/TP63/XPA/XPC/XRCC5/XRCC6	54
GO:0003725	double-stranded RNA binding	60/11527	70/16916	0.000633901	0.0182841	0.015604	ACTN1/ADAR/ADARB1/ADARB2/AGO1/AGO2/AGO3/AGO4/APTX/CLTC/DDX1/DDX21/DDX58/DDX60/DGCR8/DHX15/DHX30/DHX33/DHX36/DHX9/DICER1/DROSHA/DUS2/EIF2AK2/ELAVL1/HMGB1/HNRNPU/HSP90AB1/HSPD1/IFIH1/ILF2/ILF3/LRRFIP1/LSM14A/MBNL1/MSN/MTDH/MYH4/OAS3/OASL/PRKRA/PRKRIP1/RC3H1/RC3H2/RFTN1/SLC3A2/STAU1/STAU2/STRBP/SUPV3L1/TFRC/TLR3/TLR7/TUBA1B/TUBB4B/VIM/YRDC/ZFR/ZFR2/ZNF346	60
GO:0018024	histone-lysine N-methyltransferase activity	34/11527	37/16916	0.000650531	0.0182841	0.015604	ASH1L/ASH2L/DOT1L/DPY30/EHMT1/EZH1/EZH2/KMT2A/KMT2B/KMT2C/KMT2D/KMT2E/KMT5A/KMT5B/KMT5C/MECOM/MEN1/NSD1/PRDM16/PRDM2/PRDM6/PRDM9/RBBP5/SETD1A/SETD1B/SETD2/SETD3/SETD7/SETDB1/SETDB2/SMYD1/SMYD2/SMYD3/SUV39H2	34
GO:0061631	ubiquitin conjugating enzyme activity	34/11527	37/16916	0.000650531	0.0182841	0.015604	BIRC6/CDC34/TAF1/UBE2A/UBE2B/UBE2C/UBE2D1/UBE2D2/UBE2D3/UBE2D4/UBE2E1/UBE2E2/UBE2E3/UBE2G1/UBE2G2/UBE2H/UBE2J1/UBE2J2/UBE2K/UBE2L3/UBE2L6/UBE2N/UBE2O/UBE2Q1/UBE2Q2/UBE2QL1/UBE2R2/UBE2T/UBE2V1/UBE2V2/UBE2W/UBE2Z/UBE3B/UBE3C	34
GO:0036459	thiol-dependent ubiquitinyl hydrolase activity	56/11527	65/16916	0.000730973	0.020117	0.0171683	ALG13/ATXN3/ATXN7/CYLD/DESI2/JOSD1/JOSD2/MYSM1/OTUD3/OTUD6B/OTUD7B/PSMD14/TADA2B/TADA3/TAF10/TAF9B/TNFAIP3/TRRAP/UCHL3/USP1/USP10/USP12/USP13/USP14/USP15/USP16/USP18/USP19/USP2/USP20/USP21/USP22/USP24/USP25/USP26/USP28/USP3/USP30/USP33/USP34/USP37/USP39/USP4/USP42/USP43/USP44/USP46/USP47/USP49/USP5/USP54/USP7/USP9X/WDR20/WDR48/ZRANB1	56
GO:0035255	ionotropic glutamate receptor binding	29/11527	31/16916	0.000796239	0.0212022	0.0180944	CACNG2/CACNG3/CACNG4/CANX/DLG1/DLG2/DLG3/DLG4/DRD2/FLOT2/FUS/GNAS/LRRC7/NEDD4/NETO1/NETO2/NSF/OPHN1/PTEN/RAB4A/RAPSN/SCRIB/SHANK1/SHANK2/SHANK3/SHISA6/SHISA7/SQSTM1/SYNJ2BP	29
GO:0017112	Rab guanyl-nucleotide exchange factor activity	45/11527	51/16916	0.000802506	0.0212022	0.0180944	ALS2/ALS2CL/ANKRD27/DENND1A/DENND1B/DENND2A/DENND2C/DENND3/DENND4A/DENND4B/DENND4C/DENND5A/DENND5B/DENND6A/DENND6B/GAPVD1/MADD/RAB3GAP1/RAB3GAP2/RAB3IL1/RAB3IP/RABGEF1/RGP1/RIC1/RIN1/RIN2/RIN3/SBF1/SBF2/SMCR8/ST5/TRAPPC10/TRAPPC11/TRAPPC12/TRAPPC13/TRAPPC2/TRAPPC2L/TRAPPC4/TRAPPC5/TRAPPC6A/TRAPPC6B/TRAPPC8/TRAPPC9/WDR41/YWHAE	45
GO:0045503	dynein light chain binding	24/11527	25/16916	0.000863137	0.0223569	0.0190799	DNAH1/DNAH10/DNAH11/DNAH14/DNAH17/DNAH2/DNAH3/DNAH5/DNAH6/DNAH7/DNAH8/DNAH9/DNAI1/DNAI2/DNHD1/DYNC1H1/DYNC1I1/DYNC1I2/DYNC2H1/HOOK3/WDR34/WDR60/WDR63/WDR78	24
GO:0019894	kinesin binding	37/11527	41/16916	0.000896501	0.0227746	0.0194363	ACTB/AP1AR/AP1G1/ATCAY/CLSTN1/CROCC/DCDC2/DCP1A/IFT88/JAKMIP1/KCNC1/KIF18B/KIF1B/KIF1BP/KIF5A/KIFAP3/KLC2/KLC3/KTN1/LRP8/MAPK8IP1/MAPK8IP2/MAPK8IP3/NEK6/NUP62/PIFO/PLEKHM2/PRC1/RAB29/SHTN1/SNCA/SPAG9/SPTBN5/SYBU/TOR1A/TRAK2/TTBK2	37
GO:0008013	beta-catenin binding	68/11527	81/16916	0.000972892	0.0235728	0.0201175	AJAP1/AMER1/APC/APC2/AR/ASH2L/AXIN1/AXIN2/BCL9/BCL9L/BTRC/CARM1/CBY1/CD2AP/CDH1/CDH2/CDH26/CHD8/CTNNA1/CTNNA3/CTNNBIP1/CTNND2/CXADR/DACT1/DACT2/DACT3/DLG5/DVL1/DVL3/EP300/ESR1/FOXO1/FOXO3/FOXO4/GLI3/GRIP1/GSK3B/HDAC6/KANK1/KDM6B/LEF1/LZIC/MED12/MED12L/NR4A2/NUMB/PIN1/PSEN1/PTPRJ/PTPRT/PTPRU/PXN/RORA/RUVBL2/SETD1A/SHROOM2/SKP1/SLC9A3R2/SMAD3/SMAD7/SUFU/TAX1BP3/TBL1X/TBL1XR1/TCF7L1/TCF7L2/TRPC4/VCL	68
GO:0004653	polypeptide N-acetylgalactosaminyltransferase activity	18/11527	18/16916	0.000999303	0.0235728	0.0201175	GALNT1/GALNT10/GALNT11/GALNT12/GALNT13/GALNT14/GALNT15/GALNT16/GALNT18/GALNT2/GALNT3/GALNT4/GALNT5/GALNT6/GALNT7/GALNT8/GALNT9/GALNTL6	18
GO:0008569	ATP-dependent microtubule motor activity, minus-end-directed	18/11527	18/16916	0.000999303	0.0235728	0.0201175	DNAH1/DNAH10/DNAH11/DNAH14/DNAH17/DNAH2/DNAH3/DNAH5/DNAH6/DNAH7/DNAH8/DNAH9/DNHD1/DYNC1H1/DYNC2H1/DYNC2LI1/KIF25/KIFC3	18
GO:0016409	palmitoyltransferase activity	18/11527	18/16916	0.000999303	0.0235728	0.0201175	HHAT/ZDHHC1/ZDHHC12/ZDHHC13/ZDHHC14/ZDHHC15/ZDHHC16/ZDHHC17/ZDHHC18/ZDHHC2/ZDHHC20/ZDHHC21/ZDHHC3/ZDHHC5/ZDHHC6/ZDHHC7/ZDHHC8/ZDHHC9	18
GO:0001784	phosphotyrosine residue binding	36/11527	40/16916	0.00119609	0.0277199	0.0236567	ABL1/ABL2/CBL/CBLB/CBLC/CRK/CRKL/GRB2/HCK/IRS1/LCK/LDLRAP1/MAPK1/NCK2/PIK3R1/PIK3R3/PLCG2/PTPN11/PTPN3/PTPN5/PTPN6/RASA1/SAMSN1/SH3BP2/SHB/SHC1/SHC3/SHD/SHE/SHF/STAP1/SYK/VAV1/VAV2/YES1/ZAP70	36
GO:0005262	calcium channel activity	57/11527	67/16916	0.00128669	0.0293055	0.0250099	ANXA2/ANXA2P2/ANXA6/CACNA1A/CACNA1B/CACNA1D/CACNA1E/CACNB2/CACNB4/CACNG2/CACNG4/CATSPER2/CHRNA10/CHRNA9/CUL5/GPM6A/GRIN1/GRIN3A/GRIN3B/MCOLN2/MCOLN3/MCU/PANX1/PDE2A/PKD1/PKD1L2/PKD1L3/PKD2/PKD2L1/PKD2L2/PSEN1/RYR1/RYR2/SLC24A1/SLC24A2/SLC24A3/SLC24A4/TMCO1/TMEM37/TRPA1/TRPC1/TRPC3/TRPC4/TRPC4AP/TRPC5/TRPC6/TRPC7/TRPM2/TRPM3/TRPM4/TRPM6/TRPM7/TRPM8/TRPV1/TRPV2/TRPV3/TRPV4	57
GO:0009055	electron carrier activity	63/11527	75/16916	0.00144378	0.031751	0.0270969	ADH5/AKR1A1/AKR1C4/AKR7A2/AKR7A3/ALDH2/ALDH4A1/AOX1/ASPH/CIAPIN1/COX11/COX5A/CYBA/CYP19A1/DEGS1/DHRS3/DLD/DMGDH/ETFA/ETFB/ETFDH/FDX1/FDX2/GLDC/GLRX/GLRX2/GLRX3/GLRX5/GPX2/GRXCR1/GSR/HSD17B6/IDO1/LOXL2/MAOB/ME1/ME2/NCF2/NDUFA12/NDUFAF2/NDUFS1/NDUFS2/NDUFS6/NDUFV2/NOX4/NQO1/NQO2/P4HA2/PHGDH/POR/PTGES2/QDPR/SDHA/SDHB/SDHC/SDHD/SRD5A1/TXNRD1/TXNRD2/TXNRD3/UGDH/UQCR11/XDH	63
GO:0031489	myosin V binding	17/11527	17/16916	0.00146718	0.031751	0.0270969	FUS/NPC1L1/RAB10/RAB11A/RAB11B/RAB14/RAB25/RAB27A/RAB27B/RAB39B/RAB3A/RAB3B/RAB3C/RAB3D/RAB6A/RAB6B/RAB8A	17
GO:0051010	microtubule plus-end binding	17/11527	17/16916	0.00146718	0.031751	0.0270969	APC/CKAP5/CLASP1/CLASP2/CLIP1/CLIP2/DST/KIF18A/KIF2C/MAPRE1/MAPRE2/MAPRE3/NUMA1/PAFAH1B1/SKAP1/STIM1/TTBK2	17
GO:0004003	ATP-dependent DNA helicase activity	27/11527	29/16916	0.00151424	0.031751	0.0270969	BLM/BRIP1/CHD1/CHD1L/CHD2/CHD3/CHD4/DDX11/DDX12P/DDX3X/DHX30/DHX36/DHX9/ERCC2/ERCC3/G3BP1/MCM4/MCM6/NBN/RAD50/RECQL/RTEL1/RUVBL1/RUVBL2/WRN/XRCC5/XRCC6	27
GO:0051959	dynein light intermediate chain binding	27/11527	29/16916	0.00151424	0.031751	0.0270969	BICD2/CCDC88A/CCDC88B/CCDC88C/DNAH1/DNAH10/DNAH11/DNAH14/DNAH17/DNAH2/DNAH3/DNAH5/DNAH6/DNAH7/DNAH8/DNAH9/DNHD1/DYNC1H1/DYNC2H1/DYNLL1/HOOK1/HOOK2/HOOK3/RAB11FIP3/RILP/RILPL1/RILPL2	27
GO:0005085	guanyl-nucleotide exchange factor activity	96/11527	119/16916	0.00155999	0.0318649	0.0271942	ABR/AKAP13/ALS2/ANKRD27/ARFGEF1/ARFGEF2/ARHGEF1/ARHGEF10L/ARHGEF11/ARHGEF12/ARHGEF16/ARHGEF17/ARHGEF18/ARHGEF19/ARHGEF2/ARHGEF28/ARHGEF3/ARHGEF4/ARHGEF6/ARHGEF7/ARHGEF9/BCAR3/DIS3/DOCK1/DOCK10/DOCK11/DOCK4/DOCK5/DOCK6/DOCK7/DOCK8/DOCK9/ECT2/EIF2B3/EIF2B4/ELMO1/FGD1/FGD3/FGD4/FGD5/FGD6/FLCN/FNIP1/GAPVD1/GBF1/GDPGP1/GNA13/HERC2/HPS4/ITSN1/KALRN/LAMTOR1/MCF2/MCF2L/MON1A/MYCBP2/NET1/NGEF/OBSCN/PLCE1/…	96
GO:0048365	Rac GTPase binding	46/11527	53/16916	0.00157012	0.0318649	0.0271942	ABI2/ARFIP2/ARHGAP17/ARHGAP4/ARHGAP44/ARHGDIA/ARHGEF2/ATP7A/BRK1/CAV1/CDKL5/CORO1C/CYFIP1/DOCK4/DOCK7/DVL1/DVL3/EPS8/FLNA/HACE1/IQGAP1/IQGAP2/ITPKA/MTSS1L/NCF2/NCKAP1/NOX1/NOXA1/OCRL/PAK1/PAK2/PAK3/PAK4/PAK5/PKN1/RALBP1/RCC2/SH3BP1/SOD1/SRGAP1/SRGAP2/SRGAP2B/SRGAP2C/SRGAP3/WAS/WASF1	46
GO:0030276	clathrin binding	35/11527	39/16916	0.00159204	0.0318649	0.0271942	AFTPH/AP1B1/AP2B1/AP4B1/BIN1/CLINT1/DNAJC6/DNER/DNM1L/GAK/HIP1/HIP1R/LDLRAP1/LRRK2/NCALD/PICALM/SCLT1/SMAP1/SNAP91/SYT1/SYT10/SYT11/SYT12/SYT13/SYT17/SYT2/SYT5/SYT6/SYT7/SYT9/TOM1/TOM1L1/TOM1L2/TRPC5/TRPC6	35
GO:0000049	tRNA binding	49/11527	57/16916	0.00175168	0.0345369	0.0294745	AARS/AIMP1/ALKBH1/ALKBH8/CARS/CTU2/DARS2/DTD1/DTD2/EARS2/EEF1A1/EEFSEC/EIF2A/EIF2AK4/FARS2/FARSA/IARS/IARS2/IFIT5/IGHMBP2/KARS/MARS/METTL1/MRPS27/NEMF/NSUN2/NSUN3/NSUN6/PSTK/PTCD1/PUS1/RARS/SEPSECS/SLFN13/SSB/TARS/TERT/TRMT10A/TRMT10C/TRMT11/TRMT1L/TRMU/TRNT1/TYW5/XPO5/XPOT/YARS/YARS2/YRDC	49
GO:0004386	helicase activity	62/11527	74/16916	0.00179753	0.0349196	0.0298011	AQR/ATRX/BLM/BTAF1/CHD3/CHD5/CHD6/CHD7/CHD9/DDX11/DDX19A/DDX19B/DDX28/DDX31/DDX39A/DDX41/DDX42/DDX46/DDX47/DDX50/DDX52/DDX55/DDX58/DDX59/DDX6/DDX60/DDX60L/DICER1/DNA2/EIF4B/EIF4H/EP400/ERCC3/ERCC6L/ERCC6L2/FANCM/GTF2F2/HELLS/HELQ/HELZ/HFM1/HLTF/IFIH1/MCM2/MCM5/MCM8/NAV2/RAD54L/RAD54L2/RECQL4/SHPRH/SMARCA1/SMARCA2/SMARCA4/SMARCAD1/SMARCAL1/SRCAP/SUPV3L1/TDRD12/TTF2/UPF1/WRN	62
GO:0046332	SMAD binding	45/11527	52/16916	0.00201859	0.0385151	0.0328696	ACVR1/ACVR1B/ACVR1C/ACVR2A/ACVR2B/AMHR2/AXIN1/BMP2/BMPR1A/BMPR1B/BMPR2/COL1A2/COL3A1/COL5A2/CREB3L1/CTNNB1/DAB2/DDX5/DROSHA/EID2/FLNA/HIPK2/HMGA2/IPO7/MAGI2/MEF2A/PML/PRDM16/PURA/PURB/RANBP3L/RNF111/SKI/SKIL/SMAD2/SMURF2/SNW1/TCF12/TGFBR1/TGFBR2/TGFBR3/TGFBRAP1/USP15/YY1/ZBTB7A	45
GO:0016887	ATPase activity	131/11527	167/16916	0.00204092	0.0385151	0.0328696	ABCA1/ABCA2/ABCA4/ABCA7/ABCC1/ABCD3/ABCE1/ABCF2/ABCG5/ABCG8/ACIN1/AK6/ASNA1/ATAD1/ATAD2/ATAD2B/ATF7IP/ATP13A2/ATP13A3/ATP6V1H/BLM/C9orf84/CARNS1/CENPE/CFTR/CHD1L/CLPB/CLPX/DDX39A/DDX39B/DDX3X/DHX9/DNA2/DNAH12/ERCC3/FIGN/FIGNL1/HLTF/HSP90AA1/HSPA13/HSPA6/HSPA9/HSPD1/IDE/INO80/KATNA1/KATNAL1/KATNAL2/KIF11/KIF13A/KIF13B/KIF14/KIF15/KIF16B/KIF17/KIF18A/KIF18B/KIF19/KIF1A/KIF1B/KIF1C/KIF20A/KIF20B/KIF…	131
GO:0051020	GTPase binding	30/11527	33/16916	0.00217747	0.0405133	0.0345748	AIMP1/AMBRA1/ATG14/ATG16L1/BECN1/BNIP3/CLTA/ENO1/EPRS/FLNA/FNBP1L/GNB1/GNB2/GOLGA4/HSP90AA1/IARS/LAMTOR1/LCP1/MARCH5/POU4F1/PPP1R9A/PREB/PTPRN/RASA1/RRAGB/RRAGC/RRAGD/SH3GL1/SPTBN1/YBX1	30
GO:0070006	metalloaminopeptidase activity	21/11527	22/16916	0.00243034	0.04459	0.038054	ANPEP/C9orf3/DNPEP/ENPEP/ERAP1/ERAP2/LNPEP/LTA4H/LVRN/METAP1/METAP1D/METAP2/MMP14/MMP16/MMP17/NPEPPS/RNPEPL1/TRHDE/XPNPEP1/XPNPEP2/XPNPEP3	21
GO:0044325	ion channel binding	99/11527	124/16916	0.00252656	0.0455932	0.0389101	ABCC8/ABCC9/ACTN1/ACTN2/ACTN3/ACTN4/AKAP6/AKAP9/ANK1/ANK2/ANK3/AP2M1/ARRB1/BAK1/CALM1/CALM2/CALM3/CAMK2D/CAV1/CAV3/CHERP/CIB1/CTNNB1/DIAPH1/DLG1/DPP10/FGF12/FGF13/FHL1/FKBP1B/FLNA/FMR1/FXYD1/FYN/GOPC/GPD1L/HAP1/HERPUD1/HOMER1/HSP90AB1/HTT/ID2/KCNAB1/KCNB1/KCNC1/KCND3/KCNE3/KCNE4/KCNH1/KCNH5/KCNIP2/KCNIP3/KCNQ1/LRRK2/LYN/NEDD4L/NOS1/NPTN/PACS1/PACS2/PANX1/PDE4B/PDE4D/PKD1/PKD2/PKP2/PPP1R9A/PRKCSH/…	99
GO:0030374	ligand-dependent nuclear receptor transcription coactivator activity	54/11527	64/16916	0.00255876	0.0455932	0.0389101	ACTN1/ACTN4/ATXN7L3/BUD31/CARM1/CCAR1/CCAR2/CCDC62/DCAF6/FGF2/GLMP/KDM1A/MED1/MED12/MED13/MED14/MED17/MED24/MED4/NCOA1/NCOA2/NCOA3/NCOA6/NCOA7/NR1D2/NR1H2/NR1H3/NR1H4/NR1I2/PKN1/PPARA/PPARD/PPARG/PPARGC1A/PPARGC1B/PPRC1/PRKCB/PSMC3IP/RARA/RARB/RARG/RBM14/SLC30A9/SRA1/SS18/TADA3/THRA/THRAP3/THRB/TRERF1/TSG101/USP22/VDR/WDR77	54
GO:0030971	receptor tyrosine kinase binding	44/11527	51/16916	0.00258856	0.0455932	0.0389101	ANGPT1/ANGPT2/ANGPT4/ANXA5/ARHGEF16/CBL/CBLB/CBLC/CPNE3/DAZAP2/DOCK4/DUSP3/EIF3A/FIZ1/FLT3LG/FNTA/GAS6/GRB14/LRP4/MAP3K7/MYOC/NCK1/NRG1/NRG3/PITPNM1/PITPNM2/PITPNM3/PLCG1/PTPN1/PTPN11/PTPN14/PTPN2/RACK1/RNF41/SHC1/SHC2/SHC3/SHC4/SOCS5/SQSTM1/TIAM1/TP53/YWHAG/ZPR1	44
GO:0003712	transcription cofactor activity	57/11527	68/16916	0.00267664	0.0465242	0.0397047	BTG1/CNOT2/CREB1/DDX1/DHX9/ELK4/HMGA2/IRF3/KAT2B/LDB2/LPXN/MAX/MED1/MED12/MED13/MED13L/MED14/MED15/MED17/MED18/MED19/MED22/MED24/MED26/MED4/MED8/MED9/MEIS2/MUC1/MXD1/NFE2L1/NMI/NRG1/NSD1/PIR/POU2AF1/PPARGC1A/PPARGC1B/PTPN14/RALY/RBM14/RFXANK/SLC26A3/SMAD3/SMAD4/SND1/SUPT20H/SUPT3H/TADA2A/TAF13/TDG/TFB2M/TFDP2/THRAP3/TP53BP1/TRERF1/TRRAP	57
GO:0030145	manganese ion binding	47/11527	55/16916	0.00283529	0.0486418	0.0415119	ABL1/ABL2/ADCY10/ADCY2/ARG1/ARG2/ATP13A2/B4GALT1/DCP2/DYRK2/EXTL2/FAM20C/FEN1/GALNT1/GALNT2/GALNT3/HMGCL/IMPA1/LAP3/LARGE1/ME1/MPPE1/MTPAP/NEK4/NPEPL1/NUDT16/NUDT7/PAPOLA/PCK1/PCK2/PEPD/POMGNT1/PPEF1/PPEF2/PPM1A/PPM1B/PPM1M/PRIMPOL/PRKACA/SLC11A2/SOD2/TDP2/WRN/XPNPEP1/XPNPEP3/XXYLT1/XYLT2	47
GO:0004725	protein tyrosine phosphatase activity	75/11527	92/16916	0.0029027	0.0491476	0.0419435	CDC14A/CDC14B/CDC25A/CDC25C/CDKN3/DNAJC6/DUPD1/DUSP10/DUSP11/DUSP13/DUSP15/DUSP16/DUSP18/DUSP19/DUSP26/DUSP3/DUSP4/DUSP5/DUSP8/EYA1/EYA2/EYA3/EYA4/MDP1/MTM1/MTMR1/MTMR14/MTMR2/MTMR3/MTMR4/MTMR6/MTMR7/MTMR8/PALD1/PGP/PTEN/PTP4A2/PTP4A3/PTPDC1/PTPN1/PTPN11/PTPN12/PTPN13/PTPN14/PTPN18/PTPN2/PTPN20/PTPN21/PTPN22/PTPN23/PTPN3/PTPN5/PTPN6/PTPN9/PTPRA/PTPRC/PTPRF/PTPRG/PTPRJ/PTPRM/PTPRO/PTPRQ/PTPRR/PTPR…	75
GO:0004715	non-membrane spanning protein tyrosine kinase activity	40/11527	46/16916	0.00296966	0.0491476	0.0419435	ABL1/ABL2/BAZ1B/BLK/BMX/BTK/CLK1/CSK/DYRK1A/EIF2AK2/FER/FES/FRK/FYN/HCK/ITK/JAK1/JAK2/JAK3/LCK/LYN/MATK/MELK/PEAK1/PKDCC/PRKCD/PTK2/PTK2B/PTK6/RIPK2/SRC/STYK1/SYK/TEC/TNK2/TXK/TYK2/WEE1/YES1/ZAP70	40
GO:0000030	mannosyltransferase activity	15/11527	15/16916	0.00316241	0.0491476	0.0419435	ALG1/ALG12/ALG1L/ALG1L2/ALG9/DPY19L1/DPY19L2/DPY19L2P1/DPY19L2P2/DPY19L3/DPY19L4/PIGB/PIGV/PIGZ/POMT1	15
GO:0004115	3',5'-cyclic-AMP phosphodiesterase activity	15/11527	15/16916	0.00316241	0.0491476	0.0419435	PDE10A/PDE11A/PDE1A/PDE1B/PDE2A/PDE3A/PDE3B/PDE4A/PDE4B/PDE4C/PDE4D/PDE7A/PDE7B/PDE8A/PDE8B	15
GO:0004438	phosphatidylinositol-3-phosphatase activity	15/11527	15/16916	0.00316241	0.0491476	0.0419435	FIG4/MTM1/MTMR1/MTMR14/MTMR2/MTMR3/MTMR4/MTMR6/MTMR7/MTMR8/MTMR9/PTEN/SACM1L/SYNJ1/SYNJ2	15
GO:0004697	protein kinase C activity	15/11527	15/16916	0.00316241	0.0491476	0.0419435	PKN1/PKN2/PKN3/PRKCA/PRKCB/PRKCD/PRKCE/PRKCG/PRKCH/PRKCI/PRKCQ/PRKCZ/PRKD1/PRKD2/PRKD3	15
GO:0005545	1-phosphatidylinositol binding	15/11527	15/16916	0.00316241	0.0491476	0.0419435	EEA1/EPB41/FRMPD2/PICALM/SCARB1/SCIN/SNAP91/SNX10/SNX9/SYT1/WDFY1/WDFY3/ZFYVE1/ZFYVE16/ZFYVE9	15
GO:0050998	nitric-oxide synthase binding	15/11527	15/16916	0.00316241	0.0491476	0.0419435	ACTB/ATP2B4/CALM1/CALM3/CAV1/CAV3/CD74/DMD/DNM1/DNM2/DNM3/NOS1AP/SCN5A/SLC6A4/SNTA1	15
GO:0003777	microtubule motor activity	56/11527	67/16916	0.00332829	0.0511241	0.0436304	APPBP2/BBS4/CENPE/DNAH1/DNAH12/DNAH17/DNAH2/DNAH3/DNAH7/DNAH8/DNAI2/DYNC1I1/DYNC1I2/DYNC1LI1/DYNC1LI2/DYNLRB1/KIF11/KIF13A/KIF13B/KIF14/KIF15/KIF16B/KIF17/KIF18A/KIF18B/KIF19/KIF1A/KIF1B/KIF1C/KIF20A/KIF20B/KIF21A/KIF21B/KIF22/KIF23/KIF24/KIF25/KIF26B/KIF27/KIF28P/KIF2A/KIF2C/KIF3A/KIF3B/KIF4A/KIF5A/KIF5B/KIF6/KIF7/KIF9/KIFC3/KLC1/KLC2/KLC3/KLC4/STARD9	56
GO:0031267	small GTPase binding	20/11527	21/16916	0.00342049	0.0513572	0.0438293	ABCA1/ERRFI1/FGD1/FGD3/FGD4/FGD5/FGD6/FLNA/GDI2/IQGAP1/PAK2/PEX5/PEX5L/RCC2/RILP/RILPL1/RILPL2/RNF152/TSC2/WAS	20
GO:0005215	transporter activity	59/11527	71/16916	0.00342122	0.0513572	0.0438293	ABCA3/ABCA4/ABCA7/ABCB1/ABCB10/ABCB11/ABCB8/ABCC1/ABCC9/ABCF2/ABCG2/AP1B1/AP1G1/AP2M1/AP2S1/AP3B2/AP3D1/AP3S1/AQP3/ASNA1/ATP6AP1/ATP6V0B/ATP6V0E1/ATP6V1C1/CHP1/CPNE1/CPNE3/CPNE7/CUBN/FLVCR1/GOLGA3/IPO7/KIF20A/MFSD14A/MFSD14B/MFSD14C/MFSD9/NUP155/NUP88/NUP98/OCA2/PACSIN2/PDZK1/RASSF9/SCARB1/SEC22A/SLC12A3/SLC16A2/SLC25A13/SLC26A3/SLC37A4/STEAP2/SYN1/TCIRG1/TCOF1/TIMM10/VPS9D1/XK/XPO1	59
GO:0019900	kinase binding	74/11527	91/16916	0.00351148	0.0521199	0.0444802	ABI2/ATF5/AURKB/BARD1/BTG1/CAB39/CDC37/CDC6/CEACAM1/CEBPA/CHP1/CNOT9/CTNNB1/DAB2IP/DGKQ/DLG2/DLG3/DLG4/EMP2/FAS/FLNA/GADD45A/GFAP/HPCA/HSP90AB1/HTT/IGSF9B/JAKMIP1/JAKMIP2/JAKMIP3/KIF1B/KLRC4-KLRK1/KLRK1/LAPTM4B/LDHA/MIDN/MOB1B/MYOM1/NIN/NTRK1/OPA1/PARK7/PARP16/PDE8A/PER3/PFKFB1/PFKL/PFKM/PIP5K1A/PLG/PPP2R5A/PRDX3/PRKCD/PTPN22/RAD23A/RASGRP3/RB1/RPS3/SGO1/SLC2A1/SP100/SRC/STRADA/STX1A/TAX1BP1/TIAM…	74
GO:0048487	beta-tubulin binding	32/11527	36/16916	0.00369725	0.0542675	0.046313	ADNP/ARL8A/ARL8B/BBS4/BCAS3/CCT5/FGF13/GABARAP/GABARAPL2/HDAC6/HTT/IFT74/LRPPRC/MAP1S/NDEL1/PACRG/PDCD5/PEX14/PIFO/RACGAP1/RGS2/SLC6A2/SNCA/SPAST/SYT11/TAOK1/TBCA/TBCD/TRPV4/TTLL7/UXT/VAPB	32
GO:0044212	transcription regulatory region DNA binding	163/11527	213/16916	0.00430309	0.0624658	0.0533096	AR/ARID4A/ARID4B/ARID5A/ARID5B/ARRB1/ASH2L/ATF3/ATF5/BASP1/BCOR/BRCA1/BRD7/CARM1/CBX4/CCNT1/CDK12/CDK13/CDK5RAP2/CDK9/CEBPA/CIITA/CREB3L1/CREB3L2/CTCF/CTCFL/DHX36/EGR2/ELMSAN1/ERBB4/ETV5/FOXA1/FOXA2/GABPA/GABPB1/GABPB2/GATA3/GATA4/GATA5/GLIS2/GLMP/GRHL1/H2AFY2/HDAC1/HDAC4/HDAC5/HHEX/HINFP/HMGA2/HMGB1/HNF4A/HNRNPL/IKZF1/IKZF2/IKZF3/IKZF4/IKZF5/IRF6/JUN/JUND/KAT7/KDM1A/KLF1/KLF15/KMT2A/KMT2D/LEF1/M…	163
GO:0070491	repressing transcription factor binding	35/11527	40/16916	0.00436369	0.0626569	0.0534727	ARNTL/CBX5/CTBP1/CTNNB1/DDX20/EIF4E/GMNN/HDAC1/HDAC4/HDAC5/HDAC7/HDAC9/HHEX/HMGB1/KAT5/NOC2L/PARK7/PRDM5/RBPJ/RELA/RUNX2/SKI/SP1/SRI/STAT1/TBP/TCF3/TCP10L/TLE1/TLE2/TLE3/TLE4/TLE6/ZMYND8/ZNF703	35
GO:0003678	DNA helicase activity	14/11527	14/16916	0.00464267	0.0645575	0.0550947	ATRX/BLM/CHD8/DNA2/IGHMBP2/MCM9/RAD54B/RECQL/RECQL5/RUVBL1/RUVBL2/SETX/SUPV3L1/WRN	14
GO:0015248	sterol transporter activity	14/11527	14/16916	0.00464267	0.0645575	0.0550947	ARV1/NPC1/OSBP/OSBP2/OSBPL10/OSBPL11/OSBPL1A/OSBPL2/OSBPL3/OSBPL5/OSBPL6/OSBPL7/OSBPL8/OSBPL9	14
GO:0045504	dynein heavy chain binding	14/11527	14/16916	0.00464267	0.0645575	0.0550947	DNAI1/DNAI2/DNAL1/DNALI1/DYNC1I1/DYNC1I2/DYNC1LI1/DYNC1LI2/DYNC2LI1/TRIM58/WDR34/WDR60/WDR63/WDR78	14
GO:0008565	protein transporter activity	48/11527	57/16916	0.00478991	0.0652317	0.05567	AP2S1/ARFGAP3/CALCRL/CCT6B/CHMP7/COG2/COG3/COX18/CSE1L/DNAJC15/DNAJC19/EIF4ENIF1/HIKESHI/IPO11/IPO13/IPO5/IPO7/IPO8/IPO9/ITGB1BP1/KPNA1/KPNA2/KPNA3/KPNA4/KPNA5/KPNA6/KPNB1/MLC1/NUTF2/PGAP2/RAB4A/RAMP1/RAP1A/RUFY1/SEC63/TIMM10/TIMM13/TNPO3/TSNAX/USO1/VPS26A/VPS26B/VPS29/VPS35/XPO1/XPO5/XPO6/ZFYVE16	48
GO:0050839	cell adhesion molecule binding	48/11527	57/16916	0.00478991	0.0652317	0.05567	ADAM8/ADGRL1/CD226/CDH1/CDHR2/CPE/CXADR/DSG2/DSP/EZR/HMCN1/IGSF21/ITGA4/ITGAL/ITGB1/ITGB2/ITGB3/ITGB7/JUP/LRRC4C/MSN/NECTIN1/NECTIN2/NECTIN3/NECTIN4/NLGN1/NLGN2/NLGN3/NLGN4X/NLGN4Y/NPTN/NRXN1/NRXN2/NRXN3/NTNG1/PKP3/PTPN11/PTPN6/PTPRD/PTPRF/PVR/SLC14A2/TENM1/TENM2/TENM3/TENM4/TGFBI/VCAM1	48
GO:0042626	ATPase activity, coupled to transmembrane movement of substances	38/11527	44/16916	0.00492032	0.0663239	0.0566021	ABCA1/ABCA10/ABCA11P/ABCA12/ABCA13/ABCA2/ABCA3/ABCA4/ABCA5/ABCA6/ABCA7/ABCA8/ABCA9/ABCB1/ABCB10/ABCB4/ABCB7/ABCB8/ABCB9/ABCC1/ABCC10/ABCC11/ABCC12/ABCC2/ABCC3/ABCC4/ABCC5/ABCC8/ABCC9/ABCD2/ABCD3/ABCG1/ABCG2/ABCG4/ABCG5/ABCG8/CFTR/RALBP1	38
GO:0031624	ubiquitin conjugating enzyme binding	27/11527	30/16916	0.00525019	0.0700555	0.0597868	ANKIB1/ARIH1/ARIH2/DCUN1D1/DCUN1D2/DCUN1D3/DCUN1D4/DCUN1D5/FOXL2/GRIK2/MARCH6/MARCH7/PPARA/RNF125/RNF14/RNF144A/RNF144B/RNF180/RNF19A/RNF19B/RNF217/RNF40/SIAH1/SIAH2/TOLLIP/TRAF6/ZMYM2	27
GO:0032947	protein complex scaffold activity	50/11527	60/16916	0.00617825	0.0816147	0.0696517	AIMP2/AKAP13/AKAP6/AKAP9/ARRB2/AXIN1/CAV1/CAV2/CAV3/CHCHD3/CNOT1/DLG1/EIF3B/EIF4G1/IPPK/IQGAP1/ITSN1/KLHL17/LAMTOR1/MAGI1/MAGI3/MPP7/OTUD4/PCNT/PDE4DIP/PKP2/RACK1/RB1CC1/SASH1/SAV1/SEPT1/SEPT10/SEPT11/SEPT12/SEPT14/SEPT2/SEPT3/SEPT4/SEPT6/SEPT7/SEPT8/SEPT9/SGTA/SGTB/SLC9A1/SLC9A3R2/TELO2/WWC1/WWC2/WWC3	50
GO:0003714	transcription corepressor activity	180/11527	238/16916	0.006676	0.0833651	0.0711455	AEBP2/AJUBA/APEX1/ARHGAP35/ARID5A/ATF3/ATF5/ATF7IP/ATN1/BASP1/BATF3/BCOR/BEND6/BHLHE41/BRD7/C1D/C1QBP/CASP8AP2/CBFA2T2/CBFA2T3/CBX4/CCAR1/CCND1/CDYL/CDYL2/CIR1/CNOT7/COPS2/CRYM/CTBP1/CTBP2/CTCF/DNAJB1/DNMT3B/DR1/E2F6/E2F7/E2F8/E4F1/EID1/ELK3/ERF/FEV/FOXP3/GMNN/GON4L/HDAC1/HDAC3/HDAC4/HDAC7/HDAC9/HDGF/HES1/HES2/HES4/HEY1/HEYL/HIPK2/HIRA/HNRNPU/HOMEZ/HOXC6/HR/HSBP1/HSF4/ID3/JAZF1/JUNB/KCNIP3/KCTD1/…	180
GO:0000146	microfilament motor activity	18/11527	19/16916	0.00673574	0.0833651	0.0711455	MYH10/MYH13/MYH14/MYH3/MYH4/MYH6/MYH7/MYH8/MYH9/MYO1B/MYO1C/MYO1D/MYO1E/MYO3A/MYO5A/MYO5B/MYO7A/MYO9B	18
GO:0016922	ligand-dependent nuclear receptor binding	18/11527	19/16916	0.00673574	0.0833651	0.0711455	ARID1A/BAZ2A/C1D/JUND/MED1/NCOA1/NCOA2/NCOA3/NR1H4/PPARGC1A/PROX1/RXRA/SLC30A9/SMARCE1/TADA3/TRIM24/TRIP4/UBA3	18
GO:0047555	3',5'-cyclic-GMP phosphodiesterase activity	18/11527	19/16916	0.00673574	0.0833651	0.0711455	PDE10A/PDE11A/PDE1A/PDE1B/PDE2A/PDE3A/PDE3B/PDE5A/PDE6A/PDE6B/PDE6C/PDE6G/PDE8A/PDE9A/PRKAR1A/PRKAR1B/PRKAR2A/PRKAR2B	18
GO:0004402	histone acetyltransferase activity	40/11527	47/16916	0.00681059	0.0833651	0.0711455	ATF2/CLOCK/CREBBP/DPF1/DPF2/DPF3/ELP3/EP300/EPC1/EPC2/GTF2B/GTF3C4/HAT1/ING3/KAT14/KAT2B/KAT5/KAT6A/KAT6B/KAT7/KAT8/NCOA1/NCOA3/PHF10/POLE3/RSF1/SRCAP/SUPT3H/SUPT7L/TADA2A/TADA2B/TADA3/TAF1/TAF10/TAF12/TAF5/TAF5L/TAF6L/TAF9/TAF9B	40
GO:0005080	protein kinase C binding	40/11527	47/16916	0.00681059	0.0833651	0.0711455	ABL1/ADAM9/ADCY6/AKT1/AVPR1A/C1QBP/DACT1/DACT2/DACT3/DSP/GLRX3/GRK5/HDAC5/HDAC7/HDAC9/HINT1/HSPB1/IRS1/ITGAV/LDB3/PARD6G/PDLIM5/PICK1/PKN1/PKP2/PLEK/PRKCB/PRKCSH/PRKD2/RACK1/SDC4/SQSTM1/SRC/TDG/TIRAP/TOP2A/TOP2B/TRPV4/TWF2/YWHAG	40
GO:0015278	calcium-release channel activity	13/11527	13/16916	0.00681562	0.0833651	0.0711455	ITPR1/ITPR3/JPH1/JPH2/JPH3/JPH4/RASA3/RYR1/RYR2/RYR3/TRPA1/TRPM2/TRPV1	13
GO:0015385	sodium:proton antiporter activity	13/11527	13/16916	0.00681562	0.0833651	0.0711455	SLC9A1/SLC9A2/SLC9A3/SLC9A4/SLC9A5/SLC9A6/SLC9A7/SLC9A8/SLC9A9/SLC9B1/SLC9B2/SLC9C1/SLC9C2	13
GO:0051721	protein phosphatase 2A binding	26/11527	29/16916	0.00699976	0.084832	0.0723973	AKT1/ANKLE2/ARPP19/BCL2/CTTNBP2NL/DAB2IP/ENSA/FOXO1/GRIN3A/HMGCR/IGBP1/MAPT/MASTL/MFHAS1/PPME1/PPP2R2A/PTPA/PTPN1/RPS6KB1/SMG7/SPHK1/STAT1/STRN/STRN3/STRN4/TP53	26
GO:0051879	Hsp90 protein binding	33/11527	38/16916	0.00732416	0.0879565	0.0750639	ARNTL/CDC37/CDK5/CHORDC1/CSNK2A1/EIF2AK3/ERN1/GBP1/HDAC6/HDAC8/HIF1A/HSF1/KDR/KPNB1/KSR1/MAPT/NOD2/NPAS2/NR3C1/NUP62/PACRG/PPEF2/PPP5C/PTGES3/PTGES3L/RPS3/STIP1/TELO2/TSC1/TSC2/UNC45A/UNC45B/USP19	33
GO:0000166	nucleotide binding	49/11527	59/16916	0.00764946	0.0910355	0.0776916	ABCA2/AKAP7/APAF1/APLF/CDC6/CHD1L/CHFR/CRCP/CRY1/DHRS3/EXOSC10/FHIT/GDPGP1/GPSM2/HDGF/HINT1/HINT3/HPRT1/HSP90AA1/IMPDH1/IMPDH2/ITPA/MRPL39/NAXE/NOX4/NT5C1B/NT5C2/NT5C3A/NT5C3B/NT5E/NT5M/NUBP1/NUBP2/ORC4/ORC5/POLA1/POLD1/POLE/POLR2D/PRTFDC1/REV3L/SLC22A4/SLC27A1/SLC27A4/SLC27A6/TYMS/VDAC2/VDAC3/VPS11	49
GO:0004722	protein serine/threonine phosphatase activity	52/11527	63/16916	0.0077546	0.0914628	0.0780562	CDC14A/CDC14B/CDKN3/ILKAP/LCK/MTMR14/MTMR3/MTMR4/MTMR6/PALD1/PDP1/PDP2/PGAM5/PHLPP1/PHLPP2/PP2D1/PPEF1/PPEF2/PPM1A/PPM1B/PPM1D/PPM1E/PPM1F/PPM1G/PPM1H/PPM1J/PPM1K/PPM1L/PPM1M/PPP1CA/PPP1R3D/PPP2CA/PPP2CB/PPP2R1A/PPP2R1B/PPP2R2A/PPP2R2B/PPP2R2C/PPP2R2D/PPP2R5D/PPP3CA/PPP3CB/PPP4R1/PPP4R1L/PPP5C/PPP6C/PTEN/RPAP2/SHOC2/TAB1/TIMM50/UBLCP1	52
GO:0043014	alpha-tubulin binding	29/11527	33/16916	0.00836745	0.0978177	0.0834796	ARL8A/ARL8B/BBS4/BEX4/C9orf24/CAV3/DNAL1/DYSF/EFHC1/FNTA/FYN/HDAC6/HSPH1/INO80/NCALD/NDEL1/OFD1/PACRG/PPARGC1A/RACGAP1/SETD2/SLC6A2/SNCA/SPAST/TAOK1/TRIM36/TRPV4/TTLL7/WASH3P	29
GO:0015631	tubulin binding	42/11527	50/16916	0.00901087	0.104071	0.0888164	AGBL1/AGBL4/AGBL5/AGTPBP1/ALDOA/ATF5/BCCIP/BRCA1/CDK5RAP2/CENPJ/CLIP1/DAG1/DCTN1/EML1/EML2/FCHO1/FCHO2/IFT81/KIF14/KLC1/LRRK2/MAP1A/MAP1B/MAP1S/MAP7D3/NCALD/NUMA1/PHF6/PPP1R42/PRNP/PRUNE1/RABGAP1/RITA1/RPS3/SGIP1/STMN1/STMN3/TPPP/TPR/TTLL4/TTLL6/VBP1	42
GO:0005070	SH3/SH2 adaptor activity	45/11527	54/16916	0.00928173	0.104071	0.0888164	ARHGAP4/ARHGAP6/BLNK/CHN1/CHN2/CLNK/CRK/CRKL/EPS8/GAB1/GRAP/GRAP2/GRB10/GRB14/GRB2/HSH2D/IRS1/ITSN2/KHDRBS1/LASP1/LAT/NCK1/NCK2/PAG1/PTPN11/RUSC1/SH2B2/SH2D1A/SH2D3A/SH2D3C/SH2D6/SH3BGR/SH3BGRL/SH3BP2/SHB/SKAP1/SKAP2/SLA2/SOCS2/SORBS1/SRC/STAM/STAP1/TP53BP2/VAV3	45
GO:0017056	structural constituent of nuclear pore	25/11527	28/16916	0.00930272	0.104071	0.0888164	NDC1/NPAP1/NUP107/NUP133/NUP153/NUP155/NUP160/NUP188/NUP205/NUP214/NUP35/NUP54/NUP58/NUP62/NUP62CL/NUP85/NUP88/NUP93/NUP98/NUTF2/POM121/POM121B/POM121C/TPR/UPF3B	25
GO:0034459	ATP-dependent 3'-5' RNA helicase activity	17/11527	18/16916	0.00942106	0.104071	0.0888164	DHX15/DHX29/DHX30/DHX32/DHX33/DHX34/DHX35/DHX36/DHX37/DHX38/DHX40/DHX57/DHX8/DHX9/DQX1/TDRD9/YTHDC2	17
GO:0070064	proline-rich region binding	17/11527	18/16916	0.00942106	0.104071	0.0888164	ABI2/ABL1/APBB1/BAIAP2/BAIAP2L1/CCND1/CSK/CYLD/GAREM1/GHR/GIGYF2/ITSN1/NEDD4/PFN1/RABAC1/TCERG1/WBP4	17
GO:0030020	extracellular matrix structural constituent conferring tensile strength	32/11527	37/16916	0.00944345	0.104071	0.0888164	COL11A1/COL12A1/COL13A1/COL14A1/COL15A1/COL16A1/COL18A1/COL1A1/COL1A2/COL21A1/COL24A1/COL27A1/COL28A1/COL2A1/COL3A1/COL4A1/COL4A2/COL4A3/COL4A5/COL4A6/COL5A1/COL5A2/COL5A3/COL6A1/COL6A2/COL6A3/COL6A5/COL6A6/COL8A1/COL8A2/COL9A1/COL9A3	32
GO:0030159	receptor signaling complex scaffold activity	21/11527	23/16916	0.00984899	0.104071	0.0888164	AXIN1/CARD10/CD3E/DEDD2/DLG5/G3BP2/GRIP1/GRIP2/LDLRAP1/LRRK2/MAGI2/MAPK8IP3/MMS19/NCK1/NCK2/NUP62/RGS14/SHANK1/SHANK2/SHANK3/SPAG9	21
GO:0030215	semaphorin receptor binding	21/11527	23/16916	0.00984899	0.104071	0.0888164	PLXNB1/RIT2/SEMA3A/SEMA3B/SEMA3C/SEMA3D/SEMA3E/SEMA3F/SEMA4A/SEMA4B/SEMA4C/SEMA4D/SEMA4F/SEMA4G/SEMA5A/SEMA5B/SEMA6A/SEMA6B/SEMA6D/SEMA7A/SH3BP1	21
GO:0004518	nuclease activity	12/11527	12/16916	0.0100053	0.104071	0.0888164	ASTE1/DDX1/DNA2/FANCM/HARBI1/PARN/PGAP1/SND1/STK31/TATDN3/TDP2/XRN2	12
GO:0030371	translation repressor activity	12/11527	12/16916	0.0100053	0.104071	0.0888164	CIRBP/EIF4EBP1/EIF4EBP2/EIF4EBP3/FMR1/IREB2/NANOS1/PAIP2/RBM3/SAMD4A/SAMD4B/TRIM71	12
GO:0030898	actin-dependent ATPase activity	12/11527	12/16916	0.0100053	0.104071	0.0888164	MYH10/MYH14/MYH6/MYH7/MYH9/MYL6/MYO10/MYO1B/MYO1C/MYO1D/MYO3A/MYO7A	12
GO:0032934	sterol binding	12/11527	12/16916	0.0100053	0.104071	0.0888164	OSBP/OSBP2/OSBPL10/OSBPL11/OSBPL1A/OSBPL2/OSBPL3/OSBPL5/OSBPL6/OSBPL7/OSBPL8/OSBPL9	12
GO:0034452	dynactin binding	12/11527	12/16916	0.0100053	0.104071	0.0888164	BBS4/BICD1/BICD2/BICDL1/GSK3B/HOOK3/HTT/MAPT/PAFAH1B1/SNX5/SNX6/SPTBN5	12
GO:0052629	phosphatidylinositol-3,5-bisphosphate 3-phosphatase activity	12/11527	12/16916	0.0100053	0.104071	0.0888164	MTM1/MTMR1/MTMR14/MTMR2/MTMR3/MTMR4/MTMR6/MTMR7/MTMR8/MTMR9/SYNJ1/SYNJ2	12
GO:0004713	protein tyrosine kinase activity	101/11527	130/16916	0.0105002	0.108365	0.0924813	ABL1/ABL2/ALK/AXL/BAZ1B/BCR/BLK/BMX/BTK/CAMKK2/CDC37/CLK3/CLK4/CNTRL/CSF2RB/CSK/CUX1/DSTYK/DYRK1A/DYRK2/DYRK3/DYRK4/EFNB2/EGF/EGFR/EPHA7/EPHB1/EPHB2/EPHB4/EPHB6/ERBB2/ERBB3/ERBB4/EREG/ERLIN2/FER/FES/FGF1/FGF18/FGF2/FGF23/FGF5/FGF8/FGFR1/FGFR1OP/FGFR1OP2/FGFR2/FGFR3/FGFR4/FRK/FYN/HBEGF/HCK/HSP90AA1/IGF1R/INSR/JAK1/JAK2/JAK3/KDR/KIT/LCK/LTK/LYN/MAP2K1/MAP2K2/MAP2K3/MAP2K4/MAP2K5/MAP2K7/MATK/MET/MUS…	101
GO:0019838	growth factor binding	28/11527	32/16916	0.0109149	0.111772	0.0953881	A2M/ACVR1/ACVR1B/ACVR1C/ACVR2A/ACVR2B/AMHR2/BMPR1A/BMPR1B/BMPR2/ERBB2/ERBB3/FLT1/FLT4/GHR/GHRHR/IL6ST/KDR/LIFR/LTBP2/NRP1/NRP2/OSMR/RHBDF1/RHBDF2/TEK/TGFBR1/TGFBR2	28
GO:0042826	histone deacetylase binding	87/11527	111/16916	0.0113027	0.114853	0.0980176	AKAP8/AKAP8L/BCOR/BEX4/BHLHE41/BRMS1/BRMS1L/C10orf90/CAMTA2/CBX5/CCND1/CHD4/CRY1/DACT1/DDX20/DHX36/DNMT3B/FOXP3/GCM1/GLI3/GMNN/HDAC1/HDAC2/HDAC3/HDAC4/HDAC5/HDAC6/HDAC9/HES1/HIF1A/HIST1H1B/HNRNPD/HSP90AA1/HSP90AB1/KAT2B/KCTD21/KPNA2/LEF1/MAPK8/MEF2A/MEF2B/MEF2C/MEF2D/MIER1/MIER2/MIER3/MTA1/MTA3/NACC2/NCOR1/NCOR2/NIPBL/NKX3-1/NR2C1/NRIP1/NUDT21/PARP1/PHF6/PKN1/PKN2/PRDM1/RAC1/RAD9A/RARA/RBBP4/RELA…	87
GO:0004693	cyclin-dependent protein serine/threonine kinase activity	31/11527	36/16916	0.0121346	0.121438	0.103638	CCNB1/CCND1/CCND3/CCNK/CDK1/CDK10/CDK11A/CDK11B/CDK12/CDK13/CDK14/CDK15/CDK16/CDK17/CDK18/CDK19/CDK2/CDK3/CDK4/CDK5/CDK6/CDK7/CDK8/CDK9/CDKL1/CDKL2/CDKL3/CDKL4/CDKL5/CDKN1A/MOK	31
GO:0043531	ADP binding	31/11527	36/16916	0.0121346	0.121438	0.103638	ABCG1/ACTA1/APAF1/ATP1A1/CHORDC1/CYB5R3/ERN1/GCLC/GLUD1/GLUD2/LONP1/ME1/MIEF1/MSH2/MSH6/MYH10/MYH9/MYO18A/MYO3A/MYO6/MYO7A/MYO9B/PGK1/PKM/PPP5C/PRKAG1/PRKAG2/PRPS2/RUVBL1/RUVBL2/VCP	31
GO:0045499	chemorepellent activity	24/11527	27/16916	0.0123215	0.122381	0.104443	APOA1/EFNA5/EPHA7/FLRT2/NRG1/NRG3/SEMA3A/SEMA3B/SEMA3C/SEMA3D/SEMA3E/SEMA3F/SEMA4A/SEMA4B/SEMA4C/SEMA4D/SEMA4F/SEMA4G/SEMA5A/SEMA5B/SEMA6A/SEMA6B/SEMA6D/SEMA7A	24
GO:0005245	voltage-gated calcium channel activity	34/11527	40/16916	0.0130197	0.124916	0.106606	CACHD1/CACNA1A/CACNA1B/CACNA1C/CACNA1D/CACNA1E/CACNA1I/CACNA1S/CACNA2D1/CACNA2D2/CACNA2D3/CACNA2D4/CACNB1/CACNB2/CACNB4/CACNG2/CACNG3/CACNG4/CACNG5/CACNG7/CACNG8/CATSPER1/CATSPER3/GAS6/IL1RAPL1/ITGAV/NCS1/OPRM1/PKD2/RYR1/TMC1/TMC2/TPCN1/TPCN2	34
GO:0003951	NAD+ kinase activity	16/11527	17/16916	0.0131441	0.124916	0.106606	AGK/CERK/CERKL/DGKA/DGKB/DGKD/DGKE/DGKG/DGKH/DGKI/DGKQ/DGKZ/NADK/NADK2/SPHK1/SPHK2	16
GO:0005001	transmembrane receptor protein tyrosine phosphatase activity	16/11527	17/16916	0.0131441	0.124916	0.106606	PTPN6/PTPRA/PTPRB/PTPRC/PTPRD/PTPRE/PTPRF/PTPRG/PTPRH/PTPRM/PTPRN2/PTPRO/PTPRR/PTPRT/PTPRU/PTPRZ1	16
GO:0008353	RNA polymerase II carboxy-terminal domain kinase activity	16/11527	17/16916	0.0131441	0.124916	0.106606	BRD4/CCNH/CCNK/CDK1/CDK12/CDK13/CDK7/CDK8/CDK9/ERCC2/ERCC3/GTF2H1/GTF2H2/GTF2H3/MAPK1/MNAT1	16
GO:0016407	acetyltransferase activity	16/11527	17/16916	0.0131441	0.124916	0.106606	CASD1/CREBBP/DBT/ELP3/EP300/ESCO1/ESCO2/GTF2B/KAT2B/KAT5/KAT6A/KAT6B/KAT8/NAA10/NAA15/NAA16	16
GO:0030676	Rac guanyl-nucleotide exchange factor activity	16/11527	17/16916	0.0131441	0.124916	0.106606	ALS2/ARHGEF2/ARHGEF4/DOCK2/DOCK3/EPS8/EPS8L1/EPS8L2/FARP1/FARP2/PREX1/PREX2/SPATA13/TIAM1/VAV1/VAV3	16
GO:0008234	cysteine-type peptidase activity	27/11527	31/16916	0.0141874	0.133868	0.114246	ATG4A/ATG4B/ATG4D/BLMH/CAPN15/CAPN2/CASP6/CASP7/CASP8/CTSB/CTSC/CTSH/CTSK/CTSL/CTSV/CTSW/CTSZ/ESPL1/OTUD7B/OTULIN/PGPEP1/PIGK/SENP3/TINAGL1/USP21/USP9X/USP9Y	27
GO:0015386	potassium:proton antiporter activity	11/11527	11/16916	0.0146874	0.135679	0.115791	SLC9A1/SLC9A2/SLC9A3/SLC9A4/SLC9A5/SLC9A6/SLC9A7/SLC9A8/SLC9A9/SLC9C1/SLC9C2	11
GO:0043142	single-stranded DNA-dependent ATPase activity	11/11527	11/16916	0.0146874	0.135679	0.115791	CHTF18/DNA2/DSCC1/POLQ/RAD18/RAD51/RFC2/RFC3/RFC4/RFC5/WRNIP1	11
GO:0043560	insulin receptor substrate binding	11/11527	11/16916	0.0146874	0.135679	0.115791	GRB2/IGF1R/INSR/INSRR/JAK2/PIK3CA/PIK3CB/PIK3R1/PRKCD/PRKCZ/PTPN11	11
GO:0008574	ATP-dependent microtubule motor activity, plus-end-directed	23/11527	26/16916	0.016261	0.148143	0.126428	DNAI1/DNAI2/DYNC1I1/DYNC1I2/DYNLL1/KIF11/KIF14/KIF16B/KIF17/KIF18A/KIF18B/KIF19/KIF1A/KIF1B/KIF1C/KIF20B/KIF3A/KIF3B/KIF5A/WDR34/WDR60/WDR63/WDR78	23
GO:0043015	gamma-tubulin binding	23/11527	26/16916	0.016261	0.148143	0.126428	B9D2/BLOC1S2/BRCA2/CDK5RAP2/CEP57/CEP57L1/CEP70/DIXDC1/LYN/MARK4/NDN/NME1/OFD1/PDE4B/PIFO/RAB11FIP5/RACGAP1/RAD51D/TUBGCP2/TUBGCP3/TUBGCP4/TUBGCP5/TUBGCP6	23
GO:0051287	NAD binding	33/11527	39/16916	0.0164655	0.148979	0.127142	AHCY/ALDH1A1/ALDH2/AOX1/BDH2/CTBP1/CTBP2/CYB5R3/DLD/GAPDH/GLYR1/GPD1/GPD1L/HADHA/HIBADH/HPGD/HSD11B2/IDH1/IDH2/IDH3A/IDH3G/LDHA/MDH1/ME1/ME2/ME3/NDUFS2/NNT/NUDT6/PARP1/PHGDH/SORD/UGDH	33
GO:0004888	transmembrane signaling receptor activity	139/11527	184/16916	0.0168317	0.151256	0.129085	ACKR1/ADGRE5/ALK/ANTXR1/ANTXR2/AXL/BCAM/CD247/CD3D/CD3E/CD4/CD44/CD5/CD72/CD79A/CELSR1/CHRNA10/CHRNA9/CLDN4/CLEC1A/CLEC2D/CR2/CSF1R/DCC/DDR1/DDR2/DNER/EBP/EDAR/EGFR/ENG/EPHA1/EPHA10/EPHA2/EPHA3/EPHA4/EPHA5/EPHA6/EPHA7/EPHA8/EPHB1/EPHB2/EPHB4/EPHB6/ERBB2/ERBB3/ERBB4/EVI2A/FAS/FCGR2C/FGFR1/FGFR2/FGFR3/FGFR4/FLT1/FLT3/FLT4/GABRQ/GIPR/GLP1R/GLRA1/GLRA2/GLRA3/GLRB/GP6/ICAM1/IGF1R/IGSF6/IL11RA/IL1R1/IL…	139
GO:0005044	scavenger receptor activity	42/11527	51/16916	0.0174977	0.156179	0.133286	ACKR2/ACKR4/CD163L1/CD36/CD5/CD5L/CD6/CFI/COLEC12/DMBT1/ENPP1/ENPP2/ENPP3/HHIPL1/LOXL2/LOXL3/LOXL4/LRP1/MARCO/MEGF10/MSR1/PGBD1/PRG4/PRSS12/SBSPON/SCARA3/SCARA5/SCARB1/SCARB2/SCART1/SSC4D/SSC5D/STAB1/STAB2/TINAGL1/TMPRSS13/TMPRSS15/TMPRSS2/TMPRSS3/TMPRSS4/TMPRSS5/VTN	42
GO:0046961	proton-transporting ATPase activity, rotational mechanism	19/11527	21/16916	0.017957	0.159203	0.135867	ATP6AP1/ATP6AP1L/ATP6V0A1/ATP6V0A2/ATP6V0A4/ATP6V0B/ATP6V0D1/ATP6V0D2/ATP6V0E1/ATP6V0E2/ATP6V1A/ATP6V1B2/ATP6V1C1/ATP6V1C2/ATP6V1D/ATP6V1E1/ATP6V1E2/ATP6V1H/TCIRG1	19
GO:0019888	protein phosphatase regulator activity	29/11527	34/16916	0.0198187	0.17157	0.146421	ANKLE2/ARPP19/EIF2AK2/ENSA/IGBP1/PPME1/PPP1R15A/PPP1R15B/PPP1R16A/PPP1R16B/PPP1R3B/PPP1R7/PPP2R1A/PPP2R1B/PPP2R2A/PPP2R2B/PPP2R2C/PPP2R2D/PPP2R3A/PPP2R5A/PPP2R5C/PPP2R5D/PPP2R5E/PPP4R1/PPP4R1L/PPP4R2/PTPA/SET/SHOC2	29
GO:0000978	RNA polymerase II core promoter proximal region sequence-specific DNA binding	334/11527	460/16916	0.0200005	0.17157	0.146421	ACTB/AEBP2/AGO1/AKNA/AR/ARID3B/ARNT2/ARNTL2/ATF3/ATF6/BATF/BATF3/BCL11A/BCL11B/BHLHE41/CARF/CC2D1A/CC2D1B/CDK9/CEBPA/CEBPD/CEBPE/CEBPG/CEBPZ/CHD2/CHD4/CHD7/CLOCK/CREB1/CTCF/CTCFL/CUX2/DACH1/DHX36/DHX9/DMTF1/DNMT3A/DPF2/E2F4/E2F7/E2F8/EBF2/EBF3/EED/EGR2/EHF/ELF1/ELF3/ELF4/ELK1/ELK3/ELK4/EP300/ERG/ESR1/ESR2/ESRRA/ESRRB/ETS1/ETV1/ETV2/ETV4/ETV6/EZH2/FLI1/FOSB/FOSL1/FOSL2/FOXA2/FOXD1/FOXJ2/FOXK2/FOXL…	334
GO:0097110	scaffold protein binding	47/11527	58/16916	0.0209414	0.17157	0.146421	ADCY5/ATP2B4/BAIAP2/CACNA1H/CASP8/CAV2/CDC37/CHUK/CIT/CRK/DLG4/DSP/DYNLL1/GRID2/HSP90AA1/IKBKB/ITPR2/KCNH2/KCNQ1/KIF1B/KRT18/KRT8/LRP4/MAP2K1/MAP2K2/MAP3K7/MDM2/NCK2/NLGN1/NLGN3/NLGN4X/NLGN4Y/NOS1/NOS3/PANX1/PARK7/PDE4D/PHF6/SCN5A/SHANK1/SHANK3/SRC/TCOF1/TREM1/UBTF/VIM/YWHAE	47
GO:0035257	nuclear hormone receptor binding	22/11527	25/16916	0.0213771	0.17157	0.146421	ACTN4/BCAS3/BUD31/CRY1/CTNNB1/EP300/HIF1A/JUP/MED1/NCOA1/NCOA2/NCOA3/NCOA7/NCOR1/NCOR2/NRIP1/SMARCD3/SNW1/STAT1/TACC2/TAF1/TCF7L2	22
GO:0005388	calcium-transporting ATPase activity	10/11527	10/16916	0.0215599	0.17157	0.146421	ANXA5/ATP2A1/ATP2A2/ATP2A3/ATP2B1/ATP2B2/ATP2B3/ATP2B4/ATP2C1/ATP2C2	10
GO:0010485	H4 histone acetyltransferase activity	10/11527	10/16916	0.0215599	0.17157	0.146421	BRCA2/HAT1/KAT5/KAT6A/KAT6B/KAT7/NAA40/NAA50/NAA60/USP22	10
GO:0016274	protein-arginine N-methyltransferase activity	10/11527	10/16916	0.0215599	0.17157	0.146421	CARM1/FBXO11/PRMT1/PRMT2/PRMT3/PRMT5/PRMT6/PRMT7/PRMT9/WDR77	10
GO:0017016	Ras GTPase binding	10/11527	10/16916	0.0215599	0.17157	0.146421	CIB1/DGKI/MAPKAP1/PLCE1/RAP1GAP/RAPGEF4/RAPGEF6/RASSF5/SH3BP4/SPHK2	10
GO:0017111	nucleoside-triphosphatase activity	10/11527	10/16916	0.0215599	0.17157	0.146421	DDX3X/DHX9/ENTPD1/ENTPD2/ENTPD3/ENTPD4/ENTPD6/ENTPD7/ENTPD8/NTPCR	10
GO:0017166	vinculin binding	10/11527	10/16916	0.0215599	0.17157	0.146421	ACTN1/CTNNA1/DAG1/DMD/PXN/RTCB/SORBS3/SYNM/TLN1/UTRN	10
GO:0019206	nucleoside kinase activity	10/11527	10/16916	0.0215599	0.17157	0.146421	AK5/AK7/AK8/AK9/DCK/DGUOK/TK1/TK2/UCK1/UCK2	10
GO:0019869	chloride channel inhibitor activity	10/11527	10/16916	0.0215599	0.17157	0.146421	CFTR/STX1A/STX7/STX8/VAMP8/VTI1B/WNK1/WNK2/WNK3/WNK4	10
GO:0035591	signaling adaptor activity	10/11527	10/16916	0.0215599	0.17157	0.146421	AFAP1L2/AXIN1/DAB2IP/HOMER1/LDLRAP1/MAVS/MPP7/RACK1/SARM1/STAP2	10
GO:0035615	clathrin adaptor activity	10/11527	10/16916	0.0215599	0.17157	0.146421	AP2A1/AP2A2/AP2B1/AP2M1/AP2S1/ARRB1/DAB2/HIP1/HIP1R/LDLRAP1	10
GO:0036312	phosphatidylinositol 3-kinase regulatory subunit binding	10/11527	10/16916	0.0215599	0.17157	0.146421	CBL/DAB2IP/DNM2/FAM83A/FAM83B/FBXL2/NLRC3/PIK3AP1/PIK3R1/PTPN13	10
GO:0045294	alpha-catenin binding	10/11527	10/16916	0.0215599	0.17157	0.146421	AJUBA/CDH2/CDH26/CTNNB1/JUP/NUMB/PKP2/PKP3/PTPRT/VCL	10
GO:0051011	microtubule minus-end binding	10/11527	10/16916	0.0215599	0.17157	0.146421	CAMSAP1/CAMSAP2/CAMSAP3/MACF1/NUMA1/TUBGCP2/TUBGCP3/TUBGCP4/TUBGCP5/TUBGCP6	10
GO:0004712	protein serine/threonine/tyrosine kinase activity	25/11527	29/16916	0.0236962	0.186277	0.158973	ACVR2B/AKT1/AURKA/AURKB/CLK1/CLK3/CLK4/DSTYK/DYRK1A/DYRK2/DYRK3/DYRK4/MAP2K1/MAP2K2/MAPK9/PRKAA2/PRKACA/PRKCG/RPS6KA1/RPS6KA2/RPS6KB1/SGK1/TESK2/TNK2/TTK	25
GO:0045505	dynein intermediate chain binding	25/11527	29/16916	0.0236962	0.186277	0.158973	BICD1/DNAAF5/DNAH1/DNAH10/DNAH11/DNAH14/DNAH17/DNAH2/DNAH3/DNAH5/DNAH6/DNAH7/DNAH8/DNAH9/DNHD1/DYNC1H1/DYNC2H1/DYNLL1/DYNLRB1/HOOK3/HTT/PAFAH1B1/SPTBN5/TCTEX1D2/TRIM58	25
GO:0003841	1-acylglycerol-3-phosphate O-acyltransferase activity	18/11527	20/16916	0.0241131	0.186277	0.158973	ABHD5/AGPAT2/AGPAT3/AGPAT4/AGPAT5/CRLS1/GPAT3/GPAT4/LCLAT1/LPCAT2/LPCAT3/LPCAT4/LPGAT1/MBOAT1/MBOAT2/MBOAT7/PNPLA3/TAZ	18
GO:0005385	zinc ion transmembrane transporter activity	18/11527	20/16916	0.0241131	0.186277	0.158973	SLC30A1/SLC30A2/SLC30A3/SLC30A4/SLC30A5/SLC30A6/SLC30A8/SLC39A1/SLC39A10/SLC39A11/SLC39A13/SLC39A14/SLC39A3/SLC39A4/SLC39A5/SLC39A6/SLC39A7/SLC39A8	18
GO:0031418	L-ascorbic acid binding	18/11527	20/16916	0.0241131	0.186277	0.158973	ALKBH3/EGLN1/EGLN2/EGLN3/OGFOD1/OGFOD2/OGFOD3/P3H1/P3H2/P4HA1/P4HA2/P4HA3/P4HTM/PAM/PHYH/PLOD1/PLOD2/PLOD3	18
GO:0005154	epidermal growth factor receptor binding	28/11527	33/16916	0.0251804	0.188252	0.160658	ARF4/ATXN2/CBL/CBLC/CNOT9/EFEMP1/EGF/ERBB4/EREG/FAM83B/FER/GRB2/HBEGF/HIP1/ITGA5/LINGO1/PLSCR1/RNF126/SHC1/SNX1/SNX2/SNX4/SOCS5/TGFA/TNK2/VAV2/VAV3/YES1	28
GO:0050660	flavin adenine dinucleotide binding	46/11527	57/16916	0.0253057	0.188252	0.160658	ACAD10/ACAD11/ACAD9/ACADM/ACADS/ACADSB/ACADVL/ACOX1/ACOX3/ACOXL/AIFM2/AOX1/CHDH/DLD/DPYD/DUS1L/DUS2/DUS3L/DUS4L/ETFA/ETFDH/FMO1/FMO5/FOXRED2/GCDH/GSR/IVD/KDM1A/KMO/MAOB/MTO1/MTRR/NDOR1/NOS1/NOS2/NOS3/NOX4/NOX5/POR/PPOX/SDHA/SQLE/TXNRD1/TXNRD2/TXNRD3/XDH	46
GO:0000400	four-way junction DNA binding	14/11527	15/16916	0.0253663	0.188252	0.160658	BLM/GEN1/HMGB1/HMGB3/MEN1/MSH2/MSH6/RAD51B/RAD51C/RAD51D/WRN/XRCC2/XRCC3/YY1	14
GO:0005024	transforming growth factor beta-activated receptor activity	14/11527	15/16916	0.0253663	0.188252	0.160658	ACVR1/ACVR1B/ACVR1C/ACVR2A/ACVR2B/AMHR2/BMPR1A/BMPR1B/BMPR2/LTBP1/LTBP4/TGFBR1/TGFBR2/TGFBR3	14
GO:0005161	platelet-derived growth factor receptor binding	14/11527	15/16916	0.0253663	0.188252	0.160658	ERN1/IL1R1/ITGA5/ITGB3/LYN/PDGFA/PDGFB/PDGFC/PDGFD/PDGFRB/PTEN/PTPRJ/VEGFA/VEGFD	14
GO:0034185	apolipoprotein binding	14/11527	15/16916	0.0253663	0.188252	0.160658	ABCA1/CANX/HSPD1/LIPC/LPA/LPL/LRP1/LRP4/LRP6/LRP8/MAPT/PLG/SCARB1/VLDLR	14
GO:0050321	tau-protein kinase activity	14/11527	15/16916	0.0253663	0.188252	0.160658	BRSK2/CDK5/CSNK1D/GSK3A/GSK3B/MARK1/MARK2/MARK3/MARK4/PHKG1/PHKG2/PRKAA1/SIK3/TTBK2	14
GO:0003727	single-stranded RNA binding	37/11527	45/16916	0.0264741	0.19429	0.165811	A1CF/ADARB2/AGO1/AGO2/AGO3/AGO4/ANXA1/CBX4/CBX8/CNBP/DDX11/DDX58/DDX60/DHX9/HMGB1/HNRNPA1/HNRNPF/HNRNPU/IFIH1/IFIT5/ILF3/JMJD6/LACTB2/LONP1/LSM14A/POLR2D/POLR2G/RBM11/RBM7/RBMX/SNRPC/STRBP/SUPT4H1/TARDBP/TLR7/ZFR/ZFR2	37
GO:0016791	phosphatase activity	37/11527	45/16916	0.0264741	0.19429	0.165811	ACPP/ATP1A1/CA3/DUSP10/DUSP11/DUSP13/DUSP15/DUSP16/DUSP18/DUSP3/DUSP4/DUSP5/DUSP8/EPHX2/HDHD2/LHPP/PDXP/PGAM5/PGP/PLPP1/PLPP2/PLPP3/PLPP4/PLPP5/PLPPR2/PLPPR3/PPP1CA/PPP1CB/PPP5C/PRUNE1/PSPH/PTPN22/PTPRJ/PTPRO/PXYLP1/SACM1L/UBASH3B	37
GO:0005178	integrin binding	94/11527	123/16916	0.0276614	0.201882	0.17229	ACTN1/ACTN2/ACTN3/ACTN4/ADAM10/ADAM11/ADAM15/ADAM17/ADAM22/ADAM23/ADAM9/ADAMTS13/ADAMTS5/ANGPTL3/ANXA7/CALR/CD226/CD81/CD9/CDH26/CIB2/COL16A1/COL3A1/COL4A3/COL5A1/CXADR/CYR61/DST/EDIL3/EGFL6/EGFR/EMP2/FAP/FBLN5/FBN1/FERMT3/FGF1/FGF2/FN1/FRMD5/GFAP/GPNMB/HMGB1/ICAM1/ICAM2/ICAM5/IGF1/IGF2/ILK/ITGA2/ITGA5/ITGAV/ITGB1/ITGB1BP1/ITGB1BP2/ITGB2/ITGB3/ITGB4/ITGB5/ITGB6/ITGB7/ITGB8/ITGBL1/JAM3/KDR/LAMA5/L…	94
GO:0004683	calmodulin-dependent protein kinase activity	21/11527	24/16916	0.0279863	0.202021	0.172409	CAMK1/CAMK1D/CAMK2A/CAMK2B/CAMK2D/CAMK2G/CAMK4/CAMKK1/CAMKK2/DAPK1/ITPKA/MAPKAPK2/MAPKAPK5/MKNK1/MKNK2/MYLK2/MYLK3/PHKG1/PHKG2/PNCK/PTK2B	21
GO:0032452	histone demethylase activity	21/11527	24/16916	0.0279863	0.202021	0.172409	ARID5B/JMJD6/KDM1A/KDM1B/KDM2A/KDM2B/KDM3A/KDM3B/KDM4A/KDM4B/KDM4C/KDM5A/KDM5B/KDM5C/KDM6A/KDM6B/KDM7A/KDM8/PHF2/PHF8/UTY	21
GO:0046966	thyroid hormone receptor binding	24/11527	28/16916	0.0304344	0.218232	0.186244	ARID5A/FUS/GTF2B/HMGN3/JMJD1C/MED1/MED12/MED13/MED17/MED24/MED4/NCOA3/NCOA6/NCOR1/NSD1/NUP62/OASL/PRMT2/TAF11/TAF7/THRAP3/TRIP12/TRIP6/ZNHIT3	24
GO:0003691	double-stranded telomeric DNA binding	9/11527	9/16916	0.0316472	0.218232	0.186244	APEX1/HMBOX1/PURA/RAD50/TERF1/TERF2/XRCC5/XRCC6/ZBTB48	9
GO:0004385	guanylate kinase activity	9/11527	9/16916	0.0316472	0.218232	0.186244	CARD11/CASK/DLG1/DLG2/GUK1/LRGUK/MAGI3/MPP1/TJP2	9
GO:0004579	dolichyl-diphosphooligosaccharide-protein glycotransferase activity	9/11527	9/16916	0.0316472	0.218232	0.186244	DAD1/DDOST/MAGT1/OSTC/RPN1/RPN2/STT3A/STT3B/TUSC3	9
GO:0008469	histone-arginine N-methyltransferase activity	9/11527	9/16916	0.0316472	0.218232	0.186244	CARM1/PRMT1/PRMT2/PRMT3/PRMT5/PRMT6/PRMT7/PRMT8/PRMT9	9
GO:0017162	aryl hydrocarbon receptor binding	9/11527	9/16916	0.0316472	0.218232	0.186244	AIP/ARNT/ARNT2/ARNTL/NCOA1/NCOA2/TAF4/TAF6/TBP	9
GO:0097718	disordered domain specific binding	27/11527	32/16916	0.0318591	0.218232	0.186244	AP2A2/BCL2L2/CALM1/CALM2/CALM3/CLTC/CTNNB1/DFFB/EZR/FKBP8/FN1/FYN/GAPDH/HSP90AA1/HSP90AA2P/HSP90AB1/KEAP1/MDM2/MYO5A/NCOA3/NUMA1/PPIL1/RB1/RRM1/SMAD2/TEAD2/TP53	27
GO:0031435	mitogen-activated protein kinase kinase kinase binding	17/11527	19/16916	0.0322462	0.218232	0.186244	CDC42/DAB2IP/DAZAP2/DUSP19/MAP2K4/MAP4K2/MAPK1/MAPK8IP1/PPEF2/ROR2/SAMD5/SASH1/STK38/TCF3/TGFBR2/TRAF2/TRAF6	17
GO:0034237	protein kinase A regulatory subunit binding	17/11527	19/16916	0.0322462	0.218232	0.186244	ACBD3/AKAP1/AKAP6/AKAP7/AKAP8/AKAP8L/AKAP9/ARFGEF1/ARFGEF2/C2orf88/EZR/GSKIP/KCNQ1/PJA2/PRKACA/PRKACB/RYR2	17
GO:0098641	cadherin binding involved in cell-cell adhesion	17/11527	19/16916	0.0322462	0.218232	0.186244	ANXA1/ANXA2/BAIAP2/BAIAP2L1/CNN3/EPCAM/KRT18/PAK4/PDLIM1/PDLIM5/PKP3/PPP1CA/RAB10/S100A11/STXBP6/TMOD3/TRIM29	17
GO:0050681	androgen receptor binding	36/11527	44/16916	0.0324898	0.218232	0.186244	ARID5A/BRCA1/CALR/CDK7/CTNNB1/DDX5/EP300/FHL2/FOXP1/FOXP2/GRIP1/KAT5/KDM1A/KDM3A/KDM4C/NCOA1/NCOA3/NCOA4/NRIP1/NSD1/PARK7/PIAS1/PIAS2/PKN1/PPARGC1A/PRKCB/PRMT2/PRPF6/RB1/RNF14/RNF4/RNF6/SMARCA4/SNW1/WIPI1/ZBTB7A	36
GO:0032266	phosphatidylinositol-3-phosphate binding	30/11527	36/16916	0.032549	0.218232	0.186244	BBS5/DAB2IP/DENND1A/HIP1/JPH2/KIF16B/LANCL2/PARD3/PLCZ1/PLEK2/PLEKHA4/PLEKHA5/PLEKHF1/RUFY4/SESTD1/SH3PXD2A/SH3PXD2B/SNX13/SNX19/SNX24/SNX27/SNX3/TECPR1/VPS36/WDR45/WIPI1/WIPI2/ZFYVE19/ZFYVE26/ZFYVE28	30
GO:0051219	phosphoprotein binding	30/11527	36/16916	0.032549	0.218232	0.186244	APTX/CBX4/CSNK1G2/DPYS/EPB41/IGF2R/LRP11/LYN/MID1/MID2/MTOR/PAFAH1B1/PHF6/PIH1D1/PIN1/PKD2/PLAT/PRKCSH/RB1/SAG/SFN/SNCA/SRC/TBK1/THRAP3/TRPV1/UBASH3B/URI1/YWHAB/YWHAE	30
GO:0004407	histone deacetylase activity	33/11527	40/16916	0.03271	0.218232	0.186244	ARID4A/ARID4B/ATXN3/BRMS1/BRMS1L/CHD3/CHD4/HDAC1/HDAC11/HDAC2/HDAC3/HDAC4/HDAC5/HDAC6/HDAC8/HDAC9/KDM1A/MBD3/MIER1/MIER2/MTA1/MTA3/NACC2/PHF21A/RBBP4/RBBP7/RCOR1/REST/SAP30/SIN3A/SIN3B/SIRT2/SUDS3	33
GO:0051539	4 iron, 4 sulfur cluster binding	33/11527	40/16916	0.03271	0.218232	0.186244	ACO1/ACO2/BRIP1/CDK5RAP1/CDKAL1/CIAPIN1/DDX11/DNA2/DPYD/ERCC2/ETFDH/IREB2/LIAS/MOCS1/MUTYH/NDUFS1/NDUFS2/NFU1/NTHL1/NUBP1/NUBP2/NUBPL/POLA1/POLD1/POLE/PPAT/PRIM2/REV3L/RSAD1/RTEL1/SDHB/TYW1/TYW1B	33
GO:0005088	Ras guanyl-nucleotide exchange factor activity	90/11527	118/16916	0.0332897	0.220983	0.188592	ACTN2/AKAP9/ANGPT1/ARTN/CALM1/CAMK2A/CAMK2B/CAMK2D/CAMK2G/CSF2RB/DLG4/EGF/EGFR/ERBB2/ERBB3/ERBB4/EREG/FGF1/FGF18/FGF2/FGF23/FGF5/FGF8/FGFR1/FGFR2/FGFR3/FGFR4/FLT3/FLT3LG/FRS2/FRS3/FYN/GFRA1/GFRA2/GFRA3/GRB2/GRIN1/GRIN2A/GRIN2B/GRIN2D/HBEGF/IL2RA/IL2RB/IRS1/IRS2/JAK1/JAK2/JAK3/KIT/KITLG/KLB/KNDC1/LAT/MET/NCAM1/NRG1/NRG2/NRG4/NRTN/PDGFA/PDGFB/PDGFRB/PSPN/PTK2/PTPRA/RANBP9/RAPGEF2/RAPGEF4/RAPGEF5/RA…	90
GO:0016740	transferase activity	50/11527	63/16916	0.0339914	0.224513	0.191604	ALG10B/BIRC2/BIRC3/CCNB1IP1/CD38/DPH1/DTX2/DTX3/E4F1/EGR2/FKRP/FKTN/FTCDNL1/IBA57/ILF2/ILVBL/IRF2BP1/KCMF1/MARCH10/MARCH11/MARCH3/MARCH7/MARCH9/MEX3C/MID1/MID2/MKRN2/MKRN3/NDUFAF6/NEURL1B/NFX1/PTDSS1/PTDSS2/RNF145/RNF157/RNF169/RNFT1/SCLY/TAOK1/TAOK3/THAP9/TRIM22/TRIM38/TRIM39/TRIM4/TRIM41/TRIML2/UBA2/UBR7/UHMK1	50
GO:0000900	translation repressor activity, nucleic acid binding	13/11527	14/16916	0.035064	0.230445	0.196667	CELF1/CELF4/CPEB1/CPEB2/CPEB3/CPEB4/DHFR/PAIP2B/PURA/RARA/SHMT1/TYMS/ZNF540	13
GO:0008135	translation factor activity, RNA binding	23/11527	27/16916	0.0389129	0.25198	0.215045	CPEB1/CPEB2/CPEB3/CPEB4/EEF1A2/EEF1D/EEF2K/EIF1AX/EIF2B3/EIF2S2/EIF2S3/EIF4E2/EIF4G1/EIF4G2/EIF4G3/EIF4H/EIF5/GATB/GCN1/GTF2H2/GTF2H3/MTIF2/MTIF3	23
GO:0008139	nuclear localization sequence binding	23/11527	27/16916	0.0389129	0.25198	0.215045	BRAP/IPO13/IPO4/IPO5/KPNA1/KPNA2/KPNA3/KPNA5/KPNA6/KPNB1/NFKBIA/NOLC1/NPAP1/NUP153/NUP214/NUP58/NUP98/POM121/POM121B/POM121C/TNPO1/TNPO2/TNPO3	23
GO:0070273	phosphatidylinositol-4-phosphate binding	23/11527	27/16916	0.0389129	0.25198	0.215045	ARFIP1/ARFIP2/COL4A3BP/DAB2IP/GOLPH3/GOLPH3L/GSDMB/GSDMC/JPH2/LANCL2/OSBP/OSBPL5/OSBPL8/PLEKHA3/PLEKHA5/PLEKHA8/PLEKHF1/SESTD1/SH3PXD2A/SH3PXD2B/SNX24/SNX3/SNX5	23
GO:0000987	core promoter proximal region sequence-specific DNA binding	26/11527	31/16916	0.0401318	0.258219	0.220369	CREBBP/DMRT1/E2F2/E2F3/E2F7/E2F8/GATA3/KLF1/MTF1/NFE2/NFE4/NKX2-2/PAX2/RB1/SMAD3/SMAD4/SP1/SP3/TBP/TEAD1/TFAP2A/TFCP2/UHRF1/YY1/YY2/ZNF516	26
GO:0030331	estrogen receptor binding	32/11527	39/16916	0.0403158	0.258219	0.220369	ARID5A/ARRB1/CCDC62/CNOT1/CTNNB1/DCAF1/DCAF13/ESR1/FOXL2/FUS/LATS1/LEF1/MED1/MMS19/NCOA1/NCOA6/NKX3-1/NRIP1/NSD1/PADI2/PARP1/PPARG/PPARGC1A/PPARGC1B/PRMT2/RERG/SRC/STRN/TAF10/TRIP4/WBP2/WIPI1	32
GO:0004519	endonuclease activity	29/11527	35/16916	0.0405135	0.258219	0.220369	ANG/ANKLE1/APEX1/APEX2/DCLRE1C/DIS3/DIS3L/ENDOD1/ENDOG/EXOG/FEN1/G3BP1/N4BP2/NTHL1/OGG1/PGBD5/PLD6/PMS2/PNKP/PPP1R8/PXDNL/RAG1/RNASE6/SETMAR/SND1/YBEY/ZC3H12B/ZC3H12C/ZC3H12D	29
GO:0005543	phospholipid binding	78/11527	102/16916	0.0415226	0.258219	0.220369	ABCA1/ABCG1/AGAP1/AMPH/ANXA1/ANXA5/ANXA9/APOA1/APOA4/APOE/APOH/ARFIP1/ARFIP2/ARHGAP26/ARHGAP35/ARHGAP44/ARL6/BAD/BAIAP2L2/BAIAP3/BIN1/BPIFC/CARMIL2/CPS1/DAPP1/DGKA/DYSF/F10/FCHO1/FCHO2/GLE1/GOT2/GRK5/JAG1/MAP1LC3A/MYOF/NOXO1/NR5A2/NSFL1C/NUP35/NUP62/OPHN1/OSBPL1A/PACSIN1/PACSIN2/PACSIN3/PAFAH2/PICK1/PLA2G15/PLA2G2D/PLA2G4C/PLA2G5/PON1/PREX1/PRKCI/PSAP/PSD/PSD2/PSD4/PTAFR/RASA2/RASA4/SEC14L2/SGIP1…	78
GO:0004012	phospholipid-translocating ATPase activity	16/11527	18/16916	0.0429281	0.258219	0.220369	ABCA4/ABCC1/ATP10A/ATP10B/ATP10D/ATP11A/ATP11B/ATP11C/ATP8A1/ATP8A2/ATP8B1/ATP8B2/ATP8B3/ATP8B4/ATP9A/ATP9B	16
GO:0004709	MAP kinase kinase kinase activity	16/11527	18/16916	0.0429281	0.258219	0.220369	BRAF/EGFR/MAP3K1/MAP3K13/MAP3K14/MAP3K15/MAP3K2/MAP3K3/MAP3K4/MAP3K5/MAP3K6/MAP3K7/MAP3K8/RAF1/TAOK1/TAOK3	16
GO:0070577	lysine-acetylated histone binding	16/11527	18/16916	0.0429281	0.258219	0.220369	ATAD2B/BAZ2A/BRD3/BRD4/BRD7/BRD9/BRDT/CARM1/KMT2A/MLLT3/PHIP/PSME4/SMARCA4/TAF1/TRIM24/ZMYND8	16
GO:0003743	translation initiation factor activity	40/11527	50/16916	0.0454032	0.258219	0.220369	AGO2/COPS5/DENR/DHX29/EIF1AD/EIF1AX/EIF2A/EIF2B3/EIF2B4/EIF2D/EIF2S1/EIF2S2/EIF2S3/EIF3A/EIF3B/EIF3C/EIF3CL/EIF3D/EIF3E/EIF3F/EIF3H/EIF3I/EIF3J/EIF3K/EIF3L/EIF3M/EIF4B/EIF4E/EIF4E1B/EIF4E2/EIF4E3/EIF4G1/EIF4G2/EIF4G3/EIF4H/EIF5/EIF5B/MCTS1/MTIF2/MTIF3	40
GO:0016491	oxidoreductase activity	85/11527	112/16916	0.0455055	0.258219	0.220369	ADI1/AGPS/AKR1A1/AKR1B15/AKR1C1/AKR1C2/AKR1C3/AKR1C4/AKR1C8P/AKR1D1/AKR1E2/APEX1/CYB561/CYBRD1/CYP2C9/CYP2E1/CYP3A5/DCT/DHRS1/DHRS12/DHRS4L1/DHRS4L2/DHRS7/DHRS7B/DMGDH/ENOX1/ERO1A/ERO1B/ETFA/ETFDH/F8/FADS1/FADS3/FADS6/FAR1/FAR2/FDXR/FOXRED2/GFOD1/GFOD2/GLYR1/GSTO1/HR/HSD11B1L/HSD17B6/HSDL2/HTATIP2/IL4I1/KDM1A/KDM1B/KIAA1191/MICAL2/MMACHC/MTRR/NDOR1/NDUFAF5/NOS1/NOS2/NOS3/NOXRED1/NQO1/NQO2/NSDHL/O…	85
GO:0000014	single-stranded DNA endodeoxyribonuclease activity	8/11527	8/16916	0.0464529	0.258219	0.220369	DCLRE1C/ENDOG/ERCC1/ERCC4/EXOG/RAD50/RBBP8/SETMAR	8
GO:0000340	RNA 7-methylguanosine cap binding	8/11527	8/16916	0.0464529	0.258219	0.220369	AGO2/CYFIP1/DCPS/EIF4E/GEMIN5/NCBP1/NCBP2/NCBP3	8
GO:0003689	DNA clamp loader activity	8/11527	8/16916	0.0464529	0.258219	0.220369	CHTF18/DSCC1/RAD17/RFC1/RFC2/RFC3/RFC4/RFC5	8
GO:0004017	adenylate kinase activity	8/11527	8/16916	0.0464529	0.258219	0.220369	AK1/AK2/AK4/AK5/AK6/AK7/AK8/RAD50	8
GO:0004300	enoyl-CoA hydratase activity	8/11527	8/16916	0.0464529	0.258219	0.220369	AUH/ECHDC1/ECHDC2/ECHS1/ECI1/EHHADH/HADHA/HADHB	8
GO:0005078	MAP-kinase scaffold activity	8/11527	8/16916	0.0464529	0.258219	0.220369	AKAP13/DUSP19/KSR1/MAPK8IP1/MAPK8IP2/MAPK8IP3/SH3RF1/SPAG9	8
GO:0016229	steroid dehydrogenase activity	8/11527	8/16916	0.0464529	0.258219	0.220369	AKR1C1/AKR1C2/AKR1C3/AKR1C4/AKR1C8P/AKR1D1/HSD17B11/HSD17B13	8
GO:0019208	phosphatase regulator activity	8/11527	8/16916	0.0464529	0.258219	0.220369	BMP2K/MTMR12/PPP1R12A/PPP1R12B/PPP1R12C/SBF1/SBF2/ZEB2	8
GO:0019870	potassium channel inhibitor activity	8/11527	8/16916	0.0464529	0.258219	0.220369	CAV3/ENSA/NEDD4L/RASA1/WNK1/WNK2/WNK3/WNK4	8
GO:0030306	ADP-ribosylation factor binding	8/11527	8/16916	0.0464529	0.258219	0.220369	ADCYAP1R1/GGA1/GGA2/GGA3/GRASP/RAB11FIP3/RAB11FIP4/SORL1	8
GO:0034046	poly(G) binding	8/11527	8/16916	0.0464529	0.258219	0.220369	ATXN1/DAZAP1/FMR1/HNRNPDL/HNRNPU/MCRS1/PATL1/PNPT1	8
GO:0035242	protein-arginine omega-N asymmetric methyltransferase activity	8/11527	8/16916	0.0464529	0.258219	0.220369	CARM1/PRMT1/PRMT2/PRMT3/PRMT6/PRMT7/PRMT8/PRMT9	8
GO:0042609	CD4 receptor binding	8/11527	8/16916	0.0464529	0.258219	0.220369	CD22/CD74/FYN/IL16/LCK/PLSCR1/PLSCR4/SPG21	8
GO:0043140	ATP-dependent 3'-5' DNA helicase activity	8/11527	8/16916	0.0464529	0.258219	0.220369	ASCC3/BLM/DHX9/INO80/RECQL/RECQL4/RECQL5/WRN	8
GO:0051536	iron-sulfur cluster binding	8/11527	8/16916	0.0464529	0.258219	0.220369	ABAT/DPYD/ELP3/GLRX3/NFS1/NUBP1/NUBP2/RPS3	8
GO:0051864	histone demethylase activity (H3-K36 specific)	8/11527	8/16916	0.0464529	0.258219	0.220369	KDM2A/KDM2B/KDM4A/KDM4B/KDM4C/KDM7A/KDM8/PHF8	8
GO:0070740	tubulin-glutamic acid ligase activity	8/11527	8/16916	0.0464529	0.258219	0.220369	TPGS1/TTLL1/TTLL11/TTLL13P/TTLL4/TTLL5/TTLL6/TTLL7	8
GO:0070878	primary miRNA binding	8/11527	8/16916	0.0464529	0.258219	0.220369	DDX5/DGCR8/DROSHA/EZH2/SMAD1/SMAD2/SMAD3/SRF	8
GO:0102391	decanoate--CoA ligase activity	8/11527	8/16916	0.0464529	0.258219	0.220369	ACSBG1/ACSBG2/ACSL1/ACSL3/ACSL4/ACSL5/ACSL6/SLC27A2	8
GO:0003774	motor activity	37/11527	46/16916	0.0469608	0.258219	0.220369	CGN/CGNL1/DCTN1/DCTN2/DNAI1/DNAL1/DNALI1/DYNC1I1/DYNC2H1/KIF15/KIF18B/KIF1A/KIF1C/KIF2A/KIF5A/KLC1/MYH1/MYH15/MYH16/MYH7B/MYH9/MYL6/MYL6B/MYO10/MYO15A/MYO16/MYO18B/MYO1A/MYO1E/MYO1F/MYO1H/MYO3B/MYO5C/MYO6/MYO7B/MYO9A/PIN1	37
GO:0003950	NAD+ ADP-ribosyltransferase activity	19/11527	22/16916	0.047312	0.258219	0.220369	ART1/ART3/ART5/PARP1/PARP10/PARP11/PARP12/PARP14/PARP15/PARP16/PARP2/PARP4/PARP6/PARP8/PARP9/SIRT4/TIPARP/TNKS/TNKS2	19
GO:0005158	insulin receptor binding	19/11527	22/16916	0.047312	0.258219	0.220369	ENPP1/GRB10/IGF1/IGF1R/IGF2/IRS1/IRS2/LMBRD1/PDPK1/PHIP/PIK3R1/PTPN1/PTPN11/SHC1/SNX1/SNX2/SNX4/SORBS1/SRC	19
GO:0043548	phosphatidylinositol 3-kinase binding	19/11527	22/16916	0.047312	0.258219	0.220369	ATP1A1/AXL/BECN1/CALM1/CALM3/DAB1/DAB2IP/FYN/HCST/IGF1R/INSR/INSRR/IRS1/IRS2/JAK2/LCK/PDGFRB/PIK3R1/TYRO3	19
GO:0001540	amyloid-beta binding	48/11527	61/16916	0.0476371	0.258219	0.220369	ACHE/APBA1/APBA2/APBA3/APBB1/APBB2/APOA1/APOE/ARMCX5-GPRASP2/ATP1A3/BACE1/BACE2/BCHE/CD36/CD74/CLSTN1/COL25A1/CRYAB/CST3/DLGAP3/EPHA4/EPHB2/FBXO2/FZD5/GRIA1/GRIA2/GRIA3/GSAP/IDE/INSR/ITGA2/ITGB2/ITM2A/ITM2B/ITM2C/LDLR/LDLRAD3/LDLRAP1/LRPAP1/MAPK8IP2/MARCO/MSR1/NLGN1/PRNP/SCARB1/SORL1/TGFB2/TM2D1	48
GO:0061630	ubiquitin protein ligase activity	149/11527	202/16916	0.0478432	0.258219	0.220369	AMFR/ANAPC1/ANAPC11/ANAPC5/ANKIB1/AREL1/ARIH1/ARIH2/BIRC2/BIRC3/BRAP/BTRC/C10orf90/CBL/CBLB/CBLC/CDC42/CHFR/CUL1/CUL2/CUL3/CUL4A/CUL4B/CUL5/DZIP3/FANCL/FBXL12/FBXL17/FBXL18/FBXL3/FBXO30/FBXO40/FBXO6/FBXW11/HACE1/HECW1/HECW2/HLTF/HUWE1/ITCH/LRSAM1/LTN1/MARCH1/MARCH6/MDM2/MDM4/MED1/MED12/MED21/MED27/MGRN1/MIB2/MKRN1/MSL2/MYCBP2/MYLIP/NEDD4/NEDD4L/NEURL1/NOSIP/PDZD4/PDZRN3/PDZRN4/PELI1/PELI2/PELI3/P…	149
GO:0004467	long-chain fatty acid-CoA ligase activity	12/11527	13/16916	0.0482817	0.258219	0.220369	ACSBG1/ACSBG2/ACSL1/ACSL3/ACSL4/ACSL5/ACSL6/SLC27A1/SLC27A2/SLC27A4/SLC27A5/SLC27A6	12
GO:0004535	poly(A)-specific ribonuclease activity	12/11527	13/16916	0.0482817	0.258219	0.220369	CNOT1/CNOT2/CNOT6/CNOT6L/CNOT7/CNOT8/NOCT/PAN2/PAN3/PARN/PNLDC1/TOE1	12
GO:0005041	low-density lipoprotein receptor activity	12/11527	13/16916	0.0482817	0.258219	0.220369	CD36/LDLR/LRP1/LRP10/LRP12/LRP2/LRP6/LRP8/SORL1/STAB1/STAB2/VLDLR	12
GO:0008253	5'-nucleotidase activity	12/11527	13/16916	0.0482817	0.258219	0.220369	ACPP/NT5C/NT5C1B/NT5C2/NT5C3A/NT5C3B/NT5DC1/NT5DC2/NT5DC3/NT5DC4/NT5E/NT5M	12
GO:0008553	hydrogen-exporting ATPase activity, phosphorylative mechanism	12/11527	13/16916	0.0482817	0.258219	0.220369	ATP2A1/ATP2A2/ATP2A3/ATP2C1/ATP2C2/ATP6V0D1/ATP6V0D2/ATP6V1C1/ATP6V1C2/ATP6V1E1/ATP6V1E2/ATP6V1G1	12
GO:0016208	AMP binding	12/11527	13/16916	0.0482817	0.258219	0.220369	ACSS1/ACSS2/APRT/CYB5R3/FBP1/PFKL/PFKM/PFKP/PRKAG1/PRKAG2/PRPS2/PYGL	12
GO:0034450	ubiquitin-ubiquitin ligase activity	12/11527	13/16916	0.0482817	0.258219	0.220369	AMFR/ANAPC11/PELI1/PELI2/PPIL2/PRPF19/RBX1/UBE2K/UBE4A/UBE4B/UBOX5/UBR5	12
GO:0042043	neurexin family protein binding	12/11527	13/16916	0.0482817	0.258219	0.220369	CASK/CEL/CPE/NLGN1/NLGN2/NLGN3/NLGN4X/NLGN4Y/SYTL1/SYTL2/SYTL3/SYTL4	12
GO:0070679	inositol 1,4,5 trisphosphate binding	12/11527	13/16916	0.0482817	0.258219	0.220369	ITPR1/ITPR2/ITPR3/PLCL1/PLCL2/RPH3A/TRPC1/TRPC3/TRPC4/TRPC5/TRPC6/TRPC7	12
GO:0001103	RNA polymerase II repressing transcription factor binding	31/11527	38/16916	0.0494775	0.261639	0.223288	BBS1/BBS2/BBS4/BBS5/BBS7/CHD4/DDRGK1/GTF2A1/GTF2A2/HDAC1/HDAC2/MIER1/MIER2/MIER3/MKKS/MTA1/MTA3/PPARA/PPARD/PPARG/RBBP8/RBPJ/SIN3A/SP1/STAT3/TBP/TCERG1/TCF7L2/TTC8/YY1/YY2	31
GO:0004721	phosphoprotein phosphatase activity	31/11527	38/16916	0.0494775	0.261639	0.223288	CDC14A/CDC25A/CDC25C/CPPED1/CTDP1/CTDSP2/CTDSPL/CTDSPL2/DLG1/DLGAP5/DUSP16/DUSP26/MTM1/PDXP/PLPP2/PLPP3/PPM1H/PPP1CA/PPP2CA/PPP2R5A/PPP2R5D/PPP4R1/PPP5C/PPTC7/PTEN/PTPN11/PTPN12/PTPRS/SSH1/SSH2/TIMM50	31
GO:0071889	14-3-3 protein binding	22/11527	26/16916	0.0495154	0.261639	0.223288	AKT1/ARRB2/BAD/DAB2IP/HDAC7/IRS2/KCNH1/KIF13B/KLHL22/KSR1/NEK1/PI4KB/PPP1R12A/PRKCE/PRKCZ/RPTOR/SRPK2/SYNPO2/TBC1D22A/TBC1D22B/YWHAQ/ZFP36L1	22
GO:0043021	ribonucleoprotein complex binding	28/11527	34/16916	0.0502014	0.263767	0.225104	BOP1/CBX5/DDX5/EEFSEC/EIF4A3/EZH2/HNRNPU/IFIH1/ITCH/MDM2/PES1/PHF6/PPP1CA/PQBP1/PRMT5/PRMT7/PRPF31/PRPF6/RNASEL/RNF135/SECISBP2/SECISBP2L/SMG6/SMG7/SRP54/TIMM50/UHMK1/WDR12	28
GO:0005484	SNAP receptor activity	25/11527	30/16916	0.0503174	0.263767	0.225104	BET1L/BNIP1/GOSR1/GOSR2/SEC22B/SNAP23/SNAP29/SNAP47/STX12/STX16/STX17/STX18/STX19/STX1A/STX1B/STX2/STX3/STX4/STX5/STX6/STX7/STX8/TSNARE1/VTI1A/VTI1B	25
GO:0047485	protein N-terminus binding	79/11527	104/16916	0.0510125	0.266354	0.227312	ACOX1/ACTN4/APTX/ARF6/ATM/BIRC2/CFAP36/CHMP6/CSNK2A1/CSNK2A2/DCN/DCTN4/EIF3E/EPB41/ERCC2/ERCC3/ERCC4/ERCC5/ERCC6/EXOC2/EXOC4/EXOC5/GAD1/GADD45A/GLRX/GTF2H2/GTF2H3/HAX1/HDAC1/HYPK/KCNIP2/MAP2K1/MAU2/MDM2/MECP2/MEN1/MNAT1/MORF4L1/MYO7A/NBN/NCOA1/NCOA3/NCOR2/NFE2/NIPBL/NPAT/NTSR1/PARP1/PDCD10/PDLIM5/PEX14/PEX5/RBPJ/RELA/RND2/RPA2/RPS21/SCFD1/SGF29/SLA2/SMARCA4/SMARCC1/SMARCE1/SNCA/SRRM2/STX1A/STX5/S…	79
GO:0005544	calcium-dependent phospholipid binding	42/11527	53/16916	0.0521242	0.271087	0.231351	ANXA1/ANXA10/ANXA11/ANXA2/ANXA2P2/ANXA3/ANXA4/ANXA5/ANXA6/ANXA7/ANXA8L1/ANXA9/C2CD5/CPNE1/CPNE2/CPNE3/CPNE4/CPNE5/CPNE7/CPNE8/CPNE9/DOC2A/DYSF/ESYT1/ESYT2/ESYT3/PCLO/PLA2G4A/PLA2G4C/PLA2G4F/RPH3A/SYT1/SYT10/SYT12/SYT13/SYT17/SYT2/SYT5/SYT6/SYT7/SYT9/SYTL3	42
GO:0019902	phosphatase binding	39/11527	49/16916	0.054367	0.281642	0.240359	CARHSP1/CEP192/CHCHD3/CNST/CRY1/CRY2/CSRNP2/CTSC/DLG1/DLG3/DZIP3/ELL/MAGI2/MAPK1/MAST2/NFATC2/PPARA/PPP1R27/PPP1R32/PPP1R35/PPP3R1/RCAN3/SBF2/SFI1/SH3GL1/SH3RF2/SH3YL1/SLC9A3R2/SMAD2/SMAD3/SPRED1/SPTBN4/SYK/SYTL2/TERF2IP/TPRN/TRPC4AP/TSC2/WNK1	39
GO:0000149	SNARE binding	47/11527	60/16916	0.0561048	0.289509	0.247073	ANKRD27/BAIAP3/CAPN10/CPLX1/CPLX2/EXOC3/EXOC3L2/GABARAPL2/GOSR2/LRRK2/NAPA/NBAS/NSF/SEC24C/SEC24D/STX12/STX16/STX17/STX19/STX1A/STX1B/STX2/STX3/STX4/STX5/STX6/STX7/STX8/STXBP1/SYT1/SYT10/SYT11/SYT12/SYT13/SYT17/SYT2/SYT5/SYT6/SYT7/SYT9/TNFAIP2/TRIM9/TSNARE1/UVRAG/VPS50/VTI1A/VTI1B	47
GO:0003688	DNA replication origin binding	15/11527	17/16916	0.0568654	0.29116	0.248482	CDC45/CDC6/DDX11/DHX9/HSPD1/KAT7/MCM10/MCM2/MCM5/ORC1/ORC2/ORC3/ORC4/ORC5/POLA1	15
GO:0048037	cofactor binding	15/11527	17/16916	0.0568654	0.29116	0.248482	ACLY/ASNS/CREG2/DAO/DDO/DOHH/HACL1/HIF1AN/LMO2/ME3/PHYH/SUCLG1/TKT/TYMS/WWOX	15
GO:0035064	methylated histone binding	52/11527	67/16916	0.0591445	0.30166	0.257443	ATRX/BPTF/CBX2/CBX4/CBX5/CBX8/CDYL/CDYL2/CHD1/CHD8/FAM156A/FMR1/GLYR1/ING1/ING3/ING4/ING5/JARID2/KAT8/KDM4A/KDM4B/KDM4C/KDM5A/KDM5B/KDM5C/KDM7A/KMT2E/L3MBTL1/L3MBTL2/MBTD1/MPHOSPH8/MSH6/MSL3/MTF2/NCAPD3/NCAPG2/PHF13/PHF19/PHF2/PHF8/RBBP5/RRP8/SGF29/SPIN1/SPIN2B/SPIN4/SUZ12/TDRD3/TP53BP1/UHRF1/ZMYND11/ZMYND8	52
GO:0005547	phosphatidylinositol-3,4,5-trisphosphate binding	30/11527	37/16916	0.0604496	0.305479	0.260702	ADAP1/ADAP2/AKT1/ANXA8L1/ARAP1/ARAP2/ARAP3/ASAP1/BTK/COMMD1/CYTH3/DAPP1/FERMT2/GAB2/GBF1/HIP1R/IQGAP1/IQGAP2/JPH2/KIF16B/MAPKAP1/MYO10/MYO1B/NRGN/OGT/PARD3/PLEKHB2/RACGAP1/ZFYVE1/ZFYVE16	30
GO:0008536	Ran GTPase binding	30/11527	37/16916	0.0604496	0.305479	0.260702	BIRC5/CSE1L/IPO11/IPO13/IPO4/IPO5/IPO7/IPO8/IPO9/KPNB1/MYCBP2/NUP50/NUTF2/RANBP1/RANBP17/RANBP2/RANBP3/RANBP3L/RANBP9/RANGAP1/RCC1/RGPD1/RGPD2/TNPO1/TNPO2/XPO1/XPO5/XPO6/XPO7/XPOT	30
GO:0031369	translation initiation factor binding	18/11527	21/16916	0.0610496	0.305479	0.260702	DDX3X/EIF2B4/EIF3B/EIF3C/EIF3CL/EIF3F/EIF3M/EIF4G1/FMR1/GCH1/GLE1/LARP1/LIN28A/POLR2D/POLR2G/RPS24/SYT11/ZPR1	18
GO:0031593	polyubiquitin modification-dependent protein binding	18/11527	21/16916	0.0610496	0.305479	0.260702	AGAP3/AGL/DZIP3/EPS15/FAAP20/HDAC6/OPTN/PSMD4/RAD18/RAD23A/RAD23B/SHARPIN/TNIP3/UBQLN1/UBQLN4/UBXN1/VCP/ZFAND6	18
GO:0070034	telomerase RNA binding	18/11527	21/16916	0.0610496	0.305479	0.260702	DCP2/DHX36/EXOSC10/GAR1/HNRNPC/HNRNPU/NAF1/NOP10/PARN/PINX1/SMG6/SMG7/SNRPB/SNRPD3/TEP1/TERT/WRAP53/XRN1	18
GO:0042169	SH2 domain binding	27/11527	33/16916	0.0619134	0.306361	0.261455	ABL1/AFAP1L2/ARHGAP5/CRK/CTR9/DAG1/DLC1/IRS1/JAK2/KHDRBS2/LAT2/LCK/NLK/NUP62/PAG1/PTK2/PTPN6/RACK1/RUFY1/SH3PXD2B/SHCBP1/SKAP1/SQSTM1/SRC/SYK/SYP/TRPV4	27
GO:0051018	protein kinase A binding	21/11527	25/16916	0.0626846	0.306361	0.261455	AKAP10/AKAP11/AKAP12/AKAP13/AKAP3/AKAP6/AKAP7/CRYBG3/DACT1/DACT2/DACT3/EZR/GSKIP/LRRK2/MYRIP/RARA/RDX/RPS3/SPHKAP/WASF1/WASF2	21
GO:0080025	phosphatidylinositol-3,5-bisphosphate binding	21/11527	25/16916	0.0626846	0.306361	0.261455	ACAP2/ATP13A2/CLVS1/CLVS2/COMMD1/GBF1/HIP1/HIP1R/JPH2/KIF16B/MAPKAP1/PLEK2/PLEKHA5/SESTD1/SH3PXD2B/SNX14/SNX3/SNX5/WDR45/WIPI1/WIPI2	21
GO:0043539	protein serine/threonine kinase activator activity	24/11527	29/16916	0.0627775	0.306361	0.261455	ALS2/CAB39/CALM1/CALM2/CALM3/DAZAP2/DBF4/DBF4B/DDX3X/FAM20A/IGF2/IQGAP1/IRGM/LTF/MAP2K1/MAP2K2/MLST8/MTCP1/PARP16/STK3/STK4/STRADA/TAOK1/TGFB1	24
GO:0005068	transmembrane receptor protein tyrosine kinase adaptor activity	11/11527	12/16916	0.0661901	0.306361	0.261455	BLNK/DOK2/FRS2/GAB2/IRS1/PIK3R1/SH2B1/SH2B2/SH2B3/SHC1/STAP1	11
GO:0008235	metalloexopeptidase activity	11/11527	12/16916	0.0661901	0.306361	0.261455	DPEP1/DPEP2/ERAP1/LAP3/METAP1/METAP1D/METAP2/NPEPL1/NUDT16/RNPEP/ZMPSTE24	11
GO:0016706	oxidoreductase activity, acting on paired donors, with incorporation or reduction of molecular oxygen, 2-oxoglutarate as one donor, and incorporation of one atom each of oxygen into both donors	11/11527	12/16916	0.0661901	0.306361	0.261455	ALKBH1/ALKBH4/ALKBH8/EGLN1/EGLN2/EGLN3/HIF1AN/KDM7A/P4HTM/PHF8/TYW5	11
GO:0017160	Ral GTPase binding	11/11527	12/16916	0.0661901	0.306361	0.261455	EXOC2/EXOC4/EXOC5/EXOC8/FLNA/MYO1C/PIH1D2/RAB34/RALBP1/RNF41/USP33	11
GO:0000405	bubble DNA binding	7/11527	7/16916	0.0681833	0.306361	0.261455	BLM/ERCC5/HMGB1/NEIL3/RECQL4/WRN/XPC	7
GO:0000995	transcription factor activity, core RNA polymerase III binding	7/11527	7/16916	0.0681833	0.306361	0.261455	BDP1/BRF1/GTF3C1/GTF3C2/GTF3C3/GTF3C5/TBP	7
GO:0002151	G-quadruplex RNA binding	7/11527	7/16916	0.0681833	0.306361	0.261455	AFF2/DHX30/DHX36/FMR1/LIN28A/MCRS1/XRN1	7
GO:0004114	3',5'-cyclic-nucleotide phosphodiesterase activity	7/11527	7/16916	0.0681833	0.306361	0.261455	PDE10A/PDE11A/PDE3B/PDE4D/PDE5A/PDE6D/PDE9A	7
GO:0004559	alpha-mannosidase activity	7/11527	7/16916	0.0681833	0.306361	0.261455	MAN2A1/MAN2A2/MAN2B1/MAN2B2/MAN2C1/MANEA/MANEAL	7
GO:0004571	mannosyl-oligosaccharide 1,2-alpha-mannosidase activity	7/11527	7/16916	0.0681833	0.306361	0.261455	EDEM1/EDEM2/EDEM3/MAN1A1/MAN1A2/MAN1B1/MAN1C1	7
GO:0004711	ribosomal protein S6 kinase activity	7/11527	7/16916	0.0681833	0.306361	0.261455	RPS6KA1/RPS6KA2/RPS6KA3/RPS6KA4/RPS6KA6/RPS6KB1/RPS6KB2	7
GO:0004970	ionotropic glutamate receptor activity	7/11527	7/16916	0.0681833	0.306361	0.261455	GRIA2/GRIA4/GRID1/GRID2/GRIK3/GRIN2D/GRIN3B	7
GO:0005004	GPI-linked ephrin receptor activity	7/11527	7/16916	0.0681833	0.306361	0.261455	EPHA3/EPHA4/EPHA5/EPHA7/EPHA8/NTRK1/NTRK3	7
GO:0008175	tRNA methyltransferase activity	7/11527	7/16916	0.0681833	0.306361	0.261455	FTSJ1/LCMT2/TRDMT1/TRMT12/TRMT13/TRMT5/TYW3	7
GO:0008603	cAMP-dependent protein kinase regulator activity	7/11527	7/16916	0.0681833	0.306361	0.261455	CXCL10/PRKAG1/PRKAG2/PRKAR1A/PRKAR1B/PRKAR2A/PRKAR2B	7
GO:0019787	ubiquitin-like protein transferase activity	7/11527	7/16916	0.0681833	0.306361	0.261455	ARIH1/ATG16L1/ATG3/ITCH/RNF139/RNF14/UBL4A	7
GO:0030274	LIM domain binding	7/11527	7/16916	0.0681833	0.306361	0.261455	ACTN2/KAT14/LDB1/LDB2/RIPK2/RPH3AL/TLN1	7
GO:0030983	mismatched DNA binding	7/11527	7/16916	0.0681833	0.306361	0.261455	APTX/MLH3/MSH2/MSH3/MSH6/PMS1/TDG	7
GO:0032050	clathrin heavy chain binding	7/11527	7/16916	0.0681833	0.306361	0.261455	CEMIP/CLTA/CLTB/GPR107/LDLR/LRP1/PICALM	7
GO:0032357	oxidized purine DNA binding	7/11527	7/16916	0.0681833	0.306361	0.261455	MSH2/MSH3/MSH6/MUTYH/OGG1/RECQL4/RPS3	7
GO:0035005	1-phosphatidylinositol-4-phosphate 3-kinase activity	7/11527	7/16916	0.0681833	0.306361	0.261455	PIK3C2A/PIK3C2B/PIK3C2G/PIK3CA/PIK3CB/PIK3CD/PIK3CG	7
GO:0036310	annealing helicase activity	7/11527	7/16916	0.0681833	0.306361	0.261455	BLM/RAD54L/RECQL/RECQL4/SMARCA1/SMARCAL1/ZRANB3	7
GO:0042165	neurotransmitter binding	7/11527	7/16916	0.0681833	0.306361	0.261455	GRIN1/GRIN3B/NIPSNAP1/SLC6A1/SLC6A11/SLC6A12/SLC6A13	7
GO:0050291	sphingosine N-acyltransferase activity	7/11527	7/16916	0.0681833	0.306361	0.261455	CERS1/CERS2/CERS3/CERS4/CERS5/CERS6/FAM57B	7
GO:0070097	delta-catenin binding	7/11527	7/16916	0.0681833	0.306361	0.261455	CDH26/DACT1/DACT2/DACT3/PLEKHA7/PTPRJ/PTPRT	7
GO:0070728	leucine binding	7/11527	7/16916	0.0681833	0.306361	0.261455	GLUD1/GLUD2/SESN1/SESN2/SESN3/UBR1/UBR2	7
GO:0043022	ribosome binding	40/11527	51/16916	0.0731558	0.327589	0.279571	CPEB1/CPEB2/CPEB3/CPEB4/EEF2/EFL1/EIF2A/EIF2S1/EIF3K/EIF5A2/EIF5AL1/ERI1/ETF1/FMR1/GCN1/GEMIN5/GUF1/IGHMBP2/IMPACT/LETM1/LETMD1/MTIF3/MTOR/NAA10/NAA15/NAA16/OLA1/PRMT3/PYM1/RACK1/RICTOR/RPN2/RPSA/SBDS/SEC61A2/SRP68/SRP72/YTHDF1/YTHDF3/ZNF598	40
GO:0008066	glutamate receptor activity	14/11527	16/16916	0.0749161	0.333213	0.284371	GRIA1/GRID1/GRID2/GRIK1/GRIK2/GRIK3/GRIK4/GRIK5/GRM1/GRM3/GRM4/GRM5/GRM7/GRM8	14
GO:0042800	histone methyltransferase activity (H3-K4 specific)	14/11527	16/16916	0.0749161	0.333213	0.284371	ASH1L/ASH2L/KMT2A/KMT2B/KMT2C/KMT2D/PRDM7/PRDM9/RBBP5/SETD1A/SETD1B/SETD3/SETMAR/WDR82	14
GO:0003730	mRNA 3'-UTR binding	58/11527	76/16916	0.0767961	0.340428	0.290529	ANGEL2/AUH/BOLL/CARHSP1/CCT5/CIRBP/CPEB1/CPEB2/CPEB3/CPEB4/CRYZ/CSDC2/DAZAP1/DAZL/DDX5/DHX36/ELAVL1/ELAVL4/FMR1/FXR1/FXR2/GEMIN5/HNRNPA2B1/HNRNPC/HNRNPL/HNRNPR/HNRNPU/IGF2BP1/IGF2BP2/IGF2BP3/LARP1/PABPC1/PABPC1L/PABPC4/PARN/PCBP4/PUM1/PUM2/RBM3/RBM4/RBMS1/RBMS2/RBMS3/RC3H1/RNF20/RNF40/RNPS1/RSL1D1/SECISBP2/SECISBP2L/SERBP1/TARDBP/TP53/TUT1/UTP23/YBX3/ZFP36L1/ZNF385A	58
GO:0051059	NF-kappaB binding	23/11527	28/16916	0.0779144	0.344231	0.293773	AKAP8/ANXA4/APEX1/BRMS1/COMMD6/COMMD7/CPNE1/FAF1/FOXP3/GSK3B/HDAC1/HDAC2/HDAC3/HIF1AN/MTDH/NFKBIA/NFKBID/NPM1/PPARD/PSMA6/RELA/TAF4B/TP53BP2	23
GO:0070530	K63-linked polyubiquitin modification-dependent protein binding	17/11527	20/16916	0.0783337	0.34493	0.29437	ATRIP/FAAP20/OPTN/OTUD7B/PARP10/PRPF8/RNF168/RNF169/SPRTN/SQSTM1/TAB2/TNFAIP3/UIMC1/WDR81/ZBTB1/ZRANB1/ZRANB3	17
GO:0042277	peptide binding	31/11527	39/16916	0.084979	0.367225	0.313397	ADNP/ANG/ANPEP/CALR/CLTA/CLTB/CSNK1D/CSNK1G2/CTSV/ENPEP/ERAP1/ERAP2/FNTB/FURIN/GPR37/HSP90AB1/IDE/LNPEP/LVRN/MME/NLN/NPEPPS/NPR3/PCSK5/PPARG/RPS6KB1/RPS6KB2/RXRA/THOP1/TMEM158/TRHDE	31
GO:0001094	TFIID-class transcription factor binding	10/11527	11/16916	0.0902846	0.367225	0.313397	EDF1/ERCC1/ERCC4/FBL/NOP58/RUVBL1/RUVBL2/TAF2/TP53/ZNHIT6	10
GO:0004143	diacylglycerol kinase activity	10/11527	11/16916	0.0902846	0.367225	0.313397	AGK/DGKA/DGKB/DGKD/DGKE/DGKG/DGKH/DGKI/DGKQ/DGKZ	10
GO:0008271	secondary active sulfate transmembrane transporter activity	10/11527	11/16916	0.0902846	0.367225	0.313397	SLC26A1/SLC26A11/SLC26A2/SLC26A3/SLC26A4/SLC26A5/SLC26A6/SLC26A7/SLC26A8/SLC26A9	10
GO:0008381	mechanically-gated ion channel activity	10/11527	11/16916	0.0902846	0.367225	0.313397	PIEZO1/PIEZO2/TMC1/TMC2/TMC3/TMC5/TMC6/TMC7/TMC8/TMEM150C	10
GO:0008429	phosphatidylethanolamine binding	10/11527	11/16916	0.0902846	0.367225	0.313397	ANXA11/CD300A/ESYT1/ESYT2/ESYT3/MAP1LC3A/MFGE8/NF1/PEBP1/PEMT	10
GO:0015075	ion transmembrane transporter activity	10/11527	11/16916	0.0902846	0.367225	0.313397	ATP11B/CACNG5/GJA1/LASP1/PLP2/SFXN1/SFXN2/SFXN3/SFXN4/TRPV2	10
GO:0015238	drug transmembrane transporter activity	10/11527	11/16916	0.0902846	0.367225	0.313397	ABCG2/ABCG5/ABCG8/EBP/RALBP1/SLC17A3/SLC22A18/SLC22A5/SLC47A1/SLC47A2	10
GO:0017154	semaphorin receptor activity	10/11527	11/16916	0.0902846	0.367225	0.313397	NRP1/NRP2/PLXNA1/PLXNA2/PLXNA3/PLXNA4/PLXNB1/PLXNB2/PLXNC1/PLXND1	10
GO:0031996	thioesterase binding	10/11527	11/16916	0.0902846	0.367225	0.313397	ARF6/CDC42/HAUS7/RAC1/TRAF1/TRAF2/TRAF3/TRAF4/TRAF5/TRAF6	10
GO:0032041	NAD-dependent histone deacetylase activity (H3-K14 specific)	10/11527	11/16916	0.0902846	0.367225	0.313397	HDAC1/HDAC11/HDAC2/HDAC3/HDAC4/HDAC5/HDAC6/HDAC7/HDAC8/HDAC9	10
GO:0034713	type I transforming growth factor beta receptor binding	10/11527	11/16916	0.0902846	0.367225	0.313397	ACVR2A/ACVR2B/ENG/SMAD2/SMAD6/SMAD7/SNX25/TGFB1/TGFB3/TGFBR2	10
GO:0045295	gamma-catenin binding	10/11527	11/16916	0.0902846	0.367225	0.313397	APC/APC2/CDH1/CDH2/CTNNA1/DSG1/LEF1/PTPRJ/PTPRT/TCF7L2	10
GO:0048407	platelet-derived growth factor binding	10/11527	11/16916	0.0902846	0.367225	0.313397	COL1A1/COL1A2/COL2A1/COL3A1/COL4A1/COL5A1/COL6A1/PDGFA/PDGFB/PDGFRB	10
GO:0070411	I-SMAD binding	10/11527	11/16916	0.0902846	0.367225	0.313397	AXIN1/AXIN2/CTNNB1/SMAD1/SMAD2/SMAD4/SMAD6/SMAD7/SMURF1/TGFBR1	10
GO:0072542	protein phosphatase activator activity	10/11527	11/16916	0.0902846	0.367225	0.313397	B3GAT3/CALM1/CALM2/CALM3/PHACTR4/PPP1R15A/PPP2R5A/PPP2R5C/PPP2R5D/PPP2R5E	10
GO:0004864	protein phosphatase inhibitor activity	25/11527	31/16916	0.0927574	0.367225	0.313397	ARPP19/CABIN1/ELFN1/ELFN2/ENSA/LMTK2/MGAT5/PHACTR1/PHACTR2/PHACTR3/PPME1/PPP1R14D/PPP1R1C/PPP1R2/PPP1R26/PPP1R27/PPP1R35/PPP1R37/PPP1R9B/PTN/SAG/SET/SH3RF2/STYXL1/URI1	25
GO:0031490	chromatin DNA binding	54/11527	71/16916	0.0934756	0.367225	0.313397	ACTN4/APEX1/BCL6/CLOCK/DHX9/EP300/EZH2/FOXO3/GATA1/GRHL1/GRHL2/GRHL3/H2AFY2/H2AFZ/HIST1H1B/HIST1H1C/HNRNPU/HR/HSF1/JMJD1C/KDM3A/KDM3B/KDM5A/KDM6A/KDM6B/MED1/NKAP/NOTCH1/PPARGC1A/PRDM1/PRDM11/PRDM12/PRDM2/PRDM4/PRDM5/PRDM6/PRDM7/PRDM9/RARA/RELA/RUVBL2/RXRA/SMAD3/SRF/STAT3/SUZ12/THRA/THRB/UTY/VAX2/WBP2/WBP2NL/ZIC2/ZNF711	54
GO:0019706	protein-cysteine S-palmitoyltransferase activity	22/11527	27/16916	0.096166	0.367225	0.313397	ZDHHC1/ZDHHC11/ZDHHC11B/ZDHHC12/ZDHHC13/ZDHHC14/ZDHHC15/ZDHHC16/ZDHHC17/ZDHHC18/ZDHHC2/ZDHHC20/ZDHHC21/ZDHHC23/ZDHHC24/ZDHHC3/ZDHHC4/ZDHHC5/ZDHHC6/ZDHHC7/ZDHHC8/ZDHHC9	22
GO:0030295	protein kinase activator activity	22/11527	27/16916	0.096166	0.367225	0.313397	CAB39/DBF4B/DUSP19/EPO/FGF13/GPRC5A/GPRC5B/GPRC5D/HMGB1/MADD/MARK2/NCKAP1L/NKX3-1/PIK3CA/PRKAG2/RPTOR/SPDYA/STK11/STRADA/TOM1L1/WNK1/WNT11	22
GO:0046875	ephrin receptor binding	22/11527	27/16916	0.096166	0.367225	0.313397	ABL1/ANKS1A/ANKS1B/CBL/CDK5/CHN1/CRK/EFNA1/EFNA2/EFNA5/EFNB2/EPHA4/EPHA7/FYN/GRB2/LYN/NCK1/PIK3CG/PTPN1/SHC1/SIPA1L1/SRC	22
GO:0005261	cation channel activity	13/11527	15/16916	0.0980988	0.367225	0.313397	GRIN3B/NALCN/P2RX1/PIEZO1/PIEZO2/PKD1L3/PKD2L1/TRPC1/TRPC6/TRPM2/TRPM3/TRPV2/TRPV4	13
GO:0016594	glycine binding	13/11527	15/16916	0.0980988	0.367225	0.313397	ALAS2/CEP104/GLDC/GLRA1/GLRA2/GLRA3/GLRB/GRIN1/GRIN2B/GRIN3A/GRIN3B/GSS/SRR	13
GO:0042809	vitamin D receptor binding	13/11527	15/16916	0.0980988	0.367225	0.313397	MED1/MED12/MED13/MED14/MED17/MED24/MED4/RXRA/SNW1/TAF11/TAF7/THRAP3/TOB2	13
GO:0003887	DNA-directed DNA polymerase activity	19/11527	23/16916	0.0987849	0.367225	0.313397	POLA1/POLA2/POLD1/POLD2/POLD3/POLD4/POLE/POLE2/POLE3/POLE4/POLG/POLG2/POLH/POLI/POLM/POLN/POLQ/PRIMPOL/REV3L	19
GO:0004521	endoribonuclease activity	19/11527	23/16916	0.0987849	0.367225	0.313397	AGO2/AGO3/CPSF3/DICER1/ENDOG/ERN1/EXOG/LACTB2/NOB1/PIWIL2/RCL1/RNASEK/RNASEL/RNASET2/SLFN13/SMG6/SND1/TSN/TSNAX	19
GO:0017022	myosin binding	19/11527	23/16916	0.0987849	0.367225	0.313397	ACTA1/ARFGEF1/ARFGEF2/CALD1/DMD/GIPC1/HAP1/MLPH/MOBP/MYRIP/NPHS1/RALA/RHOA/SLC6A4/TRAK1/TRAK2/TRPM7/USH2A/VEZT	19
GO:0030552	cAMP binding	19/11527	23/16916	0.0987849	0.367225	0.313397	BVES/CNBD2/CNGB1/HCN1/HCN2/HCN3/PDE10A/PDE2A/PDE4A/PDE4B/PDE4D/POPDC3/PRKAR1A/PRKAR1B/PRKAR2A/PRKAR2B/RAPGEF2/RAPGEF3/RAPGEF4	19
GO:0000062	fatty-acyl-CoA binding	16/11527	19/16916	0.0998981	0.367225	0.313397	ACAD9/ACADVL/ACBD3/ACBD5/ACBD6/ACOT11/ACOT12/ACOT7/ALDH6A1/ECI2/GCDH/HADHA/HMGCL/SCP2/SOAT1/SOAT2	16
GO:0005086	ARF guanyl-nucleotide exchange factor activity	16/11527	19/16916	0.0998981	0.367225	0.313397	ARF4/ARFGEF1/ARFGEF2/ARFGEF3/CYTH1/CYTH3/CYTH4/FBXO8/GBF1/HERC1/IQSEC1/IQSEC2/PSD/PSD2/PSD3/PSD4	16
GO:0038191	neuropilin binding	16/11527	19/16916	0.0998981	0.367225	0.313397	ABL1/PXN/SEMA3A/SEMA3B/SEMA3C/SEMA3D/SEMA3E/SEMA3F/SEMA4A/SEMA4B/SEMA4C/SEMA4D/SEMA4F/SEMA4G/SEMA6D/SEMA7A	16
GO:0000155	phosphorelay sensor kinase activity	6/11527	6/16916	0.100076	0.367225	0.313397	KCNH1/KCNH2/KCNH3/KCNH4/KCNH5/KCNH8	6
GO:0003836	beta-galactoside (CMP) alpha-2,3-sialyltransferase activity	6/11527	6/16916	0.100076	0.367225	0.313397	ST3GAL1/ST3GAL2/ST3GAL3/ST3GAL4/ST3GAL5/ST3GAL6	6
GO:0003958	NADPH-hemoprotein reductase activity	6/11527	6/16916	0.100076	0.367225	0.313397	MTRR/NDOR1/NOS1/NOS2/NOS3/POR	6
GO:0004383	guanylate cyclase activity	6/11527	6/16916	0.100076	0.367225	0.313397	GUCY1A2/GUCY2C/GUCY2D/GUCY2F/NPR1/NPR2	6
GO:0004430	1-phosphatidylinositol 4-kinase activity	6/11527	6/16916	0.100076	0.367225	0.313397	PI4K2A/PI4K2B/PI4KA/PI4KAP1/PI4KAP2/PI4KB	6
GO:0004445	inositol-polyphosphate 5-phosphatase activity	6/11527	6/16916	0.100076	0.367225	0.313397	INPP5A/INPP5D/INPP5E/INPP5J/INPP5K/SYNJ2	6
GO:0004528	phosphodiesterase I activity	6/11527	6/16916	0.100076	0.367225	0.313397	APEX1/APEX2/ENPP1/ENPP2/ENPP3/FAN1	6
GO:0004565	beta-galactosidase activity	6/11527	6/16916	0.100076	0.367225	0.313397	GBA3/GLB1/GLB1L/GLB1L2/GLB1L3/PSAP	6
GO:0004849	uridine kinase activity	6/11527	6/16916	0.100076	0.367225	0.313397	CMPK1/NMRK1/UCK1/UCK2/UCKL1/UPRT	6
GO:0005042	netrin receptor activity	6/11527	6/16916	0.100076	0.367225	0.313397	DCC/UNC5A/UNC5B/UNC5C/UNC5CL/UNC5D	6
GO:0005168	neurotrophin TRKA receptor binding	6/11527	6/16916	0.100076	0.367225	0.313397	EFNA5/FRS2/GRB2/PIK3R1/PLCG1/SHC1	6
GO:0005347	ATP transmembrane transporter activity	6/11527	6/16916	0.100076	0.367225	0.313397	SLC25A17/SLC25A23/SLC25A24/SLC25A25/SLC25A41/SLC25A42	6
GO:0008308	voltage-gated anion channel activity	6/11527	6/16916	0.100076	0.367225	0.313397	GPR89A/GPR89B/SLC17A3/VDAC1/VDAC2/VDAC3	6
GO:0008510	sodium:bicarbonate symporter activity	6/11527	6/16916	0.100076	0.367225	0.313397	SLC4A10/SLC4A4/SLC4A5/SLC4A7/SLC4A8/SLC4A9	6
GO:0008559	xenobiotic-transporting ATPase activity	6/11527	6/16916	0.100076	0.367225	0.313397	ABCA8/ABCB1/ABCB4/ABCB5/ABCC1/ABCG2	6
GO:0015245	fatty acid transporter activity	6/11527	6/16916	0.100076	0.367225	0.313397	MFSD2A/SLC27A1/SLC27A2/SLC27A4/SLC27A5/SLC27A6	6
GO:0030275	LRR domain binding	6/11527	6/16916	0.100076	0.367225	0.313397	KRAS/LRRFIP2/POLR2J/ROBO1/STK11/ZXDC	6
GO:0030368	interleukin-17 receptor activity	6/11527	6/16916	0.100076	0.367225	0.313397	IL17RA/IL17RB/IL17RC/IL17RD/IL17RE/IL17REL	6
GO:0030621	U4 snRNA binding	6/11527	6/16916	0.100076	0.367225	0.313397	DDX39B/GEMIN5/PRPF31/PRPF4/SART3/SNU13	6
GO:0032137	guanine/thymine mispair binding	6/11527	6/16916	0.100076	0.367225	0.313397	MLH1/MSH2/MSH3/MSH4/MSH5/MSH6	6
GO:0034618	arginine binding	6/11527	6/16916	0.100076	0.367225	0.313397	NAGS/NOS1/NOS2/NOS3/PADI4/RARS	6
GO:0036042	long-chain fatty acyl-CoA binding	6/11527	6/16916	0.100076	0.367225	0.313397	ACOT11/ACOT12/ACOT7/DBI/PNPLA3/SCP2	6
GO:0043515	kinetochore binding	6/11527	6/16916	0.100076	0.367225	0.313397	CENPE/CENPH/CLASP1/MAD1L1/SPDL1/TTK	6
GO:0043546	molybdopterin cofactor binding	6/11527	6/16916	0.100076	0.367225	0.313397	AOX1/GPHN/MARC1/MARC2/SUOX/XDH	6
GO:0046975	histone methyltransferase activity (H3-K36 specific)	6/11527	6/16916	0.100076	0.367225	0.313397	ASH1L/NSD1/SETD2/SETD3/SETMAR/SMYD2	6
GO:0047035	testosterone dehydrogenase (NAD+) activity	6/11527	6/16916	0.100076	0.367225	0.313397	AKR1C3/DHRS9/HSD17B2/HSD17B3/HSD17B6/HSD17B8	6
GO:0047086	ketosteroid monooxygenase activity	6/11527	6/16916	0.100076	0.367225	0.313397	AKR1C1/AKR1C2/AKR1C3/AKR1C4/AKR1C8P/AKR1D1	6
GO:0050145	nucleoside phosphate kinase activity	6/11527	6/16916	0.100076	0.367225	0.313397	AK4/AK6/AK9/CMPK1/DTYMK/PNKP	6
GO:0052658	inositol-1,4,5-trisphosphate 5-phosphatase activity	6/11527	6/16916	0.100076	0.367225	0.313397	INPP5A/INPP5B/INPP5J/INPP5K/OCRL/SYNJ1	6
GO:0003824	catalytic activity	38/11527	49/16916	0.101025	0.369677	0.31549	ADAT3/ALAD/ALDH1L1/ASAH1/BCHE/CDYL2/CEL/DDAH1/DDAH2/DIP2A/DIP2B/DIP2C/ECHDC3/EML5/ESPL1/FHIT/FPGT/GLA/HHIP/HHIPL1/HHIPL2/HPGD/HSD17B1/HSD17B6/ISOC1/ITPK1/LANCL1/LANCL2/LANCL3/MGAM/PIGC/PIGH/PLD5/SLC3A1/SLC3A2/SPATA20/TDH/TPD52L2	38
GO:0008266	poly(U) RNA binding	24/11527	30/16916	0.112618	0.410962	0.350723	ATXN1/CIRBP/DAZAP1/DIS3L2/FMR1/HNRNPC/HNRNPH1/IFIT5/KHDRBS1/KHDRBS2/MCRS1/MSI1/MSI2/PABPC1/PABPC1L/PABPC4/PATL1/PNPT1/RBM11/RBM3/RBMS1/RBMS2/RBMS3/SSB	24
GO:0000175	3'-5'-exoribonuclease activity	21/11527	26/16916	0.117995	0.415114	0.354267	CNOT7/CNOT8/DIS3/DIS3L/DIS3L2/ERI1/ERI2/ERI3/EXOSC10/EXOSC3/EXOSC5/EXOSC7/ISG20/ISG20L2/PAN2/PARN/PNLDC1/PNPT1/TOE1/USB1/XRN2	21
GO:0035198	miRNA binding	21/11527	26/16916	0.117995	0.415114	0.354267	AGO1/AGO2/AGO3/AGO4/DDX21/ELAVL1/FMR1/HNRNPA1/HNRNPA2B1/LIN28A/MATR3/PNPT1/PUM1/PUM2/RBM10/RBM4/RC3H1/TRIM71/ZC3H7A/ZC3H7B/ZNF346	21
GO:0030544	Hsp70 protein binding	29/11527	37/16916	0.120851	0.415114	0.354267	CDK1/CREB1/DNAJA1/DNAJA3/DNAJB1/DNAJB14/DNAJB2/DNAJC10/DNAJC2/DNAJC8/ERN1/FGF1/GPR37/HDAC8/HIKESHI/IQCG/METTL21A/NOD2/NUP62/PACRG/PPEF2/RNF207/RPS3/SACS/SNCA/SPN/ST13/STIP1/TSC1	29
GO:0001075	transcription factor activity, RNA polymerase II core promoter sequence-specific binding involved in preinitiation complex assembly	9/11527	10/16916	0.122433	0.415114	0.354267	DACH1/DACH2/DR1/TAF1/TAF2/TAF4/TAF4B/TAF9/TAF9B	9
GO:0001162	RNA polymerase II intronic transcription regulatory region sequence-specific DNA binding	9/11527	10/16916	0.122433	0.415114	0.354267	HSF1/HSF2/NCOA2/SMYD3/VAX2/ZC3H4/ZC3H6/ZC3H8/ZNF350	9
GO:0003724	RNA helicase activity	9/11527	10/16916	0.122433	0.415114	0.354267	DDX1/DDX10/DDX17/DDX24/DDX5/DDX6/DHX15/DHX9/RAD54B	9
GO:0004016	adenylate cyclase activity	9/11527	10/16916	0.122433	0.415114	0.354267	ADCY1/ADCY10/ADCY2/ADCY3/ADCY5/ADCY6/ADCY7/ADCY8/ADCY9	9
GO:0004596	peptide alpha-N-acetyltransferase activity	9/11527	10/16916	0.122433	0.415114	0.354267	NAA10/NAA11/NAA15/NAA16/NAA25/NAA30/NAA35/NAA50/NAA60	9
GO:0005355	glucose transmembrane transporter activity	9/11527	10/16916	0.122433	0.415114	0.354267	MFSD4A/MFSD4B/SLC2A1/SLC2A2/SLC2A3/SLC2A4/SLC2A5/SLC2A6/SLC2A9	9
GO:0008190	eukaryotic initiation factor 4E binding	9/11527	10/16916	0.122433	0.415114	0.354267	ANGEL1/C8orf88/DDX3X/EIF4EBP1/EIF4EBP2/EIF4EBP3/EIF4G1/HHEX/LARP1	9
GO:0015279	store-operated calcium channel activity	9/11527	10/16916	0.122433	0.415114	0.354267	ORAI1/ORAI2/STIM2/TRPC1/TRPC3/TRPC4/TRPC5/TRPC6/TRPC7	9
GO:0016504	peptidase activator activity	9/11527	10/16916	0.122433	0.415114	0.354267	APP/CAV1/CFLAR/CLPX/FBLN1/FN1/PCOLCE2/PINK1/PSME4	9
GO:0016595	glutamate binding	9/11527	10/16916	0.122433	0.415114	0.354267	CEP104/CPS1/GAD1/GAD2/GCLC/GRIN1/GRIN2B/SLC1A1/SLC1A3	9
GO:0019531	oxalate transmembrane transporter activity	9/11527	10/16916	0.122433	0.415114	0.354267	SLC26A1/SLC26A2/SLC26A3/SLC26A4/SLC26A5/SLC26A6/SLC26A7/SLC26A8/SLC26A9	9
GO:0030235	nitric-oxide synthase regulator activity	9/11527	10/16916	0.122433	0.415114	0.354267	AKT1/CALM1/CALM3/DYNLL1/EGFR/ESR1/HSP90AA1/HSP90AA2P/HSP90AB1	9
GO:0031419	cobalamin binding	9/11527	10/16916	0.122433	0.415114	0.354267	CD320/CUBN/GIF/LMBRD1/MMACHC/MTR/MUT/TCN1/TCN2	9
GO:0031957	very long-chain fatty acid-CoA ligase activity	9/11527	10/16916	0.122433	0.415114	0.354267	ACSBG1/ACSBG2/ACSF3/ACSL4/SLC27A1/SLC27A2/SLC27A4/SLC27A5/SLC27A6	9
GO:0042805	actinin binding	9/11527	10/16916	0.122433	0.415114	0.354267	MICALL2/NFKB1/PDLIM5/PKD2/PROM1/RELA/TRPC5/TRPC6/TTN	9
GO:0043225	ATPase-coupled anion transmembrane transporter activity	9/11527	10/16916	0.122433	0.415114	0.354267	ABCC1/ABCC10/ABCC11/ABCC2/ABCC3/ABCC4/ABCC5/ABCC9/CFTR	9
GO:0043995	histone acetyltransferase activity (H4-K5 specific)	9/11527	10/16916	0.122433	0.415114	0.354267	HCFC1/KANSL1/KANSL1L/KANSL2/KANSL3/KAT8/MCRS1/OGT/PHF20	9
GO:0043996	histone acetyltransferase activity (H4-K8 specific)	9/11527	10/16916	0.122433	0.415114	0.354267	HCFC1/KANSL1/KANSL1L/KANSL2/KANSL3/KAT8/MCRS1/OGT/PHF20	9
GO:0046972	histone acetyltransferase activity (H4-K16 specific)	9/11527	10/16916	0.122433	0.415114	0.354267	HCFC1/KANSL1/KANSL1L/KANSL2/KANSL3/KAT8/MCRS1/OGT/PHF20	9
GO:0061608	nuclear import signal receptor activity	9/11527	10/16916	0.122433	0.415114	0.354267	KPNA1/KPNA2/KPNA3/KPNA4/KPNA5/KPNA6/NUTF2/SNUPN/TMCO6	9
GO:0070016	armadillo repeat domain binding	9/11527	10/16916	0.122433	0.415114	0.354267	AXIN1/CHD8/CNOT1/CTNNBIP1/LEF1/STRN/STRN3/STRN4/TCF7L2	9
GO:0140078	class I DNA-(apurinic or apyrimidinic site) lyase activity	9/11527	10/16916	0.122433	0.415114	0.354267	ALKBH1/APEX1/APEX2/APLF/NEIL1/NEIL3/NTHL1/OGG1/RPS3	9
GO:1990380	Lys48-specific deubiquitinase activity	9/11527	10/16916	0.122433	0.415114	0.354267	ATXN3/CYLD/DESI2/OTUD5/OTUD7B/USP19/USP7/USP9X/YOD1	9
GO:0017025	TBP-class protein binding	18/11527	22/16916	0.122869	0.415114	0.354267	BRF1/CAND1/CAND2/DR1/ESR1/GTF2A1/GTF2A2/GTF2B/HHEX/HNRNPF/PSMC1/RUVBL1/RUVBL2/TAF1/TAF12/TAF1B/THRA/YEATS2	18
GO:0030515	snoRNA binding	18/11527	22/16916	0.122869	0.415114	0.354267	BTRC/DDX21/HEATR1/IMP3/IMP4/NOP14/NOP58/NUDT16/NUDT4/NUDT5/NUDT7/NUFIP1/PWP2/RRP9/SNU13/TBL3/UTP6/WDR3	18
GO:0030742	GTP-dependent protein binding	18/11527	22/16916	0.122869	0.415114	0.354267	AP1G1/AP3B1/ARFIP2/DNM1L/EEA1/GCH1/MRAS/RAB34/RAB38/RAB3A/RAB3B/RAB3C/RAB3D/RAB5B/RAPGEF5/RAPGEF6/RASGRP4/UNC13B	18
GO:0015485	cholesterol binding	34/11527	44/16916	0.125698	0.418223	0.35692	ABCA1/ABCG1/ANXA6/APOA1/APOA4/APOD/APOE/APOF/CAV1/ERLIN1/ERLIN2/NPC1/NPC2/NR1H3/OSBP2/OSBPL10/OSBPL1A/OSBPL2/OSBPL3/OSBPL5/OSBPL6/OSBPL7/OSBPL8/PROM1/PTCH1/SCAP/SCP2/SOAT1/SOAT2/STARD3NL/STARD5/SULT2B1/SYP/TSPO	34
GO:0005248	voltage-gated sodium channel activity	15/11527	18/16916	0.126552	0.418223	0.35692	HCN1/HCN2/HCN3/PKD2/SCN10A/SCN11A/SCN1B/SCN2A/SCN3A/SCN4A/SCN4B/SCN5A/SCN7A/SCN8A/SCN9A	15
GO:0070063	RNA polymerase binding	15/11527	18/16916	0.126552	0.418223	0.35692	ANP32B/BIN1/BRCA1/CCNT1/CCNT2/DHX9/NEDD4/PABPN1/PKN2/PPIB/STOM/TAF10/TCERG1/TCERG1L/YTHDC2	15
GO:0070300	phosphatidic acid binding	15/11527	18/16916	0.126552	0.418223	0.35692	ATP13A2/COMMD1/JPH2/MAPKAP1/MARK1/MICALL1/NRGN/OPA1/PACSIN2/PITPNC1/PITPNM1/RAPGEF2/RAPGEF6/SESTD1/UQCC3	15
GO:0000983	transcription factor activity, RNA polymerase II core promoter sequence-specific	12/11527	14/16916	0.127588	0.418223	0.35692	HEY1/HEYL/MAX/MEF2C/NKX3-1/PAX7/POU2F1/RELA/SMAD3/SRF/STAT1/TFAP2B	12
GO:0004033	aldo-keto reductase (NADP) activity	12/11527	14/16916	0.127588	0.418223	0.35692	AKR1A1/AKR1C1/AKR1C3/AKR1C4/AKR1D1/AKR7A2/AKR7A3/AKR7L/CYB5A/KCNAB1/KCNAB2/MIOX	12
GO:0005095	GTPase inhibitor activity	12/11527	14/16916	0.127588	0.418223	0.35692	ARL2/CDC42SE1/CPEB2/DGKI/GPS1/IPO5/IQGAP1/IQGAP2/PDE6D/RHOH/SLIT2/TNK2	12
GO:0008408	3'-5' exonuclease activity	12/11527	14/16916	0.127588	0.418223	0.35692	APEX1/APLF/ERI1/EXD2/EXD3/POLG/RAD1/RAD50/RAD9A/RAD9B/REXO4/WRN	12
GO:0015108	chloride transmembrane transporter activity	12/11527	14/16916	0.127588	0.418223	0.35692	CFTR/SLC12A5/SLC1A1/SLC26A1/SLC26A2/SLC26A3/SLC26A4/SLC26A5/SLC26A6/SLC26A7/SLC26A8/SLC26A9	12
GO:0015116	sulfate transmembrane transporter activity	12/11527	14/16916	0.127588	0.418223	0.35692	SLC25A14/SLC25A30/SLC26A1/SLC26A11/SLC26A2/SLC26A3/SLC26A4/SLC26A5/SLC26A6/SLC26A7/SLC26A8/SLC26A9	12
GO:0030695	GTPase regulator activity	12/11527	14/16916	0.127588	0.418223	0.35692	ARL2BP/DNAJA3/GPSM3/IPO7/KRIT1/RALGDS/RGS12/RIMS1/RIN2/SIRPA/WAS/WASL	12
GO:0036002	pre-mRNA binding	12/11527	14/16916	0.127588	0.418223	0.35692	CELF1/CELF2/CELF3/CELF4/CELF5/DDX5/HNRNPA1/HNRNPU/PTBP1/RBM22/SRSF6/TRA2B	12
GO:0000976	transcription regulatory region sequence-specific DNA binding	54/11527	72/16916	0.129299	0.419078	0.35765	ARNTL/ATF3/ATF6/CRY2/FOXK1/FOXK2/GATA1/GATA3/HDAC1/HR/JMJD1C/KDM3A/KDM3B/NFE2/NFE2L1/NFE2L2/NFE2L3/NFKB1/NKX3-1/NONO/NR1D2/NR1H2/NR1H3/NR1H4/NR1I2/NR5A2/PER2/PER3/PITX2/PPARA/PPARD/PPARG/PSPC1/RARA/RARB/RARG/SFPQ/SIN3A/SIX1/SIX4/SIX5/SOX12/SOX4/SUV39H2/TBX18/TFAP2A/THRA/THRB/VDR/ZNF568/ZNF605/ZNF658/ZNF709/ZNF93	54
GO:0005319	lipid transporter activity	23/11527	29/16916	0.135939	0.419078	0.35765	ABCA1/ABCA10/ABCA11P/ABCA12/ABCA13/ABCA2/ABCA3/ABCA4/ABCA5/ABCA6/ABCA7/ABCA8/ABCA9/APOA4/APOD/APOE/APOF/APOL3/CFHR4/GM2A/MTTP/RFT1/SLCO2A1	23
GO:0030332	cyclin binding	23/11527	29/16916	0.135939	0.419078	0.35765	CDK1/CDK12/CDK13/CDK14/CDK15/CDK2/CDK4/CDK6/CDK9/CUL3/FBXO31/FBXW7/GAK/HDAC3/INCA1/POLN/PROCA1/PTCH1/RACK1/RBM4/UBE3D/USP2/XRCC6	23
GO:0017147	Wnt-protein binding	28/11527	36/16916	0.143004	0.419078	0.35765	AXL/CTHRC1/EGF/FRZB/FZD1/FZD3/FZD5/FZD6/FZD7/FZD8/LRP5/LRP5L/LRP6/MERTK/MET/MST1R/MUSK/PORCN/PTPRO/ROR1/ROR2/RYK/SFRP1/SFRP4/SFRP5/TRABD2A/TRABD2B/TYRO3	28
GO:0019843	rRNA binding	28/11527	36/16916	0.143004	0.419078	0.35765	ANG/DDX21/DDX28/ERAL1/ERI1/FASTKD2/FASTKD5/IMP3/KDM2B/MRPL11/MRPL16/MRPL20/MRPS17/MRPS27/MTERF4/NGRN/NOL12/PTCD3/RCC1L/RNASEL/RPF2/RPL37/RPL8/RPS11/RPS18/RPS4X/RPS5/SBDS	28
GO:0031491	nucleosome binding	20/11527	25/16916	0.143874	0.419078	0.35765	ARID1A/CABIN1/EED/HIRA/HP1BP3/L3MBTL1/MLLT10/MTF2/MUM1/NAP1L4/NOC2L/PHF19/RCC1/RNF168/RNF169/RNF4/SMARCA1/SUPT16H/SUPT6H/ZNHIT1	20
GO:0000403	Y-form DNA binding	5/11527	5/16916	0.146884	0.419078	0.35765	BLM/MEN1/RAD18/RBBP8/WRN	5
GO:0001653	peptide receptor activity	5/11527	5/16916	0.146884	0.419078	0.35765	GUCY2C/GUCY2D/GUCY2F/NPR1/NPR2	5
GO:0003708	retinoic acid receptor activity	5/11527	5/16916	0.146884	0.419078	0.35765	ESRRG/RARA/RARB/RARG/RXRA	5
GO:0003945	N-acetyllactosamine synthase activity	5/11527	5/16916	0.146884	0.419078	0.35765	B4GALT1/B4GALT2/B4GALT3/B4GALT4/B4GALT5	5
GO:0004176	ATP-dependent peptidase activity	5/11527	5/16916	0.146884	0.419078	0.35765	CLPP/CLPX/LONP1/LONP2/YME1L1	5
GO:0004331	fructose-2,6-bisphosphate 2-phosphatase activity	5/11527	5/16916	0.146884	0.419078	0.35765	PFKFB1/PFKFB2/PFKFB3/PFKFB4/TIGAR	5
GO:0004614	phosphoglucomutase activity	5/11527	5/16916	0.146884	0.419078	0.35765	PGM1/PGM2/PGM2L1/PGM3/PGM5	5
GO:0004656	procollagen-proline 4-dioxygenase activity	5/11527	5/16916	0.146884	0.419078	0.35765	P4HA1/P4HA2/P4HA3/P4HB/P4HTM	5
GO:0004689	phosphorylase kinase activity	5/11527	5/16916	0.146884	0.419078	0.35765	PHKA1/PHKA2/PHKB/PHKG1/PHKG2	5
GO:0005007	fibroblast growth factor-activated receptor activity	5/11527	5/16916	0.146884	0.419078	0.35765	FGFR1/FGFR2/FGFR3/FGFR4/FGFRL1	5
GO:0005026	transforming growth factor beta receptor activity, type II	5/11527	5/16916	0.146884	0.419078	0.35765	ACVR2A/ACVR2B/AMHR2/BMPR2/TGFBR2	5
GO:0005127	ciliary neurotrophic factor receptor binding	5/11527	5/16916	0.146884	0.419078	0.35765	CLCF1/CNTF/CRLF1/IL6ST/LIFR	5
GO:0005231	excitatory extracellular ligand-gated ion channel activity	5/11527	5/16916	0.146884	0.419078	0.35765	GRIA1/GRIA2/GRIA3/GRIA4/TRPV1	5
GO:0005280	hydrogen:amino acid symporter activity	5/11527	5/16916	0.146884	0.419078	0.35765	SLC25A18/SLC25A22/SLC36A1/SLC36A2/SLC36A3	5
GO:0005314	high-affinity glutamate transmembrane transporter activity	5/11527	5/16916	0.146884	0.419078	0.35765	SLC1A1/SLC1A2/SLC1A3/SLC1A6/SLC1A7	5
GO:0005432	calcium:sodium antiporter activity	5/11527	5/16916	0.146884	0.419078	0.35765	SLC3A2/SLC8A1/SLC8A2/SLC8A3/SLC8B1	5
GO:0008177	succinate dehydrogenase (ubiquinone) activity	5/11527	5/16916	0.146884	0.419078	0.35765	SDHA/SDHAF4/SDHB/SDHC/SDHD	5
GO:0008186	RNA-dependent ATPase activity	5/11527	5/16916	0.146884	0.419078	0.35765	DDX11/DDX17/DDX39B/IGHMBP2/YTHDC2	5
GO:0008440	inositol-1,4,5-trisphosphate 3-kinase activity	5/11527	5/16916	0.146884	0.419078	0.35765	CALM1/IPMK/ITPKA/ITPKB/ITPKC	5
GO:0009374	biotin binding	5/11527	5/16916	0.146884	0.419078	0.35765	ACACB/HLCS/MCCC1/PC/PCCA	5
GO:0009378	four-way junction helicase activity	5/11527	5/16916	0.146884	0.419078	0.35765	BLM/RECQL/RECQL4/RECQL5/WRN	5
GO:0015277	kainate selective glutamate receptor activity	5/11527	5/16916	0.146884	0.419078	0.35765	GRIK1/GRIK2/GRIK3/GRIK4/GRIK5	5
GO:0015616	DNA translocase activity	5/11527	5/16916	0.146884	0.419078	0.35765	ATRX/ERCC3/ERCC6L/PBRM1/RAD54B	5
GO:0016428	tRNA (cytosine-5-)-methyltransferase activity	5/11527	5/16916	0.146884	0.419078	0.35765	METTL6/NSUN2/NSUN3/NSUN6/TRDMT1	5
GO:0016684	oxidoreductase activity, acting on peroxide as acceptor	5/11527	5/16916	0.146884	0.419078	0.35765	CAT/PARK7/SESN1/SESN2/SESN3	5
GO:0017034	Rap guanyl-nucleotide exchange factor activity	5/11527	5/16916	0.146884	0.419078	0.35765	RAP1A/RAPGEF1/RAPGEF2/RAPGEF3/RAPGEF5	5
GO:0017040	ceramidase activity	5/11527	5/16916	0.146884	0.419078	0.35765	ACER1/ACER2/ASAH1/ASAH2/ASAH2B	5
GO:0019212	phosphatase inhibitor activity	5/11527	5/16916	0.146884	0.419078	0.35765	ANP32E/ARPP19/ENSA/TESC/URI1	5
GO:0019534	toxin transporter activity	5/11527	5/16916	0.146884	0.419078	0.35765	ABCG1/LRP6/SLC17A3/SLC22A3/SLC7A8	5
GO:0030618	transforming growth factor beta receptor, pathway-specific cytoplasmic mediator activity	5/11527	5/16916	0.146884	0.419078	0.35765	SMAD1/SMAD2/SMAD3/SMAD5/SMAD9	5
GO:0031802	type 5 metabotropic glutamate receptor binding	5/11527	5/16916	0.146884	0.419078	0.35765	ADORA2A/DNM3/FYN/NECAB2/PRNP	5
GO:0032143	single thymine insertion binding	5/11527	5/16916	0.146884	0.419078	0.35765	MSH2/MSH3/MSH4/MSH5/MSH6	5
GO:0032182	ubiquitin-like protein binding	5/11527	5/16916	0.146884	0.419078	0.35765	DCUN1D1/DCUN1D2/DCUN1D3/DCUN1D4/DCUN1D5	5
GO:0032184	SUMO polymer binding	5/11527	5/16916	0.146884	0.419078	0.35765	CASP8AP2/RNF111/RNF4/SIMC1/SOBP	5
GO:0033192	calmodulin-dependent protein phosphatase activity	5/11527	5/16916	0.146884	0.419078	0.35765	PPM1A/PPM1F/PPP3CA/PPP3CB/PPP3CC	5
GO:0033592	RNA strand annealing activity	5/11527	5/16916	0.146884	0.419078	0.35765	DDX3X/EIF4B/EIF4H/FMR1/FXR1	5
GO:0034511	U3 snoRNA binding	5/11527	5/16916	0.146884	0.419078	0.35765	BMS1/ISG20/RRP9/SNU13/TSR1	5
GO:0034596	phosphatidylinositol phosphate 4-phosphatase activity	5/11527	5/16916	0.146884	0.419078	0.35765	INPP5F/OCRL/SACM1L/SYNJ1/SYNJ2	5
GO:0035004	phosphatidylinositol 3-kinase activity	5/11527	5/16916	0.146884	0.419078	0.35765	PIK3C2A/PIK3CA/PIK3CB/PIK3CD/PIK3CG	5
GO:0035241	protein-arginine omega-N monomethyltransferase activity	5/11527	5/16916	0.146884	0.419078	0.35765	PRMT1/PRMT6/PRMT7/PRMT8/PRMT9	5
GO:0038132	neuregulin binding	5/11527	5/16916	0.146884	0.419078	0.35765	ERBB3/ITGA6/ITGAV/ITGB3/ITGB4	5
GO:0042392	sphingosine-1-phosphate phosphatase activity	5/11527	5/16916	0.146884	0.419078	0.35765	PLPP1/PLPP2/PLPP3/SGPP1/SGPP2	5
GO:0043812	phosphatidylinositol-4-phosphate phosphatase activity	5/11527	5/16916	0.146884	0.419078	0.35765	FIG4/INPP5F/SACM1L/SYNJ1/SYNJ2	5
GO:0043813	phosphatidylinositol-3,5-bisphosphate 5-phosphatase activity	5/11527	5/16916	0.146884	0.419078	0.35765	FIG4/OCRL/PIKFYVE/SYNJ1/SYNJ2	5
GO:0048273	mitogen-activated protein kinase p38 binding	5/11527	5/16916	0.146884	0.419078	0.35765	DUSP10/MAPK14/NFATC1/PRMT1/TAB1	5
GO:0051525	NFAT protein binding	5/11527	5/16916	0.146884	0.419078	0.35765	FOXP3/GATA4/MAPK14/PPARA/SPI1	5
GO:0061665	SUMO ligase activity	5/11527	5/16916	0.146884	0.419078	0.35765	KIAA1586/PIAS1/PIAS2/PIAS4/ZNF451	5
GO:0070061	fructose binding	5/11527	5/16916	0.146884	0.419078	0.35765	ALDOA/ALDOB/PFKL/PFKM/SLC2A5	5
GO:0070095	fructose-6-phosphate binding	5/11527	5/16916	0.146884	0.419078	0.35765	GCKR/PFKFB1/PFKL/PFKM/PFKP	5
GO:0070139	SUMO-specific endopeptidase activity	5/11527	5/16916	0.146884	0.419078	0.35765	SENP1/SENP2/SENP5/SENP6/SENP7	5
GO:0071558	histone demethylase activity (H3-K27 specific)	5/11527	5/16916	0.146884	0.419078	0.35765	KDM6A/KDM6B/KDM7A/PHF8/UTY	5
GO:0086083	cell adhesive protein binding involved in bundle of His cell-Purkinje myocyte communication	5/11527	5/16916	0.146884	0.419078	0.35765	DSC2/DSG2/DSP/JUP/PKP2	5
GO:0097109	neuroligin family protein binding	5/11527	5/16916	0.146884	0.419078	0.35765	DLG4/NRXN1/NRXN2/NRXN3/SNTG2	5
GO:0098639	collagen binding involved in cell-matrix adhesion	5/11527	5/16916	0.146884	0.419078	0.35765	ITGA1/ITGA10/ITGA11/ITGA2/ITGB1	5
GO:0051213	dioxygenase activity	17/11527	21/16916	0.151791	0.432147	0.368803	ALKBH1/ALKBH7/JMJD1C/KDM3A/KDM3B/KDM5A/KDM5B/KDM5C/KDM6A/KDM6B/OGFOD2/OGFOD3/PHF2/PHYHD1/PTGS1/RSBN1/UTY	17
GO:1990841	promoter-specific chromatin binding	35/11527	46/16916	0.158671	0.445462	0.380166	BMI1/CHD7/DDX5/DHX9/DNMT1/E2F4/EZH2/FOXO4/GLI2/GTF2B/GTF2F1/HDAC1/HDAC2/HDAC4/HNRNPU/HSF1/NRL/NUP98/PCGF1/PCGF2/POLR2A/PPARGC1A/PRDM1/PRDM15/RBL1/RBL2/SETDB1/STAT1/SUZ12/TP53/TRIM28/USP3/WDR13/ZNF304/ZNF750	35
GO:0015095	magnesium ion transmembrane transporter activity	14/11527	17/16916	0.159153	0.445462	0.380166	CLDN16/CNNM2/CNNM4/MAGT1/MMGT1/NIPA1/NIPA2/NIPAL1/NIPAL2/NIPAL3/SLC41A2/TUSC3/ZDHHC13/ZDHHC17	14
GO:0044389	ubiquitin-like protein ligase binding	14/11527	17/16916	0.159153	0.445462	0.380166	CCNB1/DDRGK1/HGS/HIST1H2BH/ITCH/PARP9/PTPRN/STAM/STAT1/STAT2/TRIP4/UBE2C/USP13/VCP	14
GO:0051393	alpha-actinin binding	14/11527	17/16916	0.159153	0.445462	0.380166	ADORA2A/ALMS1/C10orf90/CACNA1C/CACNA1D/DAG1/KCNN2/MAGI1/MYOT/PKD2L1/PPARG/RARA/SYNPO2/XIRP2	14
GO:0097602	cullin family protein binding	14/11527	17/16916	0.159153	0.445462	0.380166	ANAPC11/CCDC22/DCUN1D1/DCUN1D2/DCUN1D3/DCUN1D4/DCUN1D5/DDB1/KCTD2/KCTD21/KCTD5/KCTD6/RBX1/SKP1	14
GO:0003735	structural constituent of ribosome	116/11527	161/16916	0.162573	0.445462	0.380166	DAP3/LINC01004/MRPL1/MRPL11/MRPL12/MRPL13/MRPL14/MRPL15/MRPL16/MRPL17/MRPL2/MRPL20/MRPL21/MRPL22/MRPL27/MRPL3/MRPL30/MRPL32/MRPL33/MRPL34/MRPL35/MRPL36/MRPL37/MRPL4/MRPL41/MRPL42/MRPL43/MRPL46/MRPL51/MRPL52/MRPL57/MRPL9/MRPS12/MRPS14/MRPS15/MRPS17/MRPS18C/MRPS21/MRPS22/MRPS23/MRPS24/MRPS25/MRPS30/MRPS31/MRPS33/MRPS35/MRPS36/MRPS5/MRPS6/MRPS9/NDUFA7/RPL10/RPL10A/RPL13A/RPL13AP3/RPL14/RPL15/RPL17/R…	116
GO:0071949	FAD binding	22/11527	28/16916	0.163088	0.445462	0.380166	ACOX1/ACOX3/AGPS/AIFM1/AOX1/COQ6/CRY2/CYB5R1/CYB5R3/D2HGDH/DAO/DDO/DHCR24/KDM1B/KMO/MICAL1/MICAL2/MICAL3/MMACHC/MTRR/NQO2/XDH	22
GO:0008179	adenylate cyclase binding	11/11527	13/16916	0.164686	0.445462	0.380166	ADCY2/ADCY5/ADCYAP1R1/AKAP12/AKAP6/CALM1/CALM2/CALM3/CAP1/CAP2/RAF1	11
GO:0031404	chloride ion binding	11/11527	13/16916	0.164686	0.445462	0.380166	ACE/CLCN3/CLCN4/CLCN5/CTSC/NLGN4X/NPR3/NQO2/NUDT16/SLC22A6/TDG	11
GO:0032454	histone demethylase activity (H3-K9 specific)	11/11527	13/16916	0.164686	0.445462	0.380166	HR/JMJD1C/KDM1A/KDM3A/KDM3B/KDM4A/KDM4B/KDM4C/KDM7A/PHF2/PHF8	11
GO:0032794	GTPase activating protein binding	11/11527	13/16916	0.164686	0.445462	0.380166	AKT1/CDH1/FMNL3/GAPVD1/GNAI3/GNAO1/PIN1/PLCD1/PLXNB1/RGS14/TSC1	11
GO:0034236	protein kinase A catalytic subunit binding	11/11527	13/16916	0.164686	0.445462	0.380166	CSK/EZR/GSK3A/GSK3B/KCNQ1/PJA2/PRKAR1A/PRKAR1B/PRKAR2A/PRKAR2B/RYR2	11
GO:0035613	RNA stem-loop binding	11/11527	13/16916	0.164686	0.445462	0.380166	CPEB3/DAZAP1/DDX3X/DHX9/EIF4A3/EPRS/FMR1/METTL16/MYH10/RC3H1/RC3H2	11
GO:0043023	ribosomal large subunit binding	11/11527	13/16916	0.164686	0.445462	0.380166	CPEB2/CPSF6/DHX33/LTN1/MALSU1/MRRF/NEMF/NMD3/NPM1/OLA1/RBM3	11
GO:1990381	ubiquitin-specific protease binding	11/11527	13/16916	0.164686	0.445462	0.380166	AMFR/CHMP3/CLTC/DERL1/MARCH6/PARK7/PTEN/RAD23A/SART3/SYVN1/VCP	11
GO:0008046	axon guidance receptor activity	8/11527	9/16916	0.164898	0.445462	0.380166	EPHA7/EPHB1/EPHB2/GFRA3/L1CAM/MYOT/ROBO1/ROBO2	8
GO:0008409	5'-3' exonuclease activity	8/11527	9/16916	0.164898	0.445462	0.380166	CPSF3/DCLRE1B/DCLRE1C/EXO1/EXOG/FAN1/FEN1/XRN2	8
GO:0015379	potassium:chloride symporter activity	8/11527	9/16916	0.164898	0.445462	0.380166	SLC12A1/SLC12A2/SLC12A3/SLC12A4/SLC12A5/SLC12A6/SLC12A8/SLC12A9	8
GO:0016247	channel regulator activity	8/11527	9/16916	0.164898	0.445462	0.380166	CACNG2/CACNG3/CACNG4/CACNG5/CACNG7/CACNG8/CNIH3/CUBN	8
GO:0017128	phospholipid scramblase activity	8/11527	9/16916	0.164898	0.445462	0.380166	ANO3/ANO4/ANO6/ANO7/ANO9/PLSCR1/PLSCR2/PLSCR4	8
GO:0030296	protein tyrosine kinase activator activity	8/11527	9/16916	0.164898	0.445462	0.380166	AFAP1L2/CD24/ERBB3/ERCC6/GAS6/GRM5/NRG1/PAK2	8
GO:0032183	SUMO binding	8/11527	9/16916	0.164898	0.445462	0.380166	CBX4/HERC2/NR3C1/PML/TDG/TOLLIP/UBA2/USPL1	8
GO:0035374	chondroitin sulfate binding	8/11527	9/16916	0.164898	0.445462	0.380166	ADGRE2/AGRN/ANXA4/ANXA6/PTN/PTPRS/RTN4R/RTN4RL1	8
GO:0047144	2-acylglycerol-3-phosphate O-acyltransferase activity	8/11527	9/16916	0.164898	0.445462	0.380166	CRLS1/LPCAT2/LPCAT3/LPCAT4/LPGAT1/MBOAT1/MBOAT2/MBOAT7	8
GO:0052659	inositol-1,3,4,5-tetrakisphosphate 5-phosphatase activity	8/11527	9/16916	0.164898	0.445462	0.380166	INPP5A/INPP5B/INPP5D/INPP5J/INPP5K/ITPK1/OCRL/SYNJ1	8
GO:0005254	chloride channel activity	42/11527	56/16916	0.168949	0.455474	0.388711	ANO1/APOL1/BEST1/BEST3/BEST4/BSND/CFTR/CLCA1/CLCC1/CLCN3/CLCN4/CLCN5/CLCN7/CLDN4/CLIC2/CLIC4/CLIC5/CLIC6/FXYD1/GABRA2/GABRA3/GABRB2/GABRD/GABRE/GABRG1/GABRG2/GABRG3/GABRP/GABRQ/GABRR1/GABRR2/GABRR3/GLRA1/GLRA2/GLRA3/GLRB/SLC1A4/SLC26A6/SLC26A7/SLC26A8/SLC26A9/TTYH3	42
GO:0008143	poly(A) binding	19/11527	24/16916	0.174262	0.467887	0.399304	DDX1/DDX3X/EIF4A3/HNRNPDL/HNRNPU/KHDRBS1/KHDRBS2/LARP4/PABPC1/PABPC1L/PABPC4/PPIE/RBMS1/RBMS2/RBMS3/RBPMS/SYNCRIP/TIA1/ZC3H14	19
GO:0016746	transferase activity, transferring acyl groups	19/11527	24/16916	0.174262	0.467887	0.399304	AGPAT3/AGPAT4/AGPAT5/CIITA/EP300/GLYAT/HGSNAT/HRASLS2/KMT2C/LCLAT1/LPGAT1/LRAT/MCM3AP/PDHX/PLA2G16/RARRES3/SOAT2/TMEM68/ZCCHC4	19
GO:0038023	signaling receptor activity	145/11527	203/16916	0.175138	0.469284	0.400497	ACKR1/ADCYAP1R1/ADIPOR1/ADIPOR2/AMFR/AMOT/ANPEP/ANXA2R/ANXA6/ATP6AP2/ATRN/BTLA/BTN1A1/CD200R1/CD200R1L/CD244/CD300A/CD33/CD4/CD46/CD48/CD5/CD86/CEL/CHRM3/CMKLR1/CSF2RB/CSF3R/CUBN/CUL5/DERL1/EDA2R/EDAR/EIF2D/EPHB6/F2RL1/FAS/FKBP3/FOLR1/GP6/GUCY2D/GUCY2F/HMCN1/ICAM1/IGF2R/IGSF21/IL10RB/IL18R1/ITGAX/ITGB5/ITGB6/ITGB7/ITGB8/JMJD6/KLRC4-KLRK1/KLRG1/KLRK1/LRP1/LRRN2/LYVE1/MCC/MED1/MED12/MED13/MED14/MED…	145
GO:0016538	cyclin-dependent protein serine/threonine kinase regulator activity	24/11527	31/16916	0.180711	0.483237	0.412404	CCNA2/CCNB1/CCNB3/CCNC/CCND1/CCND2/CCND3/CCNF/CCNG2/CCNH/CCNI/CCNI2/CCNJ/CCNJL/CCNK/CCNL1/CCNL2/CCNO/CCNT1/CCNT2/CCNY/CCNYL1/CCNYL2/CDK4	24
GO:0030170	pyridoxal phosphate binding	39/11527	52/16916	0.181186	0.483528	0.412653	ABAT/ACCS/AGXT2/ALAS2/ALB/CBS/CBSL/CSAD/CTH/DDC/GAD1/GAD2/GADL1/GLDC/GOT1/GOT2/GPT2/KYAT1/KYAT3/KYNU/MARC1/MARC2/MOCOS/NFS1/OAT/PDXDC1/PDXK/PHYKPL/PNPO/PYGB/PYGL/SDS/SDSL/SGPL1/SHMT1/SPTLC1/SPTLC2/SPTLC3/SRR	39
GO:0003746	translation elongation factor activity	16/11527	20/16916	0.186156	0.493798	0.421417	EEF1A1/EEF1A1P5/EEF1A2/EEF1B2/EEF1D/EEF2/EEFSEC/EFL1/EIF5A2/EIF5AL1/GFM1/GFM2/GTPBP1/GTPBP2/HBS1L/TSFM	16
GO:0005112	Notch binding	16/11527	20/16916	0.186156	0.493798	0.421417	AAK1/ADAM17/CHAC1/CNTN6/CUL3/DLL3/DLL4/DNER/GALNT11/HIF1AN/JAG1/KCTD10/MEGF10/NCOR2/NOTCH1/SNW1	16
GO:0098632	protein binding involved in cell-cell adhesion	16/11527	20/16916	0.186156	0.493798	0.421417	BSG/CD47/CNTN4/CNTN6/DSCAM/DSCAML1/EMB/IGSF9/LRRC4C/MYPN/NEXN/NPTN/NTNG1/PALLD/SIRPA/VSTM2L	16
GO:0019905	syntaxin binding	41/11527	55/16916	0.191718	0.507535	0.433141	ABCA1/ABL1/BAIAP3/BLOC1S6/CACNA1A/GOLGA2/NAPA/NAPB/NAPG/PTPN2/RAB11A/RAB4A/SCFD1/SEC22B/SNAP23/SNAP29/SNAP47/STX16/STX6/STX7/STX8/STXBP1/STXBP3/STXBP4/STXBP5/STXBP5L/SYT1/SYT10/SYT13/SYT17/SYT2/SYT5/SYT6/SYT7/SYT9/TMED10/TMED9/VPS11/VPS18/VPS52/VPS54	41
GO:0005200	structural constituent of cytoskeleton	74/11527	102/16916	0.198269	0.520424	0.44414	ACTA1/ACTB/ACTG1/ACTL6B/ACTR2/ACTR3/ADD3/AGRN/ANK1/ANK2/ANK3/ARPC1B/ARPC2/ARPC3/ARPC5/BFSP1/BICD1/CCDC6/CD2AP/CTNNA2/DES/DMD/DSP/EPB41/EPB41L3/EPB41L4B/EPB42/ERBIN/GFAP/HIP1/MSN/PLEC/PLS1/PPL/SORBS2/SORBS3/SPTA1/SPTAN1/SPTB/SPTBN1/SPTBN2/SPTBN4/SYNM/TLN1/TLN2/TPM1/TUBA1A/TUBA1B/TUBA1C/TUBA3C/TUBA3D/TUBA4A/TUBA4B/TUBA8/TUBAL3/TUBB1/TUBB2A/TUBB2B/TUBB3/TUBB4A/TUBB4B/TUBB6/TUBB8/TUBD1/TUBE1/TUBG1/TU…	74
GO:0004708	MAP kinase kinase activity	13/11527	16/16916	0.198557	0.520424	0.44414	LRRK2/MAP2K1/MAP2K2/MAP2K3/MAP2K4/MAP2K5/MAP2K7/MAP3K9/MAPK1/MAPK10/MAPK14/MAPKAPK5/PAK3	13
GO:0005159	insulin-like growth factor receptor binding	13/11527	16/16916	0.198557	0.520424	0.44414	ARRB1/CRK/GNAS/IGF1/IGF2/INSR/IRS1/PIK3R1/REN/SHC1/SOCS2/YWHAG/YWHAH	13
GO:0045182	translation regulator activity	13/11527	16/16916	0.198557	0.520424	0.44414	AARS/CYFIP1/EIF4A3/EIF4E/FMR1/FXR1/FXR2/IGF2BP1/IGF2BP2/IGF2BP3/JAKMIP1/MTOR/RPL10	13
GO:0051371	muscle alpha-actinin binding	13/11527	16/16916	0.198557	0.520424	0.44414	IGSF22/LDB3/MYBPC1/MYBPC2/MYOM1/MYOM3/MYPN/NRAP/PALLD/PKD2/PKD2L1/SYNPO2/TTN	13
GO:0017134	fibroblast growth factor binding	18/11527	23/16916	0.209571	0.539555	0.460467	API5/CEP57/CXCL13/FGFBP3/FGFR1/FGFR2/FGFR3/FGFR4/FGFRL1/GLG1/GPC1/ITGAV/ITGB3/KLB/RPS19/S100A13/SCN5A/TGFBR3	18
GO:0070412	R-SMAD binding	18/11527	23/16916	0.209571	0.539555	0.460467	DDX5/DROSHA/JUN/LDLRAD4/MEN1/PARP1/PAX6/PMEPA1/PPM1A/RANBP3/SMAD2/SMAD3/SMAD4/SMAD6/SMURF1/TRIM33/ZC3H3/ZEB2	18
GO:0001047	core promoter binding	10/11527	12/16916	0.210757	0.539555	0.460467	AGO1/AGO2/DR1/ELK4/GTF2B/MED1/NPM1/NR3C1/PRDM11/TBP	10
GO:0004065	arylsulfatase activity	10/11527	12/16916	0.210757	0.539555	0.460467	ARSA/ARSB/ARSD/ARSE/ARSF/ARSG/ARSI/ARSK/SULF1/SULF2	10
GO:0004629	phospholipase C activity	10/11527	12/16916	0.210757	0.539555	0.460467	PDIA3/PLCB1/PLCB2/PLCB3/PLCB4/PLCE1/PLCG1/PLCG2/PLCH1/PLCL1	10
GO:0005247	voltage-gated chloride channel activity	10/11527	12/16916	0.210757	0.539555	0.460467	ANO1/ANO6/BSND/CLCN1/CLCN2/CLCN3/CLCN4/CLCN5/CLCN6/CLCN7	10
GO:0005313	L-glutamate transmembrane transporter activity	10/11527	12/16916	0.210757	0.539555	0.460467	SLC17A7/SLC17A8/SLC1A1/SLC1A2/SLC1A3/SLC1A7/SLC25A12/SLC25A13/SLC25A18/SLC25A22	10
GO:0031994	insulin-like growth factor I binding	10/11527	12/16916	0.210757	0.539555	0.460467	IGF1R/IGFBP2/IGFBP4/IGFBP5/IGFBP6/INSR/ITGA6/ITGAV/ITGB3/ITGB4	10
GO:0042974	retinoic acid receptor binding	10/11527	12/16916	0.210757	0.539555	0.460467	ACTN4/ASXL1/CNOT1/CTBP2/LRIF1/MED1/NSD1/PRAME/PRMT2/SNW1	10
GO:0043422	protein kinase B binding	10/11527	12/16916	0.210757	0.539555	0.460467	APPL1/ARRB2/BAD/CCDC88A/PDE3B/PINK1/RARA/SRSF1/SRSF5/TRAF6	10
GO:0061578	Lys63-specific deubiquitinase activity	10/11527	12/16916	0.210757	0.539555	0.460467	ATXN3/CYLD/DESI2/OTUD4/OTUD5/PSMD14/STAMBP/STAMBPL1/TNFAIP3/YOD1	10
GO:0070410	co-SMAD binding	10/11527	12/16916	0.210757	0.539555	0.460467	GATA4/PAX6/SMAD1/SMAD2/SMAD3/SMAD6/TGIF1/TRIM33/USP9X/USP9Y	10
GO:1904315	transmitter-gated ion channel activity involved in regulation of postsynaptic membrane potential	23/11527	30/16916	0.212567	0.543136	0.463523	CHRNA1/CHRNB1/GABRA2/GABRA3/GABRB1/GABRB2/GABRB3/GABRD/GABRE/GABRG1/GABRG2/GABRG3/GABRR1/GABRR2/GLRA1/GLRA2/GLRB/GRIA1/GRIA3/GRIK2/GRIK5/GRIN1/GRIN3A	23
GO:0030674	protein binding, bridging	59/11527	81/16916	0.216452	0.550116	0.46948	ADAP2/AMFR/ANK2/ANK3/ANXA1/BCL3/CAV1/CAV2/CBX5/CDYL/CNKSR1/CNTLN/COL11A1/COL14A1/COL19A1/COL1A2/COL8A2/CRADD/CSTA/CUX1/DDB1/DDX20/DSP/ERCC2/EVPL/FBXW7/FLRT2/FRMD4A/FSCN2/GATAD2A/HCFC1/INSC/JCHAIN/MAPT/MEN1/MLPH/MMS19/NCK1/NMD3/NUFIP1/OPTN/PPP4R2/RAD50/RBM14/RPTOR/SERINC1/SH2D1B/SLC9A1/ST13/STX1A/SUMO1/TIRAP/TJP2/TNNT2/TRDN/TRIM22/TRIM5/VPS11/VPS18	59
GO:0001012	RNA polymerase II regulatory region DNA binding	7/11527	8/16916	0.220296	0.550116	0.46948	ATXN3/NCOR1/NCOR2/RB1/RBL1/RBL2/TXK	7
GO:0004439	phosphatidylinositol-4,5-bisphosphate 5-phosphatase activity	7/11527	8/16916	0.220296	0.550116	0.46948	INPP5B/INPP5E/INPP5J/INPP5K/OCRL/SYNJ1/SYNJ2	7
GO:0008432	JUN kinase binding	7/11527	8/16916	0.220296	0.550116	0.46948	DUSP10/KIF5B/MAD2L2/MAPK8IP1/MAPK8IP3/PTK2/SPAG9	7
GO:0008526	phosphatidylinositol transporter activity	7/11527	8/16916	0.220296	0.550116	0.46948	PITPNA/PITPNB/PITPNC1/PITPNM1/PITPNM2/PITPNM3/TNFAIP8L3	7
GO:0008568	microtubule-severing ATPase activity	7/11527	8/16916	0.220296	0.550116	0.46948	FIGN/FIGNL1/KATNA1/KATNAL1/KATNAL2/KATNB1/SPAST	7
GO:0017110	nucleoside-diphosphatase activity	7/11527	8/16916	0.220296	0.550116	0.46948	ENTPD1/ENTPD2/ENTPD3/ENTPD4/ENTPD5/ENTPD6/ENTPD8	7
GO:0017151	DEAD/H-box RNA helicase binding	7/11527	8/16916	0.220296	0.550116	0.46948	AKAP8L/DROSHA/POT1/SMAD1/SMAD3/SMAD5/SP7	7
GO:0030911	TPR domain binding	7/11527	8/16916	0.220296	0.550116	0.46948	HSP90AA1/HSP90AB1/PDE2A/RAB8B/SRP72/TRAK1/TRAK2	7
GO:0031406	carboxylic acid binding	7/11527	8/16916	0.220296	0.550116	0.46948	AKR1C1/AKR1C2/GOT1/HIF1AN/HMGCL/PCK1/PHYH	7
GO:0043008	ATP-dependent protein binding	7/11527	8/16916	0.220296	0.550116	0.46948	DDX39B/DNAJC5/HSP90AB1/PLA2G6/PRNP/SAE1/STX1A	7
GO:1904047	S-adenosyl-L-methionine binding	7/11527	8/16916	0.220296	0.550116	0.46948	BMT2/CBS/METTL3/PRMT1/PRMT8/SUV39H2/TPMT	7
GO:0005518	collagen binding	47/11527	64/16916	0.220765	0.550247	0.469592	ABI3BP/ACHE/ADAM9/ADGRG1/ADGRG6/ANTXR1/CCBE1/CD44/COCH/COL14A1/COL5A3/CTSB/CTSK/CTSL/CTSS/DCN/DDR1/DDR2/FN1/GP6/HSD17B12/ITGA1/ITGA10/ITGA11/ITGA2/ITGA9/MRC2/NID1/NID2/P3H1/PAK1/PCOLCE2/PDGFA/PDGFB/PPIB/SERPINH1/SMAD3/SMAD4/SMAD7/SPARC/SPARCL1/SPOCK1/SPOCK3/TGFBI/USH2A/VTN/VWF	47
GO:0004890	GABA-A receptor activity	15/11527	19/16916	0.226504	0.563489	0.480893	GABRA2/GABRA3/GABRB1/GABRB2/GABRB3/GABRD/GABRE/GABRG1/GABRG2/GABRG3/GABRP/GABRQ/GABRR1/GABRR2/GABRR3	15
GO:0004175	endopeptidase activity	56/11527	77/16916	0.230911	0.573371	0.489326	ACE/ACE2/ADAM10/ADAM17/ADAMTS3/APH1A/APH1B/ATG4B/CAPN1/CAPN7/CAPNS1/CASP14/CELA2A/CPNE1/CPS1/CTSH/ECE1/ERAP1/ERAP2/FAP/FURIN/HTRA4/MME/MMP1/MMP14/NAPSA/NCSTN/PARL/PCSK5/PCSK6/PLG/PREP/PSEN1/PSEN2/PSMA1/PSMA2/PSMA3/PSMA4/PSMA5/PSMA6/PSMA8/PSMB1/PSMB10/PSMB2/PSMB5/PSMB7/PSMB9/PSMD1/PSMD2/RHBDD1/SENP1/ST14/TMEM59/TPP2/TRABD2A/TRAPPC12	56
GO:0001085	RNA polymerase II transcription factor binding	37/11527	50/16916	0.232926	0.577289	0.49267	AR/ATN1/CREBBP/CTNNB1/DACT1/DHX9/ELK1/GATA1/GATA4/GFI1B/GSK3B/HDAC1/HDAC4/HDAC5/ID2/ID3/MAMSTR/MEF2A/MTDH/NFATC1/PITX1/PITX2/PITX3/RERE/SMAD4/SPEN/SPI1/TAL1/TBX3/TEAD1/TEAD2/TEAD3/TEAD4/TP53/WWP2/ZFPM1/ZFPM2	37
GO:0048306	calcium-dependent protein binding	44/11527	60/16916	0.236619	0.585343	0.499544	A2M/ANXA1/ANXA11/ANXA2/ANXA3/ANXA4/ANXA6/ANXA7/CALM1/CALM3/CASQ2/CHP1/CPLX2/CPNE3/DDX5/DMBT1/MASP1/MASP2/MYO1D/NSMF/PDCD6/PDCD6IP/PEF1/RAC3/RBM22/S100A1/S100A11/S100P/S100PBP/SEC31A/SELP/SLC9A1/SPACA9/STX1A/STX2/SYN1/SYT1/SYT6/TNNC1/TNNC2/TSG101/VLDLR/VPS37B/VPS37C	44
GO:0005521	lamin binding	12/11527	15/16916	0.245545	0.60179	0.51358	AKAP8L/BNIP3L/NARF/PKP1/PLCB1/PRNP/SUN1/SUN2/SYNE1/TMEM201/TMPO/TOR1AIP1	12
GO:0008373	sialyltransferase activity	12/11527	15/16916	0.245545	0.60179	0.51358	ST3GAL3/ST3GAL4/ST3GAL5/ST3GAL6/ST6GAL1/ST6GALNAC1/ST6GALNAC3/ST6GALNAC5/ST6GALNAC6/ST8SIA1/ST8SIA5/ST8SIA6	12
GO:0030553	cGMP binding	12/11527	15/16916	0.245545	0.60179	0.51358	CNGA1/CNGA3/CNGB1/CNGB3/PDE10A/PDE11A/PDE2A/PDE5A/PDE6C/PDE6G/PRKG1/PRKG2	12
GO:0035326	enhancer binding	12/11527	15/16916	0.245545	0.60179	0.51358	ARNT/ELL3/LEF1/MESP1/MSX1/RAI1/SMAD2/SMAD3/TCF12/TCF3/TIPARP/ZNF322	12
GO:0046965	retinoid X receptor binding	12/11527	15/16916	0.245545	0.60179	0.51358	ARID5A/FUS/NCOA6/NR1H2/NR1H4/NR4A2/NRIP1/NSD1/PPARG/RARB/RARG/VDR	12
GO:0035035	histone acetyltransferase binding	22/11527	29/16916	0.248413	0.606272	0.517405	BCAS3/CREB1/ECD/EID1/EPAS1/ETS1/FOXP3/GLI3/HIF1A/KANSL1/KANSL1L/MEF2A/MTF1/PAX6/SIRT2/SP1/STAT1/TAF7/TAF7L/TP53/TRIP4/ZBTB7A	22
GO:0015035	protein disulfide oxidoreductase activity	17/11527	22/16916	0.250127	0.606272	0.517405	CCS/DNAJC10/ENOX2/ERO1A/ERO1B/GLRX2/GLRX3/GLRX5/GRXCR1/GSTK1/PTGES2/SCO2/STAB1/STAB2/TXN/TXNRD1/TXNRD3	17
GO:0017075	syntaxin-1 binding	17/11527	22/16916	0.250127	0.606272	0.517405	CPLX1/CPLX2/DAPK1/LRRK2/NSF/PRRT2/RNF40/SLC6A4/STXBP1/STXBP3/STXBP5/SYBU/SYT1/UNC13A/UNC13B/UNC13C/VAMP3	17
GO:0019789	SUMO transferase activity	17/11527	22/16916	0.250127	0.606272	0.517405	CBX4/HDAC4/HDAC7/MDM2/MUL1/NSMCE2/PIAS1/PIAS2/PIAS4/PML/RANBP2/RNF212/RNF212B/SUMO1/SUMO2/TRIM28/UHRF2	17
GO:0051019	mitogen-activated protein kinase binding	17/11527	22/16916	0.250127	0.606272	0.517405	ABL1/ACE/ARRB2/ATF7/GCH1/IQGAP1/MAPK7/MAPKAPK2/MAPKAPK5/MICALCL/NBR1/PEBP1/PPM1D/PTAFR/PTPRJ/TNIP1/TPR	17
GO:0070840	dynein complex binding	17/11527	22/16916	0.250127	0.606272	0.517405	APC/BICD1/BICD2/CCDC155/CENPF/DCTN1/DNAAF1/FMR1/GPSM2/HDAC6/KATNB1/NUMA1/PAFAH1B1/PPP1R42/RAB29/SNCA/TPR	17
GO:0003676	nucleic acid binding	121/11527	171/16916	0.257797	0.621792	0.53065	ACIN1/ADAMTS17/AEN/AGGF1/ANKZF1/ARPP21/BRAP/BRD9/CHAMP1/CIZ1/CMTR1/DBF4/DBF4B/DPF3/DZIP1/DZIP1L/EEA1/EEF1AKMT1/EHD2/EHD3/EHD4/ENDOD1/ENDOG/ENOX1/ENOX2/ENPP1/ENPP2/ENPP3/ERI2/EXD2/EXD3/EXOG/FIZ1/GIN1/GPATCH1/GPATCH2/GTF2H2/HFM1/IMPDH1/JAZF1/KCMF1/KRBA2/KRBOX1/KRBOX4/MCM3AP/METTL4/METTL5/N6AMT1/NARS/NARS2/NYNRIN/PAN2/POLR3K/PRMT3/R3HCC1/R3HDM4/RBAK/RBSN/RCAN2/REXO1/RNASE6/RNASEH1/SAMHD1/SCAPER/SF3B…	121
GO:0000980	RNA polymerase II distal enhancer sequence-specific DNA binding	71/11527	99/16916	0.257942	0.621792	0.53065	ACTB/ARID3B/ARNTL/ARX/ATF2/BACH1/BACH2/BHLHE41/CCAR1/CHD4/CLOCK/CREB1/ESRRB/FLI1/GATA1/GATAD2B/H2AFZ/H3F3B/HDAC1/HDAC2/HIVEP1/HNRNPC/HOXA5/HOXA6/HOXB5/HOXB6/HOXB7/HOXC6/JUN/KMT2A/MBD2/MBD3/MED12/MEF2C/MSC/MTA1/NFATC1/NFE2L1/NFE2L2/NFKB1/NFYA/NFYC/NONO/NPAS2/NR1D2/NR1H4/NR2F6/NR5A2/PBX3/POU4F1/RBBP4/REL/RELA/RELB/RUVBL2/SCX/SFPQ/SMARCA4/SMARCB1/SMARCC1/SMARCC2/SMARCE1/SPI1/SPIB/TAL1/THRAP3/TP53/YY…	71
GO:0051087	chaperone binding	71/11527	99/16916	0.257942	0.621792	0.53065	ALB/AMFR/ATP1A1/ATP1A3/ATP7A/BAG3/BAG4/BAG5/BAK1/BIN1/BIRC2/BIRC5/CALR/CDC25A/CDC37/CDC37L1/CFTR/CP/CTSC/DNAJA1/DNAJA2/DNAJA4/DNAJB1/DNAJB13/DNAJB2/DNAJB4/DNAJB5/DNAJB6/DNAJC1/DNAJC10/DNAJC3/ERP29/FN1/FNIP1/FNIP2/GAK/GNB5/GRPEL2/HES1/HSPD1/HYOU1/KSR1/LRP2/MAPT/OGDH/PACRG/PFDN6/PIH1D3/PLG/PRNP/PTGES3/PTGES3L/RNF207/SACS/SLC25A17/SOD1/ST13/STIP1/SYVN1/TBCA/TBCD/TBCE/TERT/TIMM10/TIMM44/TP53/TSC1/UBL…	71
GO:0004303	estradiol 17-beta-dehydrogenase activity	9/11527	11/16916	0.267103	0.633469	0.540616	AKR1B15/HSD17B1/HSD17B11/HSD17B12/HSD17B14/HSD17B2/HSD17B6/HSD17B7/HSD17B8	9
GO:0004527	exonuclease activity	9/11527	11/16916	0.267103	0.633469	0.540616	AEN/DDX1/ENPP1/EXO1/FEN1/ISG20/REXO1/TDP1/WRN	9
GO:0008514	organic anion transmembrane transporter activity	9/11527	11/16916	0.267103	0.633469	0.540616	ABCC11/ABCC2/ABCC3/ABCC5/MFSD10/SLC17A3/SLC22A6/SLCO1A2/SLCO2B1	9
GO:0015643	toxic substance binding	9/11527	11/16916	0.267103	0.633469	0.540616	A4GALT/ALB/ASS1/CYP4B1/DSG1/EPHX2/GUCY2C/PHAX/TMEM181	9
GO:0016702	oxidoreductase activity, acting on single donors with incorporation of molecular oxygen, incorporation of two atoms of oxygen	9/11527	11/16916	0.267103	0.633469	0.540616	ALOX12/ALOXE3/BBOX1/BCO2/P4HA1/P4HA2/P4HA3/PTGS2/TMLHE	9
GO:0042054	histone methyltransferase activity	9/11527	11/16916	0.267103	0.633469	0.540616	CARM1/DOT1L/EED/EZH2/NTMT1/PRMT1/PRMT2/PRMT6/SUZ12	9
GO:0043177	organic acid binding	9/11527	11/16916	0.267103	0.633469	0.540616	HBA2/HBB/HBE1/HBG1/HBG2/HBM/HBQ1/HBZ/HMGCS1	9
GO:0043295	glutathione binding	9/11527	11/16916	0.267103	0.633469	0.540616	GSS/GSTM2/GSTM3/GSTM4/LANCL1/MGST1/MMACHC/PTGES/PTGES2	9
GO:0098505	G-rich strand telomeric DNA binding	9/11527	11/16916	0.267103	0.633469	0.540616	CTC1/HNRNPA1/HNRNPA2B1/POT1/RPA1/RPA2/TERF1/TERF2/TERF2IP	9
GO:0001671	ATPase activator activity	19/11527	25/16916	0.27049	0.639207	0.545512	ATP1B2/ATP1B3/DNAJA1/DNAJA2/DNAJB1/DNAJB2/DNAJB4/DNAJB6/DNAJC1/DNAJC10/DNAJC15/DNAJC19/DNAJC2/DNAJC24/DNAJC7/RAB3A/RAB4A/TOR1AIP1/TOR1AIP2	19
GO:0042162	telomeric DNA binding	19/11527	25/16916	0.27049	0.639207	0.545512	CTC1/HMBOX1/HNRNPD/KDM1A/NCL/POT1/SMG1/SMG6/SMG7/TELO2/TERF1/TERF2/TERF2IP/TERT/TP53BP1/UPF1/UPF2/XRCC5/XRCC6	19
GO:0008375	acetylglucosaminyltransferase activity	14/11527	18/16916	0.273255	0.643788	0.549422	B3GALNT2/B3GLCT/EXT1/EXT2/GCNT7/HEXA/HEXB/LARGE1/MFNG/OGT/POMGNT1/POMGNT2/XYLT1/XYLT2	14
GO:0004601	peroxidase activity	21/11527	28/16916	0.288325	0.643788	0.549422	CYGB/DUOX2/EPX/GPX8/HBA2/HBB/HBE1/HBG1/HBG2/HBM/HBQ1/HBZ/IPCEF1/LPO/MPO/PRDX1/PRDX6/PTGS1/PTGS2/PXDN/PXDNL	21
GO:0005546	phosphatidylinositol-4,5-bisphosphate binding	49/11527	68/16916	0.2902	0.643788	0.549422	ACTN2/ADAP2/AMER1/ANXA2/ANXA2P2/ANXA8L1/ASAP1/COMMD1/EXOC1/FCHO2/FRMPD4/FZD7/GSDMB/GSDMC/HIP1R/JPH2/KCNQ1/KRIT1/LDLRAP1/MAPKAP1/MARK1/MTSS1L/MYO1B/PARD3/PFN1/PFN2/PICALM/PLCB1/PLCD1/PLCZ1/RAB35/RPH3A/SCIN/SESTD1/SH3PXD2A/SLC9A1/STXBP6/SYT1/SYT10/SYT5/SYT7/SYT9/SYTL2/TIRAP/TULP1/TULP3/TWF1/TWF2/VIL1	49
GO:0001614	purinergic nucleotide receptor activity	6/11527	7/16916	0.291435	0.643788	0.549422	P2RX1/P2RX3/P2RX4/P2RX5/P2RX6/P2RX7	6
GO:0004128	cytochrome-b5 reductase activity, acting on NAD(P)H	6/11527	7/16916	0.291435	0.643788	0.549422	CYB5R1/CYB5R3/CYB5R4/CYB5RL/NQO1/POR	6
GO:0004675	transmembrane receptor protein serine/threonine kinase activity	6/11527	7/16916	0.291435	0.643788	0.549422	ACVR1/ACVR1B/ACVR2A/BMPR1A/BMPR1B/TGFBR2	6
GO:0004679	AMP-activated protein kinase activity	6/11527	7/16916	0.291435	0.643788	0.549422	PRKAA1/PRKAA2/PRKAB1/PRKAB2/PRKAG1/PRKAG2	6
GO:0004691	cAMP-dependent protein kinase activity	6/11527	7/16916	0.291435	0.643788	0.549422	AKAP13/PRKAA1/PRKACA/PRKACB/PRKAG1/PRKX	6
GO:0004703	G-protein coupled receptor kinase activity	6/11527	7/16916	0.291435	0.643788	0.549422	GRK2/GRK3/GRK4/GRK5/GRK6/GRK7	6
GO:0004908	interleukin-1 receptor activity	6/11527	7/16916	0.291435	0.643788	0.549422	IL18R1/IL1R1/IL1RAP/IL1RAPL2/IL1RL1/IL1RL2	6
GO:0004931	extracellular ATP-gated cation channel activity	6/11527	7/16916	0.291435	0.643788	0.549422	P2RX1/P2RX3/P2RX4/P2RX5/P2RX6/P2RX7	6
GO:0004972	NMDA glutamate receptor activity	6/11527	7/16916	0.291435	0.643788	0.549422	GRIN1/GRIN2A/GRIN2B/GRIN2D/GRIN3A/PTK2B	6
GO:0005021	vascular endothelial growth factor-activated receptor activity	6/11527	7/16916	0.291435	0.643788	0.549422	FLT1/FLT3/FLT4/KDR/NRP1/NRP2	6
GO:0005025	transforming growth factor beta receptor activity, type I	6/11527	7/16916	0.291435	0.643788	0.549422	ACVR1/ACVR1B/ACVR1C/BMPR1A/BMPR1B/TGFBR1	6
GO:0005114	type II transforming growth factor beta receptor binding	6/11527	7/16916	0.291435	0.643788	0.549422	ENG/TGFB1/TGFB2/TGFB3/TGFBR1/TGFBR3	6
GO:0005225	volume-sensitive anion channel activity	6/11527	7/16916	0.291435	0.643788	0.549422	LRRC8A/LRRC8B/LRRC8C/LRRC8D/LRRC8E/PIDD1	6
GO:0005337	nucleoside transmembrane transporter activity	6/11527	7/16916	0.291435	0.643788	0.549422	SLC28A1/SLC28A3/SLC29A1/SLC29A2/SLC29A3/SLC29A4	6
GO:0008310	single-stranded DNA 3'-5' exodeoxyribonuclease activity	6/11527	7/16916	0.291435	0.643788	0.549422	ERI2/EXD2/GEN1/ISG20/MEIOB/POLE	6
GO:0008374	O-acyltransferase activity	6/11527	7/16916	0.291435	0.643788	0.549422	HHAT/HRASLS/LCLAT1/PIGW/PLA2G15/TAZ	6
GO:0008525	phosphatidylcholine transporter activity	6/11527	7/16916	0.291435	0.643788	0.549422	ABCB4/PCTP/PITPNA/PITPNB/PITPNM1/PITPNM2	6
[truncated: 742 more rows]

## Sheet: Fig 2B
bin=5kb	CHEX	ATAC	DNase	FAIRE	GRO	SE	RepOrig	MethylLow	MethylMidLow	MethylMidHigh	MethylHigh	H3K4me3	H3K9ac	H2AFZ	H3K4me2	H3K27ac	H3K27me3	H3K36me3	H3K4me1	H3K9me3	H3K79me2	H3K9me1	POLR2B	POLR2AphosphoS2	POLR2A	POLR2G	POLR2AphosphoS5
[truncated: 55 more rows]

[truncated: 17 more sheets: Fig 2C, Fig 3A-C, Fig 3E, Fig 4A, Fig 4B, Fig 4C, Fig 4D, Fig 5C (top), Fig 5C (bottom), Fig 5D, Fig 5E-F, Fig 6A, Fig 6B, Fig 7A, Fig 7B, Fig 7C, Fig 7D]
